# Supplementary material for: Identification of Key Genes Associated with Endoplasmic Reticulum Stress in Calcium Oxalate Kidney Stones
Source: Genes (Basel). 2025 Nov 6;16(11):1338. doi: 10.3390/genes16111338 (PMC12651965; doi:10.3390/genes16111338)
Supplement: Supplementary file 1 [file genes-16-01338-s001.zip › Code.R]

rm(list = ls())
library(Seurat)
library(dplyr)
library(tidyverse)
library(patchwork)
options(stringsAsFactors = F)
setwd("/data/home/FAERS/TY-0918-25-05/0_data")
file = 'GSM5358439_Renalpap1.counts.tsv'
sample <- substr(file, 1, 10)
data <- read.table(file,sep = '\t',header = T,row.names = 1)
object <- list()
object[[sample]] <- data
file_list <- list.files()
object <- list()
for (file in file_list) {
  sample <- substr(file, 1, 10)
  data <- read.table(file,sep = '\t',header = T,row.names = 1)
  object[[sample]] <- data
}
#
data1 <- CreateSeuratObject(object[["GSM5358439"]], project="GSM5358439", min.cells = 3, min.features = 200)
data2 <- CreateSeuratObject(object[["GSM5358440"]], project="GSM5358440", min.cells = 3, min.features = 200)
data3 <- CreateSeuratObject(object[["GSM5358442"]], project="GSM5358442", min.cells = 3, min.features = 200)
data4 <- CreateSeuratObject(object[["GSM5358450"]], project="GSM5358450", min.cells = 3, min.features = 200)
data5 <- CreateSeuratObject(object[["GSM5358451"]], project="GSM5358451", min.cells = 3, min.features = 200)
data6 <- CreateSeuratObject(object[["GSM5358453"]], project="GSM5358453", min.cells = 3, min.features = 200)
pbmc_list <- list()
pbmc_list[["data1"]] <- data1
pbmc_list[["data2"]] <- data2
pbmc_list[["data3"]] <- data3
pbmc_list[["data4"]] <- data4
pbmc_list[["data5"]] <- data5
pbmc_list[["data6"]] <- data6
for (i in 1:length(pbmc_list)) {
  pbmc_list[[i]] <- NormalizeData(pbmc_list[[i]], verbose = F)
  pbmc_list[[i]] <- FindVariableFeatures(pbmc_list[[i]], selection.method = "vst", nfeatures = 2000, verbose = F)
}
features <- SelectIntegrationFeatures(object.list = pbmc_list)
pbmc_anchors <- FindIntegrationAnchors(object.list = pbmc_list, anchor.features = features)
pbmc_seurat <- IntegrateData(anchorset = pbmc_anchors)
DefaultAssay(pbmc_seurat) <- "RNA"
seurat.obj <- JoinLayers(pbmc_seurat,assay = "RNA")
names(seurat.obj@meta.data)
seurat.obj[["percent.mt"]] <- PercentageFeatureSet(seurat.obj,pattern = "^MT-")
seurat.obj@meta.data$sample <-seurat.obj@meta.data$orig.ident
#
group_phe <- read.csv("group.csv",row.names = 1)
normal_sample <- rownames(group_phe)[which(group_phe$group%in%"Control")]

sample_info <- data.frame(
  Sample = seurat.obj$sample,
  Group = ifelse(seurat.obj$sample %in% normal_sample, "Control", "Case")
)

seurat.obj@meta.data$group <- sample_info$Group
table(seurat.obj$group)
saveRDS(seurat.obj, file = "seurat.obj.rds")
#
rm(list = ls())
setwd("/data/home/FAERS/TY-0918-25-05/1_zhikong")
singleCell.data <- readRDS("../0_data/seurat.obj.rds")
pdf('figS1-1.QC_vinplot.pdf',height = 6.5, width = 10)
VlnPlot(singleCell.data, features = c("nFeature_RNA", "nCount_RNA"), group.by="orig.ident",ncol = 2)
dev.off()
singleCell.data
table(singleCell.data@meta.data[["group"]])
singleCell.data1 <- subset(singleCell.data, subset = nFeature_RNA < 4000 &nCount_RNA < 20000)
singleCell.data1 
table(singleCell.data1@meta.data[["group"]])
#
pdf('fig1-1.QC_vinplot.pdf',height = 6.5, width = 13)
VlnPlot(singleCell.data1, features = c("nFeature_RNA", "nCount_RNA"), group.by="orig.ident", ncol = 2)
dev.off()
#
plot1 <- FeatureScatter(singleCell.data1, feature1 = "nCount_RNA", feature2 = "percent.mt")
plot2 <- FeatureScatter(singleCell.data1, feature1 = "nCount_RNA", feature2 = "nFeature_RNA")
library(patchwork)
CombinePlots(plots = list(plot1, plot2))
library(harmony)
singleCell.data1 <-  singleCell.data1%>%
  Seurat::NormalizeData() %>%
  FindVariableFeatures(selection.method = "vst", nfeatures = 2000) %>% 
  ScaleData()
pdf(file="fig1-2.Top10_Variable_Genes.pdf",width=10,height=8)
top10 <- head(x=VariableFeatures(object = singleCell.data1),10)
plot1 <- VariableFeaturePlot(object = singleCell.data1)
plot2 <- LabelPoints(plot = plot1, points = top10, repel = TRUE)
plot2
dev.off()
#
singleCell.data1 <- RunPCA(singleCell.data1, npcs = 30, verbose = FALSE)
pdf(file="figS1-2.PCA.pdf",width=10,height=8)
DimPlot(object = singleCell.data1, reduction = "pca",group.by = "group",cols =c("Control"="#1E90FF","Case"="#FF4500"),raster=FALSE)
#
dev.off()
pdf(file="fig1-3A.Elbowplot.pdf",width=10,height=8)
ElbowPlot(singleCell.data1,ndims=30)
dev.off()
singleCell.data1 <- singleCell.data1 %>% RunHarmony("group", plot_convergence = TRUE)
#
PC = 30
singleCell.data1 <- JackStraw(object = singleCell.data1, num.replicate = 100, dims = PC)
singleCell.data1 <- ScoreJackStraw(object = singleCell.data1, dims = 1:PC)
pdf(file="fig1-3B.Linear_P.pdf",width=10,height=8)
JackStrawPlot(object =singleCell.data1, dims = 1:PC)
dev.off()
saveRDS(singleCell.data1, file = "singleCell.data1.rds")
#
setwd("/data/home/FAERS/TY-0918-25-05/2_julei")
rm(list=ls())
singleCell.data1 <- readRDS("../1_zhikong/singleCell.data1.rds")
#
singleCell.data4 <- RunUMAP(singleCell.data1, reduction = "pca", dims = 1:30)
DimPlot(object = singleCell.data4, reduction = "umap") 
saveRDS(singleCell.data4, file = "singleCell.data_UMAP.rds")
#
singleCell.data2 <- RunTSNE(singleCell.data1, reduction = "harmony", dims = 1:30)
DimPlot(object = singleCell.data2, reduction = "tsne") 
saveRDS(singleCell.data2, file = "singleCell.data_TSNE.rds")
colors1 <- sample(c(
  "#F0E68C","#D2B48C","#8B4513","#6A5ACD","#4B0082","#00008B","#1E90FF",
  "#4169E1","#6495ED","#ADD8E6","#87CEEB","#AFEEEE","#F0F8FF","#E6E6FA","#D8BFD8",
  "#DDA0DD","#BA55D3","#9370DB","#8A2BE2","#9400D3","#FF69B4","#FFC0CB","#DA70D6",
  "#FFB6C1","#FFD700","#FFA500","#FF8C00","#FF4500","#CD5C5C"
))
pdf(file="umap.pdf",width=10,height=8)
DimPlot(object = singleCell.data4, reduction = "umap",cols = colors1) #,cols =c("Control"="#91D1C2FF","LUAD"="#FF7F00")
dev.off()
#
colors2 <- c(
  "#E51C23","#F44336","#FFC107","#FF9800","#9C27B0","#3F51B5","#2196F3","#4CAF50",
  "#FFEB3B","#FF5722","#795548","#9E9E9E","#FFFFFF","#000000","#FFCDD2","#D32F2F",
  "#F57C00","#E91E63","#673AB7","#03A9F4","#00BCD4","#8BC34A","#CDDC39","#FF9800",
  "#FF5722","#795548","#9E9E9E","#FFFFFF","#000000","#FFCDD2"
)
#
singleCell.data4 <- FindNeighbors(singleCell.data4, reduction = "harmony", dims = 1:30)
seq <- seq(0.1, 0.5, by = 0.1)
for(i in seq){
  singleCell.data4 <- FindClusters(object = singleCell.data4, verbose = T, resolution = seq)
}
library(clustree)
pdf('figS2-1.resolution_SANs.pdf',height = 15, width = 15)
clustree(singleCell.data4) +
  theme(legend.position = "bottom") +
  scale_color_brewer(palette = "Set1") +
  scale_edge_color_continuous(low = "grey80", high = "red")
dev.off()
singleCell.data4 <- FindClusters(singleCell.data4, resolution = 0.1)
singleCell.data4$seurat_clusters <- singleCell.data4$RNA_snn_res.0.1
pdf(file="fig2-1.Cells_umap_cluster.pdf",width=7,height=6)
p <- DimPlot(singleCell.data4, reduction = "umap",label = TRUE, repel = FALSE,cols = colors1)  
print(p)
dev.off()
#
saveRDS(singleCell.data4, file = "Cell_umap_cluster_result.rds")
#
rm(list=ls())
setwd("/data/home/FAERS/TY-0918-25-05/3_zhushi")
seurat.obj <- readRDS("../2_julei/Cell_umap_cluster_result.rds")
#
marker <- read.csv("maker.csv")#气泡图|关键基因
marker <- marker$maker
#
pdf(file = "fig1-6A.Marker_gene_point.pdf", width = 15, height = 9)
DotPlot(seurat.obj_a,features = marker,assay='RNA')+coord_flip()
dev.off()
#
pdf(file = "fig1-2B.Marker_gene_print.pdf", width = 15, height = 7)
DotPlot(seurat.obj_a,features = marker,assay='RNA',cols=c("#1E90FF","#FF4500"))+
  theme(axis.text.x = element_text(angle = 45,hjust = 1))
dev.off()
#
library(ggh4x)
library(RColorBrewer)
p <-DotPlot(seurat.obj_a,
            features=split(marker,seurat.obj_a$celltype),
            cols=c("#ffffff","firebrick3"))
strip<-strip_themed(
  background_x=elem_list_rect(fill=brewer.pal(9,"Paired")))
p1<-p$data%>%
  ggplot(aes(x=features.plot,
             y=id))+
  geom_point(aes(size=pct.exp,
                 color=avg.exp.scaled))+
  scale_y_discrete(limits=names(table(seurat.obj_a$celltype)))+ 
  facet_wrap2(~feature.groups,
              scales="free_x",
              strip=strip,
              nrow=1)+
  theme_classic()+
  RotatedAxis()+
  theme(strip.text.x=element_text(size=8),
        axis.text.x=element_text(color="black",size=10),
        axis.title=element_blank(),
        strip.background=element_rect(color="white"),
        axis.text.y=element_blank())+
  scale_color_gradient(low="#ffffff",
                       high="firebrick3",
                       name="avg.exp")
pdf(file="fig1-2B1.Marker_gene_print.pdf",width=9.2,height=4.5)
print(p1)
dev.off()
#
pdf(file = "fig1-6B.CellMarker_gene_heatmap.pdf", width = 15, height = 9)
DoHeatmap(subset(seurat.obj_a, downsample = 100), features = marker, size = 3) 
dev.off()
#
library(SCP)
pdf(file="figS1-2B1.Cluster_to_Celltypes_beforeDoublet.pdf", height = 6, width = 7.2)
CellDimPlot(seurat.obj_a,group.by="celltype",reduction="UMAP",palcolor = colors1) 
dev.off()
#
pdf(file="figS1-2B2.Cluster_to_Celltypes_beforeDoublet.pdf", height = 6, width = 14)
CellDimPlot(seurat.obj_a,group.by="celltype",reduction="umap",theme_use="theme_blank",palcolor = colors1,split.by = "group") 
dev.off()
#
library(scRNAtoolVis)
clusterCornerAxes(seurat.obj_a,reduction = 'umap',clusterCol = "celltype",noSplit = T,cellLabel = T,cellLabelSize = 5)
#
clusterCornerAxes(seurat.obj_a,reduction = 'umap',clusterCol = "celltype",
                  noSplit = T,cicDelta = 1,cornerTextSize = 3.5,themebg = 'bwCorner',addCircle = TRUE,cicAlpha = 0.2,nbin = 200)

#
new.cluster.ids <- c("0"="Principal cells", 
                     "1"="T Cell", 
                     "2"="Fibroblast", 
                     "3"="Endothelial Cell", 
                     "4"="Loop of Henle cells", 
                     "5"="Fibroblast", 
                     "6"="Macrophage", 
                     "7"="Proximal Tubule Cell",
                     "8"="Immune cells",
                     "9"="Immune cells",
                     "10"="Immune cells",
                     "11"="Renal Vesicle cells")
seurat.obj_a <- RenameIdents(seurat.obj, new.cluster.ids)
seurat.obj_a$celltype <- seurat.obj_a@active.ident
table(seurat.obj_a@meta.data$celltype)
#
saveRDS(seurat.obj_a, file = "Cell_ann_result.rds")
pdf(file="fig2-2.Cluster_to_Celltypes.pdf", height = 6, width = 12)
DimPlot(seurat.obj_a, reduction = "umap", split.by = "group",label = TRUE, pt.size = 0.5,raster=FALSE) 
dev.off()
#
cell_num <- table(seurat.obj_a@meta.data$celltype)%>%data.frame()
colnames(cell_num) <- c("Cell_Type","Cell_Number")
write.csv(cell_num,"Table1.cell_num.csv",quote = F)
colnames(cell_num)
pdf(file = "figS2-2.Cell_number.pdf", width = 8, height = 4.5)
ggplot(cell_num,aes(x=Cell_Type,y=Cell_Number))+
  geom_bar(stat = "identity", fill = "#FF4500", color = "#1E90FF",width = 0.5)+
  labs(x="",y="Cell Number")+
  geom_text(aes(label=Cell_Number),vjust=-0.5)+
  theme_bw()+
  theme(
    legend.position = 'top',
    text = element_text(size = 20), 
    axis.line = element_line(color = "#1E90FF"),
    axis.title = element_text(face="bold",size = 14), 
    axis.text.x=element_text(size = 12,angle = 45,vjust = 1,hjust = 1),
    axis.text.y=element_text(size = 12),
    panel.border = element_blank(),
    panel.background = element_blank(),
    panel.grid.major =element_blank(),
    panel.grid.minor = element_blank(),
    plot.title=element_text(size = 14,hjust=0.5))
dev.off()
#
library(tidyverse)
library(ggpubr)
library(dplyr)
celltype_ratio <- seurat.obj_a@meta.data %>%
  group_by(sample, celltype) %>%
  dplyr::summarise(n=n()) %>%
  mutate(relative_freq = n/sum(n))
group <- read.csv("../0_data/group.csv")%>%dplyr::select(sample="X",group)
table(group$group)
celltype_ratio <- merge(celltype_ratio,group,by="sample")
celltype_ratio$group <- factor(celltype_ratio$group,levels = c("Control","Case"))
celltype_ratio$celltype <- factor(celltype_ratio$celltype)
write.csv(celltype_ratio,"TableS1-2C.Cell_sample_Type.csv",row.names = T,quote = F)
Cell_Var <- data.frame(seurat.obj_a@meta.data$celltype,seurat.obj_a@meta.data$group)
colnames(Cell_Var) <- c("celltype","group")
#
library(plyr)
Cell_group <- data.frame(table(Cell_Var$celltype,Cell_Var$group))
Cell_group <- ddply(Cell_group,.(Var2),transform,percent=Freq/sum(Freq)*100) 
Cell_group$label = paste0(sprintf("%.1f", Cell_group$percent), "%")
table(Cell_group$Var2)
Cell_group$Var2 <- factor(Cell_group$Var2,levels = c("Control","Case"))
write.csv(Cell_group,"TableS1-2D.Cell_Type.csv",row.names = T,quote = F)
color <- colors1
pdf(file="fig1-2D.Cell_group_Type.pdf",width=6.5,height=7)
ggplot(data = Cell_group,aes(x = Var2, y = percent, fill = Var1)) +
  geom_bar(              # 绘制柱形图，核心是position="fill"
    position="fill",
    stat="identity",
    color = "black"
  )+
  geom_text(aes(label=label),                           
            position = position_fill(vjust = 0.5),        
            size=4)+
  labs(x="",y="Percent",fill="Cell Type")+
  scale_fill_manual(values=color)+ 
  scale_y_continuous(labels = scales::percent_format(scale = 100))+  
  theme_bw()+
  theme(legend.text=element_text(size=10),
        legend.title=element_text(size=10),
        axis.text.x = element_text(size = 10, color = "black",face="bold"),
        axis.title.x = element_text(size = 18, color = "black"),
        axis.text.y = element_text(size = 10, color = "black"),
        axis.title.y = element_text(size = 18, color = "black"),
        axis.ticks.length=unit(0.3,"cm"),
        plot.title=element_text(size = 14,hjust=0.5),  
        plot.subtitle = element_text(size = 14,hjust = 0.5))
dev.off()
#
setwd("/data/home/FAERS/TY-0918-25-05/4_shuangbao")
rm(list=ls())
library(DoubletFinder)
library(dplyr)
seurat.obj_a <- readRDS("../3_zhushi/Cell_ann_result.rds")
#
makecore <- function(workcore){
  plan("multisession", workers = workcore)
}
makecore(20)
DefaultAssay(seurat.obj_a) <- 'RNA'
seurat.obj_a <- JoinLayers(seurat.obj_a,assay = "RNA")
sweep.res.list_kidney <- paramSweep(seurat.obj_a, PCs = 1:30,
                                    sct = FALSE)
#
sweep.stats_kidney <- summarizeSweep(sweep.res.list_kidney, GT = FALSE)
bcmvn_kidney <- find.pK(sweep.stats_kidney)
#
head(sweep.stats_kidney)
head(bcmvn_kidney)
#
pK_bcmvn <- bcmvn_kidney$pK[which.max(bcmvn_kidney$BCmetric)] %>% as.character() %>% as.numeric() 
pK_bcmvn  
#
annotations <- seurat.obj_a@meta.data$celltype
#
homotypic.prop <- modelHomotypic(annotations)            
#
nExp_poi <- round(0.075*nrow(seurat.obj_a@meta.data))   
nExp_poi.adj <- round(nExp_poi*(1-homotypic.prop))
#
seurat.obj_a <- doubletFinder(seurat.obj_a, PCs = 1:30, pN = 0.25, 
                              pK = pK_bcmvn, nExp = nExp_poi, reuse.pANN = F,
                              sct = FALSE)
names(seurat.obj_a@meta.data)
table(seurat.obj_a$DF.classifications_0.25_0.19_2043)  
#
pdf(file="figS1-2C.doublets_cell_umap.pdf", height =7, width = 15)
CellDimPlot(seurat.obj_a,group.by="celltype",reduction="umap",theme_use="theme_blank",palcolor = colors1,split.by = "DF.classifications_0.25_0.19_2043") 
dev.off()
library(ggplot2)
#
cell.prop <-as.data.frame(prop.table(table(seurat.obj_a$celltype, seurat.obj_a$DF.classifications_0.25_0.19_2043)))
head(cell.prop)
colnames(cell.prop)<-c("Cell_type","Identification","proportion")  
pdf(file="figS1-2D.doublets_cell_proportion.pdf", height =4.5, width = 7)
ggplot(cell.prop,aes(Cell_type,proportion,fill=Identification))+
  geom_bar(stat="identity",position="fill")+
  ggtitle("")+
  theme_bw()+
  theme(axis.ticks.length=unit(0.5,'cm'))+
  guides(fill=guide_legend(title=NULL))+
  theme( axis.text.x.bottom = element_text(angle = 45,hjust = 1,vjust = 1))
dev.off()
#
seurat.obj_a <- seurat.obj_a[,seurat.obj_a$DF.classifications_0.25_0.19_2043=='Singlet']
table(seurat.obj_a$DF.classifications_0.25_0.19_2043)
#
saveRDS(seurat.obj_a, file = "complex_Cell_ann_result.rds")
#
rm(list=ls())
setwd("/data/home/FAERS/TY-0918-25-05/5_Score")
scRNA1 <- readRDS("../4_shuangbao/complex_Cell_ann_result.rds")
library(UCell)
library(irGSEA)
Hallmarker <- read.csv("gene.csv",header = T,check.names = F)
Hallmarker <- subset(Hallmarker,select="symbol")
Hallmarker$term <- "succinate metabolism"
geneSets <- lapply(unique(Hallmarker$term), function(x){print(x);Hallmarker$symbol[Hallmarker$term == x]})
names(geneSets) <- unique(Hallmarker$term)
scRNA1[["RNA3"]] <- as(object = scRNA1[["RNA"]], Class = "Assay")
scRNA1 <- irGSEA.score(object = scRNA1,assay = "RNA3",
                       slot = "data", seeds = 123,ncores = 1,
                       min.cells = 3,min.feature = 0,
                       custom = T, geneset = geneSets,msigdb = F,
                       species = "Homo sapiens",category = "H",
                       subcategory = NULL, geneid = "symbol",
                       method = c("AUCell", "UCell","singscore","ssgsea"),
                       aucell.MaxRank = NULL,ucell.MaxRank = NULL,kcdf = 'Gaussian')
result.dge <- irGSEA.integrate(object = scRNA1,
                               group.by = "celltype",
                               metadata = NULL,col.name = NULL,
                               method = c("ssgsea","AUCell", "UCell","singscore"))

colors1 <- c("#F0E68C","#D2B48C","#8B4513","#6A5ACD","#4B0082","#00008B","#1E90FF","#4169E1","#6495ED","#ADD8E6")
halfvlnplot <- irGSEA.halfvlnplot(object = scRNA1,
                                  method = "singscore",
                                  show.geneset = "succinate metabolism",color.cluster = colors1)
pdf(file="singscore.pdf",width=6,height=4)
halfvlnplot
dev.off()
save(scRNA1,file="irGSEA_result.RData")
AUCell <- t(as.matrix(GetAssayData(object = scRNA1[["AUCell"]], slot = "data")))
colnames(AUCell) <- "AUCell"
scRNA1@meta.data$AUCell <- AUCell

UCell <- t(as.matrix(GetAssayData(object = scRNA1[["UCell"]], slot = "data")))
colnames(UCell) <- "UCell"
scRNA1@meta.data$UCell <- UCell

singscore <- t(as.matrix(GetAssayData(object = scRNA1[["singscore"]], slot = "data")))
colnames(singscore) <- "singscore"
scRNA1@meta.data$singscore <- singscore

ssgsea <- t(as.matrix(GetAssayData(object = scRNA1[["ssgsea"]], slot = "data")))
colnames(ssgsea) <- "ssgsea"
scRNA1@meta.data$ssgsea <- ssgsea
#
scRNA1 <- AddModuleScore(scRNA1,
                         features = geneSets,
                         ctrl = 100,
                         assay = "RNA3",
                         name = "succinate metabolism")
head(scRNA1@meta.data)
normalization <- function(x){return((x-min(x))/(max(x)-min(x)))}  
scRNA1@meta.data$`succinate metabolism1` <- normalization(scRNA1@meta.data$`succinate metabolism1`)
#
score <- scRNA1@meta.data[,c("celltype","AUCell","UCell","singscore","ssgsea","succinate metabolism1")]
colnames(score)[6] <- "AddModuleScore"
score_category <- score %>% gather(key = method,value = Score,-celltype)

pdf("Score_violin.pdf",width = 13,height = 8)
ggplot(score_category, aes(x = celltype, y = Score, fill = celltype)) +
  geom_violin() +
  facet_wrap(~ method, scales = "free_y",
             nrow = 5,ncol = 1,
             strip.position = "right"
  ) +
  theme_minimal() +
  theme(legend.position = "none",
        panel.grid.minor = element_blank())+
  labs(x = "celltype", y = "Score", fill = "method")
dev.off()
scRNA1@meta.data$average <- (scRNA1@meta.data$AUCell+scRNA1@meta.data$UCell+scRNA1@meta.data$singscore+scRNA1@meta.data$ssgsea+scRNA1@meta.data$`succinate metabolism1`)/5
range(scRNA1@meta.data$average)
#
df<- data.frame(scRNA1@meta.data, scRNA1@reductions$umap@cell.embeddings)
class_avg <- df %>%
  group_by(celltype) %>%
  summarise(
    umap_1 = median(umap_1),
    umap_2 = median(umap_2))
#
pdf('AUCell_Score.pdf',height = 5.5,width = 7)
ggplot(df, aes(umap_1, umap_2))+
  geom_point(aes(colour= AUCell),size=1.5) +
  viridis::scale_color_viridis(option="A") +
  ggrepel::geom_label_repel(aes(label = "celltype"),
                            data = class_avg,
                            size = 4,
                            label.size = 0,
                            segment.color = NA)+
  theme(legend.position = "none") +
  theme(panel.border = element_rect(fill=NA,color="black", size=1, linetype="solid"),
        axis.text.x = element_text(size = 142,color="black"),axis.text.y = element_text(size = 14,color="black"),
        axis.title.x = element_text(size = 18,color="black"),axis.title.y = element_text(size = 18,color="black"),
        legend.key.size = unit(14, "pt"), 
        legend.position = "right")+
  theme_bw()+labs(title = "AUCell")
dev.off()
#
pdf('UCell_Score.pdf',height = 5.5,width = 7)
ggplot(df, aes(umap_1, umap_2))+
  geom_point(aes(colour= UCell),size=1.5) +
  viridis::scale_color_viridis(option="A") +
  ggrepel::geom_label_repel(aes(label = "celltype"),
                            data = class_avg,
                            size = 4,
                            label.size = 0,
                            segment.color = NA)+
  theme(legend.position = "none") +
  theme(panel.border = element_rect(fill=NA,color="black", size=1, linetype="solid"),
        axis.text.x = element_text(size = 142,color="black"),axis.text.y = element_text(size = 14,color="black"),
        axis.title.x = element_text(size = 18,color="black"),axis.title.y = element_text(size = 18,color="black"),
        legend.key.size = unit(14, "pt"), 
        legend.position = "right")+
  theme_bw()+labs(title = "UCell")
dev.off()
#
pdf('singscore_Score.pdf',height = 5.5,width = 7)
ggplot(df, aes(umap_1, umap_2))+
  geom_point(aes(colour= singscore),size=1.5) +
  viridis::scale_color_viridis(option="A") +
  ggrepel::geom_label_repel(aes(label = "celltype"),
                            data = class_avg,
                            size = 4,
                            label.size = 0,
                            segment.color = NA)+
  theme(legend.position = "none") +
  theme(panel.border = element_rect(fill=NA,color="black", size=1, linetype="solid"),
        axis.text.x = element_text(size = 142,color="black"),axis.text.y = element_text(size = 14,color="black"),
        axis.title.x = element_text(size = 18,color="black"),axis.title.y = element_text(size = 18,color="black"),
        legend.key.size = unit(14, "pt"), 
        legend.position = "right")+
  theme_bw()+labs(title = "singscore")
dev.off()

#
pdf('ssgsea_Score.pdf',height = 5.5,width = 7)
ggplot(df, aes(umap_1, umap_2))+
  geom_point(aes(colour= ssgsea),size=1.5) +
  viridis::scale_color_viridis(option="A") +
  ggrepel::geom_label_repel(aes(label = "celltype"),
                            data = class_avg,
                            size = 4,
                            label.size = 0,
                            segment.color = NA)+
  theme(legend.position = "none") +
  theme(panel.border = element_rect(fill=NA,color="black", size=1, linetype="solid"),
        axis.text.x = element_text(size = 142,color="black"),axis.text.y = element_text(size = 14,color="black"),
        axis.title.x = element_text(size = 18,color="black"),axis.title.y = element_text(size = 18,color="black"),
        legend.key.size = unit(14, "pt"), 
        legend.position = "right")+
  theme_bw()+labs(title = "ssgsea")
dev.off()
#
pdf('AddModuleScore_Score.pdf',height = 5.5,width = 7.5)
ggplot(df, aes(umap_1, umap_2))+
  geom_point(aes(colour= succinate.metabolism1),size=1.5) +
  viridis::scale_color_viridis(option="A") +
  ggrepel::geom_label_repel(aes(label = "celltype"),
                            data = class_avg,
                            size = 4,
                            label.size = 0,
                            segment.color = NA)+
  theme(legend.position = "none",legend.title = "AddModuleScore") +
  theme(panel.border = element_rect(fill=NA,color="black", size=1, linetype="solid"),
        axis.text.x = element_text(size = 142,color="black"),axis.text.y = element_text(size = 14,color="black"),
        axis.title.x = element_text(size = 18,color="black"),axis.title.y = element_text(size = 18,color="black"),
        legend.key.size = unit(14, "pt"), 
        legend.position = "right")+
  theme_bw()+labs(title = "AddModuleScore")
dev.off()
#
df<- data.frame(scRNA1@meta.data, scRNA1@reductions$umap@cell.embeddings)
class_avg <- df %>%
  group_by(celltype) %>%
  summarise(
    umap_1 = median(umap_1),
    umap_2 = median(umap_2))

pdf('Average_Score.pdf',height = 5.5,width = 7)
ggplot(df, aes(umap_1, umap_2))+
  geom_point(aes(colour= average),size=1.5) +
  viridis::scale_color_viridis(option="A") +
  ggrepel::geom_label_repel(aes(label = "celltype"),
                            data = class_avg,
                            size = 4,
                            label.size = 0,
                            segment.color = NA)+
  theme(legend.position = "none") +
  theme(panel.border = element_rect(fill=NA,color="black", size=1, linetype="solid"),
        axis.text.x = element_text(size = 142,color="black"),axis.text.y = element_text(size = 14,color="black"),
        axis.title.x = element_text(size = 18,color="black"),axis.title.y = element_text(size = 18,color="black"),
        legend.key.size = unit(14, "pt"), 
        legend.position = "right")+
  theme_bw()+labs(title = "Average")
dev.off()
#
ThreshHold <- colMeans(scRNA1@meta.data$average)
scRNA1@meta.data$group <- ifelse(scRNA1@meta.data$average>=ThreshHold,"high","low")
table(scRNA1$group)
pdf(file = "fig5-1.1.group_point_umap.pdf", width = 7, height = 6)
DimPlot(scRNA1, reduction = "umap",group.by = "group",label = F)
dev.off()
#
library(ggplot2)
mydata<- FetchData(scRNA1,vars = c("umap_1","umap_2","average"))
a <- ggplot(mydata,aes(x = umap_1,y =umap_1,colour = average))+
  geom_point(size = 1)+scale_color_gradientn(values = seq(0,1,0.2),
                                             colours = c('#333366',"#6666FF",'#CC3333','#FFCC33'))
a+ theme_bw() + theme(panel.grid.major = element_blank(),
                      panel.grid.minor = element_blank(), axis.line = element_line(colour = "black"),
                      panel.border = element_rect(fill=NA,color="black", size=1, linetype="solid"))
data<- FetchData(scRNA1,vars = c("group","average"))
library(ggplot2)
library(ggpubr)
pdf(file='score_boxplot.pdf',height = 7,width = 7)
ggplot(data,aes(x=group,y=`average`),palette = "jco", add = "jitter")+
  geom_boxplot(aes(fill=group),position=position_dodge(0.5),width=0.6)+
  stat_compare_means(aes(group = group),label = "p.signif",bracket.size = 0.8,size = 10,label.x = 1.5,method = "wilcox.test") +
  labs(x = "") +
  scale_fill_manual(values = c("chocolate","#08519c")) +
  theme(
    axis.line = element_line(size = 1, colour = "black"),
    axis.ticks = element_line(colour = "black", size = 1),
    axis.title = element_text(size = 20, hjust = 0.5, colour = "black"),
    axis.text = element_text(size = 20, color = "black"),
    panel.background = element_rect(fill = NA),
    legend.position = "NA"
  )
dev.off()
#
group_phe <- read.csv("../0_data/group.csv",row.names = 1)
normal_sample <- rownames(group_phe)[which(group_phe$group%in%"Control")]

sample_info <- data.frame(
  Sample = scRNA1$sample,
  Group = ifelse(scRNA1$sample %in% normal_sample, "Control", "Case")
)

scRNA1@meta.data$Group <- sample_info$Group
table(scRNA1$Group)
pdf(file = "average_point.pdf", width = 15, height = 7)
VlnPlot(scRNA1,                                     
        features = "average",                   
        pt.size = 0.1,
        assay = "RNA",
        split.by = "Group",
        cols =c("#FF4500","#1E90FF"),
        flip = T)+
  stat_compare_means(label = "p.signif", method = "t.test")
dev.off()
save(scRNA1,file="score_complex_result.RData")
#
df<- data.frame(scRNA1@meta.data, scRNA1@reductions$umap@cell.embeddings)
irGSEA_score_m <- df[,c(13,16:21)]
irGSEA_score_m <- aggregate(.~celltype,irGSEA_score_m,mean)
irGSEA_score_m[,2:7] <- scale(irGSEA_score_m[,2:7])
rownames(irGSEA_score_m) <- irGSEA_score_m$celltype
library(ComplexHeatmap)
pdf(file='Heatmap.pdf',height = 7,width = 7)
Heatmap(irGSEA_score_m[,2:7],name = " ",
        show_column_names = T,cluster_columns = T,show_row_dend = T,cluster_rows = T,
        rect_gp = gpar(col = "white", lwd = 1),column_names_rot = 45,
        col = c('#5749a0', '#0f7ab0', '#00bbb1',
                '#bef0b0', '#fdf4af', '#f9b64b',
                '#ec840e', '#ca443d', '#a51a49'),
        # column_km = 2,
        # row_km = 2,
        row_names_gp = gpar(fontsize = 12),column_names_gp = gpar(fontsize = 12))
dev.off()
saveRDS(scRNA1,file = "scRNA1.rds")
#
setwd("/data/home/FAERS/TY-0918-25-05/6_cor")
rm(list=ls())
library(tidyr)
load("../5_Score/score_complex_result.RData")
seurat.obj <- scRNA1
data <- as.data.frame(seurat.obj$average)
#
cell_group <- SplitObject(seurat.obj,split.by='celltype');names(cell_group)
Platelets <- cell_group[["Endothelial Cell"]]
group <- as(as.matrix(Platelets@assays$RNA$data), 'sparseMatrix')
range(group)
group[1:4, 1:4]
group <- as.data.frame(t(group))
data <- data[rownames(group),]
test1 <- as.matrix(data)
group[1:4, 1:4]
test2 <- as.matrix(group)
test2[1:5, 1:5]
library(WGCNA)
result <- cor(test1,test2,method = "pearson")
result_p <- corPvalueStudent(result,nSamples = nrow(test1))
result1 <- cbind(t(result),t(result_p))
result1 <- na.omit(result1)
colnames(result1) <- c("cor","pvalue")
write.csv(result1,"result1.csv")
#####DEGs#####
rm(list=ls())
setwd("/data/home/FAERS/TY-0918-25-05/7_DEGs")
load("../5_Score/score_complex_result.RData")
different_express_gene<- FindMarkers(scRNA1,
                                     group.by = "group",
                                     assay='RNA',
                                     avg_log2FC.threshold = 0,
                                     test.use = "wilcox",
                                     ident.1 = "high",
                                     ident.2 = "low",min.pct = 0.25)
write.csv(different_express_gene,"DEG_information.csv",row.names = T,quote=FALSE)
DEGs_Plat <-subset(different_express_gene,p_val<=0.05 & abs(avg_log2FC)>=0.5)
write.csv(DEGs_Plat,"avg_log2FC0.5_DEGs.csv",row.names = T,quote=FALSE)
#
avg_log2FC <- 0.5
p_val <- 0.05
adj.P.Val <- 0.05
P <- "p_val" 
library(ggrepel)
p_choose <- "p_val"  
DEGs_file <- different_express_gene %>% as.data.frame() 
DEGs_file$color <- ifelse(DEGs_file[,p_choose] < adj.P.Val & abs(DEGs_file$avg_log2FC) >= avg_log2FC,
                          ifelse(DEGs_file$avg_log2FC > avg_log2FC, "Up expression", "Down expression"),
                          "Non significant")
DEGs_file$color <- factor(DEGs_file$color, levels = c("Up expression", "Down expression", "Non significant"))
colnames(DEGs_file)[colnames(DEGs_file) == p_choose] <- "p_choose"
table(DEGs_file$color)
label <- c(rownames(different_express_gene %>% slice_max(avg_log2FC, n = 5)), rownames(different_express_gene %>% slice_min(avg_log2FC, n = 5)))
color <- c("Up expression" = "#FF4500", "Non significant" = "gray", "Down expression" = "#1E90FF")
shape <- c("Up expression" = 24, "Non significant" = 16, "Down expression" = 25)
p <- ggplot(DEGs_file, aes(avg_log2FC, -log10(p_choose), col = color)) +
  geom_point(aes(shape = color, fill = color), size=2) +
  theme_bw() +
  scale_color_manual(values = color) +
  scale_shape_manual(values = shape) +
  labs(x = paste0("avg_log2FC(high VS low)"), y = paste0("-log10(", p_choose, ")")) +
  geom_label_repel(
    data = DEGs_file[label,],
    aes(label = label),
    size = 5,
    box.padding = unit(0.35, "lines"),
    point.padding = unit(0.3, "lines"),
    show.legend = F
  ) +
  geom_hline(yintercept = -log10(adj.P.Val), lty = 4, col = "#E39A35", lwd = 1) + 
  geom_vline(xintercept = c(-avg_log2FC, avg_log2FC), lty = 4, col = "#E39A35", lwd = 1) +
  theme(
    plot.title = element_text(size = 14, face = "bold", hjust = 0.5),
    text = element_text(size = 12),
    axis.title.x = element_text(face = "bold", size = 16),
    axis.title.y = element_text(face = "bold", size = 16),
    axis.text.x = element_text(size = 14, angle = 0),
    axis.text.y = element_text(size = 14, angle = 0),
    legend.text = element_text(face = "bold", size = 13),
    legend.title = element_blank(),
    panel.grid = element_blank(),
    axis.line = element_line(linewidth = 1, colour = "black"),
    panel.border = element_blank(),
    legend.position = "bottom"
  )
p
ggsave(file="left_volcano_1.pdf", width = 7,height = 6.5,p)
dev.off()
library(EnhancedVolcano)
EnhancedVolcano(different_express_gene,
                lab=rownames(different_express_gene),
                x="avg_log2FC",
                y="p_val",
                pCutoff=0.001,
                FCcutoff=0.5,
                pointSize=3.0,
                title="RT VS Control",
                subtitle=NULL,
                titleLabSize=15)+ theme(axis.text.x = element_text(color="black", size=12),
                                        axis.text.y = element_text(color="black", size=12),
                                        plot.title = element_text(hjust = 0.5))


ggsave("hst.pdf",height=8, width=8)
dev.off()
###
library(SeuratData) 
getOption('timeout')
options(timeout=10000)
library(Seurat)
table(Idents(scRNA1))
head(different_express_gene[order(different_express_gene$p_val),])
#
deg <- different_express_gene
library(Seurat)
library(patchwork)
library(clusterProfiler)
library(tidyverse)
table(Idents(scRNA1))
deg$names <- rownames(deg)
library(dplyr)
deg <- deg %>%
  mutate(Difference = pct.1 - pct.2)
library(ggplot2)
library(ggrepel)
ggplot(deg, aes(x=Difference, y=avg_log2FC)) +
  geom_point(size=0.5, color="#999999") +
  geom_label_repel(data=subset(deg,avg_log2FC >= 0.5 & Difference >= 0.2 & pct.2 <= 0.05),aes(label=names), label.padding = 0.1, fill="tomato2", segment.size = 0.25, size=2.5)+
  theme_classic()
deg$group=0
for (i in 1:nrow(deg)){
  if (deg$avg_log2FC[i] >= 0 & deg$Difference[i] >= 0& deg$pct.2[i]<= 1){
    deg$group[i]='up'
  }
  else if(deg$avg_log2FC[i] <= -0& deg$Difference[i] <= -0 & deg$pct.1[i] <= 1){
    deg$group[i]='down'
  }
  else {
    deg$group[i]='no'
  }
}
ggplot(deg,aes(x=Difference,y=avg_log2FC)) +
  geom_point(size=0.5,aes(color=group)) +
  scale_color_manual(values=c('blue','grey','red'))+
  geom_label_repel(data=subset(deg,group !='no'), aes(label=names), segment.size = 0.25,size=2.5)+
  geom_vline(xintercept = 0.0,linetype=2)+
  geom_hline(yintercept = 0,linetype=2)+
  theme_classic()
ggsave("TopMarkerVol2.pdf",height=8, width=8)
dev.off()
#
rm(list=ls())
setwd("/data/home/FAERS/TY-0918-25-05/GSEA")
library(pheatmap)
library(ggplot2)
library(data.table)
library(dplyr)
library(GEOquery)
library(plyr)
library(org.Hs.eg.db)
library(clusterProfiler)
library(enrichplot)
library(magrittr)
library(stringr)
library(msigdbr)
library(ggrepel)
library(aplot)
df.expr<-read.csv("matrix.txt",header=T,row.names=1,check.names = F,sep = "\t")
all.gene<-AnnotationDbi::select(org.Hs.eg.db,rownames(df.expr),"ENTREZID","SYMBOL")
exprSet<-merge(df.expr,all.gene,by.x="row.names",by.y="SYMBOL")%>%
  dplyr::distinct(ENTREZID,.keep_all=T)%>%na.omit()
rownames(exprSet)<-NULL
exprSet<-exprSet%>%tibble::column_to_rownames(var="ENTREZID")%>%dplyr::select(-Row.names)
hub_gene<-read.table("DEGs.csv", header=F)
hub_gene<-hub_gene$V1
hub_gene=AnnotationDbi::select(org.Hs.eg.db,hub_gene,"ENTREZID","SYMBOL")
entrez.gene<-hub_gene$ENTREZID
df.gene<-exprSet[entrez.gene,]%>%as.data.frame()
df.gene2<-cbind(GeneID=hub_gene$SYMBOL,df.gene)
write.table(df.gene2,file="hub_gene_expr.xls",sep="\t",quote=F,col.names=T,row.names=F)
gsea.plot = function(res.kegg, top.hall, gene){
  gsdata <- do.call(rbind, lapply(top.hall, enrichplot:::gsInfo, object = res.kegg))
  gsdata$Description = factor(gsdata$Description, levels = top.hall)
  p1 = ggplot(gsdata, aes_(x = ~x)) + xlab(NULL) + theme_classic(14) + 
    theme(panel.grid.major = element_line(colour = "grey92"), 
          panel.grid.minor = element_line(colour = "grey92"), 
          panel.grid.major.y = element_blank(), panel.grid.minor.y = element_blank()) + 
    scale_x_continuous(expand = c(0, 0)) +
    scale_color_brewer(palette = "Set1") +
    ggtitle(gene) +
    geom_hline(yintercept = 0, color = "black", size = 0.8) +
    geom_line(aes_(y = ~runningScore, color = ~Description), size = 1) +
    theme(legend.position = "right", legend.title = element_blank(), legend.background = element_rect(fill = "transparent")) +
    ylab("Running Enrichment Score") + 
    theme(axis.text.x = element_blank(), 
          axis.ticks.x = element_blank(), 
          axis.line.x = element_blank(),
          text = element_text(face = "bold", family = "Times"))
  i = 0
  for (term in unique(gsdata$Description)) {
    idx <- which(gsdata$ymin != 0 & gsdata$Description == term)
    gsdata[idx, "ymin"] <- i
    gsdata[idx, "ymax"] <- i + 1
    i <- i + 1 }
  p2 = ggplot(gsdata, aes_(x = ~x)) + geom_linerange(aes_(ymin = ~ymin, ymax = ~ymax, color = ~Description)) + xlab(NULL) + ylab(NULL) + 
    theme_classic(14) + theme(legend.position = "none", 
                              axis.ticks = element_blank(), 
                              axis.text = element_blank(), 
                              axis.line.x = element_blank(),
                              text = element_text(face = "bold", family = "Times")) + 
    scale_x_continuous(expand = c(0,0)) + 
    scale_y_continuous(expand = c(0,0)) + 
    scale_color_brewer(palette = "Set1")
  p = aplot::insert_bottom(p1, p2, height = 0.15)
  return(p)
}
df.m=msigdbr()
df.kegg = subset(df.m, gs_subcat == "CP:KEGG")[c(3,5)]
df.exp <- exprSet %>% t %>% as.data.frame()
if (!dir.exists("02.GSEA")) {dir.create("02.GSEA")}
if (!dir.exists("03.GSEA_Res")) {dir.create("03.GSEA_Res")}
lapply(1:9, function(i){
  hub = rownames(df.gene2)[i] %>% as.character()
  hub.exp = df.exp[[hub]]
  hub.cor = cor(df.exp, hub.exp, method = "spearman") %>% as.data.frame %>% na.omit
  hub.coreff = hub.cor[[1]]
  names(hub.coreff) = rownames(hub.cor)
  hub.coreff = hub.coreff[order(hub.coreff, decreasing = T)]
  res.kegg = GSEA(hub.coreff, TERM2GENE = df.kegg, pvalueCutoff = 0.05, seed = 1, pAdjustMethod = "none", eps = 0)
  res.kegg <- setReadable(res.kegg, 'org.Hs.eg.db', 'ENTREZID')
  write.csv(res.kegg, file = paste0("03.GSEA_Res/0", i, ".", hub_gene$SYMBOL[which(hub_gene$ENTREZID==hub)], ".res.csv"),
            row.names = T, col.names = T, quote = F)
  top.kegg = res.kegg@result
  top.kegg = top.kegg[order(top.kegg$p.adjust, decreasing = F),]$Description[1:5]
  p = gsea.plot(res.kegg, top.kegg, hub_gene$SYMBOL[which(hub_gene$ENTREZID==hub)])
  fn1 = paste0("02.GSEA/", sprintf("%02d",i), ".", hub_gene$SYMBOL[which(hub_gene$ENTREZID==hub)], ".png")
  fn2 = paste0("02.GSEA/", sprintf("%02d",i), ".", hub_gene$SYMBOL[which(hub_gene$ENTREZID==hub)], ".pdf")
  ggsave(fn1, p, width = 12, height = 6, units = "in", limitsize = 300)
  ggsave(fn2, p, width = 12, height = 6, units = "in", limitsize = 300)
  return(0)
})
#
setwd("/data/home/FAERS/TY-0918-25-05/9_Scissor")
library(Scissor)
library(Seurat)
seurat.obj <- readRDS("../4_shuangbao/complex_Cell_ann_result.rds")
sel.clust="celltype"
seurat.obj <- SetIdent(seurat.obj,value=sel.clust)
table(seurat.obj@active.ident)
RUNScissor<-function(bulk_dataset,sc_dataset,phenotype,tag=NULL,alpha=NULL,
                     cutoff=0.2,family=c("gaussian","binomial","cox"),
                     Save_file="Scissor_inputs.RData",Load_file=NULL)
{
  library(Seurat)
  library(Matrix)
  library(preprocessCore)
  
  if(is.null(Load_file)){
    common<-intersect(rownames(bulk_dataset),rownames(sc_dataset))
    if(length(common)==0){
      stop("Thereisnocommongenesbetweenthegivensingle-cellandbulksamples.")
    }
    
    if(class(sc_dataset)=="Seurat"){
      sc_exprs<-as.matrix(sc_dataset@assays$RNA@layers$data)
      rownames(sc_exprs)<-rownames(sc_dataset)
      colnames(sc_exprs)<-colnames(sc_dataset)
      network<-as.matrix(sc_dataset@graphs$RNA_snn)
    }else{
      sc_exprs<-as.matrix(sc_dataset)
      Seurat_tmp<-CreateSeuratObject(sc_dataset)
      Seurat_tmp<-FindVariableFeatures(Seurat_tmp,selection.method="vst",verbose=FALSE)
      Seurat_tmp<-ScaleData(Seurat_tmp,verbose=FALSE)
      Seurat_tmp<-RunPCA(Seurat_tmp,features=VariableFeatures(Seurat_tmp),verbose=FALSE)
      Seurat_tmp<-FindNeighbors(Seurat_tmp,dims=1:10,verbose=FALSE)
      network<-as.matrix(Seurat_tmp@graphs$RNA_snn)
    }
    
    diag(network)<-0
    network[which(network!=0)]<-1
    dataset0<-cbind(bulk_dataset[common,],sc_exprs[common,])
    dataset0<-as.matrix(dataset0)
    dataset1<-normalize.quantiles(dataset0)
    rownames(dataset1)<-rownames(dataset0)
    colnames(dataset1)<-colnames(dataset0)
    Expression_bulk<-dataset1[,1:ncol(bulk_dataset)]
    Expression_cell<-dataset1[,(ncol(bulk_dataset)+1):ncol(dataset1)]
    X<-cor(Expression_bulk,Expression_cell)
    
    quality_check<-quantile(X)
    print("|**************************************************|")
    print("Performingquality-checkforthecorrelations")
    print("Thefive-numbersummaryofcorrelations:")
    print(quality_check)
    print("|**************************************************|")
    
    if(quality_check[3]<0.01){
      warning("Themediancorrelationbetweenthesingle-cellandbulksamplesisrelativelylow.")
    }
    
    if(family=="binomial"){
      Y<-as.numeric(phenotype)
      z<-table(Y)
      if(length(z)!=length(tag)){
        stop("Thelengthdiffersbetweentagsandphenotypes.PleasecheckScissorinputsandselectedregressiontype.")
      }else{
        print(sprintf("Currentphenotypecontains%d%sand%d%ssamples.",z[1],tag[1],z[2],tag[2]))
        print("Performlogisticregressiononthegivenphenotypes:")
      }
    }
    
    if(family=="gaussian"){
      Y<-as.numeric(phenotype)
      z<-table(Y)
      if(length(z)!=length(tag)){
        stop("Thelengthdiffersbetweentagsandphenotypes.PleasecheckScissorinputsandselectedregressiontype.")
      }else{
        tmp<-paste(z,tag)
        print(paste0("Currentphenotypecontains",paste(tmp[1:(length(z)-1)],collapse=","),",and",tmp[length(z)],"samples."))
        print("Performlinearregressiononthegivenphenotypes:")
      }
    }
    
    if(family=="cox"){
      Y<-as.matrix(phenotype)
      if(ncol(Y)!=2){
        stop("Thesizeofsurvivaldataiswrong.PleasecheckScissorinputsandselectedregressiontype.")
      }else{
        print("Performcoxregressiononthegivenclinicaloutcomes:")
      }
    }
    
    save(X,Y,network,Expression_bulk,Expression_cell,file=Save_file)
  }else{
    load(Load_file)
  }
  
  if(is.null(alpha)){
    alpha<-c(0.005,0.01,0.05,0.1,0.2,0.3,0.4,0.5,0.6,0.7,0.8,0.9)
  }
  
  for(i in 1:length(alpha)){
    set.seed(123)
    fit0<-APML1(X,Y,family=family,penalty="Net",alpha=alpha[i],Omega=network,nlambda=100,nfolds=min(10,nrow(X)))
    fit1<-APML1(X,Y,family=family,penalty="Net",alpha=alpha[i],Omega=network,lambda=fit0$lambda.min)
    
    if(family=="binomial"){
      Coefs<-as.numeric(fit1$Beta[2:(ncol(X)+1)])
    }else{
      Coefs<-as.numeric(fit1$Beta)
    }
    
    Cell1<-colnames(X)[which(Coefs>0)]
    Cell2<-colnames(X)[which(Coefs<0)]
    percentage<-(length(Cell1)+length(Cell2))/ncol(X)
    print(sprintf("alpha=%s",alpha[i]))
    print(sprintf("Scissoridentified%dScissor+cellsand%dScissor-cells.",length(Cell1),length(Cell2)))
    print(sprintf("Thepercentageofselectedcellis:%s%%",formatC(percentage*100,format="f",digits=3)))
    
    if(percentage<cutoff){
      break
    }
    cat("\n")
  }
  
  print("|**************************************************|")
  return(list(para=list(alpha=alpha[i],lambda=fit0$lambda.min,family=family),Coefs=Coefs,Scissor_pos=Cell1,Scissor_neg=Cell2))
}
#
set.seed(123)
sc_dataset <- seurat.obj
sc_dataset<-FindNeighbors(sc_dataset,dims=1:20)
table(sc_dataset$celltype)
exprSet <- read.csv("matrix.txt",row.names = 1,check.names = F,sep = '\t')
meta <- read.csv("group.txt",row.names = 1,check.names = F,sep = '\t')
colnames(meta) <- "group"
meta$group <- ifelse(meta$group=="Control","0","1")
class(exprSet)
bulk_dataset<-as.matrix(exprSet)
class(bulk_dataset)
identical(rownames(meta),colnames(exprSet))
phenotype<-as.numeric(meta[,"group"])
table(phenotype)
tag<-c("Control","Case")
infos1 <- RUNScissor(bulk_dataset,
                     sc_dataset,
                     phenotype,
                     tag=tag,
                     alpha=0.05,
                     cutoff=0.2,
                     family="binomial",
)
qsave(infos1,"infos1.qs")
#
Scissor_select<-rep(0,ncol(sc_dataset))
names(Scissor_select)<-colnames(sc_dataset)
Scissor_select[infos1$Scissor_pos]<-"Scissor+"
Scissor_select[infos1$Scissor_neg]<-"Scissor-"
sc_dataset<-AddMetaData(sc_dataset,
                        metadata=Scissor_select,
                        col.name="scissor")
UMAP_scissor<-DimPlot(sc_dataset,reduction='umap',
                      group.by='scissor',
                      cols=c('grey','#0d1b46','tomato'),
                      # label = TRUE,
                      pt.size=0.001,order=c("Scissor+","Scissor-"))
pdf(file="fig1-3A.Scissor_Celltypes_tSNE.pdf", height = 6, width = 14.5)
UMAP_scissor+DimPlot(sc_dataset,group.by="celltype")
dev.off()
p1=DimPlot(sc_dataset,reduction='umap',group.by='scissor',
           cols=c('grey','royalblue','indianred1'),pt.size=1.2,order=T)
p1
p2=DimPlot(sc_dataset,reduction='umap',group='celltype',
           label=T,label.size=3)
p2
pdf(file="fig1-3A.Scissor_Celltypes_umap.pdf", height = 6, width = 14.5)
p1+p2
dev.off()
pdf(file="figS1-3A.Scissor_Celltypes_number.pdf", height = 9, width = 18)
gplots::balloonplot(
  table(sc_dataset$celltype,sc_dataset$scissor)
)
dev.off()
#
library(CellChat)
library(future)
rm(list=ls())
setwd("/data/home/FAERS/TY-0918-25-05/10_cellchat")
seurat.obj_a <- readRDS("../4_shuangbao/complex_Cell_ann_result.rds")
sc_dataset <- seurat.obj_a
sc_dataset[["RNA3"]] <- as(object = sc_dataset[["RNA"]], Class = "Assay")
cellchat_group <- SplitObject(sc_dataset,split.by='group')
names(cellchat_group)
cellchat_Normal <- cellchat_group[["Control"]]
cellchat_Tumour <- cellchat_group[["Case"]]
#
cellchat_Normal@meta.data$celltype <- droplevels(cellchat_Normal@meta.data$celltype)
cellchat_Normal <- createCellChat(object = cellchat_Normal@assays$RNA3@data,
                                  meta = cellchat_Normal@meta.data,
                                  group.by = 'celltype',
                                  assay = 'RNA')
str(cellchat_Normal)

CellChatDB <- CellChatDB.human
CellChatDB.use <- subsetDB(CellChatDB, search = "Secreted Signaling")
CellChatDB.use <- CellChatDB
cellchat_Normal@DB <- CellChatDB.use
library(future)
cellchat_Normal <- subsetData(cellchat_Normal)
cellchat_Normal <- identifyOverExpressedGenes(cellchat_Normal)
cellchat_Normal <- identifyOverExpressedInteractions(cellchat_Normal)
cellchat_Normal <- projectData(cellchat_Normal, PPI.human)
#
cellchat_Normal <- computeCommunProb(cellchat_Normal)
cellchat_Normal <- filterCommunication(cellchat_Normal, min.cells = 10)
df.net <- subsetCommunication(cellchat_Normal)
write.csv(df.net, "./net_siging_Normal.csv",row.names = F)
# 
cellchat_Normal <- computeCommunProbPathway(cellchat_Normal)
cellchat_Normal <- aggregateNet(cellchat_Normal) 
groupSize <- as.numeric(table(cellchat_Normal@idents))
#
pdf(file = "./fig4-1A.Normal_netVisual_all.pdf", width = 11.5, height = 7,onefile = F)
par(mfrow = c(1,2))
p1 <- netVisual_circle(cellchat_Normal@net$count, vertex.weight = groupSize, weight.scale = T, label.edge= F, title.name = "Number of interactions-Normal")
p2 <- netVisual_circle(cellchat_Normal@net$weight, vertex.weight = groupSize, weight.scale = T, label.edge= F, title.name = "Interaction strength-Normal")
dev.off()
#
pdf(file = "./fig4-1A.Normal_netVisual_all_num.pdf", width = 11.5, height = 7,onefile = F)
par(mfrow = c(1,2), xpd=TRUE)
p1 <- netVisual_circle(cellchat_Normal@net$count, vertex.weight = groupSize, weight.scale = T, label.edge= T, title.name = "Number of interactions-Normal")
p2 <- netVisual_circle(cellchat_Normal@net$weight, vertex.weight = groupSize, weight.scale = T, label.edge= T, title.name = "Interaction strength-Normal")
dev.off()
we1 <- data.frame(cellchat_Normal@net$weight)
sum(we1)
weight_mat <- cellchat_Normal@net$weight
pdf(file = "./fig4-2A.Normal_netVisual_mix.pdf", width = 10, height = 11)
par(mar=c(0.3,0.3,0.3,0.3),mfrow = c(2,3), xpd=T)
for (i in 1:nrow(weight_mat)) {
  mat2 <- matrix(0, nrow = nrow(weight_mat), ncol = ncol(weight_mat), dimnames = dimnames(weight_mat))
  mat2[i, ] <- weight_mat[i, ]
  netVisual_circle(mat2, vertex.weight = groupSize, weight.scale = T, arrow.width = 0.2,
                   arrow.size = 0.1, edge.weight.max = max(weight_mat), title.name = rownames(weight_mat)[i])
}
dev.off()
weight_mat <- cellchat_Normal@net$weight
write.csv(weight_mat,"./cellchat_Normal_Net.csv",row.names = T)
pdf(file = "./fig4-5A.Normal_barplot_hubCell_targets.pdf", width = 6, height = 12)
netVisual_bubble(cellchat_Normal, sources.use = 4, targets.use = c(1:9,6),  angle.x = 45,title.name = "Signaling in Normal")
dev.off() 
#
pdf(file = "./fig4-5B.Normal_barplot_sources_hubCell.pdf", width = 6, height = 12)
netVisual_bubble(cellchat_Normal, sources.use = c(1:9,6), targets.use = 4,  angle.x = 45,title.name = "Signaling in Normal")
dev.off()
#
cellchat_Tumour@meta.data$celltype <- droplevels(cellchat_Tumour@meta.data$celltype)
cellchat_Tumour <- createCellChat(object = cellchat_Tumour@assays$RNA3@data,
                                  meta = cellchat_Tumour@meta.data,
                                  group.by = 'celltype',
                                  assay = 'RNA')
str(cellchat_Tumour)

CellChatDB <- CellChatDB.human
CellChatDB.use <- subsetDB(CellChatDB, search = "Secreted Signaling") 
CellChatDB.use <- CellChatDB
cellchat_Tumour@DB <- CellChatDB.use
library(future)
cellchat_Tumour <- subsetData(cellchat_Tumour)
cellchat_Tumour <- identifyOverExpressedGenes(cellchat_Tumour)
cellchat_Tumour <- identifyOverExpressedInteractions(cellchat_Tumour)
cellchat_Tumour <- projectData(cellchat_Tumour, PPI.human)
cellchat_Tumour <- computeCommunProb(cellchat_Tumour)
cellchat_Tumour <- filterCommunication(cellchat_Tumour, min.cells = 10)
df.net <- subsetCommunication(cellchat_Tumour)
write.csv(df.net, "./net_siging_Case.csv",row.names = F)
#
cellchat_Tumour <- computeCommunProbPathway(cellchat_Tumour)
cellchat_Tumour <- aggregateNet(cellchat_Tumour) 
groupSize <- as.numeric(table(cellchat_Tumour@idents))
pdf(file = "./fig4-1B.Case_netVisual_all.pdf", width = 11.5, height = 7,onefile = F)
par(mfrow = c(1,2))
p1 <- netVisual_circle(cellchat_Tumour@net$count, vertex.weight = groupSize, weight.scale = T, label.edge= F, title.name = "Number of interactions-Case")
p2 <- netVisual_circle(cellchat_Tumour@net$weight, vertex.weight = groupSize,weight.scale = T, label.edge= F, title.name = "Interaction strength-Case")
dev.off()
pdf(file = "./fig4-1B.Case_netVisual_all_num.pdf", width = 11.5, height = 7,onefile = F)
par(mfrow = c(1,2), xpd=TRUE)
p1 <- netVisual_circle(cellchat_Tumour@net$count, vertex.weight = groupSize, weight.scale = T, label.edge= T, title.name = "Number of interactions-Case")
p2 <- netVisual_circle(cellchat_Tumour@net$weight, vertex.weight = groupSize, weight.scale = T, label.edge= T, title.name = "Interaction strength-Case")
dev.off()
we <- data.frame(cellchat_Tumour@net$weight)
sum(we)
weight_mat <- cellchat_Tumour@net$weight
pdf(file = "./fig4-2B.Case_netVisual_mix.pdf",width = 10, height = 11)
par(mar=c(0.3,0.3,0.3,0.3),mfrow = c(2,3), xpd=T)
for (i in 1:nrow(weight_mat)) {
  mat2 <- matrix(0, nrow = nrow(weight_mat), ncol = ncol(weight_mat), dimnames = dimnames(weight_mat))
  mat2[i, ] <- weight_mat[i, ]
  netVisual_circle(mat2, vertex.weight = groupSize, weight.scale = T, arrow.width = 0.2,
                   arrow.size = 0.1, edge.weight.max = max(weight_mat), title.name = rownames(weight_mat)[i])
}
dev.off()
#
write.csv(weight_mat,"./cellchat_Case_Net.csv",row.names = T)
saveRDS(cellchat_Tumour,"cellchat_Case.rds")
pdf(file = "./fig4-5B.Tumour_barplot_hubCell_targets.pdf", width = 10, height = 20)
netVisual_bubble(cellchat_Tumour, sources.use = 4, targets.use = c(1:8,6),  angle.x = 45,title.name = "Signaling in Tumour")
dev.off() 
pdf(file = "./fig4-5B.Tumour_barplot_sources_hubCell.pdf", width = 6, height = 12)
netVisual_bubble(cellchat_Tumour, sources.use = c(1:8,6), targets.use = 4,  angle.x = 45,title.name = "Signaling in Tumour")
dev.off()
#
setwd("/data/home/FAERS/TY-0918-25-05/11_times")
rm(list=ls())
library(Seurat)
library(monocle)
seurat.obj_a <- readRDS("../4_shuangbao/complex_Cell_ann_result.rds")
cell_group <- SplitObject(seurat.obj_a,split.by='celltype');names(cell_group)
Platelets <- cell_group[["Endothelial Cell"]]
expr_matrix <- as(as.matrix(Platelets@assays$RNA$counts), 'sparseMatrix')
p_data <- Platelets@meta.data
f_data <- data.frame(gene_short_name = row.names(Platelets@assays$RNA),row.names = row.names(Platelets@assays$RNA))
nrow(expr_matrix);ncol(expr_matrix)
pd <- new('AnnotatedDataFrame', data = p_data)
fd <- new('AnnotatedDataFrame', data = f_data)
cds <- newCellDataSet(expr_matrix, phenoData = pd,featureData = fd,lowerDetectionLimit = 0.5,expressionFamily = negbinomial.size())
cds <- estimateSizeFactors(cds)
cds <- estimateDispersions(cds)
cds <- detectGenes(cds, min_expr = 0.1) 
expressed_genes <- row.names(subset(fData(cds),num_cells_expressed >= 10)) 
express_genes <- VariableFeatures(Platelets)
cds<- setOrderingFilter(cds, express_genes)
plot_ordering_genes(cds)
cds <- reduceDimension(cds,max_components = 2,method = 'DDRTree')
cds <- orderCells(cds)
saveRDS(cds,"monocle.rds")
cds <- readRDS("monocle.rds")
pdf(file = "fig3-1A.cell_time.pdf", width = 5, height = 3.8)
plot_cell_trajectory(cds,color_by="Pseudotime", cell_size =0.7,show_backbone=TRUE)+ scale_colour_gradient(low = "#1E90FF", high = "#FF4500")
dev.off()

pdf(file = "fig3-1B.cell_Platelets_State.pdf", width =5, height = 3.8)
plot_cell_trajectory(cds, color_by = "State", cell_size =0.7,show_backbone=TRUE)
dev.off()
pdf(file = "fig3-2.cell_Platelets_Group.pdf", width = 5, height = 3.8)
plot_cell_trajectory(cds, color_by = "group", cell_size =0.7)+
  scale_colour_manual(values = c("#FF4500","#1E90FF","#8BC34A")
                      
  )   
dev.off()
s.genes <- c("ACSL4","PTK2","DUSP4","MMP7","PHLDB2","TGM2","PPT1","SPARCL1","LTF")
pdf(file = "fig7-1D.Platelets_hubgene_Expr_violin.pdf", width = 6, height = 12)
plot_genes_violin(cds[s.genes,], grouping = "celltype", color_by = "celltype")
dev.off()
#
library(ggsci)
colnames(pData(cds))
pData(cds)$ACSL4 = log2(exprs(cds)['ACSL4',]+1)
#
p1=plot_cell_trajectory(cds, color_by ="ACSL4",cell_size =1) + scale_colour_gradient(low = "#1E90FF", high = "#FF4500")

pData(cds)$PTK2 = log2(exprs(cds)['PTK2',]+1)
#
p2=plot_cell_trajectory(cds, color_by ="PTK2",cell_size =1) + scale_colour_gradient(low = "#1E90FF", high = "#FF4500")
#
pData(cds)$DUSP4 = log2(exprs(cds)['DUSP4',]+1)
p3=plot_cell_trajectory(cds, color_by ="DUSP4",cell_size =1) + scale_colour_gradient(low = "#1E90FF", high = "#FF4500")
# 
pData(cds)$MMP7 = log2(exprs(cds)['MMP7',]+1)

p4=plot_cell_trajectory(cds, color_by ="MMP7",cell_size =1) + scale_colour_gradient(low = "#1E90FF", high = "#FF4500")
# 
pData(cds)$PHLDB2 = log2(exprs(cds)['PHLDB2',]+1)
p5=plot_cell_trajectory(cds, color_by ="PHLDB2",cell_size =1) + scale_colour_gradient(low = "#1E90FF", high = "#FF4500")
#
pData(cds)$TGM2 = log2(exprs(cds)['TGM2',]+1)
p6=plot_cell_trajectory(cds, color_by ="TGM2",cell_size =1) + scale_colour_gradient(low = "#1E90FF", high = "#FF4500")
#
pData(cds)$PPT1 = log2(exprs(cds)['PPT1',]+1)
p7=plot_cell_trajectory(cds, color_by ="PPT1",cell_size =1) + scale_colour_gradient(low = "#1E90FF", high = "#FF4500")
#
pData(cds)$SPARCL1 = log2(exprs(cds)['SPARCL1',]+1)
p8=plot_cell_trajectory(cds, color_by ="SPARCL1",cell_size =1) + scale_colour_gradient(low = "#1E90FF", high = "#FF4500")
#

pData(cds)$LTF = log2(exprs(cds)['LTF',]+1)
p9=plot_cell_trajectory(cds, color_by ="LTF",cell_size =1) + scale_colour_gradient(low = "#1E90FF", high = "#FF4500")
#
pdf(file = "hubgene.pdf", width = 10, height = 10)
p1+p2+p3+p4+p5+p6+p7+p8+p9
dev.off()
#
rm(list=ls())
setwd("/data/home/FAERS/TY-0918-25-05/12_Endothelial")
seurat.obj_a <- readRDS("../4_shuangbao/complex_Cell_ann_result.rds")
cell_group <- SplitObject(seurat.obj_a,split.by='celltype');names(cell_group)
Endothelial_Cell <- cell_group[["Endothelial Cell"]]
Endothelial_Cell <- RunUMAP(Endothelial_Cell, reduction = "pca", dims = 1:30)
DimPlot(object = Endothelial_Cell, reduction = "umap") 
saveRDS(Endothelial_Cell, file = "Endothelial_Cell_UMAP.rds")
colors1 <- sample(c(
  "#F0E68C","#D2B48C","#8B4513","#6A5ACD","#4B0082","#00008B","#1E90FF",
  "#4169E1","#6495ED","#ADD8E6","#87CEEB","#AFEEEE","#F0F8FF","#E6E6FA","#D8BFD8",
  "#DDA0DD","#BA55D3","#9370DB","#8A2BE2","#9400D3","#FF69B4","#FFC0CB","#DA70D6",
  "#FFB6C1","#FFD700","#FFA500","#FF8C00","#FF4500","#CD5C5C"
))
pdf(file="umap.pdf",width=10,height=8)
DimPlot(object = Endothelial_Cell, reduction = "umap",cols = colors1) 
dev.off()
#
colors2 <- c(
  "#E51C23","#FFCDD2","#FFC107","#FF9800","#9C27B0","#3F51B5","#2196F3","#4CAF50",
  "#FFEB3B","#FF5722","#795548","#9E9E9E","#000000","#FFCDD2","#D32F2F",
  "#F57C00","#E91E63","#673AB7","#03A9F4","#00BCD4","#8BC34A","#CDDC39","#FF9800",
  "#FF5722","#795548","#9E9E9E","#000000","#F44336"
)
Endothelial_Cell <- FindNeighbors(Endothelial_Cell, reduction = "harmony", dims = 1:30)

seq <- seq(0.1, 1, by = 0.1)
for(i in seq){
  Endothelial_Cell <- FindClusters(object = Endothelial_Cell, verbose = T, resolution = seq)
}
library(clustree)
pdf('figS2-1.resolution_SANs.pdf',height = 15, width = 15)
clustree(Endothelial_Cell) +
  theme(legend.position = "bottom") +
  scale_color_brewer(palette = "Set1") +
  scale_edge_color_continuous(low = "grey80", high = "red")
dev.off()
Endothelial_Cell <- FindClusters(Endothelial_Cell, resolution = 0.3)
Endothelial_Cell$seurat_clusters <- Endothelial_Cell$RNA_snn_res.0.3
pdf(file="fig2-1.Cells_umap_cluster.pdf",width=7,height=6)
p <- DimPlot(Endothelial_Cell, reduction = "umap",label = TRUE, repel = FALSE,cols = colors1)  
print(p)
dev.off()
#
saveRDS(Endothelial_Cell, file = "Endothelial_Cell_cluster_result.rds")
#
marker <- read.csv("maker.csv")
marker <- marker$maker
pdf(file = "fig1-6A.Marker_gene_point.pdf", width = 15, height = 9)
DotPlot(Endothelial_Cell,features = marker,assay='RNA')+coord_flip()
dev.off()
#
pdf(file = "fig1-2B.Marker_gene_print.pdf", width = 15, height = 7)
DotPlot(Endothelial_Cell,features = marker,assay='RNA',cols=c("#1E90FF","#FF9800"))+
  theme(axis.text.x = element_text(angle = 45,hjust = 1))
dev.off()
#
pdf(file = "fig1-6B.CellMarker_gene_heatmap.pdf", width = 15, height = 9)
DoHeatmap(subset(Endothelial_Cell, downsample = 100), features = marker, size = 3) 
dev.off()

new.cluster.ids <- c("0"="Lymphatic Cell", 
                     "1"="Glomerular Capillary Endothelial Cell", 
                     "2"="Glomerular Capillary Endothelial Cell", 
                     "3"="Afferent / Efferent Arteriole Endothelial Cell", 
                     "4"="Ascending Vasa Recta Endothelial Cell")
Endothelial_Cell <- RenameIdents(Endothelial_Cell, new.cluster.ids)
Endothelial_Cell$celltype <- Endothelial_Cell@active.ident
table(Endothelial_Cell@meta.data$celltype)
saveRDS(Endothelial_Cell, file = "Endothelial_Cell_result.rds")
#
colors1 <- sample(c(
  "#F0E68C","#D2B48C","#8B4513","#6A5ACD","#4B0082","#00008B","#1E90FF",
  "#4169E1","#6495ED","#ADD8E6","#87CEEB","#AFEEEE","#F0F8FF","#E6E6FA","#D8BFD8",
  "#DDA0DD","#BA55D3","#9370DB","#8A2BE2","#9400D3","#FF69B4","#FFC0CB","#DA70D6",
  "#FFB6C1","#FFD700","#FFA500","#FF8C00","#FF4500","#CD5C5C"
))
library(SCP)
pdf(file="figS1-2B1.Cluster_to_Celltypes_beforeDoublet.pdf", height = 6, width = 7.2)
CellDimPlot(Endothelial_Cell,group.by="celltype",reduction="umap",palcolor = colors1) 
dev.off()
#
pdf(file="figS1-2B2.Cluster_to_Celltypes_beforeDoublet.pdf", height = 6, width = 14)
CellDimPlot(Endothelial_Cell,group.by="celltype",reduction="umap",theme_use="theme_blank",palcolor = colors1,split.by = "group")
dev.off()
#
cell_num <- table(Endothelial_Cell@meta.data$celltype)%>%data.frame()
colnames(cell_num) <- c("Cell_Type","Cell_Number")
write.csv(cell_num,"Table1.cell_num.csv",quote = F)
colnames(cell_num)
pdf(file = "figS2-2.Cell_number.pdf", width = 8, height = 4.5)
ggplot(cell_num,aes(x=Cell_Type,y=Cell_Number))+
  geom_bar(stat = "identity", fill = "#FF4500", color = "#1E90FF",width = 0.5)+
  labs(x="",y="Cell Number")+
  geom_text(aes(label=Cell_Number),vjust=-0.5)+
  theme_bw()+
  theme(
    legend.position = 'top',
    text = element_text(size = 20), 
    axis.line = element_line(color = "#1E90FF"),
    axis.title = element_text(face="bold",size = 14), 
    axis.text.x=element_text(size = 12,angle = 45,vjust = 1,hjust = 1),
    axis.text.y=element_text(size = 12),
    panel.border = element_blank(),
    panel.background = element_blank(),
    panel.grid.major =element_blank(),
    panel.grid.minor = element_blank(),
    plot.title=element_text(size = 14,hjust=0.5))
dev.off()
#
library(tidyverse)
library(ggpubr)
library(dplyr)
celltype_ratio <- Endothelial_Cell@meta.data %>%
  group_by(sample, celltype) %>%
  dplyr::summarise(n=n()) %>%
  mutate(relative_freq = n/sum(n))
group <- read.csv("../0_data/group.csv")%>%dplyr::select(sample="X",group)
table(group$group)
celltype_ratio <- merge(celltype_ratio,group,by="sample")
celltype_ratio$group <- factor(celltype_ratio$group,levels = c("Control","Case"))
celltype_ratio$celltype <- factor(celltype_ratio$celltype)
write.csv(celltype_ratio,"TableS1-2C.Cell_sample_Type.csv",row.names = T,quote = F)
Cell_Var <- data.frame(Endothelial_Cell@meta.data$celltype,Endothelial_Cell@meta.data$group)
colnames(Cell_Var) <- c("celltype","group")
#
library(plyr)
Cell_group <- data.frame(table(Cell_Var$celltype,Cell_Var$group))
Cell_group <- ddply(Cell_group,.(Var2),transform,percent=Freq/sum(Freq)*100) 
Cell_group$label = paste0(sprintf("%.1f", Cell_group$percent), "%")
table(Cell_group$Var2)
Cell_group$Var2 <- factor(Cell_group$Var2,levels = c("Control","Case"))
write.csv(Cell_group,"TableS1-2D.Cell_Type.csv",row.names = T,quote = F)
color <- colors1
pdf(file="fig1-2D.Cell_group_Type.pdf",width=6.5,height=7)
ggplot(data = Cell_group,aes(x = Var2, y = percent, fill = Var1)) +
  geom_bar(              
    position="fill",
    stat="identity",
    color = "black"
  )+
  geom_text(aes(label=label),                           
            position = position_fill(vjust = 0.5),        
            size=4)+
  labs(x="",y="Percent",fill="Cell Type")+
  scale_fill_manual(values=color)+ 
  scale_y_continuous(labels = scales::percent_format(scale = 100))+  
  theme_bw()+
  theme(legend.text=element_text(size=10),
        legend.title=element_text(size=10),
        axis.text.x = element_text(size = 10, color = "black",face="bold"),
        axis.title.x = element_text(size = 18, color = "black"),
        axis.text.y = element_text(size = 10, color = "black"),
        axis.title.y = element_text(size = 18, color = "black"),
        axis.ticks.length=unit(0.3,"cm"),
        plot.title=element_text(size = 14,hjust=0.5),  
        plot.subtitle = element_text(size = 14,hjust = 0.5))
dev.off()
##
prop.table(table(Idents(Endothelial_Cell)))
table(Idents(Endothelial_Cell), Endothelial_Cell$group)
Cellratio <- prop.table(table(Idents(Endothelial_Cell), Endothelial_Cell$group), margin = 2)
Cellratio
Cellratio <- as.data.frame(Cellratio)
colourCount = length(unique(Cellratio$Var1))
library(ggplot2)
ggplot(Cellratio) + 
  geom_bar(aes(x =Var2, y= Freq, fill = Var1),stat = "identity",width = 0.7,size = 0.5,colour = '#222222')+ 
  theme_classic() +
  labs(x='Sample',y = 'Ratio')+
  coord_flip()+
  theme(panel.border = element_rect(fill=NA,color="black", size=0.5, linetype="solid"))
ggsave("xbbl.pdf",height=8, width=8)
#
setwd("/data/home/FAERS/TY-0918-25-05/13_biaoda")
library(tidyverse)
library(ggpubr)
rm(list = ls())
seurat.obj_a <- readRDS("../12_Endothelial/Endothelial_Cell_result.rds")
hub_gene <- c("ACSL4","PTK2","DUSP4","MMP7","PHLDB2","TGM2","PPT1","SPARCL1","LTF")
#
pdf(file = "LTF_point.pdf", width = 15, height = 7)
VlnPlot(seurat.obj_a,                                     
        features = "LTF",                   
        pt.size = 0.1,
        assay = "RNA",
        split.by = "group",
        group.by = "celltype",
        cols =c("Case"="#FF4500","Control"="#1E90FF"),
        flip = T)+
  stat_compare_means(label = "p.signif", method = "wilcox.test")
dev.off()
######GSE73680#####
rm(list=ls())
setwd("G:/backups/2025/5/TY-0918-25-05/0_data/GSE73680")
library(GEOquery)
library(dplyr)
library(tidyverse)
library(limma)
library(pheatmap)
GSE73680 <- getGEO("GSE73680", destdir = ".", getGPL = F)  
exp <- exprs(GSE73680[[1]]) %>% as.data.frame() 
phe <- pData(GSE73680[[1]]) %>% as.data.frame() 
ann <- read.csv("GPL17077-17467.txt",sep="\t",header=1,check.names = F,row.names = 1)
table(phe[,35])
phe_group <- phe[,c(2,35)]
phe_group <- phe_group %>% dplyr::select(group="lesion:ch1")
phe_group[phe_group=="Normal mucosa"]<- "Control"
phe_group[phe_group=="Plaque mucosa"]<- "Case"
table(phe_group)
phe_group <- arrange(phe_group,desc(group))
table(phe_group)
write.table(phe_group,file="group.txt",sep="\t",quote=F,col.names=T,row.names =T)
exp <- exp[,rownames(phe_group)]
exp1 <- merge(ann,exp,by="row.names")
exp1 <- exp1[,-1]
exp1 <- exp1 %>% as_tibble() %>% 
  separate_rows("GENE_SYMBOL", sep = " /// ")
exp1[exp1 == ""]<-NA
exp1 <- na.omit(exp1)
colnames(exp1)[1] <- "Symbol"
data <- aggregate(.~Symbol,exp1,mean)
dim(data)
rownames(data) <- data[,1]
data <- data[,-1]
data <- data[,row.names(phe_group)]
write.table(data,file="matrix.txt",sep="\t",row.names=T,quote=F)
#####wilcox#####
rm(list=ls())
setwd("G:/backups/2025/5/TY-0918-25-05/4_wilcox")
exp <- read.table("../0_data/GSE73680/matrix.txt",sep="\t",row.names = 1,header=T,check.names = F)
gene <- read.table("gene.txt",header = T,sep="\t")
venn_exp <- exp[gene$V1,]
venn_exp <- as.data.frame(t(venn_exp))
write.csv(venn_exp,"ERSRGs.csv")
#
library(tidyverse)
library(ggplot2)
library(ggpubr)
rm(list = ls())
exp <- read.csv("ERSRGs.csv",row.names = 1,header=T,check.names = F)
group <- read.table("../0_data/GSE73680/group.txt",sep="\t",row.names = 1,header=T,check.names = F)
exp <- exp[,rownames(group)]
data <- data.frame(t(exp),check.names = F)
gene <- read.csv("ERSRGs.csv",check.names = F)
gene1 <- gene$V1
data <- data[rownames(group),]
data$ID_REF <- rownames(data)
data <- dplyr::select(data,ID_REF,gene1)
data1 <- dplyr::select(data,gene1)
table(group$group)
Case <- names(table(group$group))[!names(table(group$group))%in%"Control"]
Control_num<-length(group[group$group=="Control",])
Case_num<-length(group[group$group!="Control",])
data<-data.frame(data,"Group"=group$group)
mydata<-data %>% 
  gather(key="gene",value="Expression",gene1)%>% 
  dplyr::select(ID_REF,gene,Expression,everything())
#
mydata$Group <- factor(mydata$Group,levels = c("Control",Case))
#
d <- c()
e <- c()
dat <- data.frame(matrix(ncol = 4, nrow = 0))
for(x in colnames(data)[-c(1,ncol(data))]){
  a = median(data[,x][which(data$Group %in% "Control")])
  b = median(data[,x][which(data$Group %in% Case)])
  pa <-  wilcox.test(data[,x][which(data$Group %in% "Control")],data[,x][which(data$Group %in% Case)])
  p = pa$p.value
  c = if_else(p>0.05,"black",if_else(a>b,"#377EB8","#DC0000FF"))
  d <- b/a
  f <- data.frame(x,p,d)
  dat <- rbind(dat,f)
}
colnames(dat) <- c("Symbol","P_wilcox","FC")
write.csv(dat,"complex.csv")
#
rm(list = ls())
GEO <- "ERSRGs"
exp <- read.csv("../0_data/GSE73680/matrix.txt",check.names = F,row.names = 1,sep = '\t')
group <- read.csv("../0_data/GSE73680/group.txt",check.names = F,row.names = 1,sep = '\t')
exp <- exp[,rownames(group)]
data <- data.frame(t(exp),check.names = F)
gene1 <- read.table("DEGs.csv",check.names = F)
gene1 <- gene1$V1
data <- data[rownames(group),]
data$ID_REF <- rownames(data)
data <- dplyr::select(data,ID_REF,gene1)
data1 <- dplyr::select(data,gene1)
table(group$group)
Case <- names(table(group$group))[!names(table(group$group))%in%"Control"]
Control_num<-length(group[group$group=="Control",])
Case_num<-length(group[group$group!="Control",])
data<-data.frame(data,"Group"=group$group) 
mydata<-data %>% 
  gather(key="gene",value="Expression",gene1)%>% 
  dplyr::select(ID_REF,gene,Expression,everything())
#
mydata$Group <- factor(mydata$Group,levels = c("Control",Case))
d <- c()
library(ggunchained)
P <- ggplot(mydata,aes( x = gene,y = Expression, fill = Group)) +
  geom_split_violin(scale = "area",alpha=0.3,trim = F)+
  geom_boxplot(position = position_dodge(0.25),width=0.2,alpha=0.1,color="black") + 
  scale_fill_manual(values=c("#377EB8","#DC0000FF"))+ 
  scale_x_discrete(limits=gene1)+
  labs(x="",y="Expression level",title = GEO)+
  theme_bw() + 
  theme(
    legend.position = 'top',
    text = element_text(size = 16), 
    axis.line = element_line(color = "black"),
    axis.title = element_text(face="bold",size = 18), 
    axis.text.x=element_text(face="bold",size = 18,angle=0,vjust = 0.5,color = d),
    axis.text.y=element_text(size = 12),
    plot.title=element_text(hjust=0.5),
    panel.border = element_blank(),
    panel.background = element_blank(),
    panel.grid.major =element_blank(),
    panel.grid.minor = element_blank()) + 
  stat_compare_means(label = "p.signif", size=6,label.y=max(mydata$Expression)+0.5,method = "wilcox.test") 
pdf(file=paste0("fig7-1A.Expr_",GEO,"_Expr.pdf"),width=12,height=6,onefile=F)
print(P)
dev.off()
#####GSE240279#####
rm(list = ls())
GEO <- "GSE240279"
exp <- read.csv("../0_data/GSE240279/matrix.txt",check.names = F,row.names = ,sep = '\t')
exp[exp == ""]<-NA
exp <- na.omit(exp)
colnames(exp)[1] <- "Symbol"
data <- aggregate(.~Symbol,exp,mean)
dim(data)
rownames(data) <- data[,1]
data <- data[,-1]
data <- data[,row.names(group)]
write.table(data,file="matrix1.txt",sep="\t",row.names=T,quote=F)
rm(list = ls())
GEO <- "GSE240279"
exp <- read.csv("matrix1.txt",check.names = F,row.names = ,sep = '\t')
group <- read.csv("../0_data/GSE240279/group.txt",check.names = F,row.names = 1,sep = '\t')
exp <- exp[,rownames(group)]
data <- data.frame(t(exp),check.names = F)
gene1 <- read.table("DEGs.csv",check.names = F)
gene1 <- gene1$V1
data <- data[rownames(group),]
data$ID_REF <- rownames(data)
data <- dplyr::select(data,ID_REF,gene1)
data1 <- dplyr::select(data,gene1)
table(group$group)
Case <- names(table(group$group))[!names(table(group$group))%in%"Control"]
Control_num<-length(group[group$group=="Control",])
Case_num<-length(group[group$group!="Control",])
data<-data.frame(data,"Group"=group$group) 
mydata<-data %>% 
  gather(key="gene",value="Expression",gene1)%>% 
  dplyr::select(ID_REF,gene,Expression,everything())
#
mydata$Group <- factor(mydata$Group,levels = c("Control",Case))
d <- c()
library(ggunchained)
P <- ggplot(mydata,aes( x = gene,y = Expression, fill = Group)) + 
  geom_split_violin(scale = "area",alpha=0.3,trim = F)+
  geom_boxplot(position = position_dodge(0.25),width=0.2,alpha=0.1,color="black") + 
  scale_fill_manual(values=c("#377EB8","#DC0000FF"))+ 
  scale_x_discrete(limits=gene1)+
  labs(x="",y="Expression level",title = GEO)+
  theme_bw() + 
  theme(
    legend.position = 'top',
    text = element_text(size = 16), 
    axis.line = element_line(color = "black"),
    axis.title = element_text(face="bold",size = 18), 
    axis.text.x=element_text(face="bold",size = 18,angle=0,vjust = 0.5,color = d),
    axis.text.y=element_text(size = 12),
    plot.title=element_text(hjust=0.5),
    panel.border = element_blank(),
    panel.background = element_blank(),
    panel.grid.major =element_blank(),
    panel.grid.minor = element_blank()) + 
  stat_compare_means(label = "p.signif", size=6,label.y=max(mydata$Expression)+0.5,method = "t.test") 
pdf(file=paste0("fig7-1A.Expr_",GEO,"_Expr.pdf"),width=12,height=6,onefile=F)
print(P)
dev.off()
#####GSE75542#####
rm(list=ls())
setwd("G:/backups/2025/5/TY-0918-25-05/0_data/GSE75542/")
library(GEOquery)
library(dplyr)
library(tidyverse)
library(limma)
library(pheatmap)
GSE75542 <- getGEO("GSE75542", destdir = ".", getGPL = F)  
exp <- exprs(GSE75542[[1]]) %>% as.data.frame() 
phe <- pData(GSE75542[[1]]) %>% as.data.frame() 
ann <- read.csv("GPL6247-249.txt",sep="\t",header=1,check.names = F,row.names = )
colnames(ann)
ann1 <- ann %>%
 select(ID,gene_assignment) %>%
 filter(gene_assignment != "---") %>%
 separate(gene_assignment,c("drop","Symbol"),sep=" // ") %>%
 select(-drop)
table(phe[,39])
phe_group <- phe[,c(2,39)]
phe_group <- phe_group %>% dplyr::select(group=`disease state:ch1`)
phe_group[phe_group=="control"]<- "Control"
phe_group[phe_group=="GHS"]<- "Case"
table(phe_group)
phe_group <- arrange(phe_group,desc(group))
table(phe_group)
write.table(phe_group,file="group.txt",sep="\t",quote=F,col.names=T,row.names =T)
exp <- exp[,rownames(phe_group)]
rownames(ann1) <- ann1[,1]
exp1 <- merge(ann1,exp,by="row.names")
exp1 <- exp1[,-1]
exp1[exp1 == ""]<-NA
exp1 <- na.omit(exp1)
colnames(exp1)[1] <- "Symbol"
data <- aggregate(.~Symbol,exp1,mean)
dim(data)
rownames(data) <- data[,1]
data <- data[,-1]
data <- data[,row.names(phe_group)]
write.table(data,file="matrix.txt",sep="\t",row.names=T,quote=F)
#
rm(list = ls())
GEO <- "GSE75542"
exp <- read.csv("matrix.txt",check.names = F,row.names = ,sep = '\t')
group <- read.csv("group.txt",check.names = F,row.names = 1,sep = '\t')
exp <- exp[,rownames(group)]
data <- data.frame(t(exp),check.names = F)
gene1 <- read.table("gene.csv",check.names = F)
gene1 <- gene1$V1
data <- data[rownames(group),]
data$ID_REF <- rownames(data)
data <- dplyr::select(data,ID_REF,gene1)
data1 <- dplyr::select(data,gene1)
table(group$group)
Case <- names(table(group$group))[!names(table(group$group))%in%"Control"]
Control_num<-length(group[group$group=="Control",])
Case_num<-length(group[group$group!="Control",])
data<-data.frame(data,"Group"=group$group) 
mydata<-data %>% 
  gather(key="gene",value="Expression",gene1)%>% 
  dplyr::select(ID_REF,gene,Expression,everything())
mydata$Group <- factor(mydata$Group,levels = c("Control",Case))
d <- c()
library(ggunchained)
P <- ggplot(mydata,aes( x = gene,y = Expression, fill = Group)) + 
  geom_split_violin(scale = "area",alpha=0.3,trim = F)+
  geom_boxplot(position = position_dodge(0.25),width=0.2,alpha=0.1,color="black") + 
  scale_fill_manual(values=c("#377EB8","#DC0000FF"))+ 
  scale_x_discrete(limits=gene1)+
  labs(x="",y="Expression level",title = GEO)+
  theme_bw() + 
  theme(
    legend.position = 'top',
    text = element_text(size = 16), 
    axis.line = element_line(color = "black"),
    axis.title = element_text(face="bold",size = 18), 
    axis.text.x=element_text(face="bold",size = 18,angle=0,vjust = 0.5,color = d),
    axis.text.y=element_text(size = 12),
    plot.title=element_text(hjust=0.5),
    panel.border = element_blank(),
    panel.background = element_blank(),
    panel.grid.major =element_blank(),
    panel.grid.minor = element_blank()) + 
  stat_compare_means(label = "p.signif", size=6,label.y=max(mydata$Expression)+0.5,method = "t.test") 
pdf(file=paste0("fig7-1A.Expr_",GEO,"_Expr.pdf"),width=12,height=6,onefile=F)
print(P)
dev.off()
#####GSE36446#####
rm(list=ls())
setwd("G:/backups/2025/5/TY-0918-25-05/0_data/GSE36446/")
library(GEOquery)
library(dplyr)
library(tidyverse)
library(limma)
library(pheatmap)
GSE36446 <- getGEO("GSE36446", destdir = ".", getGPL = F)  
exp <- exprs(GSE36446[[1]]) %>% as.data.frame() 
phe <- pData(GSE36446[[1]]) %>% as.data.frame() 
ann <- read.csv("GPL6101.txt",sep="\t",header=1,check.names = F,row.names =1 )
table(phe[,8])
phe_group <- phe[,c(2,8)]
phe_group <- subset(phe_group,`source_name_ch1`!=c("Hydroxy-L-Proline + Apocynin treated medulla_28d"))
phe_group <- phe_group %>% dplyr::select(group=`source_name_ch1`)
phe_group[phe_group=="Control cortex_28d"]<- "Control"
phe_group[phe_group=="Control medulla_28d"]<- "Control"
phe_group[phe_group=="Hydroxy-L-Proline treated cortex_28d"]<- "Case"
phe_group[phe_group=="Hydroxy-L-Proline treated medulla_28d"]<- "Case"
table(phe_group)
phe_group <- arrange(phe_group,desc(group))
table(phe_group)
write.table(phe_group,file="group.txt",sep="\t",quote=F,col.names=T,row.names =T)
exp <- exp[,rownames(phe_group)]
exp1 <- merge(ann,exp,by="row.names")
exp1 <- exp1[,-1]
exp1 <- exp1 %>% as_tibble() %>%
 separate_rows("Gene symbol", sep = " /// ")
exp1[exp1 == ""]<-NA
exp1 <- na.omit(exp1)
colnames(exp1)[1] <- "Symbol"
data <- aggregate(.~Symbol,exp1,mean)
dim(data)
rownames(data) <- data[,1]
data <- data[,-1]
data <- data[,row.names(phe_group)]
write.table(data,file="matrix.txt",sep="\t",row.names=T,quote=F)
#
rm(list = ls())
GEO <- "GSE36446"
exp <- read.csv("matrix.txt",check.names = F,row.names = ,sep = '\t')
group <- read.csv("group.txt",check.names = F,row.names = 1,sep = '\t')
exp <- exp[,rownames(group)]
data <- data.frame(t(exp),check.names = F)
gene1 <- read.table("gene.csv",check.names = F)
gene1 <- gene1$V1
data <- data[rownames(group),]
data$ID_REF <- rownames(data)
data <- dplyr::select(data,ID_REF,gene1)
data1 <- dplyr::select(data,gene1)
table(group$group)
Case <- names(table(group$group))[!names(table(group$group))%in%"Control"]
Control_num<-length(group[group$group=="Control",])
Case_num<-length(group[group$group!="Control",])
data<-data.frame(data,"Group"=group$group) 
mydata<-data %>% 
  gather(key="gene",value="Expression",gene1)%>% 
  dplyr::select(ID_REF,gene,Expression,everything())
#
mydata$Group <- factor(mydata$Group,levels = c("Control",Case))
d <- c()
library(ggunchained)
P <- ggplot(mydata,aes( x = gene,y = Expression, fill = Group)) + 
  geom_split_violin(scale = "area",alpha=0.3,trim = F)+
  geom_boxplot(position = position_dodge(0.25),width=0.2,alpha=0.1,color="black") + 
  scale_fill_manual(values=c("#377EB8","#DC0000FF"))+ 
  scale_x_discrete(limits=gene1)+
  labs(x="",y="Expression level",title = GEO)+
  theme_bw() + 
  theme(
    legend.position = 'top',
    text = element_text(size = 16), 
    axis.line = element_line(color = "black"),
    axis.title = element_text(face="bold",size = 18), 
    axis.text.x=element_text(face="bold",size = 18,angle=0,vjust = 0.5,color = d),
    axis.text.y=element_text(size = 12),
    plot.title=element_text(hjust=0.5),
    panel.border = element_blank(),
    panel.background = element_blank(),
    panel.grid.major =element_blank(),
    panel.grid.minor = element_blank()) + 
  stat_compare_means(label = "p.signif", size=6,label.y=max(mydata$Expression)+0.5,method = "t.test") 
pdf(file=paste0("fig7-1A.Expr_",GEO,"_Expr.pdf"),width=12,height=6,onefile=F)
print(P)
dev.off()
#####Enrichment#####
rm(list = ls())
setwd("G:/backups/2025/5/TY-0918-25-05/5_Enrichment")
library(clusterProfiler)
library(org.Hs.eg.db)
library(DOSE)
library(enrichplot)
library(stringr)
library(tidyr)
R.utils::setOption( "clusterProfiler.download.method",'auto')   
#
DiffGene = read.csv("gene.csv",row.names = 1)  
Gene = bitr(row.names(DiffGene),fromType = "SYMBOL", toType = "ENTREZID", OrgDb = "org.Hs.eg.db")  
Gene <- na.omit(Gene)  
FClist <- t(DiffGene)  
write.csv(as.data.frame(Gene),"gene_table.csv",row.names =F)  
#KEGG
kegg <- enrichKEGG(gene=Gene$ENTREZID, 
                   organism = 'hsa',
                   keyType = 'kegg',
                   pvalueCutoff =0.05, 
                   qvalueCutoff=1,
                   pAdjustMethod = 'none'
)
kegg <- setReadable(kegg, 'org.Hs.eg.db', 'ENTREZID')
head(kegg)
dim(kegg)#8 9
data_kegg <- as.data.frame(kegg)
library(treemap)
pdf(file="KEGG_treemap.pdf",width =15 ,height = 10)
treemap(data_kegg[1:8,],
        index="Description", 
        vSize="Count", 
        vColor="pvalue", 
        type="value", 
        palette='Accent',
        fontsize.labels=c(18, 18), 
        align.labels=list(c("center", "center"), c("left", "top")), 
        border.lwds=c(2,2)
)
dev.off()
write.csv(as.data.frame(kegg),"KEGG-enrich.csv",row.names =F)
#KEGG_dot
pdf(file = "kegg_dot_plot.pdf",width=10,height=8,onefile=FALSE)
dotplot(kegg,x='Count',showCategory=10,font.size = 10,label_format = 40,color='pvalue')
dev.off()
#KEGG_bar
pdf(file = "kegg_bar_plot.pdf",width=10,height=8,onefile=FALSE)
barplot(kegg,x='Count',showCategory=10,font.size = 15,label_format = 60,color='pvalue')
dev.off()
library(ggnewscale)
p2 <- cnetplot(kegg,showCategory=5,
               foldChange = FClist,
               circular = TRUE, 
               colorEdge = TRUE,
               categorySize='pvalue',
               layout = "star",
               node_label='all')
p2
dev.off()
#
pdf(file = "kegg_keypathway.pdf",width=12,height=8,onefile=FALSE)
p2  
dev.off()
#GO
ego<-enrichGO(gene=Gene $ENTREZID, 
              OrgDb=org.Hs.eg.db, 
              keyType='ENTREZID', 
              ont="ALL", 
              pAdjustMethod="none", 
              pvalueCutoff=0.05, 
              qvalueCutoff=1, 
              readable=TRUE) 
head(ego)
dim(ego)#313
write.csv(as.data.frame(ego),"GO-enrich.csv",row.names =F)
sum(ego$ONTOLOGY=="BP") #Biological process,259
sum(ego$ONTOLOGY=="CC") #Cellular component,19
sum(ego$ONTOLOGY=="MF") #Molecular function,35
library(ggplot2)
pdf(file = "GO_dot_plot.pdf",width=13,height=8,onefile=FALSE)
dotplot(ego,title='',
        showCategory=10,split='ONTOLOGY',color='pvalue')+
  scale_y_discrete(labels = function(y) stringr::str_wrap(y, width = 80))+
  facet_grid(ONTOLOGY~.,scale="free")
dev.off()
pdf(file="GO_treemap.pdf",width =15 ,height = 10)
treemap(ego[1:10,],
        index="Description", 
        vSize="Count", 
        vColor="pvalue", 
        type="value", 
        palette='Accent',
        fontsize.labels=c(18, 18), 
        align.labels=list(c("center", "center"), c("left", "top")), 
        border.lwds=c(2,2)
)
dev.off()
#GO_bar
pdf(file = "GO_bar_plot.pdf",width=13,height=17,onefile=FALSE)
barplot(ego,title='',
        showCategory=5,split='ONTOLOGY')+ 
  facet_grid(ONTOLOGY~.,scale="free")
dev.off()
#GO_pathway-gene Network
p2 <- cnetplot(ego,showCategory=5,
               foldChange = FClist,
               circular = TRUE, 
               colorEdge = TRUE,
               categorySize='pvalue',
               layout = "star",
               node_label='all')
p2
dev.off()
pdf(file = "GO_keypathway.pdf",width=12,height=8,onefile=FALSE)
p2  
dev.off()
#####cor#####
rm(list=ls())
setwd("G:/backups/2025/5/TY-0918-25-05/8_cor")
exp <- read.table("../0_data/GSE73680/matrix.txt",sep="\t",row.names = 1,header=T,check.names = F)
gene <- c("ACSL4",
          "PTK2",
          "DUSP4",
          "MMP7",
          "PHLDB2",
          "TGM2",
          "PPT1",
          "SPARCL1",
          "LTF")
venn_exp <- exp[gene,]
venn_exp <- as.data.frame(t(venn_exp))
write.csv(venn_exp,"data.csv")
library(corrplot)
result <- read.csv("data.csv",row.names = 1)
hp<-result[,1:9]
cor<-cor(hp[,1:9])
cor_ciber<-cor(hp,method = 'pearson')
cor_ciber<-round(cor(hp),2)
pdf("cor.plot.pdf",width=6,height=6) 
addcol <- colorRampPalette(c("#FF4500", "white", "#1E90FF"))
testRes = cor.mtest(cor_ciber, method="pearson",conf.level = 0.95)
corrplot(cor_ciber,
         p.mat = testRes$p, diag = T, type = 'upper',
         sig.level = c(0.001, 0.01, 0.05), pch.cex = 1.2,
         insig = 'label_sig', pch.col = 'grey20', order = 'AOE')
dev.off()
#####GSVA#####
setwd("G:/backups/2025/5/TY-0918-25-05/10_GSVA")
rm(list=ls())
library(GSVA)
library(GSEABase)
library(limma)
library(org.Hs.eg.db)
library(clusterProfiler)
library(ggplot2)
library(pheatmap)
library(dplyr)
library(tibble)
exp <- read.table("../0_data/GSE73680/matrix.txt",check.names = F,row.names = 1,sep = "\t",header = T)
group <- read.table("../0_data/GSE73680/group.txt",check.names = F,row.names = 1,sep = "\t",header = T)
exp <- exp[,rownames(group)]
range(exp)
gene1 = bitr(rownames(exp), fromType="SYMBOL", toType="ENTREZID", OrgDb="org.Hs.eg.db")
gene1 <- dplyr::distinct(gene1,SYMBOL,.keep_all=TRUE)
exp <- exp[rownames(exp)%in%gene1$SYMBOL,]
#
table(group$group)
Control <- "Control"  
Case <- names(table(group$group))[!names(table(group$group))%in%Control]
Control_num<-length(group[group$group==Control,])
Case_num<-length(group[group$group==Case,])
group1<-factor(c(rep("control",Control_num),rep("case",Case_num)),levels=c("control","case")) 
design<-model.matrix(~0+group1)
colnames(design)<-c("control","case")
#
Datadir <- "G:/backups/2025/5/TY-0918-25-05/10_GSVA/"
number <- data.frame(matrix(ncol = 2,nrow = 0))
i <- "c2.cp.kegg"
for ( m in c("c2.cp.kegg")) {   
  f <- if_else(m=="h.all","hallmark",if_else(m=="c2.cp.kegg","KEGG",if_else(m=="c5.go.bp","BP",if_else(m=="c5.go.cc","CC",if_else(m=="c5.go.mf","MF",if_else(m=="c5.go","GO_All",m))))))
  MSiDB <- getGmt(paste0(Datadir,m,".v2023.2.Hs.symbols.gmt"))
  y <- gsva(expr=as.matrix(exp), 
            gset.idx.list=MSiDB, 
            kcdf="Gaussian", 
            parallel.sz=12)
  write.csv(as.data.frame(y),file=paste0("GSVA_ES_",f,".csv"),row.names=T)
  
  fit<-lmFit(y,design)
  contrast.matrix <- makeContrasts(case-control,levels=design)
  fit2<-contrasts.fit(fit,contrast.matrix)
  fit2<-eBayes(fit2)
  options(digits = 4)
  result <-topTable(fit2,coef=1,adjust="BH",number=dim(y)[1])
  write.csv(result,file=paste0("GSVA_DEG_",f,".csv"),row.names = T,quote=F)
  diffSig = result[(abs(result$t) > 2)&result$P.Value<0.05,]
  print(nrow(diffSig))
  write.csv(diffSig,file=paste0("GSVA_DEG_t2_pvalue_",f,".csv"),row.names = T,quote=F)
  
  number1 <- data.frame(f,nrow(diffSig))
  number <- rbind(number,number1)
  
  degs <- result  
  degs <- degs[order(degs$t),]
  Diff <- rbind(degs[1:10,],degs[(nrow(degs)-9):nrow(degs),])
  Diff$group <- ifelse( Diff$t > 2 & Diff$P.Value < 0.05 ,"up" ,ifelse(Diff$t < -2 & Diff$P.Value < 0.05 ,"down","noSig"))
  Diff$P <- if_else(Diff$P.Value>=0.001,paste0("P = ",round(Diff$P.Value,3)),"P < 0.001")
  degs1 <- Diff %>% 
    mutate(hjust2 = ifelse(t>0,1,0)) %>% 
    mutate(nudge_y = ifelse(t>0,-0.1,0.1)) %>% 
    mutate(nudge_p = ifelse(t<0,-0.1,0.1)) %>% 
    mutate(pvalue_y = ifelse(t>0,1,-1)) %>% 
    rownames_to_column("ID")
  degs1 <- degs1[order(degs1$t,decreasing = T),]
  degs1$ID <- factor(degs1$ID, levels = degs1$ID)
  limt = max(abs(degs1$t))
  
  p <- ggplot(degs1, aes(ID, t,fill=group)) + 
    geom_bar(stat = 'identity',alpha = 0.7) + 
    geom_hline(yintercept = c(-2,2),color = 'white',size = 0.5,lty='dashed') +
    scale_fill_manual(breaks=c("down","noSig","up"), 
                      values = c("#3288bd","#999999","#9e0142"))+
    geom_text(data = degs1, aes(label = degs1$ID, 
                                y = degs1$nudge_y),
              nudge_x =0,nudge_y =0,hjust =degs1$hjust2,
              size = 3.5)+ 
    geom_text(data = degs1, aes(label = degs1$P, 
                                y = degs1$nudge_p),
              nudge_x =0,nudge_y =degs1$pvalue_y,hjust =degs1$hjust2,
              size = 3.5)+ 
    labs(x = f, 
         y="t value of GSVA score", 
         title = "GSVA")+
    scale_y_continuous(limits=c(-limt,limt))+
    coord_flip() + 
    theme_bw() + 
    theme(panel.grid =element_blank(), 
          panel.border = element_rect(size = 0.6),
          plot.title = element_text(hjust = 0.5,size = 18),
          axis.text.y = element_blank(),
          axis.title = element_text(hjust = 0.5,size = 18),
          axis.line = element_blank(),
          axis.ticks.y = element_blank(),
          legend.position = "none" 
    )
  pdf(file=paste0("fig11-1.GSVA_",f,"_barplot.pdf"),width=12,height=9,onefile=FALSE)
  print(p)
  dev.off()
}
colnames(number) <- c("Data","GSVA_number")
write.csv(number,"GSVA_Result_Num.csv",row.names = F,quote = F)
#
library(pheatmap)
y <- read.csv("GSVA_ES_KEGG.csv",check.names = F,row.names = 1)
table(group$group)
group$group <- factor(group$group,levels = c(Control,Case))
annotation_col=data.frame(group=c(rep("Control", Control_num), rep(Case, Case_num)))
annColors <- list(group = c("Control" = "#3288bd",Case ="#9e0142"))
names(annColors$group)[names(annColors$group)=="Case"] <- Case
rownames(annotation_col)=rownames(group)
pdat <- as.data.frame(y)
pdat <- pdat[,rownames(group)]
D_dat <- pdat[degs1$ID,]
pdf(file="fig11-2.GSVA_DE_pheatmap.pdf",width=14,height=8,onefile=FALSE)
pheatmap(D_dat, 
         annotation_col = annotation_col,
         annotation_colors = annColors,
         color = colorRampPalette(c("#377EB8", "white", "firebrick3"))(100),
         border_color = NA,
         clustering_method = "complete",  
         clustering_distance_rows = "euclidean", 
         cluster_rows=F,
         cluster_cols=FALSE,
         treeheight_row = 50, 
         treeheight_col = 50,
         show_rownames=T,
         show_colnames=FALSE,
         display_numbers = FALSE,  
         number_color = "blue", 
         fontsize_row=10,
         scale="row", 
         gaps_col = c(Control_num),
         legend = TRUE,
         main="DEGs_heatmap")
dev.off()
#
rm(list=ls())
setwd("G:/backups/2025/5/TY-0918-25-05/11_CIBERSORT")
library(RColorBrewer)
library(tidyr)
library(aplot)
library(cowplot)
library(dplyr)
library(e1071)
library(ggplot2)
#
source('Cibersort_source.R')
result <- CIBERSORT('LM22.txt','../0_data/GSE73680/matrix.txt', perm = 1000, QN = T)  
write.csv(result, file = "imm_result.csv")
result <- read.csv("imm_result.csv",row.names = 1,header = T,check.names = F)
#
Group <- read.table("../0_data/GSE73680/group.txt",sep="\t",row.names = 1,header = T)  
result1 = as.data.frame(result)
result1 <- merge(Group,result1,by="row.names")
row.names(result1) <- result1[,1]
result1 <- result1[,-1]
write.table(result1,"CIBERSORT_result.txt",sep = "\t")
re1 <- result1[order(result1[,1],decreasing = T),]
colnames(re1)[1] <- "Type"
table(re1$Type)  
#
re1 = re1[,-(24:26)] 
re2 = re1[,-1]       
mypalette <- colorRampPalette(brewer.pal(8,"Set1"))
dat_cell <- re2 %>% as.data.frame() %>%rownames_to_column("Sample") %>%gather(key = Cell_type,value = Proportion,-Sample)
dat_group = gather(re1,Cell_type,Proportion,-Type )
dat = cbind(dat_cell,dat_group$Type)
colnames(dat)[4] <- "Type"
#
p1 <- ggplot(dat,aes(Sample,Proportion,fill = Cell_type)) +
  geom_bar(stat = "identity") +
  labs(fill = "Cell Type",x = "",y = "Estiamted Proportion") +
  theme_bw() +
  theme(axis.text.x = element_blank(),
        axis.ticks.x = element_blank(),
        legend.position = "bottom") +
  scale_y_continuous(expand = c(0.01,0)) +
  scale_fill_manual(values = mypalette(28))
p1
Var1 = re1$Type 
Var2=c(1:length(row.names(re1))) 
annotation_col<- data.frame(Var1 = re1$Type,
                            Var2=c(1:length(row.names(re1))),
                            value=1)
p2 <- ggplot(dat, aes(Var2, Var1),size=0.5)+
  geom_raster(aes(Var2,value,fill = Var1), data= annotation_col)+ 
  labs(x = "", y = "")+
  theme_void()+
  theme(legend.position = "top", legend.title = element_blank())+
  scale_x_discrete(name="")+
  scale_fill_manual(labels=c("Case","Control"),
                    values =c("#FF4500","#1E90FF"))+
  theme(plot.margin = margin(0, 0, 0, 0, "cm"))
p2
#
pdf('histogram_ImmuneGeme.pdf',height = 6,width = 10)
plot_grid(p2,p1,
          rel_heights = c(0.08,1),
          label_x=0,
          label_y=1,
          align = 'v',ncol = 1,greedy = F)
dev.off()
library(ggpubr)
library(ggplot2)
box=dat
theme_zg <- function(..., bg='white'){
  require(grid)
  theme_classic(...) +
    theme(rect=element_rect(fill=bg),
          plot.margin=unit(rep(0.5,4), 'lines'),
          panel.background=element_rect(fill='transparent',color='black'),
          panel.border=element_rect(fill='transparent', color='transparent'),
          panel.grid=element_blank(),
          axis.line = element_line(colour = "black"),
          axis.title.y=element_text(face = "bold",size = 14),
          axis.title.x=element_text(face = "bold",size = 14),     
          axis.text.y = element_text(face = "bold",size = 12),
          axis.text.x = element_text(face = "bold",size = 10, vjust = 1, hjust = 1, angle = 45), 
          axis.ticks = element_line(color='black'),
          legend.title=element_blank(),
          legend.position=c(0.9, 0.8),
          legend.direction = "horizontal",
          legend.text = element_text(face = "bold",size = 12,margin = margin(r=8)),
          legend.background = element_rect( linetype="solid",colour ="black")
    )
}
e1 <- ggplot(box,aes(x=Cell_type,y=Proportion),palette = "jco", add = "jitter")+
  geom_boxplot(aes(fill=Type),position=position_dodge(0.5),width=0.6)+
  labs(x = "Cell Type", y = "Estimated Proportion")+
  scale_fill_manual(values = c("#FF4500","#1E90FF")) +
  theme_zg()
e1 = e1 + stat_compare_means(aes(group = Type),label = "p.signif")
e1
ggsave('box_ImmuneGeme.pdf', plot = e1,width=15,height = 10)
#
data <- read.table("2CIBERSORT_result.txt", header = T, sep = "\t", row.names = 1,check.names=FALSE)
data[1:4, 1:4]
#
group <- read.csv("train.csv", header = T,row.names = 1, stringsAsFactors = T,check.names=FALSE)
head(group)
data <- data[rownames(group),]
#
library(psych)
library(ggcorrplot)
cor_hub_imm <- corr.test(data,group,method = "spearman",adjust="BH")
cmt_imm <- cor_hub_imm$r 
pmt_imm <- cor_hub_imm$p
write.csv(cmt_imm, file = "hub_ImmuneScore_cor.csv")
write.csv(pmt_imm, file = "hub_ImmuneScore_pvalue.csv")
pdf(file = "hub_ImmuneScore_cor.pdf",height=10,width=15,onefile=FALSE)
ggcorrplot(cmt_imm, ggtheme = ggplot2::theme_void, p.mat = pmt_imm, 
           colors = c("#1E90FF", "white", "#FF4500"), outline.color = "white",lab = TRUE)+
  theme(text = element_text(size = 15),
        legend.title=element_text(size=15),
        legend.text=element_text(size=15),
        axis.text.y = element_text(size=15),
        axis.text.x = element_text(angle=45,hjust=1,size=17))
dev.off()
#####Nomogram#####
rm(list=ls())
setwd("G:/backups/2025/5/TY-0918-25-05/12_Nomogram")
exp <- read.csv("../0_data/GSE73680/matrix.txt",header=T,sep="\t",row.names=1,check.names = F)
gene <- read.table("../9_GSEA/hub_gene_expr.xls",header = T)
RF.v <- exp[gene$GeneID,]
RF.v <- t(RF.v)
group <- read.csv("../0_data/GSE73680/group.txt",sep="\t",header=T,row.names=1,check.names = F)
table(group$group)
group.v <- c(rep("control",33),rep('case',29)) %>% factor(.,levels = c("control","case"),ordered = F)
design.v <- model.matrix(~factor(group.v))    
RF.v<-cbind(design.v[,2],RF.v)
colnames(RF.v)[1]<- 'group'
rownames(RF.v) <- rownames(group)
write.table(RF.v,"input.txt",sep="\t",row.names = T,col.names = T)
pbc<-read.table("input.txt",sep="\t",header=TRUE,row.names=1)
library(rms)
dd <- datadist(pbc)
options(datadist = "dd")
LR <- lrm(group~.,pbc,x=T,y=T,maxit=1000)
print(LR)
x<-nomogram(LR,fun = plogis,lp=F,
            fun.at = c(0.1,0.5,0.9,0.99),
            funlabel="Risk")
pdf(file = "Nomogram.pdf",width=10,height=6,onefile=FALSE)
plot(x)
dev.off()
set.seed(250)
cal1<-calibrate(LR, method="boot",B=100)
pdf(file = "Observed_cal.pdf",width=6,height=6,onefile=FALSE)
plot(cal1,lwd = 2,lty = 1,xlim = c(0,1),ylim= c(0,1),xlab = "Nomogram-prediced(%)",
     ylab = "Observed(%)",cex.lab=1.2,cex.axis=1, cex.main=1.2, cex.sub=0.6)
dev.off()
#
library(rms) 
bc<-as.data.frame(pbc) 
dc<-datadist(bc) 
options(datadist="dc") 

fit <- lrm(group~.,data = bc,x=T,y=T) 

plot(nomogram(fit, fun = function(x)plogis(x)),col.grid = gray(c(0.8, 0.95)))

nom <- nomogram(fit)
library(nomogramFormula)
results<-formula_rd(nomogram=nom)
bc$points<-points_cal(formula = results$formula,rd=bc)
pre<-bc$points

library(pROC)
pdf(file = "roc.pdf",width=6,height=6,onefile=FALSE)
plot.roc(bc$group, pre,
         main="ROC Curve", percent=TRUE,
         print.auc=TRUE,
         ci=TRUE, of="thresholds",
         thresholds="best",
         print.thres="best")
rocplot1 <- roc(bc$group,pre)
ci.auc(rocplot1)
dev.off()
library(survival)
library(ggplotify)
library(magick)
library(cowplot)
nomod =read.table("input.txt",header=T,sep="\t")   
colnames(nomod)

pbc <- nomod[complete.cases(nomod),] 
#
library(rmda)
Nomogram <- decision_curve(group ~ ACSL4+PTK2+DUSP4+MMP7+PHLDB2+TGM2+PPT1+SPARCL1+LTF, data = pbc
                           ,study.design = 'cohort')
pdf("DCA.pdf",width=5,height=5)
par(mgp = c(2.5, 1, 0), mar = c(4, 4.5, 1, 1))
plot_decision_curve(Nomogram,
                    curve.names= c("Nomogram"),
                    cost.benefit.axis =FALSE,
                    confidence.intervals=FALSE,
                    standardize = FALSE,
                    legend.position="bottomleft") 
dev.off()
#####TF#####
setwd("G:/backups/2025/5/TY-0918-25-05/13_TF")
rm(list = ls())
library(httr)
library(jsonlite)
genes = c("ACSL4","PTK2","DUSP4","MMP7","PHLDB2","TGM2","PPT1","SPARCL1","LTF")

url = "https://maayanlab.cloud/chea3/api/enrich/"
encode = "json"
payload = list(query_name = "myQuery", gene_set = genes)
response = POST(url = url, body = payload, encode = encode)
json = content(response, "text")
results = fromJSON(json)
TF <- results[[6]]
colnames(TF)
TF1 <- TF %>% as_tibble() %>%
  separate_rows("Overlapping_Genes", sep = ",")
TF1[TF1==""] <- NA
TF1 <- na.omit(TF1)
length(table(TF1$TF)) #67
length(table(TF1$Overlapping_Genes)) #9
table(TF1$Overlapping_Genes)
write.csv(TF1,"TF-mRNA.csv",row.names = F,quote = F)
####mRNALocater####
rm(list=ls())
library(dplyr)
library(tidyverse)
setwd("G:/backups/2025/5/TY-0918-25-05/14_mRNALocater")
ACSL4 <- read.csv("ACSL4tableExport.csv",check.names = F);ACSL4$Gene <- "ACSL4"
PTK2 <- read.csv("PTK2tableExport.csv",check.names = F);PTK2$Gene <- "PTK2"
DUSP4 <- read.csv("DUSP4tableExport.csv",check.names = F);DUSP4$Gene <- "DUSP4"
MMP7 <- read.csv("MMP7tableExport.csv",check.names = F);MMP7$Gene <- "MMP7"
PHLDB2 <- read.csv("PHLDB2tableExport.csv",check.names = F);PHLDB2$Gene <- "PHLDB2"
TGM2 <- read.csv("TGM2tableExport.csv",check.names = F);TGM2$Gene <- "TGM2"
PPT1 <- read.csv("PPT1tableExport.csv",check.names = F);PPT1$Gene <- "PPT1"
SPARCL1 <- read.csv("PHLDB2tableExport.csv",check.names = F);SPARCL1$Gene <- "SPARCL1"
LTF <- read.csv("PHLDB2tableExport.csv",check.names = F);LTF$Gene <- "LTF"
mRNA <- rbind(ACSL4,PTK2,DUSP4,MMP7,PHLDB2,TGM2,PPT1,SPARCL1,LTF)
rownames(mRNA) <- mRNA[,"Gene"];colnames(mRNA)
mRNA <- mRNA%>%dplyr::select(Cytoplasm,"Endoplasmic reticulum","Extracellular region",Mitochondria,Nucleus)
mRNA <- data.frame(t(mRNA),check.names = F)
mRNA$Locater <- rownames(mRNA)
mydata<-mRNA %>% 
  gather(key="gene",value="Proportion",-Locater)

p <- ggplot(data = mydata) +
  geom_col(aes(x = gene, y = Proportion,fill=Locater),
           position = 'fill',
           color = 'black',
           width = .7)+
  labs(x="")+
  scale_fill_manual(values=c("#91D1C2FF","#8491B4FF","pink","#FF7F00","#4DBBD5FF"))+  
  scale_y_continuous(labels = scales::percent_format(scale = 100))+
  theme_bw()+
  theme(
    legend.position = 'right',
    text = element_text(size = 12), 
    axis.line = element_line(color = "black"),
    axis.title = element_text(face="bold",size = 14), 
    axis.text.x=element_text(face="bold",size = 14),
    axis.text.y=element_text(size = 12),
    panel.border = element_blank(),
    panel.background = element_blank(),
    panel.grid.major =element_blank(),
    panel.grid.minor = element_blank(),
    plot.title=element_text(size = 14,hjust=0.5))
pdf(file="fig6.HubGene_mRNALocater.pdf",width=10,height=5)
print(p)
dev.off()
#####corEnrichment#####
rm(list = ls())
setwd("G:/backups/2025/5/TY-0918-25-05/1_cell/6_cor")
library(clusterProfiler)
library(org.Hs.eg.db)
library(DOSE)
library(enrichplot)
library(stringr)
library(tidyr)
R.utils::setOption( "clusterProfiler.download.method",'auto')   
#
DiffGene = read.csv("gene.csv",row.names = 1)  
Gene = bitr(row.names(DiffGene),fromType = "SYMBOL", toType = "ENTREZID", OrgDb = "org.Hs.eg.db")  
Gene <- na.omit(Gene)  
FClist <- t(DiffGene)  
write.csv(as.data.frame(Gene),"gene_table.csv",row.names =F)  
#KEGG
kegg <- enrichKEGG(gene=Gene$ENTREZID, 
                   organism = 'hsa',
                   keyType = 'kegg',
                   pvalueCutoff =0.05, 
                   qvalueCutoff=1,
                   pAdjustMethod = 'none'
)
kegg <- setReadable(kegg, 'org.Hs.eg.db', 'ENTREZID')
head(kegg)
dim(kegg)#155 9
data_kegg <- as.data.frame(kegg)
library(treemap)
pdf(file="KEGG_treemap.pdf",width =15 ,height = 10)
treemap(data_kegg[1:10,],
        index="Description", 
        vSize="Count", 
        vColor="pvalue", 
        type="value", 
        palette='Accent',
        fontsize.labels=c(18, 18), 
        align.labels=list(c("center", "center"), c("left", "top")), 
        border.lwds=c(2,2)
)
dev.off()
write.csv(as.data.frame(kegg),"KEGG-enrich.csv",row.names =F)
#KEGG_dot
pdf(file = "kegg_dot_plot.pdf",width=10,height=8,onefile=FALSE)
dotplot(kegg,x='Count',showCategory=10,font.size = 10,label_format = 40,color='pvalue')
dev.off()
#KEGG_bar
pdf(file = "kegg_bar_plot.pdf",width=10,height=8,onefile=FALSE)
barplot(kegg,x='Count',showCategory=10,font.size = 15,label_format = 60,color='pvalue')
dev.off()
library(ggnewscale)
p2 <- cnetplot(kegg,showCategory=5,
               foldChange = FClist,
               circular = TRUE, 
               colorEdge = TRUE,
               categorySize='pvalue',
               layout = "star",
               node_label='all')
p2
dev.off()
#
pdf(file = "kegg_keypathway.pdf",width=12,height=8,onefile=FALSE)
p2  
dev.off()
#GO
ego<-enrichGO(gene=Gene $ENTREZID, 
              OrgDb=org.Hs.eg.db, 
              keyType='ENTREZID', 
              ont="ALL", 
              pAdjustMethod="none", 
              pvalueCutoff=0.05, 
              qvalueCutoff=1, 
              readable=TRUE) 
head(ego)
dim(ego)#2612
write.csv(as.data.frame(ego),"GO-enrich.csv",row.names =F)
sum(ego$ONTOLOGY=="BP") #Biological process,2027
sum(ego$ONTOLOGY=="CC") #Cellular component,306
sum(ego$ONTOLOGY=="MF") #Molecular function,279
library(ggplot2)
pdf(file = "GO_dot_plot.pdf",width=13,height=8,onefile=FALSE)
dotplot(ego,title='',
        showCategory=10,split='ONTOLOGY',color='pvalue')+
  scale_y_discrete(labels = function(y) stringr::str_wrap(y, width = 80))+
  facet_grid(ONTOLOGY~.,scale="free")
dev.off()
pdf(file="GO_treemap.pdf",width =15 ,height = 10)
treemap(ego[1:10,],
        index="Description", 
        vSize="Count", 
        vColor="pvalue", 
        type="value", 
        palette='Accent',
        fontsize.labels=c(18, 18), 
        align.labels=list(c("center", "center"), c("left", "top")), 
        border.lwds=c(2,2)
)
dev.off()
#GO_bar
pdf(file = "GO_bar_plot.pdf",width=13,height=17,onefile=FALSE)
barplot(ego,title='',
        showCategory=5,split='ONTOLOGY')+ 
  facet_grid(ONTOLOGY~.,scale="free")
dev.off()
#GO_pathway-gene Network
p2 <- cnetplot(ego,showCategory=5,
               foldChange = FClist,
               circular = TRUE, 
               colorEdge = TRUE,
               categorySize='pvalue',
               layout = "star",
               node_label='all')
p2
dev.off()
pdf(file = "GO_keypathway.pdf",width=12,height=8,onefile=FALSE)
p2  
dev.off()
#####DEGsEnrichment#####
rm(list = ls())
setwd("G:/backups/2025/5/TY-0918-25-05/1_cell/7_DEGs")
library(clusterProfiler)
library(org.Hs.eg.db)
library(DOSE)
library(enrichplot)
library(stringr)
library(tidyr)
R.utils::setOption( "clusterProfiler.download.method",'auto')   
#
DiffGene = read.csv("avg_log2FC0.5_DEGs.csv",row.names = 1)  
Gene = bitr(row.names(DiffGene),fromType = "SYMBOL", toType = "ENTREZID", OrgDb = "org.Hs.eg.db")  
Gene <- na.omit(Gene)  
FClist <- t(DiffGene)  
write.csv(as.data.frame(Gene),"gene_table.csv",row.names =F)  
#KEGG
kegg <- enrichKEGG(gene=Gene$ENTREZID, 
                   organism = 'hsa',
                   keyType = 'kegg',
                   pvalueCutoff =0.05, 
                   qvalueCutoff=1,
                   pAdjustMethod = 'none'
)
kegg <- setReadable(kegg, 'org.Hs.eg.db', 'ENTREZID')
head(kegg)
dim(kegg)#105 9
data_kegg <- as.data.frame(kegg)
library(treemap)
pdf(file="KEGG_treemap.pdf",width =15 ,height = 10)
treemap(data_kegg[1:10,],
        index="Description", 
        vSize="Count", 
        vColor="pvalue", 
        type="value", 
        palette='Accent',
        fontsize.labels=c(18, 18), 
        align.labels=list(c("center", "center"), c("left", "top")), 
        border.lwds=c(2,2)
)
dev.off()
write.csv(as.data.frame(kegg),"KEGG-enrich.csv",row.names =F)
#KEGG_dot
pdf(file = "kegg_dot_plot.pdf",width=10,height=8,onefile=FALSE)
dotplot(kegg,x='Count',showCategory=10,font.size = 10,label_format = 40,color='pvalue')
dev.off()
#KEGG_bar
pdf(file = "kegg_bar_plot.pdf",width=10,height=8,onefile=FALSE)
barplot(kegg,x='Count',showCategory=10,font.size = 15,label_format = 60,color='pvalue')
dev.off()
library(ggnewscale)
p2 <- cnetplot(kegg,showCategory=5,
               foldChange = FClist,
               circular = TRUE, 
               colorEdge = TRUE,
               categorySize='pvalue',
               layout = "star",
               node_label='all')
p2
dev.off()
#
pdf(file = "kegg_keypathway.pdf",width=12,height=8,onefile=FALSE)
p2  
dev.off()
#GO
ego<-enrichGO(gene=Gene $ENTREZID, 
              OrgDb=org.Hs.eg.db, 
              keyType='ENTREZID', 
              ont="ALL", 
              pAdjustMethod="none", 
              pvalueCutoff=0.05, 
              qvalueCutoff=1, 
              readable=TRUE) 
head(ego)
dim(ego)#2141
write.csv(as.data.frame(ego),"GO-enrich.csv",row.names =F)
sum(ego$ONTOLOGY=="BP") #Biological process,1780
sum(ego$ONTOLOGY=="CC") #Cellular component,193
sum(ego$ONTOLOGY=="MF") #Molecular function,168
library(ggplot2)
pdf(file = "GO_dot_plot.pdf",width=13,height=8,onefile=FALSE)
dotplot(ego,title='',
        showCategory=10,split='ONTOLOGY',color='pvalue')+
  scale_y_discrete(labels = function(y) stringr::str_wrap(y, width = 80))+
  facet_grid(ONTOLOGY~.,scale="free")
dev.off()
pdf(file="GO_treemap.pdf",width =15 ,height = 10)
treemap(ego[1:10,],
        index="Description", 
        vSize="Count", 
        vColor="pvalue", 
        type="value", 
        palette='Accent',
        fontsize.labels=c(18, 18), 
        align.labels=list(c("center", "center"), c("left", "top")), 
        border.lwds=c(2,2)
)
dev.off()
#GO_bar
pdf(file = "GO_bar_plot.pdf",width=13,height=17,onefile=FALSE)
barplot(ego,title='',
        showCategory=5,split='ONTOLOGY')+ 
  facet_grid(ONTOLOGY~.,scale="free")
dev.off()
#GO_pathway-gene Network
p2 <- cnetplot(ego,showCategory=5,
               foldChange = FClist,
               circular = TRUE, 
               colorEdge = TRUE,
               categorySize='pvalue',
               layout = "star",
               node_label='all')
p2
dev.off()
pdf(file = "GO_keypathway.pdf",width=12,height=8,onefile=FALSE)
p2  
dev.off()
