# Supplementary material for: Identification of Key Genes Associated with Endoplasmic Reticulum Stress in Calcium Oxalate Kidney Stones
Source: Genes (Basel). 2025 Nov 6;16(11):1338. doi: 10.3390/genes16111338 (PMC12651965; doi:10.3390/genes16111338)
Supplement: Supplementary file 1 [file genes-16-01338-s001.zip › Supplementary Table S1.xlsx]

## Sheet: Supplementary Table 1 Lists of 
Gene Symbol	Description	Category	Uniprot ID	ENTREZID	Gifts	GC ID	Relevance score	GeneCards Link
HSPA5	Heat Shock Protein Family A (Hsp70) Member 5	Protein Coding	P11021	3309	61	GC09M125234	74.8491821289063	https://www.genecards.org/cgi-bin/carddisp.pl?gene=HSPA5
ERN1	Endoplasmic Reticulum To Nucleus Signaling 1	Protein Coding	O75460	2081	60	GC17M064039	69.0270843505859	https://www.genecards.org/cgi-bin/carddisp.pl?gene=ERN1
ATP2A2	ATPase Sarcoplasmic/Endoplasmic Reticulum Ca2+ Transporting 2	Protein Coding	P16615	488	64	GC12P110280	62.5003662109375	https://www.genecards.org/cgi-bin/carddisp.pl?gene=ATP2A2
TP53	Tumor Protein P53	Protein Coding	P04637	7157	66	GC17M007661	60.6651306152344	https://www.genecards.org/cgi-bin/carddisp.pl?gene=TP53
ATP2A3	ATPase Sarcoplasmic/Endoplasmic Reticulum Ca2+ Transporting 3	Protein Coding	Q93084	489	55	GC17M003923	52.9757385253906	https://www.genecards.org/cgi-bin/carddisp.pl?gene=ATP2A3
EIF2AK3	Eukaryotic Translation Initiation Factor 2 Alpha Kinase 3	Protein Coding	Q9NZJ5	9451	63	GC02M088556	50.8848114013672	https://www.genecards.org/cgi-bin/carddisp.pl?gene=EIF2AK3
XBP1	X-Box Binding Protein 1	Protein Coding	P17861	7494	59	GC22M028794	50.4235496520996	https://www.genecards.org/cgi-bin/carddisp.pl?gene=XBP1
ATF6	Activating Transcription Factor 6	Protein Coding	P18850	22926	61	GC01P161766	44.6506462097168	https://www.genecards.org/cgi-bin/carddisp.pl?gene=ATF6
CALR	Calreticulin	Protein Coding	P27797	811	64	GC19P012938	44.4769706726074	https://www.genecards.org/cgi-bin/carddisp.pl?gene=CALR
SERP1	Stress Associated Endoplasmic Reticulum Protein 1	Protein Coding	Q9Y6X1	27230	40	GC03M150541	44.2871856689453	https://www.genecards.org/cgi-bin/carddisp.pl?gene=SERP1
DDIT3	DNA Damage Inducible Transcript 3	Protein Coding	P35638	1649	59	GC12M057516	43.3492584228516	https://www.genecards.org/cgi-bin/carddisp.pl?gene=DDIT3
BDNF-AS	BDNF Antisense RNA	RNA Gene		497258	31	GC11P027466	41.8244934082031	https://www.genecards.org/cgi-bin/carddisp.pl?gene=BDNF-AS
TNF	Tumor Necrosis Factor	Protein Coding	P01375	7124	65	GC06P181893	41.4090309143066	https://www.genecards.org/cgi-bin/carddisp.pl?gene=TNF
BCL2	BCL2 Apoptosis Regulator	Protein Coding	P10415	596	64	GC18M063123	41.3252334594727	https://www.genecards.org/cgi-bin/carddisp.pl?gene=BCL2
HERPUD1	Homocysteine Inducible ER Protein With Ubiquitin Like Domain 1	Protein Coding	Q15011	9709	46	GC16P056932	41.2940254211426	https://www.genecards.org/cgi-bin/carddisp.pl?gene=HERPUD1
APP	Amyloid Beta Precursor Protein	Protein Coding	P05067	351	63	GC21M025880	39.9624252319336	https://www.genecards.org/cgi-bin/carddisp.pl?gene=APP
CANX	Calnexin	Protein Coding	P27824	821	58	GC05P179678	38.7312622070313	https://www.genecards.org/cgi-bin/carddisp.pl?gene=CANX
HSP90B1	Heat Shock Protein 90 Beta Family Member 1	Protein Coding	P14625	7184	60	GC12P103930	38.5814361572266	https://www.genecards.org/cgi-bin/carddisp.pl?gene=HSP90B1
ATF4	Activating Transcription Factor 4	Protein Coding	P18848	468	60	GC22P039519	37.3207626342773	https://www.genecards.org/cgi-bin/carddisp.pl?gene=ATF4
MTOR	Mechanistic Target Of Rapamycin Kinase	Protein Coding	P42345	2475	68	GC01M011106	36.6086502075195	https://www.genecards.org/cgi-bin/carddisp.pl?gene=MTOR
PDIA3	Protein Disulfide Isomerase Family A Member 3	Protein Coding	P30101	2923	57	GC15P043746	36.2895698547363	https://www.genecards.org/cgi-bin/carddisp.pl?gene=PDIA3
PSEN1	Presenilin 1	Protein Coding	P49768	5663	66	GC14P073136	35.6211853027344	https://www.genecards.org/cgi-bin/carddisp.pl?gene=PSEN1
INS	Insulin	Protein Coding	P01308	3630	61	GC11M002159	35.2788619995117	https://www.genecards.org/cgi-bin/carddisp.pl?gene=INS
TGFB1	Transforming Growth Factor Beta 1	Protein Coding	P01137	7040	65	GC19M041301	34.4294929504395	https://www.genecards.org/cgi-bin/carddisp.pl?gene=TGFB1
BRCA1	BRCA1 DNA Repair Associated	Protein Coding	P38398	672	63	GC17M043044	34.1907577514648	https://www.genecards.org/cgi-bin/carddisp.pl?gene=BRCA1
APOE	Apolipoprotein E	Protein Coding	P02649	348	62	GC19P152697	34.0383682250977	https://www.genecards.org/cgi-bin/carddisp.pl?gene=APOE
MIR7-3HG	MIR7-3 Host Gene	RNA Gene	Q8N6C7	284424	34	GC19P151538	33.7086868286133	https://www.genecards.org/cgi-bin/carddisp.pl?gene=MIR7-3HG
BRCA2	BRCA2 DNA Repair Associated	Protein Coding	P51587	675	61	GC13P032315	33.4977684020996	https://www.genecards.org/cgi-bin/carddisp.pl?gene=BRCA2
EGFR	Epidermal Growth Factor Receptor	Protein Coding	P00533	1956	68	GC07P055019	33.1903762817383	https://www.genecards.org/cgi-bin/carddisp.pl?gene=EGFR
IL6	Interleukin 6	Protein Coding	P05231	3569	64	GC07P022725	33.1101150512695	https://www.genecards.org/cgi-bin/carddisp.pl?gene=IL6
WFS1	Wolframin ER Transmembrane Glycoprotein	Protein Coding	O76024	7466	58	GC04P006269	32.6481857299805	https://www.genecards.org/cgi-bin/carddisp.pl?gene=WFS1
CDKN2A	Cyclin Dependent Kinase Inhibitor 2A	Protein Coding	Q8N726	1029	64	GC09M021967	32.5104484558105	https://www.genecards.org/cgi-bin/carddisp.pl?gene=CDKN2A
NFE2L2	NFE2 Like BZIP Transcription Factor 2	Protein Coding	Q16236	4780	64	GC02M177227	32.4369888305664	https://www.genecards.org/cgi-bin/carddisp.pl?gene=NFE2L2
ESR1	Estrogen Receptor 1	Protein Coding	P03372	2099	67	GC06P151656	32.3756332397461	https://www.genecards.org/cgi-bin/carddisp.pl?gene=ESR1
VEGFA	Vascular Endothelial Growth Factor A	Protein Coding	P15692	7422	61	GC06P043770	32.0865135192871	https://www.genecards.org/cgi-bin/carddisp.pl?gene=VEGFA
CERNA3	Competing Endogenous LncRNA 3 For MiR-645	RNA Gene		105375847	21	GC08P056444	31.7518272399902	https://www.genecards.org/cgi-bin/carddisp.pl?gene=CERNA3
P4HB	Prolyl 4-Hydroxylase Subunit Beta	Protein Coding	P07237	5034	62	GC17M081843	31.4706478118896	https://www.genecards.org/cgi-bin/carddisp.pl?gene=P4HB
LDLR	Low Density Lipoprotein Receptor	Protein Coding	P01130	3949	64	GC19P151814	31.4552574157715	https://www.genecards.org/cgi-bin/carddisp.pl?gene=LDLR
IL1B	Interleukin 1 Beta	Protein Coding	P01584	3553	60	GC02M112829	31.3611259460449	https://www.genecards.org/cgi-bin/carddisp.pl?gene=IL1B
SOD2-OT1	SOD2 Overlapping Transcript 1	RNA Gene		100129518	20	GC06M159772	31.3033027648926	https://www.genecards.org/cgi-bin/carddisp.pl?gene=SOD2-OT1
LMNA	Lamin A/C	Protein Coding	P02545	4000	63	GC01P156082	31.1928558349609	https://www.genecards.org/cgi-bin/carddisp.pl?gene=LMNA
HMOX1	Heme Oxygenase 1	Protein Coding	P09601	3162	65	GC22P035380	31.0652618408203	https://www.genecards.org/cgi-bin/carddisp.pl?gene=HMOX1
MYC	MYC Proto-Oncogene, BHLH Transcription Factor	Protein Coding	P01106	4609	65	GC08P127735	31.050163269043	https://www.genecards.org/cgi-bin/carddisp.pl?gene=MYC
AR	Androgen Receptor	Protein Coding	P10275	367	65	GC0XP067544	30.5944976806641	https://www.genecards.org/cgi-bin/carddisp.pl?gene=AR
H19	H19 Imprinted Maternally Expressed Transcript	RNA Gene		283120	37	GC11M001995	30.5377712249756	https://www.genecards.org/cgi-bin/carddisp.pl?gene=H19
FOS	Fos Proto-Oncogene, AP-1 Transcription Factor Subunit	Protein Coding	P01100	2353	64	GC14P075278	30.3935317993164	https://www.genecards.org/cgi-bin/carddisp.pl?gene=FOS
ATM	ATM Serine/Threonine Kinase	Protein Coding	Q13315	472	66	GC11P108222	30.1895637512207	https://www.genecards.org/cgi-bin/carddisp.pl?gene=ATM
IFNG	Interferon Gamma	Protein Coding	P01579	3458	63	GC12M068154	30.188777923584	https://www.genecards.org/cgi-bin/carddisp.pl?gene=IFNG
AKT1	AKT Serine/Threonine Kinase 1	Protein Coding	P31749	207	66	GC14M104769	30.1213111877441	https://www.genecards.org/cgi-bin/carddisp.pl?gene=AKT1
ACE	Angiotensin I Converting Enzyme	Protein Coding	P12821	1636	64	GC17P063477	30.0393905639648	https://www.genecards.org/cgi-bin/carddisp.pl?gene=ACE
PPARG	Peroxisome Proliferator Activated Receptor Gamma	Protein Coding	P37231	5468	65	GC03P012287	29.8087844848633	https://www.genecards.org/cgi-bin/carddisp.pl?gene=PPARG
BAX	BCL2 Associated X, Apoptosis Regulator	Protein Coding	Q07812	581	64	GC19P048954	29.4260482788086	https://www.genecards.org/cgi-bin/carddisp.pl?gene=BAX
SERPINA1	Serpin Family A Member 1	Protein Coding	P01009	5265	62	GC14M094376	29.3867778778076	https://www.genecards.org/cgi-bin/carddisp.pl?gene=SERPINA1
DMD	Dystrophin	Protein Coding	P11532	1756	58	GC0XM031097	29.1985244750977	https://www.genecards.org/cgi-bin/carddisp.pl?gene=DMD
CXCL8	C-X-C Motif Chemokine Ligand 8	Protein Coding	P10145	3576	57	GC04P073740	29.1099090576172	https://www.genecards.org/cgi-bin/carddisp.pl?gene=CXCL8
JUN	Jun Proto-Oncogene, AP-1 Transcription Factor Subunit	Protein Coding	P05412	3725	62	GC01M058780	28.9518985748291	https://www.genecards.org/cgi-bin/carddisp.pl?gene=JUN
EIF2S1	Eukaryotic Translation Initiation Factor 2 Subunit Alpha	Protein Coding	P05198	1965	58	GC14P067359	28.6093215942383	https://www.genecards.org/cgi-bin/carddisp.pl?gene=EIF2S1
IL10	Interleukin 10	Protein Coding	P22301	3586	60	GC01M206767	28.3227233886719	https://www.genecards.org/cgi-bin/carddisp.pl?gene=IL10
PRNP	Prion Protein (Kanno Blood Group)	Protein Coding	F7VJQ1	5621	61	GC20P004686	28.0727443695068	https://www.genecards.org/cgi-bin/carddisp.pl?gene=PRNP
PRKN	Parkin RBR E3 Ubiquitin Protein Ligase	Protein Coding	O60260	5071	62	GC06M161348	27.9771	https://www.genecards.org/cgi-bin/carddisp.pl?gene=PRKN
VAPB	VAMP Associated Protein B And C	Protein Coding	O95292	9217	57	GC20P058389	27.8823986053467	https://www.genecards.org/cgi-bin/carddisp.pl?gene=VAPB
NFE2L1	NFE2 Like BZIP Transcription Factor 1	Protein Coding	Q14494	4779	52	GC17P155056	27.7485122680664	https://www.genecards.org/cgi-bin/carddisp.pl?gene=NFE2L1
CTNNB1	Catenin Beta 1	Protein Coding	P35222	1499	67	GC03P041194	27.3831996917725	https://www.genecards.org/cgi-bin/carddisp.pl?gene=CTNNB1
CASP3	Caspase 3	Protein Coding	P42574	836	62	GC04M184627	27.2469501495361	https://www.genecards.org/cgi-bin/carddisp.pl?gene=CASP3
RYR2	Ryanodine Receptor 2	Protein Coding	Q92736	6262	60	GC01P237042	27.1195983886719	https://www.genecards.org/cgi-bin/carddisp.pl?gene=RYR2
PIK3CA	Phosphatidylinositol-4,5-Bisphosphate 3-Kinase Catalytic Subunit Alpha	Protein Coding	P42336	5290	65	GC03P179148	27.0504455566406	https://www.genecards.org/cgi-bin/carddisp.pl?gene=PIK3CA
BDNF	Brain Derived Neurotrophic Factor	Protein Coding	P23560	627	62	GC11M027654	26.9494800567627	https://www.genecards.org/cgi-bin/carddisp.pl?gene=BDNF
NOS3	Nitric Oxide Synthase 3	Protein Coding	P29474	4846	62	GC07P165997	26.8079795837402	https://www.genecards.org/cgi-bin/carddisp.pl?gene=NOS3
NR3C1	Nuclear Receptor Subfamily 3 Group C Member 1	Protein Coding	P04150	2908	62	GC05M143277	26.6439876556396	https://www.genecards.org/cgi-bin/carddisp.pl?gene=NR3C1
SOD1	Superoxide Dismutase 1	Protein Coding	P00441	6647	66	GC21P031659	26.6127166748047	https://www.genecards.org/cgi-bin/carddisp.pl?gene=SOD1
NFKB1	Nuclear Factor Kappa B Subunit 1	Protein Coding	P19838	4790	66	GC04P102501	26.4982299804688	https://www.genecards.org/cgi-bin/carddisp.pl?gene=NFKB1
STAT3	Signal Transducer And Activator Of Transcription 3	Protein Coding	P40763	6774	67	GC17M042313	26.4661178588867	https://www.genecards.org/cgi-bin/carddisp.pl?gene=STAT3
BSCL2	BSCL2 Lipid Droplet Biogenesis Associated, Seipin	Protein Coding	Q96G97	26580	55	GC11M139665	26.004222869873	https://www.genecards.org/cgi-bin/carddisp.pl?gene=BSCL2
HIF1A	Hypoxia Inducible Factor 1 Subunit Alpha	Protein Coding	Q16665	3091	61	GC14P061695	25.7323379516602	https://www.genecards.org/cgi-bin/carddisp.pl?gene=HIF1A
IGF1	Insulin Like Growth Factor 1	Protein Coding	P05019	3479	61	GC12M102395	25.2624320983887	https://www.genecards.org/cgi-bin/carddisp.pl?gene=IGF1
TLR4	Toll Like Receptor 4	Protein Coding	O00206	7099	64	GC09P117704	25.1500110626221	https://www.genecards.org/cgi-bin/carddisp.pl?gene=TLR4
SLC6A4	Solute Carrier Family 6 Member 4	Protein Coding	P31645	6532	61	GC17M030194	25.1305408477783	https://www.genecards.org/cgi-bin/carddisp.pl?gene=SLC6A4
CCND1	Cyclin D1	Protein Coding	P24385	595	65	GC11P069641	25.1276073455811	https://www.genecards.org/cgi-bin/carddisp.pl?gene=CCND1
CRYAB	Crystallin Alpha B	Protein Coding	P02511	1410	59	GC11M111908	24.993537902832	https://www.genecards.org/cgi-bin/carddisp.pl?gene=CRYAB
KCNH2	Potassium Voltage-Gated Channel Subfamily H Member 2	Protein Coding	Q12809	3757	63	GC07M150944	24.7779426574707	https://www.genecards.org/cgi-bin/carddisp.pl?gene=KCNH2
ABCB1	ATP Binding Cassette Subfamily B Member 1	Protein Coding	P08183	5243	64	GC07M087504	24.5690937042236	https://www.genecards.org/cgi-bin/carddisp.pl?gene=ABCB1
SIGMAR1	Sigma Non-Opioid Intracellular Receptor 1	Protein Coding	Q99720	10280	59	GC09M034634	24.5613784790039	https://www.genecards.org/cgi-bin/carddisp.pl?gene=SIGMAR1
MAPK1	Mitogen-Activated Protein Kinase 1	Protein Coding	P28482	5594	65	GC22M021759	24.518970489502	https://www.genecards.org/cgi-bin/carddisp.pl?gene=MAPK1
DNAJC10	DnaJ Heat Shock Protein Family (Hsp40) Member C10	Protein Coding	Q8IXB1	54431	48	GC02P182716	24.3889045715332	https://www.genecards.org/cgi-bin/carddisp.pl?gene=DNAJC10
SP1	Sp1 Transcription Factor	Protein Coding	P08047	6667	60	GC12P053380	24.2490482330322	https://www.genecards.org/cgi-bin/carddisp.pl?gene=SP1
CDKN1A	Cyclin Dependent Kinase Inhibitor 1A	Protein Coding	P38936	1026	63	GC06P182020	24.2384605407715	https://www.genecards.org/cgi-bin/carddisp.pl?gene=CDKN1A
ADIPOQ	Adiponectin, C1Q And Collagen Domain Containing	Protein Coding	Q15848	9370	59	GC03P186842	23.9904174804688	https://www.genecards.org/cgi-bin/carddisp.pl?gene=ADIPOQ
HFE	Homeostatic Iron Regulator	Protein Coding	Q30201	3077	58	GC06P026087	23.9735832214355	https://www.genecards.org/cgi-bin/carddisp.pl?gene=HFE
SIRT1	Sirtuin 1	Protein Coding	Q96EB6	23411	62	GC10P067884	23.9004344940186	https://www.genecards.org/cgi-bin/carddisp.pl?gene=SIRT1
HBB	Hemoglobin Subunit Beta	Protein Coding	P68871	3043	58	GC11M015235	23.8032779693604	https://www.genecards.org/cgi-bin/carddisp.pl?gene=HBB
EP300	E1A Binding Protein P300	Protein Coding	Q09472	2033	65	GC22P092249	23.6070041656494	https://www.genecards.org/cgi-bin/carddisp.pl?gene=EP300
COMT	Catechol-O-Methyltransferase	Protein Coding	P21964	1312	64	GC22P019941	23.5424499511719	https://www.genecards.org/cgi-bin/carddisp.pl?gene=COMT
DNAJC3	DnaJ Heat Shock Protein Family (Hsp40) Member C3	Protein Coding	Q13217	5611	52	GC13P095677	23.3912582397461	https://www.genecards.org/cgi-bin/carddisp.pl?gene=DNAJC3
EGF	Epidermal Growth Factor	Protein Coding	P01133	1950	64	GC04P109912	23.3456001281738	https://www.genecards.org/cgi-bin/carddisp.pl?gene=EGF
HNF4A	Hepatocyte Nuclear Factor 4 Alpha	Protein Coding	P41235	3172	62	GC20P044355	23.3254947662354	https://www.genecards.org/cgi-bin/carddisp.pl?gene=HNF4A
SNCA	Synuclein Alpha	Protein Coding	P37840	6622	65	GC04M089724	23.3228454589844	https://www.genecards.org/cgi-bin/carddisp.pl?gene=SNCA
MAPK8	Mitogen-Activated Protein Kinase 8	Protein Coding	P45983	5599	62	GC10P048306	23.2773342132568	https://www.genecards.org/cgi-bin/carddisp.pl?gene=MAPK8
MAPT	Microtubule Associated Protein Tau	Protein Coding	P10636	4137	62	GC17P045894	23.2742156982422	https://www.genecards.org/cgi-bin/carddisp.pl?gene=MAPT
PTGS2	Prostaglandin-Endoperoxide Synthase 2	Protein Coding	P35354	5743	62	GC01M186671	23.230640411377	https://www.genecards.org/cgi-bin/carddisp.pl?gene=PTGS2
CASP4	Caspase 4	Protein Coding	P49662	837	60	GC11M104942	23.2096767425537	https://www.genecards.org/cgi-bin/carddisp.pl?gene=CASP4
CBS	Cystathionine Beta-Synthase	Protein Coding	P35520	875	64	GC21M043053	23.0832595825195	https://www.genecards.org/cgi-bin/carddisp.pl?gene=CBS
MECP2	Methyl-CpG Binding Protein 2	Protein Coding	P51608	4204	60	GC0XM154021	23.0396785736084	https://www.genecards.org/cgi-bin/carddisp.pl?gene=MECP2
PKD1	Polycystin 1, Transient Receptor Potential Channel Interacting	Protein Coding	P98161	5310	58	GC16M049832	23.0329170227051	https://www.genecards.org/cgi-bin/carddisp.pl?gene=PKD1
GSTM1	Glutathione S-Transferase Mu 1	Protein Coding	P09488	2944	55	GC01P109687	22.9660663604736	https://www.genecards.org/cgi-bin/carddisp.pl?gene=GSTM1
CYP1A1	Cytochrome P450 Family 1 Subfamily A Member 1	Protein Coding	P04798	1543	60	GC15M074719	22.886058807373	https://www.genecards.org/cgi-bin/carddisp.pl?gene=CYP1A1
FBN1	Fibrillin 1	Protein Coding	P35555	2200	60	GC15M048408	22.8559226989746	https://www.genecards.org/cgi-bin/carddisp.pl?gene=FBN1
CEBPB	CCAAT Enhancer Binding Protein Beta	Protein Coding	P17676	1051	58	GC20P050190	22.7947521209717	https://www.genecards.org/cgi-bin/carddisp.pl?gene=CEBPB
CAV1	Caveolin 1	Protein Coding	Q03135	857	61	GC07P116524	22.7406940460205	https://www.genecards.org/cgi-bin/carddisp.pl?gene=CAV1
RETREG1	Reticulophagy Regulator 1	Protein Coding	Q9H6L5	54463	50	GC05M016650	22.6996421813965	https://www.genecards.org/cgi-bin/carddisp.pl?gene=RETREG1
HMGCR	3-Hydroxy-3-Methylglutaryl-CoA Reductase	Protein Coding	P04035	3156	61	GC05P075336	22.3870468139648	https://www.genecards.org/cgi-bin/carddisp.pl?gene=HMGCR
CCL2	C-C Motif Chemokine Ligand 2	Protein Coding	P13500	6347	62	GC17P034255	22.368896484375	https://www.genecards.org/cgi-bin/carddisp.pl?gene=CCL2
PLP1	Proteolipid Protein 1	Protein Coding	P60201	5354	56	GC0XP103773	22.1575222015381	https://www.genecards.org/cgi-bin/carddisp.pl?gene=PLP1
PCSK9	Proprotein Convertase Subtilisin/Kexin Type 9	Protein Coding	Q8NBP7	255738	62	GC01P055039	21.9919509887695	https://www.genecards.org/cgi-bin/carddisp.pl?gene=PCSK9
IL1A	Interleukin 1 Alpha	Protein Coding	P01583	3552	58	GC02M112773	21.9181327819824	https://www.genecards.org/cgi-bin/carddisp.pl?gene=IL1A
CYP17A1	Cytochrome P450 Family 17 Subfamily A Member 1	Protein Coding	P05093	1586	62	GC10M102830	21.8323440551758	https://www.genecards.org/cgi-bin/carddisp.pl?gene=CYP17A1
PPP1R15A	Protein Phosphatase 1 Regulatory Subunit 15A	Protein Coding	O75807	23645	53	GC19P048872	21.8046569824219	https://www.genecards.org/cgi-bin/carddisp.pl?gene=PPP1R15A
LRRK2	Leucine Rich Repeat Kinase 2	Protein Coding	Q5S007	120892	62	GC12P040196	21.7037124633789	https://www.genecards.org/cgi-bin/carddisp.pl?gene=LRRK2
CYP19A1	Cytochrome P450 Family 19 Subfamily A Member 1	Protein Coding	P11511	1588	61	GC15M051208	21.6855201721191	https://www.genecards.org/cgi-bin/carddisp.pl?gene=CYP19A1
HSP90AA1	Heat Shock Protein 90 Alpha Family Class A Member 1	Protein Coding	P07900	3320	64	GC14M102080	21.6834	https://www.genecards.org/cgi-bin/carddisp.pl?gene=HSP90AA1
DNMT1	DNA Methyltransferase 1	Protein Coding	P26358	1786	66	GC19M010133	21.5699501037598	https://www.genecards.org/cgi-bin/carddisp.pl?gene=DNMT1
COL2A1	Collagen Type II Alpha 1 Chain	Protein Coding	P02458	1280	62	GC12M047972	21.5524787902832	https://www.genecards.org/cgi-bin/carddisp.pl?gene=COL2A1
STUB1	STIP1 Homology And U-Box Containing Protein 1	Protein Coding	Q9UNE7	10273	58	GC16P120117	21.5456123352051	https://www.genecards.org/cgi-bin/carddisp.pl?gene=STUB1
HSPA8	Heat Shock Protein Family A (Hsp70) Member 8	Protein Coding	P11142	3312	62	GC11M123057	21.4650955200195	https://www.genecards.org/cgi-bin/carddisp.pl?gene=HSPA8
PON1	Paraoxonase 1	Protein Coding	P27169	5444	60	GC07M095297	21.4435195922852	https://www.genecards.org/cgi-bin/carddisp.pl?gene=PON1
MDM2	MDM2 Proto-Oncogene	Protein Coding	Q00987	4193	67	GC12P068808	21.4423942565918	https://www.genecards.org/cgi-bin/carddisp.pl?gene=MDM2
CLU	Clusterin	Protein Coding	P10909	1191	60	GC08M027596	21.3490676879883	https://www.genecards.org/cgi-bin/carddisp.pl?gene=CLU
CYP21A2	Cytochrome P450 Family 21 Subfamily A Member 2	Protein Coding	P08686	1589	55	GC06P181915	21.3422470092773	https://www.genecards.org/cgi-bin/carddisp.pl?gene=CYP21A2
STAT1	Signal Transducer And Activator Of Transcription 1	Protein Coding	P42224	6772	65	GC02M190908	21.2309722900391	https://www.genecards.org/cgi-bin/carddisp.pl?gene=STAT1
FAS	Fas Cell Surface Death Receptor	Protein Coding	P25445	355	64	GC10P124091	21.2115211486816	https://www.genecards.org/cgi-bin/carddisp.pl?gene=FAS
CREBBP	CREB Binding Protein	Protein Coding	Q92793	1387	67	GC16M049995	21.2102718353271	https://www.genecards.org/cgi-bin/carddisp.pl?gene=CREBBP
SCARNA5	Small Cajal Body-Specific RNA 5	RNA Gene		677775	28	GC02P233275	21.1585998535156	https://www.genecards.org/cgi-bin/carddisp.pl?gene=SCARNA5
AGT	Angiotensinogen	Protein Coding	P01019	183	62	GC01M230690	21.1271305084229	https://www.genecards.org/cgi-bin/carddisp.pl?gene=AGT
EZH2	Enhancer Of Zeste 2 Polycomb Repressive Complex 2 Subunit	Protein Coding	Q15910	2146	66	GC07M148807	21.0934143066406	https://www.genecards.org/cgi-bin/carddisp.pl?gene=EZH2
CYCS	Cytochrome C, Somatic	Protein Coding	P99999	54205	61	GC07M025118	21.0430698394775	https://www.genecards.org/cgi-bin/carddisp.pl?gene=CYCS
SERPINE1	Serpin Family E Member 1	Protein Coding	P05121	5054	63	GC07P101127	21.0046672821045	https://www.genecards.org/cgi-bin/carddisp.pl?gene=SERPINE1
CHEK2	Checkpoint Kinase 2	Protein Coding	O96017	11200	67	GC22M028687	20.9917411804199	https://www.genecards.org/cgi-bin/carddisp.pl?gene=CHEK2
LOC110806262	Solute Carrier Family 6 Member 4 Gene Promoter	Functional Element		110806262	9	GC17P030235	20.9302654266357	https://www.genecards.org/cgi-bin/carddisp.pl?gene=LOC110806262
PARP1	Poly(ADP-Ribose) Polymerase 1	Protein Coding	P09874	142	64	GC01M226360	20.8880882263184	https://www.genecards.org/cgi-bin/carddisp.pl?gene=PARP1
MAPK14	Mitogen-Activated Protein Kinase 14	Protein Coding	Q16539	1432	64	GC06P182012	20.8503551483154	https://www.genecards.org/cgi-bin/carddisp.pl?gene=MAPK14
SQSTM1	Sequestosome 1	Protein Coding	Q13501	8878	62	GC05P179806	20.8282432556152	https://www.genecards.org/cgi-bin/carddisp.pl?gene=SQSTM1
PPIB	Peptidylprolyl Isomerase B	Protein Coding	P23284	5479	62	GC15M064155	20.8050518035889	https://www.genecards.org/cgi-bin/carddisp.pl?gene=PPIB
HSPA4	Heat Shock Protein Family A (Hsp70) Member 4	Protein Coding	P34932	3308	55	GC05P133132	20.7868041992188	https://www.genecards.org/cgi-bin/carddisp.pl?gene=HSPA4
ABL1	ABL Proto-Oncogene 1, Non-Receptor Tyrosine Kinase	Protein Coding	P00519	25	65	GC09P130713	20.7602653503418	https://www.genecards.org/cgi-bin/carddisp.pl?gene=ABL1
SOD2	Superoxide Dismutase 2	Protein Coding	P04179	6648	61	GC06M159669	20.693639755249	https://www.genecards.org/cgi-bin/carddisp.pl?gene=SOD2
ARL6IP1	ARL6 Interacting Reticulophagy Regulator 1	Protein Coding	Q15041	23204	50	GC16M050504	20.6017227172852	https://www.genecards.org/cgi-bin/carddisp.pl?gene=ARL6IP1
BCL2L1	BCL2 Like 1	Protein Coding	Q07817	598	62	GC20M031664	20.5349025726318	https://www.genecards.org/cgi-bin/carddisp.pl?gene=BCL2L1
PPARGC1A	PPARG Coactivator 1 Alpha	Protein Coding	Q9UBK2	10891	60	GC04M023755	20.5344505310059	https://www.genecards.org/cgi-bin/carddisp.pl?gene=PPARGC1A
GSK3B	Glycogen Synthase Kinase 3 Beta	Protein Coding	P49841	2932	64	GC03M119821	20.5131244659424	https://www.genecards.org/cgi-bin/carddisp.pl?gene=GSK3B
ATF3	Activating Transcription Factor 3	Protein Coding	P18847	467	57	GC01P212565	20.4754257202148	https://www.genecards.org/cgi-bin/carddisp.pl?gene=ATF3
APOA1	Apolipoprotein A1	Protein Coding	P02647	335	63	GC11M116835	20.4689159393311	https://www.genecards.org/cgi-bin/carddisp.pl?gene=APOA1
CAT	Catalase	Protein Coding	P04040	847	64	GC11P034460	20.4254837036133	https://www.genecards.org/cgi-bin/carddisp.pl?gene=CAT
LEP	Leptin	Protein Coding	P41159	3952	59	GC07P128241	20.3292980194092	https://www.genecards.org/cgi-bin/carddisp.pl?gene=LEP
EIF2AK2	Eukaryotic Translation Initiation Factor 2 Alpha Kinase 2	Protein Coding	P19525	5610	62	GC02M037099	20.3241500854492	https://www.genecards.org/cgi-bin/carddisp.pl?gene=EIF2AK2
MEG3	Maternally Expressed 3	RNA Gene		55384	37	GC14P121348	20.2836074829102	https://www.genecards.org/cgi-bin/carddisp.pl?gene=MEG3
GSTP1	Glutathione S-Transferase Pi 1	Protein Coding	P09211	2950	62	GC11P067583	20.1630115509033	https://www.genecards.org/cgi-bin/carddisp.pl?gene=GSTP1
MMP9	Matrix Metallopeptidase 9	Protein Coding	P14780	4318	66	GC20P046008	20.1396102905273	https://www.genecards.org/cgi-bin/carddisp.pl?gene=MMP9
CREB1	CAMP Responsive Element Binding Protein 1	Protein Coding	P16220	1385	62	GC02P207529	20.0546112060547	https://www.genecards.org/cgi-bin/carddisp.pl?gene=CREB1
IL2	Interleukin 2	Protein Coding	P60568	3558	58	GC04M122451	19.8971099853516	https://www.genecards.org/cgi-bin/carddisp.pl?gene=IL2
CYP1B1	Cytochrome P450 Family 1 Subfamily B Member 1	Protein Coding	Q16678	1545	61	GC02M038066	19.8480262756348	https://www.genecards.org/cgi-bin/carddisp.pl?gene=CYP1B1
IL4	Interleukin 4	Protein Coding	P05112	3565	59	GC05P132673	19.8086814880371	https://www.genecards.org/cgi-bin/carddisp.pl?gene=IL4
RPS27A	Ribosomal Protein S27a	Protein Coding	P62979	6233	55	GC02P055231	19.7638969421387	https://www.genecards.org/cgi-bin/carddisp.pl?gene=RPS27A
SLC2A1	Solute Carrier Family 2 Member 1	Protein Coding	P11166	6513	66	GC01M042925	19.7169418334961	https://www.genecards.org/cgi-bin/carddisp.pl?gene=SLC2A1
VWF	Von Willebrand Factor	Protein Coding	P04275	7450	61	GC12M035631	19.686466217041	https://www.genecards.org/cgi-bin/carddisp.pl?gene=VWF
RHO	Rhodopsin	Protein Coding	P08100	6010	60	GC03P143117	19.6673736572266	https://www.genecards.org/cgi-bin/carddisp.pl?gene=RHO
RELA	RELA Proto-Oncogene, NF-KB Subunit	Protein Coding	Q04206	5970	64	GC11M065653	19.5961380004883	https://www.genecards.org/cgi-bin/carddisp.pl?gene=RELA
NLRP3	NLR Family Pyrin Domain Containing 3	Protein Coding	Q96P20	114548	62	GC01P247632	19.5760154724121	https://www.genecards.org/cgi-bin/carddisp.pl?gene=NLRP3
SRC	SRC Proto-Oncogene, Non-Receptor Tyrosine Kinase	Protein Coding	P12931	6714	64	GC20P037344	19.5520725250244	https://www.genecards.org/cgi-bin/carddisp.pl?gene=SRC
EGR1	Early Growth Response 1	Protein Coding	P18146	1958	57	GC05P138465	19.5237712860107	https://www.genecards.org/cgi-bin/carddisp.pl?gene=EGR1
NOTCH2	Notch Receptor 2	Protein Coding	Q04721	4853	65	GC01M119911	19.4504585266113	https://www.genecards.org/cgi-bin/carddisp.pl?gene=NOTCH2
NOS2	Nitric Oxide Synthase 2	Protein Coding	P35228	4843	62	GC17M027756	19.3549289703369	https://www.genecards.org/cgi-bin/carddisp.pl?gene=NOS2
CYP2E1	Cytochrome P450 Family 2 Subfamily E Member 1	Protein Coding	P05181	1571	58	GC10P133520	19.3162078857422	https://www.genecards.org/cgi-bin/carddisp.pl?gene=CYP2E1
CDK4	Cyclin Dependent Kinase 4	Protein Coding	P11802	1019	67	GC12M060483	19.3110198974609	https://www.genecards.org/cgi-bin/carddisp.pl?gene=CDK4
DRD2	Dopamine Receptor D2	Protein Coding	P14416	1813	62	GC11M113409	19.2635917663574	https://www.genecards.org/cgi-bin/carddisp.pl?gene=DRD2
VIM	Vimentin	Protein Coding	P08670	7431	64	GC10P017227	19.2359657287598	https://www.genecards.org/cgi-bin/carddisp.pl?gene=VIM
ACTB	Actin Beta	Protein Coding	P60709	60	63	GC07M005854	19.2313117980957	https://www.genecards.org/cgi-bin/carddisp.pl?gene=ACTB
SMAD3	SMAD Family Member 3	Protein Coding	P84022	4088	66	GC15P067063	19.213451385498	https://www.genecards.org/cgi-bin/carddisp.pl?gene=SMAD3
FMR1	Fragile X Messenger Ribonucleoprotein 1	Protein Coding	Q06787	2332	57	GC0XP148000	19.1859474182129	https://www.genecards.org/cgi-bin/carddisp.pl?gene=FMR1
NDRG1	N-Myc Downstream Regulated 1	Protein Coding	Q92597	10397	57	GC08M133237	19.154857635498	https://www.genecards.org/cgi-bin/carddisp.pl?gene=NDRG1
BECN1	Beclin 1	Protein Coding	Q14457	8678	59	GC17M042810	18.8783416748047	https://www.genecards.org/cgi-bin/carddisp.pl?gene=BECN1
HMGB1	High Mobility Group Box 1	Protein Coding	P09429	3146	62	GC13M030456	18.7379970550537	https://www.genecards.org/cgi-bin/carddisp.pl?gene=HMGB1
FOXO1	Forkhead Box O1	Protein Coding	Q12778	2308	64	GC13M040555	18.7284908294678	https://www.genecards.org/cgi-bin/carddisp.pl?gene=FOXO1
MYOC	Myocilin	Protein Coding	Q99972	4653	54	GC01M171604	18.6671752929688	https://www.genecards.org/cgi-bin/carddisp.pl?gene=MYOC
MANF	Mesencephalic Astrocyte Derived Neurotrophic Factor	Protein Coding	P55145	7873	54	GC03P051385	18.6668739318848	https://www.genecards.org/cgi-bin/carddisp.pl?gene=MANF
AGTR1	Angiotensin II Receptor Type 1	Protein Coding	P30556	185	65	GC03P148697	18.6539764404297	https://www.genecards.org/cgi-bin/carddisp.pl?gene=AGTR1
HSPD1	Heat Shock Protein Family D (Hsp60) Member 1	Protein Coding	P10809	3329	61	GC02M197486	18.6529407501221	https://www.genecards.org/cgi-bin/carddisp.pl?gene=HSPD1
CDK1	Cyclin Dependent Kinase 1	Protein Coding	P06493	983	60	GC10P060772	18.6260757446289	https://www.genecards.org/cgi-bin/carddisp.pl?gene=CDK1
SCN5A	Sodium Voltage-Gated Channel Alpha Subunit 5	Protein Coding	Q14524	6331	63	GC03M038850	18.5995616912842	https://www.genecards.org/cgi-bin/carddisp.pl?gene=SCN5A
SNORD15A	Small Nucleolar RNA, C/D Box 15A	RNA Gene		6079	25	GC11P075400	18.5531883239746	https://www.genecards.org/cgi-bin/carddisp.pl?gene=SNORD15A
PDIA2	Protein Disulfide Isomerase Family A Member 2	Protein Coding	Q13087	64714	51	GC16P120101	18.522008895874	https://www.genecards.org/cgi-bin/carddisp.pl?gene=PDIA2
IGF2	Insulin Like Growth Factor 2	Protein Coding	P01344	3481	61	GC11M015123	18.4771881103516	https://www.genecards.org/cgi-bin/carddisp.pl?gene=IGF2
MAOA	Monoamine Oxidase A	Protein Coding	P21397	4128	62	GC0XP043654	18.4687347412109	https://www.genecards.org/cgi-bin/carddisp.pl?gene=MAOA
GAS5	Growth Arrest Specific 5	RNA Gene		60674	32	GC01M175146	18.4511623382568	https://www.genecards.org/cgi-bin/carddisp.pl?gene=GAS5
ADRB2	Adrenoceptor Beta 2	Protein Coding	P07550	154	62	GC05P159202	18.2509860992432	https://www.genecards.org/cgi-bin/carddisp.pl?gene=ADRB2
UFL1	UFM1 Specific Ligase 1	Protein Coding	O94874	23376	47	GC06P096521	18.2441101074219	https://www.genecards.org/cgi-bin/carddisp.pl?gene=UFL1
TARDBP	TAR DNA Binding Protein	Protein Coding	Q13148	23435	60	GC01P075344	18.2215805053711	https://www.genecards.org/cgi-bin/carddisp.pl?gene=TARDBP
GAPDH	Glyceraldehyde-3-Phosphate Dehydrogenase	Protein Coding	P04406	2597	64	GC12P074057	18.1874198913574	https://www.genecards.org/cgi-bin/carddisp.pl?gene=GAPDH
PGR-AS1	PGR Antisense RNA 1	RNA Gene		101054525	20	GC11P108894	18.1744441986084	https://www.genecards.org/cgi-bin/carddisp.pl?gene=PGR-AS1
MPO	Myeloperoxidase	Protein Coding	P05164	4353	65	GC17M058269	18.1674118041992	https://www.genecards.org/cgi-bin/carddisp.pl?gene=MPO
NR1H2	Nuclear Receptor Subfamily 1 Group H Member 2	Protein Coding	P55055	7376	59	GC19P050329	18.1172847747803	https://www.genecards.org/cgi-bin/carddisp.pl?gene=NR1H2
HSPA9	Heat Shock Protein Family A (Hsp70) Member 9	Protein Coding	P38646	3313	61	GC05M138554	18.0655212402344	https://www.genecards.org/cgi-bin/carddisp.pl?gene=HSPA9
CTSD	Cathepsin D	Protein Coding	P07339	1509	65	GC11M001752	18.0446548461914	https://www.genecards.org/cgi-bin/carddisp.pl?gene=CTSD
XRCC1	X-Ray Repair Cross Complementing 1	Protein Coding	P18887	7515	58	GC19M043543	18.0372085571289	https://www.genecards.org/cgi-bin/carddisp.pl?gene=XRCC1
SOX2	SRY-Box Transcription Factor 2	Protein Coding	P48431	6657	58	GC03P181711	17.9216728210449	https://www.genecards.org/cgi-bin/carddisp.pl?gene=SOX2
HSPA1A	Heat Shock Protein Family A (Hsp70) Member 1A	Protein Coding	P0DMV8	3303	60	GC06P181910	17.8958015441895	https://www.genecards.org/cgi-bin/carddisp.pl?gene=HSPA1A
LINC02605	Long Intergenic Non-Protein Coding RNA 2605	RNA Gene		112935892	21	GC08P078838	17.8833065032959	https://www.genecards.org/cgi-bin/carddisp.pl?gene=LINC02605
SMAD2	SMAD Family Member 2	Protein Coding	Q15796	4087	65	GC18M047809	17.8389434814453	https://www.genecards.org/cgi-bin/carddisp.pl?gene=SMAD2
TUG1	Taurine Up-Regulated 1	Protein Coding	A0A6I8PU40	55000	34	GC22P030969	17.7034473419189	https://www.genecards.org/cgi-bin/carddisp.pl?gene=TUG1
PROC	Protein C, Inactivator Of Coagulation Factors Va And VIIIa	Protein Coding	P04070	5624	65	GC02P127418	17.6567535400391	https://www.genecards.org/cgi-bin/carddisp.pl?gene=PROC
HSPB1	Heat Shock Protein Family B (Small) Member 1	Protein Coding	P04792	3315	65	GC07P076302	17.6306304931641	https://www.genecards.org/cgi-bin/carddisp.pl?gene=HSPB1
SOX9	SRY-Box Transcription Factor 9	Protein Coding	P48436	6662	58	GC17P072121	17.6028652191162	https://www.genecards.org/cgi-bin/carddisp.pl?gene=SOX9
PARK7	Parkinsonism Associated Deglycase	Protein Coding	Q99497	11315	60	GC01P075179	17.5054798126221	https://www.genecards.org/cgi-bin/carddisp.pl?gene=PARK7
BMP2	Bone Morphogenetic Protein 2	Protein Coding	P12643	650	58	GC20P006767	17.5012359619141	https://www.genecards.org/cgi-bin/carddisp.pl?gene=BMP2
TRA-TGC7-1	TRNA-Ala (Anticodon TGC) 7-1	RNA Gene		7154	14	GC06M106311	17.4925594329834	https://www.genecards.org/cgi-bin/carddisp.pl?gene=TRA-TGC7-1
TCF7L2	Transcription Factor 7 Like 2	Protein Coding	Q9NQB0	6934	59	GC10P112950	17.4463005065918	https://www.genecards.org/cgi-bin/carddisp.pl?gene=TCF7L2
ESR2	Estrogen Receptor 2	Protein Coding	Q92731	2100	61	GC14M064084	17.4129409790039	https://www.genecards.org/cgi-bin/carddisp.pl?gene=ESR2
CAPN3	Calpain 3	Protein Coding	P20807	825	61	GC15P042359	17.4026012420654	https://www.genecards.org/cgi-bin/carddisp.pl?gene=CAPN3
KDR	Kinase Insert Domain Receptor	Protein Coding	P35968	3791	67	GC04M055078	17.3812618255615	https://www.genecards.org/cgi-bin/carddisp.pl?gene=KDR
YY1	YY1 Transcription Factor	Protein Coding	P25490	7528	61	GC14P100238	17.327262878418	https://www.genecards.org/cgi-bin/carddisp.pl?gene=YY1
CDKN1B	Cyclin Dependent Kinase Inhibitor 1B	Protein Coding	P46527	1027	61	GC12P074277	17.3122081756592	https://www.genecards.org/cgi-bin/carddisp.pl?gene=CDKN1B
ALB	Albumin	Protein Coding	P02768	213	61	GC04P073397	17.2958679199219	https://www.genecards.org/cgi-bin/carddisp.pl?gene=ALB
SFTPC	Surfactant Protein C	Protein Coding	P11686	6440	52	GC08P022156	17.2649230957031	https://www.genecards.org/cgi-bin/carddisp.pl?gene=SFTPC
NPM1	Nucleophosmin 1	Protein Coding	P06748	4869	63	GC05P171387	17.2620582580566	https://www.genecards.org/cgi-bin/carddisp.pl?gene=NPM1
SLC6A3	Solute Carrier Family 6 Member 3	Protein Coding	Q01959	6531	63	GC05M001392	17.2014694213867	https://www.genecards.org/cgi-bin/carddisp.pl?gene=SLC6A3
MAP3K5	Mitogen-Activated Protein Kinase Kinase Kinase 5	Protein Coding	Q99683	4217	61	GC06M136557	17.1974105834961	https://www.genecards.org/cgi-bin/carddisp.pl?gene=MAP3K5
CASP9	Caspase 9	Protein Coding	P55211	842	61	GC01M022575	17.1947536468506	https://www.genecards.org/cgi-bin/carddisp.pl?gene=CASP9
GH1	Growth Hormone 1	Protein Coding	P01241	2688	57	GC17M063917	17.1146697998047	https://www.genecards.org/cgi-bin/carddisp.pl?gene=GH1
MMP2	Matrix Metallopeptidase 2	Protein Coding	P08253	4313	66	GC16P121565	17.1113929748535	https://www.genecards.org/cgi-bin/carddisp.pl?gene=MMP2
MIR21	MicroRNA 21	RNA Gene		406991	33	GC17P059841	17.0285263061523	https://www.genecards.org/cgi-bin/carddisp.pl?gene=MIR21
CYBA	Cytochrome B-245 Alpha Chain	Protein Coding	P13498	1535	60	GC16M088643	17.0062808990479	https://www.genecards.org/cgi-bin/carddisp.pl?gene=CYBA
FN1	Fibronectin 1	Protein Coding	P02751	2335	63	GC02M215360	16.9528007507324	https://www.genecards.org/cgi-bin/carddisp.pl?gene=FN1
TNFRSF1A	TNF Receptor Superfamily Member 1A	Protein Coding	P19438	7132	62	GC12M006328	16.9278411865234	https://www.genecards.org/cgi-bin/carddisp.pl?gene=TNFRSF1A
AIFM1	Apoptosis Inducing Factor Mitochondria Associated 1	Protein Coding	O95831	9131	63	GC0XM130129	16.8683471679688	https://www.genecards.org/cgi-bin/carddisp.pl?gene=AIFM1
EDN1	Endothelin 1	Protein Coding	P05305	1906	61	GC06P012910	16.8488655090332	https://www.genecards.org/cgi-bin/carddisp.pl?gene=EDN1
NGF	Nerve Growth Factor	Protein Coding	P01138	4803	64	GC01M115285	16.8314990997314	https://www.genecards.org/cgi-bin/carddisp.pl?gene=NGF
FASLG	Fas Ligand	Protein Coding	P48023	356	61	GC01P172659	16.8309726715088	https://www.genecards.org/cgi-bin/carddisp.pl?gene=FASLG
ALG8	ALG8 Alpha-1,3-Glucosyltransferase	Protein Coding	Q9BVK2	79053	55	GC11M140158	16.7041473388672	https://www.genecards.org/cgi-bin/carddisp.pl?gene=ALG8
EPHX1	Epoxide Hydrolase 1	Protein Coding	P07099	2052	57	GC01P225810	16.6857795715332	https://www.genecards.org/cgi-bin/carddisp.pl?gene=EPHX1
SDHB	Succinate Dehydrogenase Complex Iron Sulfur Subunit B	Protein Coding	P21912	6390	61	GC01M022674	16.6631	https://www.genecards.org/cgi-bin/carddisp.pl?gene=SDHB
FGF2	Fibroblast Growth Factor 2	Protein Coding	P09038	2247	59	GC04P122826	16.5984153747559	https://www.genecards.org/cgi-bin/carddisp.pl?gene=FGF2
HSD11B1	Hydroxysteroid 11-Beta Dehydrogenase 1	Protein Coding	P28845	3290	63	GC01P209686	16.5873584747314	https://www.genecards.org/cgi-bin/carddisp.pl?gene=HSD11B1
TF	Transferrin	Protein Coding	P02787	7018	64	GC03P143239	16.5550498962402	https://www.genecards.org/cgi-bin/carddisp.pl?gene=TF
RARA	Retinoic Acid Receptor Alpha	Protein Coding	P10276	5914	62	GC17P040309	16.5538940429688	https://www.genecards.org/cgi-bin/carddisp.pl?gene=RARA
MAP2K1	Mitogen-Activated Protein Kinase Kinase 1	Protein Coding	Q02750	5604	67	GC15P066386	16.5434303283691	https://www.genecards.org/cgi-bin/carddisp.pl?gene=MAP2K1
CYP1A2	Cytochrome P450 Family 1 Subfamily A Member 2	Protein Coding	P05177	1544	58	GC15P074748	16.5394954681396	https://www.genecards.org/cgi-bin/carddisp.pl?gene=CYP1A2
MIR320A	MicroRNA 320a	RNA Gene		407037	31	GC08M022455	16.5196838378906	https://www.genecards.org/cgi-bin/carddisp.pl?gene=MIR320A
CYP2C9	Cytochrome P450 Family 2 Subfamily C Member 9	Protein Coding	P11712	1559	59	GC10P094938	16.4847068786621	https://www.genecards.org/cgi-bin/carddisp.pl?gene=CYP2C9
IGF1R	Insulin Like Growth Factor 1 Receptor	Protein Coding	P08069	3480	68	GC15P098648	16.3928489685059	https://www.genecards.org/cgi-bin/carddisp.pl?gene=IGF1R
MIR34A	MicroRNA 34a	RNA Gene		407040	31	GC01M009151	16.3570022583008	https://www.genecards.org/cgi-bin/carddisp.pl?gene=MIR34A
ENG	Endoglin	Protein Coding	P17813	2022	60	GC09M131710	16.3506603240967	https://www.genecards.org/cgi-bin/carddisp.pl?gene=ENG
HTR2A	5-Hydroxytryptamine Receptor 2A	Protein Coding	P28223	3356	61	GC13M046831	16.325138092041	https://www.genecards.org/cgi-bin/carddisp.pl?gene=HTR2A
UGGT1	UDP-Glucose Glycoprotein Glucosyltransferase 1	Protein Coding	Q9NYU2	56886	52	GC02P128091	16.2949104309082	https://www.genecards.org/cgi-bin/carddisp.pl?gene=UGGT1
GFAP	Glial Fibrillary Acidic Protein	Protein Coding	P14136	2670	61	GC17M097317	16.220458984375	https://www.genecards.org/cgi-bin/carddisp.pl?gene=GFAP
DRD4	Dopamine Receptor D4	Protein Coding	P21917	1815	58	GC11P020260	16.2099552154541	https://www.genecards.org/cgi-bin/carddisp.pl?gene=DRD4
AHR	Aryl Hydrocarbon Receptor	Protein Coding	P35869	196	61	GC07P016916	16.2007331848145	https://www.genecards.org/cgi-bin/carddisp.pl?gene=AHR
PVT1	Pvt1 Oncogene	RNA Gene		5820	33	GC08P128394	16.1575031280518	https://www.genecards.org/cgi-bin/carddisp.pl?gene=PVT1
PINK1	PTEN Induced Kinase 1	Protein Coding	Q9BXM7	65018	60	GC01P076060	16.1215839385986	https://www.genecards.org/cgi-bin/carddisp.pl?gene=PINK1
PML	PML Nuclear Body Scaffold	Protein Coding	P29590	5371	59	GC15P073994	16.1213798522949	https://www.genecards.org/cgi-bin/carddisp.pl?gene=PML
PIK3R1	Phosphoinositide-3-Kinase Regulatory Subunit 1	Protein Coding	P27986	5295	65	GC05P068215	16.1053676605225	https://www.genecards.org/cgi-bin/carddisp.pl?gene=PIK3R1
CASQ2	Calsequestrin 2	Protein Coding	O14958	845	58	GC01M115700	16.1031112670898	https://www.genecards.org/cgi-bin/carddisp.pl?gene=CASQ2
MIR34C	MicroRNA 34c	RNA Gene		407042	30	GC11P113442	16.0809783935547	https://www.genecards.org/cgi-bin/carddisp.pl?gene=MIR34C
NR3C2	Nuclear Receptor Subfamily 3 Group C Member 2	Protein Coding	P08235	4306	59	GC04M148078	16.0471687316895	https://www.genecards.org/cgi-bin/carddisp.pl?gene=NR3C2
PCNA	Proliferating Cell Nuclear Antigen	Protein Coding	P12004	5111	63	GC20M005114	16.0232105255127	https://www.genecards.org/cgi-bin/carddisp.pl?gene=PCNA
PGR	Progesterone Receptor	Protein Coding	P06401	5241	62	GC11M140371	15.9506587982178	https://www.genecards.org/cgi-bin/carddisp.pl?gene=PGR
ICAM1	Intercellular Adhesion Molecule 1	Protein Coding	P05362	3383	63	GC19P151796	15.8622875213623	https://www.genecards.org/cgi-bin/carddisp.pl?gene=ICAM1
ASNS	Asparagine Synthetase (Glutamine-Hydrolyzing)	Protein Coding	P08243	440	59	GC07M097854	15.8505277633667	https://www.genecards.org/cgi-bin/carddisp.pl?gene=ASNS
RAF1	Raf-1 Proto-Oncogene, Serine/Threonine Kinase	Protein Coding	P04049	5894	67	GC03M012583	15.8326053619385	https://www.genecards.org/cgi-bin/carddisp.pl?gene=RAF1
GRIN2B	Glutamate Ionotropic Receptor NMDA Type Subunit 2B	Protein Coding	Q13224	2904	65	GC12M013437	15.8083343505859	https://www.genecards.org/cgi-bin/carddisp.pl?gene=GRIN2B
POMC	Proopiomelanocortin	Protein Coding	P01189	5443	61	GC02M025160	15.7782306671143	https://www.genecards.org/cgi-bin/carddisp.pl?gene=POMC
TXN	Thioredoxin	Protein Coding	P10599	7295	59	GC09M110243	15.7136898040771	https://www.genecards.org/cgi-bin/carddisp.pl?gene=TXN
NPY	Neuropeptide Y	Protein Coding	P01303	4852	58	GC07P024850	15.6987924575806	https://www.genecards.org/cgi-bin/carddisp.pl?gene=NPY
ALDH2	Aldehyde Dehydrogenase 2 Family Member	Protein Coding	P05091	217	64	GC12P111766	15.6362323760986	https://www.genecards.org/cgi-bin/carddisp.pl?gene=ALDH2
BACE1	Beta-Secretase 1	Protein Coding	P56817	23621	60	GC11M117285	15.5934257507324	https://www.genecards.org/cgi-bin/carddisp.pl?gene=BACE1
CYP2C19	Cytochrome P450 Family 2 Subfamily C Member 19	Protein Coding	P33261	1557	58	GC10P094762	15.5775909423828	https://www.genecards.org/cgi-bin/carddisp.pl?gene=CYP2C19
UBE2J1	Ubiquitin Conjugating Enzyme E2 J1	Protein Coding	Q9Y385	51465	52	GC06M089326	15.5333671569824	https://www.genecards.org/cgi-bin/carddisp.pl?gene=UBE2J1
GOLGA2	Golgin A2	Protein Coding	Q08379	2801	55	GC09M128255	15.5328369140625	https://www.genecards.org/cgi-bin/carddisp.pl?gene=GOLGA2
LDHA	Lactate Dehydrogenase A	Protein Coding	P00338	3939	64	GC11P018394	15.4952259063721	https://www.genecards.org/cgi-bin/carddisp.pl?gene=LDHA
MIR125A	MicroRNA 125a	RNA Gene		406910	30	GC19P152978	15.4757394790649	https://www.genecards.org/cgi-bin/carddisp.pl?gene=MIR125A
SMPD1	Sphingomyelin Phosphodiesterase 1	Protein Coding	P17405	6609	61	GC11P006390	15.4421453475952	https://www.genecards.org/cgi-bin/carddisp.pl?gene=SMPD1
UBE2J2	Ubiquitin Conjugating Enzyme E2 J2	Protein Coding	Q8N2K1	118424	52	GC01M022162	15.4331178665161	https://www.genecards.org/cgi-bin/carddisp.pl?gene=UBE2J2
EIF4G1	Eukaryotic Translation Initiation Factor 4 Gamma 1	Protein Coding	Q04637	1981	60	GC03P184314	15.388370513916	https://www.genecards.org/cgi-bin/carddisp.pl?gene=EIF4G1
PON2	Paraoxonase 2	Protein Coding	Q15165	5445	57	GC07M095404	15.3776969909668	https://www.genecards.org/cgi-bin/carddisp.pl?gene=PON2
G6PD	Glucose-6-Phosphate Dehydrogenase	Protein Coding	P11413	2539	62	GC0XM154625	15.3765296936035	https://www.genecards.org/cgi-bin/carddisp.pl?gene=G6PD
IFNA1	Interferon Alpha 1	Protein Coding	P01562	3439	51	GC09P021955	15.3572721481323	https://www.genecards.org/cgi-bin/carddisp.pl?gene=IFNA1
ACTA1	Actin Alpha 1, Skeletal Muscle	Protein Coding	P68133	58	61	GC01M230668	15.2911062240601	https://www.genecards.org/cgi-bin/carddisp.pl?gene=ACTA1
MTR	5-Methyltetrahydrofolate-Homocysteine Methyltransferase	Protein Coding	Q99707	4548	61	GC01P236795	15.237756729126	https://www.genecards.org/cgi-bin/carddisp.pl?gene=MTR
BIRC5	Baculoviral IAP Repeat Containing 5	Protein Coding	O15392	332	58	GC17P078214	15.1708717346191	https://www.genecards.org/cgi-bin/carddisp.pl?gene=BIRC5
ERCC1	ERCC Excision Repair 1, Endonuclease Non-Catalytic Subunit	Protein Coding	P07992	2067	59	GC19M108885	15.1099214553833	https://www.genecards.org/cgi-bin/carddisp.pl?gene=ERCC1
IL12B	Interleukin 12B	Protein Coding	P29460	3593	57	GC05M159314	15.0655384063721	https://www.genecards.org/cgi-bin/carddisp.pl?gene=IL12B
RPL5	Ribosomal Protein L5	Protein Coding	P46777	6125	60	GC01P092861	15.0380744934082	https://www.genecards.org/cgi-bin/carddisp.pl?gene=RPL5
NQO1	NAD(P)H Quinone Dehydrogenase 1	Protein Coding	P15559	1728	61	GC16M069706	15.0231685638428	https://www.genecards.org/cgi-bin/carddisp.pl?gene=NQO1
SESN2	Sestrin 2	Protein Coding	P58004	83667	51	GC01P076543	14.9609289169312	https://www.genecards.org/cgi-bin/carddisp.pl?gene=SESN2
AVPR2	Arginine Vasopressin Receptor 2	Protein Coding	P30518	554	60	GC0XP153902	14.9446058273315	https://www.genecards.org/cgi-bin/carddisp.pl?gene=AVPR2
MIR211	MicroRNA 211	RNA Gene		406993	30	GC15M031065	14.9429607391357	https://www.genecards.org/cgi-bin/carddisp.pl?gene=MIR211
LBR	Lamin B Receptor	Protein Coding	Q14739	3930	59	GC01M225401	14.9363250732422	https://www.genecards.org/cgi-bin/carddisp.pl?gene=LBR
CETP	Cholesteryl Ester Transfer Protein	Protein Coding	P11597	1071	60	GC16P056961	14.9316396713257	https://www.genecards.org/cgi-bin/carddisp.pl?gene=CETP
MIR155	MicroRNA 155	RNA Gene		406947	30	GC21P025573	14.8637733459473	https://www.genecards.org/cgi-bin/carddisp.pl?gene=MIR155
MMP1	Matrix Metallopeptidase 1	Protein Coding	P03956	4312	62	GC11M140392	14.7757530212402	https://www.genecards.org/cgi-bin/carddisp.pl?gene=MMP1
CD40	CD40 Molecule	Protein Coding	P25942	958	63	GC20P046118	14.7565088272095	https://www.genecards.org/cgi-bin/carddisp.pl?gene=CD40
GRIN2A	Glutamate Ionotropic Receptor NMDA Type Subunit 2A	Protein Coding	Q12879	2903	65	GC16M009753	14.7173681259155	https://www.genecards.org/cgi-bin/carddisp.pl?gene=GRIN2A
TYMS	Thymidylate Synthetase	Protein Coding	P04818	7298	62	GC18P000657	14.6782493591309	https://www.genecards.org/cgi-bin/carddisp.pl?gene=TYMS
XIAP	X-Linked Inhibitor Of Apoptosis	Protein Coding	P98170	331	64	GC0XP123859	14.6540222167969	https://www.genecards.org/cgi-bin/carddisp.pl?gene=XIAP
TGFB2	Transforming Growth Factor Beta 2	Protein Coding	P61812	7042	64	GC01P218345	14.6006450653076	https://www.genecards.org/cgi-bin/carddisp.pl?gene=TGFB2
HPRT1	Hypoxanthine Phosphoribosyltransferase 1	Protein Coding	P00492	3251	61	GC0XP134460	14.5877437591553	https://www.genecards.org/cgi-bin/carddisp.pl?gene=HPRT1
ITGB1	Integrin Subunit Beta 1	Protein Coding	P05556	3688	62	GC10M037195	14.5705137252808	https://www.genecards.org/cgi-bin/carddisp.pl?gene=ITGB1
EPCAM	Epithelial Cell Adhesion Molecule	Protein Coding	P16422	4072	61	GC02P047345	14.5456552505493	https://www.genecards.org/cgi-bin/carddisp.pl?gene=EPCAM
UCP2	Uncoupling Protein 2	Protein Coding	P55851	7351	58	GC11M073974	14.5259847640991	https://www.genecards.org/cgi-bin/carddisp.pl?gene=UCP2
CASP7	Caspase 7	Protein Coding	P55210	840	62	GC10P113679	14.5177707672119	https://www.genecards.org/cgi-bin/carddisp.pl?gene=CASP7
MBL2	Mannose Binding Lectin 2	Protein Coding	P11226	4153	60	GC10M052760	14.5131883621216	https://www.genecards.org/cgi-bin/carddisp.pl?gene=MBL2
UGT1A6	UDP Glucuronosyltransferase Family 1 Member A6	Protein Coding	P19224	54578	56	GC02P233691	14.4924926757813	https://www.genecards.org/cgi-bin/carddisp.pl?gene=UGT1A6
RAD51	RAD51 Recombinase	Protein Coding	Q06609	5888	65	GC15P040694	14.487401008606	https://www.genecards.org/cgi-bin/carddisp.pl?gene=RAD51
HBA2	Hemoglobin Subunit Alpha 2	Protein Coding	P69905	3040	53	GC16P120096	14.4572486877441	https://www.genecards.org/cgi-bin/carddisp.pl?gene=HBA2
NDUFS4	NADH:Ubiquinone Oxidoreductase Subunit S4	Protein Coding	O43181	4724	55	GC05P053560	14.3788061141968	https://www.genecards.org/cgi-bin/carddisp.pl?gene=NDUFS4
BCL2L11	BCL2 Like 11	Protein Coding	O43521	10018	58	GC02P111119	14.3725166320801	https://www.genecards.org/cgi-bin/carddisp.pl?gene=BCL2L11
IL18	Interleukin 18	Protein Coding	Q14116	3606	57	GC11M112143	14.364296913147	https://www.genecards.org/cgi-bin/carddisp.pl?gene=IL18
GHR	Growth Hormone Receptor	Protein Coding	P10912	2690	58	GC05P042429	14.3387670516968	https://www.genecards.org/cgi-bin/carddisp.pl?gene=GHR
IL24	Interleukin 24	Protein Coding	Q13007	11009	53	GC01P206897	14.3334980010986	https://www.genecards.org/cgi-bin/carddisp.pl?gene=IL24
GRIN1	Glutamate Ionotropic Receptor NMDA Type Subunit 1	Protein Coding	Q05586	2902	64	GC09P137138	14.3134841918945	https://www.genecards.org/cgi-bin/carddisp.pl?gene=GRIN1
AKT3	AKT Serine/Threonine Kinase 3	Protein Coding	Q9Y243	10000	68	GC01M243488	14.3023624420166	https://www.genecards.org/cgi-bin/carddisp.pl?gene=AKT3
TUBB3	Tubulin Beta 3 Class III	Protein Coding	Q13509	10381	63	GC16P122964	14.2839078903198	https://www.genecards.org/cgi-bin/carddisp.pl?gene=TUBB3
APEX1	Apurinic/Apyrimidinic Endodeoxyribonuclease 1	Protein Coding	P27695	328	58	GC14P020455	14.2679061889648	https://www.genecards.org/cgi-bin/carddisp.pl?gene=APEX1
PRKACA	Protein Kinase CAMP-Activated Catalytic Subunit Alpha	Protein Coding	P17612	5566	65	GC19M108254	14.2632579803467	https://www.genecards.org/cgi-bin/carddisp.pl?gene=PRKACA
MYD88	MYD88 Innate Immune Signal Transduction Adaptor	Protein Coding	Q99836	4615	62	GC03P038501	14.2616815567017	https://www.genecards.org/cgi-bin/carddisp.pl?gene=MYD88
AKT2	AKT Serine/Threonine Kinase 2	Protein Coding	P31751	208	67	GC19M040230	14.2555389404297	https://www.genecards.org/cgi-bin/carddisp.pl?gene=AKT2
GADD45A	Growth Arrest And DNA Damage Inducible Alpha	Protein Coding	P24522	1647	55	GC01P067685	14.2304763793945	https://www.genecards.org/cgi-bin/carddisp.pl?gene=GADD45A
TRAF2	TNF Receptor Associated Factor 2	Protein Coding	Q12933	7186	58	GC09P136881	14.2035255432129	https://www.genecards.org/cgi-bin/carddisp.pl?gene=TRAF2
TLR3	Toll Like Receptor 3	Protein Coding	O15455	7098	64	GC04P186059	14.1985969543457	https://www.genecards.org/cgi-bin/carddisp.pl?gene=TLR3
PRDX1	Peroxiredoxin 1	Protein Coding	Q06830	5052	62	GC01M045906	14.170015335083	https://www.genecards.org/cgi-bin/carddisp.pl?gene=PRDX1
TNFSF10	TNF Superfamily Member 10	Protein Coding	P50591	8743	58	GC03M172505	14.1498851776123	https://www.genecards.org/cgi-bin/carddisp.pl?gene=TNFSF10
DNAJB2	DnaJ Heat Shock Protein Family (Hsp40) Member B2	Protein Coding	P25686	3300	55	GC02P219279	14.1000385284424	https://www.genecards.org/cgi-bin/carddisp.pl?gene=DNAJB2
BGLAP	Bone Gamma-Carboxyglutamate Protein	Protein Coding	P02818	632	52	GC01P156242	14.0992879867554	https://www.genecards.org/cgi-bin/carddisp.pl?gene=BGLAP
MIF	Macrophage Migration Inhibitory Factor	Protein Coding	P14174	4282	61	GC22P023894	14.0686111450195	https://www.genecards.org/cgi-bin/carddisp.pl?gene=MIF
BCHE	Butyrylcholinesterase	Protein Coding	P06276	590	62	GC03M165772	14.0521183013916	https://www.genecards.org/cgi-bin/carddisp.pl?gene=BCHE
ERCC5	ERCC Excision Repair 5, Endonuclease	Protein Coding	P28715	2073	58	GC13P102845	14.013427734375	https://www.genecards.org/cgi-bin/carddisp.pl?gene=ERCC5
OPRM1	Opioid Receptor Mu 1	Protein Coding	P35372	4988	61	GC06P183705	14.0013656616211	https://www.genecards.org/cgi-bin/carddisp.pl?gene=OPRM1
PRKDC	Protein Kinase, DNA-Activated, Catalytic Subunit	Protein Coding	P78527	5591	63	GC08M047773	13.988697052002	https://www.genecards.org/cgi-bin/carddisp.pl?gene=PRKDC
CRH	Corticotropin Releasing Hormone	Protein Coding	P06850	1392	56	GC08M066176	13.9797554016113	https://www.genecards.org/cgi-bin/carddisp.pl?gene=CRH
CDKAL1	CDKAL1 Threonylcarbamoyladenosine TRNA Methylthiotransferase	Protein Coding	Q5VV42	54901	52	GC06P020534	13.9521379470825	https://www.genecards.org/cgi-bin/carddisp.pl?gene=CDKAL1
MCL1	MCL1 Apoptosis Regulator, BCL2 Family Member	Protein Coding	Q07820	4170	62	GC01M167251	13.9188461303711	https://www.genecards.org/cgi-bin/carddisp.pl?gene=MCL1
AGER	Advanced Glycosylation End-Product Specific Receptor	Protein Coding	Q15109	177	59	GC06M032180	13.8959484100342	https://www.genecards.org/cgi-bin/carddisp.pl?gene=AGER
NOX4	NADPH Oxidase 4	Protein Coding	Q9NPH5	50507	55	GC11M089324	13.8649520874023	https://www.genecards.org/cgi-bin/carddisp.pl?gene=NOX4
ABCG2	ATP Binding Cassette Subfamily G Member 2 (JR Blood Group)	Protein Coding	Q9UNQ0	9429	62	GC04M088090	13.8513288497925	https://www.genecards.org/cgi-bin/carddisp.pl?gene=ABCG2
FTO	FTO Alpha-Ketoglutarate Dependent Dioxygenase	Protein Coding	Q9C0B1	79068	59	GC16P121535	13.8463068008423	https://www.genecards.org/cgi-bin/carddisp.pl?gene=FTO
NTRK2	Neurotrophic Receptor Tyrosine Kinase 2	Protein Coding	Q16620	4915	66	GC09P084668	13.8375549316406	https://www.genecards.org/cgi-bin/carddisp.pl?gene=NTRK2
ATP1A1	ATPase Na+/K+ Transporting Subunit Alpha 1	Protein Coding	P05023	476	62	GC01P116372	13.8360271453857	https://www.genecards.org/cgi-bin/carddisp.pl?gene=ATP1A1
GPER1	G Protein-Coupled Estrogen Receptor 1	Protein Coding	Q99527	2852	53	GC07P018825	13.8250007629395	https://www.genecards.org/cgi-bin/carddisp.pl?gene=GPER1
GPX1	Glutathione Peroxidase 1	Protein Coding	P07203	2876	57	GC03M054761	13.8202037811279	https://www.genecards.org/cgi-bin/carddisp.pl?gene=GPX1
OXTR	Oxytocin Receptor	Protein Coding	P30559	5021	60	GC03M008767	13.7735395431519	https://www.genecards.org/cgi-bin/carddisp.pl?gene=OXTR
CYP2A6	Cytochrome P450 Family 2 Subfamily A Member 6	Protein Coding	P11509	1548	58	GC19M040843	13.7647428512573	https://www.genecards.org/cgi-bin/carddisp.pl?gene=CYP2A6
PIK3CG	Phosphatidylinositol-4,5-Bisphosphate 3-Kinase Catalytic Subunit Gamma	Protein Coding	P48736	5294	62	GC07P106865	13.7527	https://www.genecards.org/cgi-bin/carddisp.pl?gene=PIK3CG
HSP90AB1	Heat Shock Protein 90 Alpha Family Class B Member 1	Protein Coding	P08238	3326	62	GC06P044246	13.7522964477539	https://www.genecards.org/cgi-bin/carddisp.pl?gene=HSP90AB1
MICA	MHC Class I Polypeptide-Related Sequence A	Protein Coding	Q29983	100507436	51	GC06P031399	13.7408275604248	https://www.genecards.org/cgi-bin/carddisp.pl?gene=MICA
EIF2B5	Eukaryotic Translation Initiation Factor 2B Subunit Epsilon	Protein Coding	Q13144	8893	55	GC03P184135	13.7232055664063	https://www.genecards.org/cgi-bin/carddisp.pl?gene=EIF2B5
AGO2	Argonaute RISC Catalytic Component 2	Protein Coding	Q9UKV8	27161	55	GC08M141032	13.7212114334106	https://www.genecards.org/cgi-bin/carddisp.pl?gene=AGO2
CDKN3	Cyclin Dependent Kinase Inhibitor 3	Protein Coding	Q16667	1033	54	GC14P058243	13.7116079330444	https://www.genecards.org/cgi-bin/carddisp.pl?gene=CDKN3
MIRLET7C	MicroRNA Let-7c	RNA Gene		406885	31	GC21P021313	13.6561260223389	https://www.genecards.org/cgi-bin/carddisp.pl?gene=MIRLET7C
MT-TP	Mitochondrially Encoded TRNA-Pro (CCN)	RNA Gene		551	19	GCMTM015957	13.6230201721191	https://www.genecards.org/cgi-bin/carddisp.pl?gene=MT-TP
AVP	Arginine Vasopressin	Protein Coding	P01185	84557	58	GC20M003082	13.6163082122803	https://www.genecards.org/cgi-bin/carddisp.pl?gene=AVP
MAP1LC3A	Microtubule Associated Protein 1 Light Chain 3 Alpha	Protein Coding	Q9H492	3958	54	GC20P034546	13.611421585083	https://www.genecards.org/cgi-bin/carddisp.pl?gene=MAP1LC3A
LGALS3	Galectin 3	Protein Coding	P17931	2289	57	GC14P055124	13.6095275878906	https://www.genecards.org/cgi-bin/carddisp.pl?gene=LGALS3
FKBP5	FKBP Prolyl Isomerase 5	Protein Coding	Q13451	9518	62	GC06M106625	13.6026220321655	https://www.genecards.org/cgi-bin/carddisp.pl?gene=FKBP5
GDF15	Growth Differentiation Factor 15	Protein Coding	Q99988	7239	56	GC19P152105	13.5937519073486	https://www.genecards.org/cgi-bin/carddisp.pl?gene=GDF15
TRV-AAC1-4	TRNA-Val (Anticodon AAC) 1-4	RNA Gene		7217	8	GC05M181218	13.5551652908325	https://www.genecards.org/cgi-bin/carddisp.pl?gene=TRV-AAC1-4
TRP-AGG2-5	TRNA-Pro (Anticodon AGG) 2-5	RNA Gene		775	18	GC14M028662	13.532431602478	https://www.genecards.org/cgi-bin/carddisp.pl?gene=TRP-AGG2-5
CACNA1C	Calcium Voltage-Gated Channel Subunit Alpha1 C	Protein Coding	Q13936	378938	62	GC12P001970	13.5322151184082	https://www.genecards.org/cgi-bin/carddisp.pl?gene=CACNA1C
MALAT1	Metastasis Associated Lung Adenocarcinoma Transcript 1	RNA Gene		7193	33	GC11P107814	13.5292272567749	https://www.genecards.org/cgi-bin/carddisp.pl?gene=MALAT1
TRE-TTC3-1	TRNA-Glu (Anticodon TTC) 3-1	RNA Gene		9531	17	GC01P075884	13.5070552825928	https://www.genecards.org/cgi-bin/carddisp.pl?gene=TRE-TTC3-1
BAG3	BAG Cochaperone 3	Protein Coding	O95817	6446	55	GC10P119651	13.4877405166626	https://www.genecards.org/cgi-bin/carddisp.pl?gene=BAG3
SGK1	Serum/Glucocorticoid Regulated Kinase 1	Protein Coding	O00141	1814	62	GC06M134169	13.4704990386963	https://www.genecards.org/cgi-bin/carddisp.pl?gene=SGK1
DRD3	Dopamine Receptor D3	Protein Coding	P35462	1513	57	GC03M114128	13.3906984329224	https://www.genecards.org/cgi-bin/carddisp.pl?gene=DRD3
CTSK	Cathepsin K	Protein Coding	P43235	308	62	GC01M167274	13.3841428756714	https://www.genecards.org/cgi-bin/carddisp.pl?gene=CTSK
ANXA5	Annexin A5	Protein Coding	P08758	59	60	GC04M121667	13.3515224456787	https://www.genecards.org/cgi-bin/carddisp.pl?gene=ANXA5
ACTA2	Actin Alpha 2, Smooth Muscle	Protein Coding	P62736	9817	61	GC10M088935	13.339672088623	https://www.genecards.org/cgi-bin/carddisp.pl?gene=ACTA2
KEAP1	Kelch Like ECH Associated Protein 1	Protein Coding	Q14145	6790	61	GC19M010486	13.3393907546997	https://www.genecards.org/cgi-bin/carddisp.pl?gene=KEAP1
AURKA	Aurora Kinase A	Protein Coding	O14965	10890	65	GC20M056370	13.3350419998169	https://www.genecards.org/cgi-bin/carddisp.pl?gene=AURKA
RAB10	RAB10, Member RAS Oncogene Family	Protein Coding	P61026	1020	54	GC02P026033	13.3293018341064	https://www.genecards.org/cgi-bin/carddisp.pl?gene=RAB10
CDK5	Cyclin Dependent Kinase 5	Protein Coding	Q00535	100506742	66	GC07M151053	13.2884140014648	https://www.genecards.org/cgi-bin/carddisp.pl?gene=CDK5
CASP12	Caspase 12 (Gene/Pseudogene)	Protein Coding	Q6UXS9	5742	41	GC11M140420	13.2508354187012	https://www.genecards.org/cgi-bin/carddisp.pl?gene=CASP12
PTGS1	Prostaglandin-Endoperoxide Synthase 1	Protein Coding	P23219	27429	60	GC09P122370	13.2333564758301	https://www.genecards.org/cgi-bin/carddisp.pl?gene=PTGS1
HTRA2	HtrA Serine Peptidase 2	Protein Coding	O43464	3039	59	GC02P074529	13.226243019104	https://www.genecards.org/cgi-bin/carddisp.pl?gene=HTRA2
HBA1	Hemoglobin Subunit Alpha 1	Protein Coding	P69905	440275	56	GC16P120095	13.2076292037964	https://www.genecards.org/cgi-bin/carddisp.pl?gene=HBA1
EIF2AK4	Eukaryotic Translation Initiation Factor 2 Alpha Kinase 4	Protein Coding	Q9P2K8	574411	57	GC15P039934	13.2013511657715	https://www.genecards.org/cgi-bin/carddisp.pl?gene=EIF2AK4
MIR451A	MicroRNA 451a	RNA Gene		1401	25	GC17M028861	13.1673812866211	https://www.genecards.org/cgi-bin/carddisp.pl?gene=MIR451A
CRP	C-Reactive Protein	Protein Coding	P02741	1268	58	GC01M167583	13.1667	https://www.genecards.org/cgi-bin/carddisp.pl?gene=CRP
CNR1	Cannabinoid Receptor 1	Protein Coding	P21554	29126	59	GC06M088139	13.1583347320557	https://www.genecards.org/cgi-bin/carddisp.pl?gene=CNR1
CD274	CD274 Molecule	Protein Coding	Q9NZQ7	5617	58	GC09P005450	13.1358823776245	https://www.genecards.org/cgi-bin/carddisp.pl?gene=CD274
PRL	Prolactin	Protein Coding	P01236	834	56	GC06M022287	13.1315050125122	https://www.genecards.org/cgi-bin/carddisp.pl?gene=PRL
CASP1	Caspase 1	Protein Coding	P29466	5562	61	GC11M105025	13.1117916107178	https://www.genecards.org/cgi-bin/carddisp.pl?gene=CASP1
PRKAA1	Protein Kinase AMP-Activated Catalytic Subunit Alpha 1	Protein Coding	Q13131	3297	59	GC05M040759	13.1070756912231	https://www.genecards.org/cgi-bin/carddisp.pl?gene=PRKAA1
HSF1	Heat Shock Transcription Factor 1	Protein Coding	Q00613	407006	60	GC08P144291	13.0598640441895	https://www.genecards.org/cgi-bin/carddisp.pl?gene=HSF1
MIR221	MicroRNA 221	RNA Gene		23642	29	GC0XM045746	13.0450916290283	https://www.genecards.org/cgi-bin/carddisp.pl?gene=MIR221
SNHG1	Small Nucleolar RNA Host Gene 1	RNA Gene		4036	29	GC11M139671	12.998722076416	https://www.genecards.org/cgi-bin/carddisp.pl?gene=SNHG1
LRP2	LDL Receptor Related Protein 2	Protein Coding	P98164	2309	61	GC02M169127	12.9757089614868	https://www.genecards.org/cgi-bin/carddisp.pl?gene=LRP2
FOXO3	Forkhead Box O3	Protein Coding	O43524	5296	60	GC06P108559	12.9695596694946	https://www.genecards.org/cgi-bin/carddisp.pl?gene=FOXO3
PIK3R2	Phosphoinositide-3-Kinase Regulatory Subunit 2	Protein Coding	O00459	9021	62	GC19P018153	12.9691162109375	https://www.genecards.org/cgi-bin/carddisp.pl?gene=PIK3R2
SOCS3	Suppressor Of Cytokine Signaling 3	Protein Coding	O14543	100	57	GC17M078356	12.9302473068237	https://www.genecards.org/cgi-bin/carddisp.pl?gene=SOCS3
ADA	Adenosine Deaminase	Protein Coding	P00813	462	64	GC20M044620	12.9032201766968	https://www.genecards.org/cgi-bin/carddisp.pl?gene=ADA
SERPINC1	Serpin Family C Member 1	Protein Coding	P01008	1490	62	GC01M175158	12.8871641159058	https://www.genecards.org/cgi-bin/carddisp.pl?gene=SERPINC1
CCN2	Cellular Communication Network Factor 2	Protein Coding	P29279	891	58	GC06M131948	12.8806028366089	https://www.genecards.org/cgi-bin/carddisp.pl?gene=CCN2
CCNB1	Cyclin B1	Protein Coding	P14635	3484	60	GC05P069167	12.8689117431641	https://www.genecards.org/cgi-bin/carddisp.pl?gene=CCNB1
IGFBP1	Insulin Like Growth Factor Binding Protein 1	Protein Coding	P08833	929	55	GC07P051058	12.8574562072754	https://www.genecards.org/cgi-bin/carddisp.pl?gene=IGFBP1
CD14	CD14 Molecule	Protein Coding	P08571	2113	58	GC05M140631	12.832332611084	https://www.genecards.org/cgi-bin/carddisp.pl?gene=CD14
ETS1	ETS Proto-Oncogene 1, Transcription Factor	Protein Coding	P14921	1834	61	GC11M128458	12.7878913879395	https://www.genecards.org/cgi-bin/carddisp.pl?gene=ETS1
DSPP	Dentin Sialophosphoprotein	Protein Coding	Q9NZW4	10628	51	GC04P087608	12.7007675170898	https://www.genecards.org/cgi-bin/carddisp.pl?gene=DSPP
TXNIP	Thioredoxin Interacting Protein	Protein Coding	Q9H3M7	4586	52	GC01M145992	12.6971778869629	https://www.genecards.org/cgi-bin/carddisp.pl?gene=TXNIP
MUC5AC	Mucin 5AC, Oligomeric Mucus/Gel-Forming	Protein Coding	P98088	5654	51	GC11P020281	12.6714572906494	https://www.genecards.org/cgi-bin/carddisp.pl?gene=MUC5AC
HTRA1	HtrA Serine Peptidase 1	Protein Coding	Q92743	406992	57	GC10P125997	12.6423168182373	https://www.genecards.org/cgi-bin/carddisp.pl?gene=HTRA1
MIR210	MicroRNA 210	RNA Gene		1356	30	GC11M015053	12.6255617141724	https://www.genecards.org/cgi-bin/carddisp.pl?gene=MIR210
CP	Ceruloplasmin	Protein Coding	P00450	407018	62	GC03M149162	12.6175689697266	https://www.genecards.org/cgi-bin/carddisp.pl?gene=CP
MIR27A	MicroRNA 27a	RNA Gene		545	32	GC19M108247	12.596549987793	https://www.genecards.org/cgi-bin/carddisp.pl?gene=MIR27A
ATR	ATR Serine/Threonine Kinase	Protein Coding	Q13535	3827	67	GC03M142449	12.5958404541016	https://www.genecards.org/cgi-bin/carddisp.pl?gene=ATR
KNG1	Kininogen 1	Protein Coding	P01042	3304	61	GC03P186717	12.5773229598999	https://www.genecards.org/cgi-bin/carddisp.pl?gene=KNG1
HSPA1B	Heat Shock Protein Family A (Hsp70) Member 1B	Protein Coding	P0DMV9	406938	54	GC06P181909	12.5629110336304	https://www.genecards.org/cgi-bin/carddisp.pl?gene=HSPA1B
MIR146A	MicroRNA 146a	RNA Gene		407021	31	GC05P160485	12.5568227767944	https://www.genecards.org/cgi-bin/carddisp.pl?gene=MIR146A
MIR29A	MicroRNA 29a	RNA Gene		5159	31	GC07M130876	12.4809322357178	https://www.genecards.org/cgi-bin/carddisp.pl?gene=MIR29A
PDGFRB	Platelet Derived Growth Factor Receptor Beta	Protein Coding	P09619	406976	67	GC05M150113	12.4680194854736	https://www.genecards.org/cgi-bin/carddisp.pl?gene=PDGFRB
MIR199A1	MicroRNA 199a-1	RNA Gene		9780	29	GC19M010817	12.4409208297729	https://www.genecards.org/cgi-bin/carddisp.pl?gene=MIR199A1
PIEZO1	Piezo Type Mechanosensitive Ion Channel Component 1 (Er Blood Group)	Protein Coding	Q92508	5176	51	GC16M088715	12.4202842712402	https://www.genecards.org/cgi-bin/carddisp.pl?gene=PIEZO1
SERPINF1	Serpin Family F Member 1	Protein Coding	P36955	1121	58	GC17P153476	12.383695602417	https://www.genecards.org/cgi-bin/carddisp.pl?gene=SERPINF1
CHM	CHM Rab Escort Protein	Protein Coding	P24386	6557	53	GC0XM085861	12.3405141830444	https://www.genecards.org/cgi-bin/carddisp.pl?gene=CHM
SLC12A1	Solute Carrier Family 12 Member 1	Protein Coding	Q13621	2890	61	GC15P193041	12.2965641021729	https://www.genecards.org/cgi-bin/carddisp.pl?gene=SLC12A1
GRIA1	Glutamate Ionotropic Receptor AMPA Type Subunit 1	Protein Coding	P42261	8837	62	GC05P153489	12.239839553833	https://www.genecards.org/cgi-bin/carddisp.pl?gene=GRIA1
CFLAR	CASP8 And FADD Like Apoptosis Regulator	Protein Coding	O15519	8452	57	GC02P204749	12.2344627380371	https://www.genecards.org/cgi-bin/carddisp.pl?gene=CFLAR
CUL3	Cullin 3	Protein Coding	Q13618	6898	60	GC02M224470	12.1849899291992	https://www.genecards.org/cgi-bin/carddisp.pl?gene=CUL3
TAT	Tyrosine Aminotransferase	Protein Coding	P17735	3048	58	GC16M071565	12.1767606735229	https://www.genecards.org/cgi-bin/carddisp.pl?gene=TAT
HBG2	Hemoglobin Subunit Gamma 2	Protein Coding	P69892	5245	55	GC11M015239	12.172477722168	https://www.genecards.org/cgi-bin/carddisp.pl?gene=HBG2
PHB1	Prohibitin 1	Protein Coding	P35232	406952	58	GC17M097550	12.167272567749	https://www.genecards.org/cgi-bin/carddisp.pl?gene=PHB1
MIR17	MicroRNA 17	RNA Gene		5328	28	GC13P091350	12.1521587371826	https://www.genecards.org/cgi-bin/carddisp.pl?gene=MIR17
PLAU	Plasminogen Activator, Urokinase	Protein Coding	P00749	6352	64	GC10P073909	12.1272945404053	https://www.genecards.org/cgi-bin/carddisp.pl?gene=PLAU
CCL5	C-C Motif Chemokine Ligand 5	Protein Coding	P13501	2057	56	GC17M035871	12.1191120147705	https://www.genecards.org/cgi-bin/carddisp.pl?gene=CCL5
EPOR	Erythropoietin Receptor	Protein Coding	P19235	959	61	GC19M011377	12.0681800842285	https://www.genecards.org/cgi-bin/carddisp.pl?gene=EPOR
CD40LG	CD40 Ligand	Protein Coding	P29965	1508	62	GC0XP136649	12.062349319458	https://www.genecards.org/cgi-bin/carddisp.pl?gene=CD40LG
CTSB	Cathepsin B	Protein Coding	P07858	406953	64	GC08M011842	12.0449409484863	https://www.genecards.org/cgi-bin/carddisp.pl?gene=CTSB
MIR18A	MicroRNA 18a	RNA Gene		1394	28	GC13P091750	12.0361680984497	https://www.genecards.org/cgi-bin/carddisp.pl?gene=MIR18A
CRHR1	Corticotropin Releasing Hormone Receptor 1	Protein Coding	P34998	5602	57	GC17P045784	12.025463104248	https://www.genecards.org/cgi-bin/carddisp.pl?gene=CRHR1
MAPK10	Mitogen-Activated Protein Kinase 10	Protein Coding	P53779	6387	60	GC04M085990	12.0145750045776	https://www.genecards.org/cgi-bin/carddisp.pl?gene=MAPK10
CXCL12	C-X-C Motif Chemokine Ligand 12	Protein Coding	P48061	6439	59	GC10M044370	12.0061483383179	https://www.genecards.org/cgi-bin/carddisp.pl?gene=CXCL12
SFTPB	Surfactant Protein B	Protein Coding	P07988	3358	56	GC02M085657	11.9944295883179	https://www.genecards.org/cgi-bin/carddisp.pl?gene=SFTPB
HTR2C	5-Hydroxytryptamine Receptor 2C	Protein Coding	P28335	90865	57	GC0XP114584	11.9661016464233	https://www.genecards.org/cgi-bin/carddisp.pl?gene=HTR2C
IL33	Interleukin 33	Protein Coding	O95760	26058	53	GC09P010645	11.9512767791748	https://www.genecards.org/cgi-bin/carddisp.pl?gene=IL33
GIGYF2	GRB10 Interacting GYF Protein 2	Protein Coding	Q6Y7W6	9619	52	GC02P235033	11.9417552947998	https://www.genecards.org/cgi-bin/carddisp.pl?gene=GIGYF2
ABCG1	ATP Binding Cassette Subfamily G Member 1	Protein Coding	P45844	145624	55	GC21P042199	11.8692970275879	https://www.genecards.org/cgi-bin/carddisp.pl?gene=ABCG1
PWAR1	Prader Willi/Angelman Region RNA 1	RNA Gene		4842	22	GC15P025135	11.8655052185059	https://www.genecards.org/cgi-bin/carddisp.pl?gene=PWAR1
NOS1	Nitric Oxide Synthase 1	Protein Coding	P29475	5741	62	GC12M117208	11.8477935791016	https://www.genecards.org/cgi-bin/carddisp.pl?gene=NOS1
PTH	Parathyroid Hormone	Protein Coding	P01270	3425	58	GC11M013492	11.8284702301025	https://www.genecards.org/cgi-bin/carddisp.pl?gene=PTH
IDUA	Alpha-L-Iduronidase	Protein Coding	P35475	6095	58	GC04P000986	11.8048286437988	https://www.genecards.org/cgi-bin/carddisp.pl?gene=IDUA
RORA	RAR Related Orphan Receptor A	Protein Coding	P35398	3778	61	GC15M060488	11.7880668640137	https://www.genecards.org/cgi-bin/carddisp.pl?gene=RORA
KCNMA1	Potassium Calcium-Activated Channel Subfamily M Alpha 1	Protein Coding	Q12791	203228	61	GC10M076869	11.7818450927734	https://www.genecards.org/cgi-bin/carddisp.pl?gene=KCNMA1
C9orf72	C9orf72-SMCR8 Complex Subunit	Protein Coding	Q96LT7	51209	54	GC09M030157	11.7787446975708	https://www.genecards.org/cgi-bin/carddisp.pl?gene=C9orf72
RAB9B	RAB9B, Member RAS Oncogene Family	Protein Coding	Q9NP90	9365	45	GC0XM103783	11.7579221725464	https://www.genecards.org/cgi-bin/carddisp.pl?gene=RAB9B
KL	Klotho	Protein Coding	Q9UEF7	26227	61	GC13P033016	11.7296895980835	https://www.genecards.org/cgi-bin/carddisp.pl?gene=KL
PHGDH	Phosphoglycerate Dehydrogenase	Protein Coding	O43175	4878	62	GC01P119724	11.6833209991455	https://www.genecards.org/cgi-bin/carddisp.pl?gene=PHGDH
NPPA	Natriuretic Peptide A	Protein Coding	P01160	7284	57	GC01M022465	11.6667976379395	https://www.genecards.org/cgi-bin/carddisp.pl?gene=NPPA
TUFM	Tu Translation Elongation Factor, Mitochondrial	Protein Coding	P49411	3084	57	GC16M050902	11.6458435058594	https://www.genecards.org/cgi-bin/carddisp.pl?gene=TUFM
NRG1	Neuregulin 1	Protein Coding	Q02297	3856	61	GC08P031639	11.6116018295288	https://www.genecards.org/cgi-bin/carddisp.pl?gene=NRG1
KRT8	Keratin 8	Protein Coding	P05787	5048	60	GC12M052897	11.609935760498	https://www.genecards.org/cgi-bin/carddisp.pl?gene=KRT8
PAFAH1B1	Platelet Activating Factor Acetylhydrolase 1b Regulatory Subunit 1	Protein Coding	P43034	477	59	GC17P002593	11.6081323623657	https://www.genecards.org/cgi-bin/carddisp.pl?gene=PAFAH1B1
ATP1A2	ATPase Na+/K+ Transporting Subunit Alpha 2	Protein Coding	P50993	59272	61	GC01P160115	11.5749187469482	https://www.genecards.org/cgi-bin/carddisp.pl?gene=ATP1A2
ACE2	Angiotensin Converting Enzyme 2	Protein Coding	Q9BYF1	7534	62	GC0XM015494	11.564790725708	https://www.genecards.org/cgi-bin/carddisp.pl?gene=ACE2
YWHAZ	Tyrosine 3-Monooxygenase/Tryptophan 5-Monooxygenase Activation Protein Zeta	Protein Coding	P63104	648	61	GC08M100978	11.5532035827637	https://www.genecards.org/cgi-bin/carddisp.pl?gene=YWHAZ
BMI1	BMI1 Proto-Oncogene, Polycomb Ring Finger	Protein Coding	P35226	2023	56	GC10P022385	11.5187873840332	https://www.genecards.org/cgi-bin/carddisp.pl?gene=BMI1
ENO1	Enolase 1	Protein Coding	P06733	9734	61	GC01M008861	11.5065517425537	https://www.genecards.org/cgi-bin/carddisp.pl?gene=ENO1
HDAC9	Histone Deacetylase 9	Protein Coding	Q9UKV0	10549	63	GC07P018086	11.4856052398682	https://www.genecards.org/cgi-bin/carddisp.pl?gene=HDAC9
PRDX4	Peroxiredoxin 4	Protein Coding	Q13162	1977	53	GC0XP023665	11.4563846588135	https://www.genecards.org/cgi-bin/carddisp.pl?gene=PRDX4
EIF4E	Eukaryotic Translation Initiation Factor 4E	Protein Coding	P06730	407008	62	GC04M098879	11.4532794952393	https://www.genecards.org/cgi-bin/carddisp.pl?gene=EIF4E
MIR223	MicroRNA 223	RNA Gene		383	30	GC0XP066018	11.4248104095459	https://www.genecards.org/cgi-bin/carddisp.pl?gene=MIR223
ARG1	Arginase 1	Protein Coding	P05089	6502	62	GC06P183096	11.4244070053101	https://www.genecards.org/cgi-bin/carddisp.pl?gene=ARG1
SKP2	S-Phase Kinase Associated Protein 2	Protein Coding	Q13309	100534595	58	GC05P036151	11.4066982269287	https://www.genecards.org/cgi-bin/carddisp.pl?gene=SKP2
HNRNPUL2-BSCL2	HNRNPUL2-BSCL2 Readthrough (NMD Candidate)	RNA Gene		5605	25	GC11M139666	11.3829727172852	https://www.genecards.org/cgi-bin/carddisp.pl?gene=HNRNPUL2-BSCL2
MAP2K2	Mitogen-Activated Protein Kinase Kinase 2	Protein Coding	P36507	51085	67	GC19M004090	11.3822250366211	https://www.genecards.org/cgi-bin/carddisp.pl?gene=MAP2K2
MLXIPL	MLX Interacting Protein Like	Protein Coding	Q9NP71	11093	55	GC07M073593	11.3761758804321	https://www.genecards.org/cgi-bin/carddisp.pl?gene=MLXIPL
ADAMTS13	ADAM Metallopeptidase With Thrombospondin Type 1 Motif 13	Protein Coding	Q76LX8	7296	61	GC09P133414	11.3709230422974	https://www.genecards.org/cgi-bin/carddisp.pl?gene=ADAMTS13
TXNRD1	Thioredoxin Reductase 1	Protein Coding	Q16881	5027	57	GC12P104215	11.3267612457275	https://www.genecards.org/cgi-bin/carddisp.pl?gene=TXNRD1
P2RX7	Purinergic Receptor P2X 7	Protein Coding	Q99572	6334	60	GC12P138914	11.3111200332642	https://www.genecards.org/cgi-bin/carddisp.pl?gene=P2RX7
SCN8A	Sodium Voltage-Gated Channel Alpha Subunit 8	Protein Coding	Q9UQD0	7498	62	GC12P051590	11.2833690643311	https://www.genecards.org/cgi-bin/carddisp.pl?gene=SCN8A
XDH	Xanthine Dehydrogenase	Protein Coding	P47989	5563	60	GC02M031334	11.2789993286133	https://www.genecards.org/cgi-bin/carddisp.pl?gene=XDH
PRKAA2	Protein Kinase AMP-Activated Catalytic Subunit Alpha 2	Protein Coding	P54646	574452	61	GC01P056645	11.2768335342407	https://www.genecards.org/cgi-bin/carddisp.pl?gene=PRKAA2
MIR494	MicroRNA 494	RNA Gene		6670	26	GC14P121384	11.2723960876465	https://www.genecards.org/cgi-bin/carddisp.pl?gene=MIR494
SP3	Sp3 Transcription Factor	Protein Coding	Q02447	406884	55	GC02M173882	11.2395191192627	https://www.genecards.org/cgi-bin/carddisp.pl?gene=SP3
MIRLET7B	MicroRNA Let-7b	RNA Gene		440823	29	GC22P092388	11.2047319412231	https://www.genecards.org/cgi-bin/carddisp.pl?gene=MIRLET7B
MIAT	Myocardial Infarction Associated Transcript	RNA Gene		3350	34	GC22P026646	11.1974010467529	https://www.genecards.org/cgi-bin/carddisp.pl?gene=MIAT
HTR1A	5-Hydroxytryptamine Receptor 1A	Protein Coding	P08908	3605	59	GC05M063960	11.1830148696899	https://www.genecards.org/cgi-bin/carddisp.pl?gene=HTR1A
IL17A	Interleukin 17A	Protein Coding	Q16552	2512	55	GC06P052186	11.1334314346313	https://www.genecards.org/cgi-bin/carddisp.pl?gene=IL17A
FTL	Ferritin Light Chain	Protein Coding	P02792	2936	58	GC19P048965	11.1231822967529	https://www.genecards.org/cgi-bin/carddisp.pl?gene=FTL
GSR	Glutathione-Disulfide Reductase	Protein Coding	P00390	867	62	GC08M030678	11.1149234771729	https://www.genecards.org/cgi-bin/carddisp.pl?gene=GSR
CBL	Cbl Proto-Oncogene	Protein Coding	P22681	2954	64	GC11P119206	11.1076765060425	https://www.genecards.org/cgi-bin/carddisp.pl?gene=CBL
GSTZ1	Glutathione S-Transferase Zeta 1	Protein Coding	O43708	7311	54	GC14P077320	11.0970325469971	https://www.genecards.org/cgi-bin/carddisp.pl?gene=GSTZ1
UBA52	Ubiquitin A-52 Residue Ribosomal Protein Fusion Product 1	Protein Coding	P62987	5321	48	GC19P018563	11.0926809310913	https://www.genecards.org/cgi-bin/carddisp.pl?gene=UBA52
PLA2G4A	Phospholipase A2 Group IVA	Protein Coding	P47712	8651	62	GC01P186798	11.0609970092773	https://www.genecards.org/cgi-bin/carddisp.pl?gene=PLA2G4A
SOCS1	Suppressor Of Cytokine Signaling 1	Protein Coding	O15524	347745	58	GC16M050219	11.048318862915	https://www.genecards.org/cgi-bin/carddisp.pl?gene=SOCS1
PWAR4	Prader Willi/Angelman Region RNA 4	RNA Gene		3294	17	GC15P025211	11.0409030914307	https://www.genecards.org/cgi-bin/carddisp.pl?gene=PWAR4
HSD17B2	Hydroxysteroid 17-Beta Dehydrogenase 2	Protein Coding	P37059	7169	54	GC16P122379	10.991060256958	https://www.genecards.org/cgi-bin/carddisp.pl?gene=HSD17B2
TPM2	Tropomyosin 2	Protein Coding	P07951	407026	59	GC09M035912	10.9879016876221	https://www.genecards.org/cgi-bin/carddisp.pl?gene=TPM2
MIR29C	MicroRNA 29c	RNA Gene		3491	27	GC01M207838	10.9575567245483	https://www.genecards.org/cgi-bin/carddisp.pl?gene=MIR29C
CCN1	Cellular Communication Network Factor 1	Protein Coding	O00622	1025	52	GC01P085585	10.9481058120728	https://www.genecards.org/cgi-bin/carddisp.pl?gene=CCN1
CDK9	Cyclin Dependent Kinase 9	Protein Coding	P50750	7514	59	GC09P152847	10.9405221939087	https://www.genecards.org/cgi-bin/carddisp.pl?gene=CDK9
XPO1	Exportin 1	Protein Coding	O14980	26503	60	GC02M061445	10.9314937591553	https://www.genecards.org/cgi-bin/carddisp.pl?gene=XPO1
SLC17A5	Solute Carrier Family 17 Member 5	Protein Coding	Q9NRA2	51738	58	GC06M073593	10.923903465271	https://www.genecards.org/cgi-bin/carddisp.pl?gene=SLC17A5
GHRL	Ghrelin And Obestatin Prepropeptide	Protein Coding	Q9UBU3	240	54	GC03M010285	10.9045419692993	https://www.genecards.org/cgi-bin/carddisp.pl?gene=GHRL
ALOX5	Arachidonate 5-Lipoxygenase	Protein Coding	P09917	6464	62	GC10P045374	10.8972549438477	https://www.genecards.org/cgi-bin/carddisp.pl?gene=ALOX5
SHC1	SHC Adaptor Protein 1	Protein Coding	P29353	283	57	GC01M154962	10.8835935592651	https://www.genecards.org/cgi-bin/carddisp.pl?gene=SHC1
ANG	Angiogenin	Protein Coding	P03950	1859	58	GC14P057256	10.8534326553345	https://www.genecards.org/cgi-bin/carddisp.pl?gene=ANG
DYRK1A	Dual Specificity Tyrosine Phosphorylation Regulated Kinase 1A	Protein Coding	Q13627	406996	63	GC21P037365	10.8514194488525	https://www.genecards.org/cgi-bin/carddisp.pl?gene=DYRK1A
MIR214	MicroRNA 214	RNA Gene		6401	31	GC01M172234	10.8182239532471	https://www.genecards.org/cgi-bin/carddisp.pl?gene=MIR214
SELE	Selectin E	Protein Coding	P16581	406932	57	GC01M169722	10.8056716918945	https://www.genecards.org/cgi-bin/carddisp.pl?gene=SELE
MIR140	MicroRNA 140	RNA Gene		3735	32	GC16P122015	10.7973575592041	https://www.genecards.org/cgi-bin/carddisp.pl?gene=MIR140
KARS1	Lysyl-TRNA Synthetase 1	Protein Coding	Q15046	574447	57	GC16M076115	10.7908010482788	https://www.genecards.org/cgi-bin/carddisp.pl?gene=KARS1
MIR146B	MicroRNA 146b	RNA Gene		9112	29	GC10P102436	10.7844514846802	https://www.genecards.org/cgi-bin/carddisp.pl?gene=MIR146B
MTA1	Metastasis Associated 1	Protein Coding	Q13330	407054	54	GC14P105419	10.7794151306152	https://www.genecards.org/cgi-bin/carddisp.pl?gene=MTA1
MIR98	MicroRNA 98	RNA Gene		407004	27	GC0XM053998	10.7744855880737	https://www.genecards.org/cgi-bin/carddisp.pl?gene=MIR98
MIR22	MicroRNA 22	RNA Gene		4277	31	GC17M001713	10.6655731201172	https://www.genecards.org/cgi-bin/carddisp.pl?gene=MIR22
MICB	MHC Class I Polypeptide-Related Sequence B	Protein Coding	Q29980	56729	52	GC06P181888	10.6642417907715	https://www.genecards.org/cgi-bin/carddisp.pl?gene=MICB
RETN	Resistin	Protein Coding	Q9HD89	37	55	GC19P007669	10.6567001342773	https://www.genecards.org/cgi-bin/carddisp.pl?gene=RETN
ACADVL	Acyl-CoA Dehydrogenase Very Long Chain	Protein Coding	P49748	3060	59	GC17P153721	10.6539468765259	https://www.genecards.org/cgi-bin/carddisp.pl?gene=ACADVL
HCRT	Hypocretin Neuropeptide Precursor	Protein Coding	O43612	3280	53	GC17M097206	10.6423397064209	https://www.genecards.org/cgi-bin/carddisp.pl?gene=HCRT
HES1	Hes Family BHLH Transcription Factor 1	Protein Coding	Q14469	7050	57	GC03P194136	10.620777130127	https://www.genecards.org/cgi-bin/carddisp.pl?gene=HES1
TGIF1	TGFB Induced Factor Homeobox 1	Protein Coding	Q15583	1386	57	GC18P003411	10.6142444610596	https://www.genecards.org/cgi-bin/carddisp.pl?gene=TGIF1
ATF2	Activating Transcription Factor 2	Protein Coding	P15336	6285	60	GC02M175072	10.6052293777466	https://www.genecards.org/cgi-bin/carddisp.pl?gene=ATF2
S100B	S100 Calcium Binding Protein B	Protein Coding	P04271	81037	58	GC21M054960	10.5574350357056	https://www.genecards.org/cgi-bin/carddisp.pl?gene=S100B
CLPTM1L	CLPTM1 Like	Protein Coding	Q96KA5	292	50	GC05M001317	10.5281734466553	https://www.genecards.org/cgi-bin/carddisp.pl?gene=CLPTM1L
SLC25A5	Solute Carrier Family 25 Member 5	Protein Coding	P05141	4720	56	GC0XP119468	10.5211582183838	https://www.genecards.org/cgi-bin/carddisp.pl?gene=SLC25A5
NDUFS2	NADH:Ubiquinone Oxidoreductase Core Subunit S2	Protein Coding	O75306	3305	57	GC01P161197	10.4683790206909	https://www.genecards.org/cgi-bin/carddisp.pl?gene=NDUFS2
HSPA1L	Heat Shock Protein Family A (Hsp70) Member 1 Like	Protein Coding	P34931	7060	57	GC06M031809	10.4490394592285	https://www.genecards.org/cgi-bin/carddisp.pl?gene=HSPA1L
THBS4	Thrombospondin 4	Protein Coding	P35443	241	55	GC05P079991	10.4460487365723	https://www.genecards.org/cgi-bin/carddisp.pl?gene=THBS4
ALOX5AP	Arachidonate 5-Lipoxygenase Activating Protein	Protein Coding	P20292	26608	56	GC13P030713	10.4291763305664	https://www.genecards.org/cgi-bin/carddisp.pl?gene=ALOX5AP
TBL2	Transducin Beta Like 2	Protein Coding	Q9Y4P3	406942	50	GC07M080955	10.4208736419678	https://www.genecards.org/cgi-bin/carddisp.pl?gene=TBL2
MIR150	MicroRNA 150	RNA Gene		8086	30	GC19M049500	10.4151544570923	https://www.genecards.org/cgi-bin/carddisp.pl?gene=MIR150
AAAS	Aladin WD Repeat Nucleoporin	Protein Coding	Q9NRG9	5744	51	GC12M053307	10.4070100784302	https://www.genecards.org/cgi-bin/carddisp.pl?gene=AAAS
PTHLH	Parathyroid Hormone Like Hormone	Protein Coding	P12272	43	58	GC12M036019	10.3792152404785	https://www.genecards.org/cgi-bin/carddisp.pl?gene=PTHLH
ACHE	Acetylcholinesterase (Yt Blood Group)	Protein Coding	P22303	4723	61	GC07M100889	10.3716459274292	https://www.genecards.org/cgi-bin/carddisp.pl?gene=ACHE
NDUFV1	NADH:Ubiquinone Oxidoreductase Core Subunit V1	Protein Coding	P49821	10301	58	GC11P107995	10.346809387207	https://www.genecards.org/cgi-bin/carddisp.pl?gene=NDUFV1
DLEU1	Deleted In Lymphocytic Leukemia 1	RNA Gene	O43261	9990	37	GC13P051743	10.3312568664551	https://www.genecards.org/cgi-bin/carddisp.pl?gene=DLEU1
SLC12A6	Solute Carrier Family 12 Member 6	Protein Coding	Q9UHW9	406931	59	GC15M034229	10.3282680511475	https://www.genecards.org/cgi-bin/carddisp.pl?gene=SLC12A6
MIR139	MicroRNA 139	RNA Gene		3184	30	GC11M072615	10.2979946136475	https://www.genecards.org/cgi-bin/carddisp.pl?gene=MIR139
HNRNPD	Heterogeneous Nuclear Ribonucleoprotein D	Protein Coding	Q14103	406949	55	GC04M082352	10.284294128418	https://www.genecards.org/cgi-bin/carddisp.pl?gene=HNRNPD
MIR15B	MicroRNA 15b	RNA Gene		4633	28	GC03P160404	10.2840280532837	https://www.genecards.org/cgi-bin/carddisp.pl?gene=MIR15B
MYL2	Myosin Light Chain 2	Protein Coding	P10916	2002	61	GC12M111995	10.2667798995972	https://www.genecards.org/cgi-bin/carddisp.pl?gene=MYL2
ELK1	ETS Transcription Factor ELK1	Protein Coding	P19419	10524	58	GC0XM047635	10.2644128799438	https://www.genecards.org/cgi-bin/carddisp.pl?gene=ELK1
KAT5	Lysine Acetyltransferase 5	Protein Coding	Q92993	79109	63	GC11P065711	10.2579402923584	https://www.genecards.org/cgi-bin/carddisp.pl?gene=KAT5
MAPKAP1	MAPK Associated Protein 1	Protein Coding	Q9BPZ7	258010	57	GC09M125437	10.2305469512939	https://www.genecards.org/cgi-bin/carddisp.pl?gene=MAPKAP1
SVIP	Small VCP Interacting Protein	Protein Coding	Q8NHG7	7442	45	GC11M022799	10.1929225921631	https://www.genecards.org/cgi-bin/carddisp.pl?gene=SVIP
TRPV1	Transient Receptor Potential Cation Channel Subfamily V Member 1	Protein Coding	Q8NER1	2911	61	GC17M003565	10.1586322784424	https://www.genecards.org/cgi-bin/carddisp.pl?gene=TRPV1
GRM1	Glutamate Metabotropic Receptor 1	Protein Coding	Q13255	6530	63	GC06P183496	10.1532535552979	https://www.genecards.org/cgi-bin/carddisp.pl?gene=GRM1
SLC6A2	Solute Carrier Family 6 Member 2	Protein Coding	P23975	123	60	GC16P121574	10.1471033096313	https://www.genecards.org/cgi-bin/carddisp.pl?gene=SLC6A2
PLIN2	Perilipin 2	Protein Coding	Q99541	8050	54	GC09M019319	10.1414365768433	https://www.genecards.org/cgi-bin/carddisp.pl?gene=PLIN2
PDHX	Pyruvate Dehydrogenase Complex Component X	Protein Coding	O00330	57506	59	GC11P034894	10.1365489959717	https://www.genecards.org/cgi-bin/carddisp.pl?gene=PDHX
MAVS	Mitochondrial Antiviral Signaling Protein	Protein Coding	Q7Z434	949	52	GC20P010989	10.0988960266113	https://www.genecards.org/cgi-bin/carddisp.pl?gene=MAVS
SCARB1	Scavenger Receptor Class B Member 1	Protein Coding	Q8WTV0	5355	60	GC12M124776	10.0920076370239	https://www.genecards.org/cgi-bin/carddisp.pl?gene=SCARB1
PLP2	Proteolipid Protein 2	Protein Coding	Q04941	9349	45	GC0XP049171	10.0437536239624	https://www.genecards.org/cgi-bin/carddisp.pl?gene=PLP2
RPL23	Ribosomal Protein L23	Protein Coding	P62829	5747	51	GC17M038847	10.0266304016113	https://www.genecards.org/cgi-bin/carddisp.pl?gene=RPL23
PTK2	Protein Tyrosine Kinase 2	Protein Coding	Q05397	3931	61	GC08M140657	10.0250988006592	https://www.genecards.org/cgi-bin/carddisp.pl?gene=PTK2
LCAT	Lecithin-Cholesterol Acyltransferase	Protein Coding	P04180	407029	60	GC16M067939	10.0186862945557	https://www.genecards.org/cgi-bin/carddisp.pl?gene=LCAT
MIR30A	MicroRNA 30a	RNA Gene		2922	28	GC06M071403	9.99897193908691	https://www.genecards.org/cgi-bin/carddisp.pl?gene=MIR30A
GRP	Gastrin Releasing Peptide	Protein Coding	P07492	2776	52	GC18P059220	9.98329162597656	https://www.genecards.org/cgi-bin/carddisp.pl?gene=GRP
GNAQ	G Protein Subunit Alpha Q	Protein Coding	P50148	8335	61	GC09M077716	9.98205184936523	https://www.genecards.org/cgi-bin/carddisp.pl?gene=GNAQ
H2AC4	H2A Clustered Histone 4	Protein Coding	P04908	285	44	GC06M106107	9.98089981079102	https://www.genecards.org/cgi-bin/carddisp.pl?gene=H2AC4
ANGPT2	Angiopoietin 2	Protein Coding	O15123	6235	61	GC08M006499	9.97713279724121	https://www.genecards.org/cgi-bin/carddisp.pl?gene=ANGPT2
RPS29	Ribosomal Protein S29	Protein Coding	P62273	4316	53	GC14M049570	9.9658842086792	https://www.genecards.org/cgi-bin/carddisp.pl?gene=RPS29
MMP7	Matrix Metallopeptidase 7	Protein Coding	P09237	9414	60	GC11M140388	9.96328544616699	https://www.genecards.org/cgi-bin/carddisp.pl?gene=MMP7
TJP2	Tight Junction Protein 2	Protein Coding	Q9UDY2	406900	57	GC09P069121	9.9291410446167	https://www.genecards.org/cgi-bin/carddisp.pl?gene=TJP2
MIR106B	MicroRNA 106b	RNA Gene		1441	30	GC07M106713	9.92845821380615	https://www.genecards.org/cgi-bin/carddisp.pl?gene=MIR106B
CSF3R	Colony Stimulating Factor 3 Receptor	Protein Coding	Q99062	815	60	GC01M036466	9.91458797454834	https://www.genecards.org/cgi-bin/carddisp.pl?gene=CSF3R
CAMK2A	Calcium/Calmodulin Dependent Protein Kinase II Alpha	Protein Coding	Q9UQM7	3945	65	GC05M150219	9.8886833190918	https://www.genecards.org/cgi-bin/carddisp.pl?gene=CAMK2A
LDHB	Lactate Dehydrogenase B	Protein Coding	P07195	3934	57	GC12M021635	9.88135623931885	https://www.genecards.org/cgi-bin/carddisp.pl?gene=LDHB
LCN2	Lipocalin 2	Protein Coding	P80188	2053	58	GC09P128149	9.87881565093994	https://www.genecards.org/cgi-bin/carddisp.pl?gene=LCN2
EPHX2	Epoxide Hydrolase 2	Protein Coding	P34913	1487	59	GC08P027490	9.81831550598145	https://www.genecards.org/cgi-bin/carddisp.pl?gene=EPHX2
CTBP1	C-Terminal Binding Protein 1	Protein Coding	Q13363	406913	61	GC04M001211	9.81770133972168	https://www.genecards.org/cgi-bin/carddisp.pl?gene=CTBP1
MIR126	MicroRNA 126	RNA Gene		407010	31	GC09P136670	9.81746101379395	https://www.genecards.org/cgi-bin/carddisp.pl?gene=MIR126
MIR23A	MicroRNA 23a	RNA Gene		406940	30	GC19M108248	9.80774021148682	https://www.genecards.org/cgi-bin/carddisp.pl?gene=MIR23A
MIR148A	MicroRNA 148a	RNA Gene		57447	29	GC07M025950	9.80075359344482	https://www.genecards.org/cgi-bin/carddisp.pl?gene=MIR148A
NDRG2	NDRG Family Member 2	Protein Coding	Q9UN36	153	51	GC14M021016	9.79967594146729	https://www.genecards.org/cgi-bin/carddisp.pl?gene=NDRG2
ADRB1	Adrenoceptor Beta 1	Protein Coding	P08588	7432	62	GC10P125703	9.78282928466797	https://www.genecards.org/cgi-bin/carddisp.pl?gene=ADRB1
VIP	Vasoactive Intestinal Peptide	Protein Coding	P01282	4953	57	GC06P152750	9.77906513214111	https://www.genecards.org/cgi-bin/carddisp.pl?gene=VIP
ODC1	Ornithine Decarboxylase 1	Protein Coding	P11926	8737	61	GC02M010432	9.75513	https://www.genecards.org/cgi-bin/carddisp.pl?gene=ODC1
RIPK1	Receptor Interacting Serine/Threonine Kinase 1	Protein Coding	Q13546	283131	64	GC06P009353	9.7548189163208	https://www.genecards.org/cgi-bin/carddisp.pl?gene=RIPK1
NEAT1	Nuclear Paraspeckle Assembly Transcript 1	RNA Gene		3762	34	GC11P107808	9.75298500061035	https://www.genecards.org/cgi-bin/carddisp.pl?gene=NEAT1
KCNJ5	Potassium Inwardly Rectifying Channel Subfamily J Member 5	Protein Coding	P48544	57761	61	GC11P128891	9.75169372558594	https://www.genecards.org/cgi-bin/carddisp.pl?gene=KCNJ5
TRIB3	Tribbles Pseudokinase 3	Protein Coding	Q96RU7	7274	54	GC20P000528	9.72665405273438	https://www.genecards.org/cgi-bin/carddisp.pl?gene=TRIB3
TTPA	Alpha Tocopherol Transfer Protein	Protein Coding	P49638	995	55	GC08M063048	9.72054481506348	https://www.genecards.org/cgi-bin/carddisp.pl?gene=TTPA
CDC25C	Cell Division Cycle 25C	Protein Coding	P30307	494330	61	GC05M138285	9.71867656707764	https://www.genecards.org/cgi-bin/carddisp.pl?gene=CDC25C
MIR381	MicroRNA 381	RNA Gene		407050	27	GC14P121372	9.70485591888428	https://www.genecards.org/cgi-bin/carddisp.pl?gene=MIR381
MIR93	MicroRNA 93	RNA Gene		8462	30	GC07M106714	9.68848419189453	https://www.genecards.org/cgi-bin/carddisp.pl?gene=MIR93
KLF11	KLF Transcription Factor 11	Protein Coding	O14901	7329	48	GC02P010626	9.67526340484619	https://www.genecards.org/cgi-bin/carddisp.pl?gene=KLF11
UBE2I	Ubiquitin Conjugating Enzyme E2 I	Protein Coding	P63279	406983	60	GC16P120125	9.6703929901123	https://www.genecards.org/cgi-bin/carddisp.pl?gene=UBE2I
MIR200A	MicroRNA 200a	RNA Gene		7535	29	GC01P074920	9.66865634918213	https://www.genecards.org/cgi-bin/carddisp.pl?gene=MIR200A
ZAP70	Zeta Chain Of T Cell Receptor Associated Protein Kinase 70	Protein Coding	P43403	5901	64	GC02P100091	9.66831588745117	https://www.genecards.org/cgi-bin/carddisp.pl?gene=ZAP70
RAN	RAN, Member RAS Oncogene Family	Protein Coding	P62826	7225	56	GC12P139078	9.66402912139893	https://www.genecards.org/cgi-bin/carddisp.pl?gene=RAN
TRPC6	Transient Receptor Potential Cation Channel Subfamily C Member 6	Protein Coding	Q9Y210	4691	62	GC11M101451	9.66206169128418	https://www.genecards.org/cgi-bin/carddisp.pl?gene=TRPC6
NCL	Nucleolin	Protein Coding	P19338	3811	57	GC02M231453	9.64863300323486	https://www.genecards.org/cgi-bin/carddisp.pl?gene=NCL
KIR3DL1	Killer Cell Immunoglobulin Like Receptor, Three Ig Domains And Long Cytoplasmic Tail 1	Protein Coding	P43629	79104	51	GC19P153117	9.6322660446167	https://www.genecards.org/cgi-bin/carddisp.pl?gene=KIR3DL1
MEG8	Maternally Expressed 8, Small Nucleolar RNA Host Gene	RNA Gene		231	28	GC14P121349	9.62397480010986	https://www.genecards.org/cgi-bin/carddisp.pl?gene=MEG8
AKR1B1	Aldo-Keto Reductase Family 1 Member B	Protein Coding	P15121	4719	59	GC07M134442	9.62236404418945	https://www.genecards.org/cgi-bin/carddisp.pl?gene=AKR1B1
NDUFS1	NADH:Ubiquinone Oxidoreductase Core Subunit S1	Protein Coding	P28331	10294	57	GC02M206114	9.61036109924316	https://www.genecards.org/cgi-bin/carddisp.pl?gene=NDUFS1
DNAJA2	DnaJ Heat Shock Protein Family (Hsp40) Member A2	Protein Coding	O60884	2167	51	GC16M046955	9.59530639648438	https://www.genecards.org/cgi-bin/carddisp.pl?gene=DNAJA2
FABP4	Fatty Acid Binding Protein 4	Protein Coding	P15090	3627	56	GC08M081478	9.59524154663086	https://www.genecards.org/cgi-bin/carddisp.pl?gene=FABP4
CXCL10	C-X-C Motif Chemokine Ligand 10	Protein Coding	P02778	6850	57	GC04M076021	9.56697177886963	https://www.genecards.org/cgi-bin/carddisp.pl?gene=CXCL10
SYK	Spleen Associated Tyrosine Kinase	Protein Coding	P43405	8870	64	GC09P106847	9.52822875976563	https://www.genecards.org/cgi-bin/carddisp.pl?gene=SYK
IER3	Immediate Early Response 3	Protein Coding	P46695	6279	50	GC06M030743	9.51791763305664	https://www.genecards.org/cgi-bin/carddisp.pl?gene=IER3
S100A8	S100 Calcium Binding Protein A8	Protein Coding	P05109	573	55	GC01M167351	9.51713085174561	https://www.genecards.org/cgi-bin/carddisp.pl?gene=S100A8
BAG1	BAG Cochaperone 1	Protein Coding	Q99933	6348	55	GC09M033245	9.51174163818359	https://www.genecards.org/cgi-bin/carddisp.pl?gene=BAG1
CCL3	C-C Motif Chemokine Ligand 3	Protein Coding	P10147	7941	54	GC17M036088	9.51141357421875	https://www.genecards.org/cgi-bin/carddisp.pl?gene=CCL3
PLA2G7	Phospholipase A2 Group VII	Protein Coding	Q13093	7130	63	GC06M046704	9.5084981918335	https://www.genecards.org/cgi-bin/carddisp.pl?gene=PLA2G7
TNFAIP6	TNF Alpha Induced Protein 6	Protein Coding	P98066	51083	54	GC02P151357	9.47920036315918	https://www.genecards.org/cgi-bin/carddisp.pl?gene=TNFAIP6
GAL	Galanin And GMAP Prepropeptide	Protein Coding	P22466	27185	57	GC11P108040	9.44826126098633	https://www.genecards.org/cgi-bin/carddisp.pl?gene=GAL
DISC1	DISC1 Scaffold Protein	Protein Coding	Q9NRI5	6750	55	GC01P231626	9.44350910186768	https://www.genecards.org/cgi-bin/carddisp.pl?gene=DISC1
SST	Somatostatin	Protein Coding	P61278	8890	54	GC03M187668	9.44074630737305	https://www.genecards.org/cgi-bin/carddisp.pl?gene=SST
EIF2B4	Eukaryotic Translation Initiation Factor 2B Subunit Delta	Protein Coding	Q9UI10	9603	57	GC02M027364	9.43023490905762	https://www.genecards.org/cgi-bin/carddisp.pl?gene=EIF2B4
NFE2L3	NFE2 Like BZIP Transcription Factor 3	Protein Coding	Q9Y4A8	8368	47	GC07P026152	9.41829395294189	https://www.genecards.org/cgi-bin/carddisp.pl?gene=NFE2L3
H4C13	H4 Clustered Histone 13	Protein Coding	P62805	2671	41	GC06M109206	9.38743019104004	https://www.genecards.org/cgi-bin/carddisp.pl?gene=H4C13
GFER	Growth Factor, Augmenter Of Liver Regeneration	Protein Coding	P55789	3093	58	GC16P001984	9.37708568572998	https://www.genecards.org/cgi-bin/carddisp.pl?gene=GFER
UBE2K	Ubiquitin Conjugating Enzyme E2 K	Protein Coding	P61086	55811	55	GC04P039894	9.3574390411377	https://www.genecards.org/cgi-bin/carddisp.pl?gene=UBE2K
ADCY10	Adenylate Cyclase 10	Protein Coding	Q96PN6	5020	56	GC01M167809	9.35477924346924	https://www.genecards.org/cgi-bin/carddisp.pl?gene=ADCY10
OXT	Oxytocin/Neurophysin I Prepropeptide	Protein Coding	P01178	2280	50	GC20P010955	9.3484992980957	https://www.genecards.org/cgi-bin/carddisp.pl?gene=OXT
FKBP1A	FKBP Prolyl Isomerase 1A	Protein Coding	P62942	6288	61	GC20M001369	9.34335994720459	https://www.genecards.org/cgi-bin/carddisp.pl?gene=FKBP1A
SAA1	Serum Amyloid A1	Protein Coding	P0DJI8	104472715	51	GC11P021404	9.33972644805908	https://www.genecards.org/cgi-bin/carddisp.pl?gene=SAA1
SNHG14	Small Nucleolar RNA Host Gene 14	RNA Gene		1742	25	GC15P192315	9.32968425750732	https://www.genecards.org/cgi-bin/carddisp.pl?gene=SNHG14
DLG4	Discs Large MAGUK Scaffold Protein 4	Protein Coding	P78352	406984	61	GC17M096179	9.32668113708496	https://www.genecards.org/cgi-bin/carddisp.pl?gene=DLG4
MIR200B	MicroRNA 200b	RNA Gene		406988	30	GC01P001167	9.30739116668701	https://www.genecards.org/cgi-bin/carddisp.pl?gene=MIR200B
MIR205	MicroRNA 205	RNA Gene		5133	28	GC01P209432	9.29971694946289	https://www.genecards.org/cgi-bin/carddisp.pl?gene=MIR205
PDCD1	Programmed Cell Death 1	Protein Coding	Q15116	5704	60	GC02M241849	9.29441452026367	https://www.genecards.org/cgi-bin/carddisp.pl?gene=PDCD1
PSMC4	Proteasome 26S Subunit, ATPase 4	Protein Coding	P43686	5293	55	GC19P152501	9.26370429992676	https://www.genecards.org/cgi-bin/carddisp.pl?gene=PSMC4
PIK3CD	Phosphatidylinositol-4,5-Bisphosphate 3-Kinase Catalytic Subunit Delta	Protein Coding	O00329	904	65	GC01P075262	9.25688457489014	https://www.genecards.org/cgi-bin/carddisp.pl?gene=PIK3CD
CCNT1	Cyclin T1	Protein Coding	O60563	4973	51	GC12M048688	9.24564075469971	https://www.genecards.org/cgi-bin/carddisp.pl?gene=CCNT1
OLR1	Oxidized Low Density Lipoprotein Receptor 1	Protein Coding	P78380	4899	56	GC12M035795	9.23329162597656	https://www.genecards.org/cgi-bin/carddisp.pl?gene=OLR1
NRF1	Nuclear Respiratory Factor 1	Protein Coding	Q16656	406987	57	GC07P129611	9.23190307617188	https://www.genecards.org/cgi-bin/carddisp.pl?gene=NRF1
MIR204	MicroRNA 204	RNA Gene		5524	31	GC09M070809	9.21731472015381	https://www.genecards.org/cgi-bin/carddisp.pl?gene=MIR204
PTPA	Protein Phosphatase 2 Phosphatase Activator	Protein Coding	Q15257	22933	58	GC09P152908	9.21145820617676	https://www.genecards.org/cgi-bin/carddisp.pl?gene=PTPA
SIRT2	Sirtuin 2	Protein Coding	Q8IXJ6	374291	60	GC19M038878	9.21080112457275	https://www.genecards.org/cgi-bin/carddisp.pl?gene=SIRT2
NDUFS7	NADH:Ubiquinone Oxidoreductase Core Subunit S7	Protein Coding	O75251	5446	58	GC19P151406	9.20627403259277	https://www.genecards.org/cgi-bin/carddisp.pl?gene=NDUFS7
PON3	Paraoxonase 3	Protein Coding	Q15166	3397	57	GC07M095359	9.20494842529297	https://www.genecards.org/cgi-bin/carddisp.pl?gene=PON3
ID1	Inhibitor Of DNA Binding 1	Protein Coding	P41134	6124	54	GC20P053053	9.18551349639893	https://www.genecards.org/cgi-bin/carddisp.pl?gene=ID1
RPL4	Ribosomal Protein L4	Protein Coding	P36578	3726	52	GC15M066498	9.18463134765625	https://www.genecards.org/cgi-bin/carddisp.pl?gene=RPL4
JUNB	JunB Proto-Oncogene, AP-1 Transcription Factor Subunit	Protein Coding	P17275	885	52	GC19P012791	9.17467498779297	https://www.genecards.org/cgi-bin/carddisp.pl?gene=JUNB
CCK	Cholecystokinin	Protein Coding	P06307	7072	56	GC03M042274	9.15569305419922	https://www.genecards.org/cgi-bin/carddisp.pl?gene=CCK
TIA1	TIA1 Cytotoxic Granule Associated RNA Binding Protein	Protein Coding	P31483	973	54	GC02M070209	9.15528297424316	https://www.genecards.org/cgi-bin/carddisp.pl?gene=TIA1
CD79A	CD79a Molecule	Protein Coding	P11912	406906	61	GC19P041877	9.15478038787842	https://www.genecards.org/cgi-bin/carddisp.pl?gene=CD79A
MIR122	MicroRNA 122	RNA Gene		1409	30	GC18P058451	9.15194034576416	https://www.genecards.org/cgi-bin/carddisp.pl?gene=MIR122
CRYAA	Crystallin Alpha A	Protein Coding	P02489	100129781	57	GC21P043169	9.13927841186523	https://www.genecards.org/cgi-bin/carddisp.pl?gene=CRYAA
MIR193BHG	MIR193b-365a Host Gene	RNA Gene		57468	13	GC16P120419	9.13739490509033	https://www.genecards.org/cgi-bin/carddisp.pl?gene=MIR193BHG
SLC12A5	Solute Carrier Family 12 Member 5	Protein Coding	Q9H2X9	4734	61	GC20P046021	9.12333583831787	https://www.genecards.org/cgi-bin/carddisp.pl?gene=SLC12A5
NEDD4	NEDD4 E3 Ubiquitin Protein Ligase	Protein Coding	P46934	22943	60	GC15M055826	9.11162376403809	https://www.genecards.org/cgi-bin/carddisp.pl?gene=NEDD4
DKK1	Dickkopf WNT Signaling Pathway Inhibitor 1	Protein Coding	O94907	288	57	GC10P052314	9.10789680480957	https://www.genecards.org/cgi-bin/carddisp.pl?gene=DKK1
ANK3	Ankyrin 3	Protein Coding	Q12955	8847	56	GC10M060026	9.10609817504883	https://www.genecards.org/cgi-bin/carddisp.pl?gene=ANK3
DLEU2	Deleted In Lymphocytic Leukemia 2	RNA Gene		406933	30	GC13M049913	9.10295391082764	https://www.genecards.org/cgi-bin/carddisp.pl?gene=DLEU2
MIR141	MicroRNA 141	RNA Gene		6506	30	GC12P074085	9.09705638885498	https://www.genecards.org/cgi-bin/carddisp.pl?gene=MIR141
SLC1A2	Solute Carrier Family 1 Member 2	Protein Coding	P43004	5173	62	GC11M035281	9.08974456787109	https://www.genecards.org/cgi-bin/carddisp.pl?gene=SLC1A2
PDYN	Prodynorphin	Protein Coding	P01213	4257	57	GC20M001978	9.08930778503418	https://www.genecards.org/cgi-bin/carddisp.pl?gene=PDYN
MGST1	Microsomal Glutathione S-Transferase 1	Protein Coding	P10620	4985	54	GC12P016347	9.08004760742188	https://www.genecards.org/cgi-bin/carddisp.pl?gene=MGST1
OPRD1	Opioid Receptor Delta 1	Protein Coding	P41143	8408	55	GC01P028812	9.07421684265137	https://www.genecards.org/cgi-bin/carddisp.pl?gene=OPRD1
ULK1	Unc-51 Like Autophagy Activating Kinase 1	Protein Coding	O75385	9978	57	GC12P131894	9.05366802215576	https://www.genecards.org/cgi-bin/carddisp.pl?gene=ULK1
RBX1	Ring-Box 1	Protein Coding	P62877	150	56	GC22P040951	9.03791618347168	https://www.genecards.org/cgi-bin/carddisp.pl?gene=RBX1
ADRA2A	Adrenoceptor Alpha 2A	Protein Coding	P08913	151	60	GC10P111077	9.03340530395508	https://www.genecards.org/cgi-bin/carddisp.pl?gene=ADRA2A
ADRA2B	Adrenoceptor Alpha 2B	Protein Coding	P18089	1453	56	GC02M096112	9.02447986602783	https://www.genecards.org/cgi-bin/carddisp.pl?gene=ADRA2B
CSNK1D	Casein Kinase 1 Delta	Protein Coding	P48730	6507	62	GC17M082239	9.01702308654785	https://www.genecards.org/cgi-bin/carddisp.pl?gene=CSNK1D
SLC1A3	Solute Carrier Family 1 Member 3	Protein Coding	P43003	406971	62	GC05P036736	9.01408100128174	https://www.genecards.org/cgi-bin/carddisp.pl?gene=SLC1A3
MIR195	MicroRNA 195	RNA Gene		3337	28	GC17M096171	9.01286792755127	https://www.genecards.org/cgi-bin/carddisp.pl?gene=MIR195
DNAJB1	DnaJ Heat Shock Protein Family (Hsp40) Member B1	Protein Coding	P25685	3018	57	GC19M108265	8.99564743041992	https://www.genecards.org/cgi-bin/carddisp.pl?gene=DNAJB1
H2BC3	H2B Clustered Histone 3	Protein Coding	P33778	2729	45	GC06M106101	8.97557353973389	https://www.genecards.org/cgi-bin/carddisp.pl?gene=H2BC3
GCLC	Glutamate-Cysteine Ligase Catalytic Subunit	Protein Coding	P48506	2879	58	GC06M053497	8.94843101501465	https://www.genecards.org/cgi-bin/carddisp.pl?gene=GCLC
GPX4	Glutathione Peroxidase 4	Protein Coding	P36969	406997	60	GC19P001103	8.94090175628662	https://www.genecards.org/cgi-bin/carddisp.pl?gene=GPX4
MIR215	MicroRNA 215	RNA Gene		10631	27	GC01M220117	8.93349838256836	https://www.genecards.org/cgi-bin/carddisp.pl?gene=MIR215
POSTN	Periostin	Protein Coding	Q15063	3293	55	GC13M037562	8.9253044128418	https://www.genecards.org/cgi-bin/carddisp.pl?gene=POSTN
HSD17B3	Hydroxysteroid 17-Beta Dehydrogenase 3	Protein Coding	P37058	7010	58	GC09M122026	8.90705680847168	https://www.genecards.org/cgi-bin/carddisp.pl?gene=HSD17B3
TEK	TEK Receptor Tyrosine Kinase	Protein Coding	Q02763	4074	64	GC09P027109	8.89425659179688	https://www.genecards.org/cgi-bin/carddisp.pl?gene=TEK
M6PR	Mannose-6-Phosphate Receptor, Cation Dependent	Protein Coding	P20645	4605	56	GC12M035768	8.86571025848389	https://www.genecards.org/cgi-bin/carddisp.pl?gene=M6PR
MYBL2	MYB Proto-Oncogene Like 2	Protein Coding	P10244	6441	55	GC20P043667	8.85819625854492	https://www.genecards.org/cgi-bin/carddisp.pl?gene=MYBL2
SFTPD	Surfactant Protein D	Protein Coding	P35247	3351	57	GC10M079937	8.85268688201904	https://www.genecards.org/cgi-bin/carddisp.pl?gene=SFTPD
HTR1B	5-Hydroxytryptamine Receptor 1B	Protein Coding	P28222	4705	55	GC06M107837	8.82979965209961	https://www.genecards.org/cgi-bin/carddisp.pl?gene=HTR1B
NDUFA10	NADH:Ubiquinone Oxidoreductase Subunit A10	Protein Coding	O95299	2550	55	GC02M239893	8.81860828399658	https://www.genecards.org/cgi-bin/carddisp.pl?gene=NDUFA10
GABBR1	Gamma-Aminobutyric Acid Type B Receptor Subunit 1	Protein Coding	Q9UBS5	6742	61	GC06M029555	8.80225372314453	https://www.genecards.org/cgi-bin/carddisp.pl?gene=GABBR1
SSBP1	Single Stranded DNA Binding Protein 1	Protein Coding	Q04837	406886	54	GC07P167780	8.79935836791992	https://www.genecards.org/cgi-bin/carddisp.pl?gene=SSBP1
MIRLET7D	MicroRNA Let-7d	RNA Gene		51548	31	GC09P094178	8.78949069976807	https://www.genecards.org/cgi-bin/carddisp.pl?gene=MIRLET7D
SIRT6	Sirtuin 6	Protein Coding	Q8N6T7	3371	57	GC19M004174	8.78639221191406	https://www.genecards.org/cgi-bin/carddisp.pl?gene=SIRT6
TNC	Tenascin C	Protein Coding	P24821	196528	62	GC09M115019	8.76724529266357	https://www.genecards.org/cgi-bin/carddisp.pl?gene=TNC
ARID2	AT-Rich Interaction Domain 2	Protein Coding	Q68CP9	10725	52	GC12P045729	8.76581001281738	https://www.genecards.org/cgi-bin/carddisp.pl?gene=ARID2
NFAT5	Nuclear Factor Of Activated T Cells 5	Protein Coding	O94916	442906	52	GC16P069565	8.74695014953613	https://www.genecards.org/cgi-bin/carddisp.pl?gene=NFAT5
MIR338	MicroRNA 338	RNA Gene		7167	27	GC17M098223	8.73233127593994	https://www.genecards.org/cgi-bin/carddisp.pl?gene=MIR338
TPI1	Triosephosphate Isomerase 1	Protein Coding	P60174	11342	60	GC12P006867	8.72924995422363	https://www.genecards.org/cgi-bin/carddisp.pl?gene=TPI1
RNF13	Ring Finger Protein 13	Protein Coding	O43567	4026	52	GC03P149812	8.72538089752197	https://www.genecards.org/cgi-bin/carddisp.pl?gene=RNF13
LPP	LIM Domain Containing Preferred Translocation Partner In Lipoma	Protein Coding	Q93052	2693	56	GC03P188153	8.72310066223145	https://www.genecards.org/cgi-bin/carddisp.pl?gene=LPP
GHSR	Growth Hormone Secretagogue Receptor	Protein Coding	Q92847	421	58	GC03M172443	8.71992874145508	https://www.genecards.org/cgi-bin/carddisp.pl?gene=GHSR
ARVCF	ARVCF Delta Catenin Family Member	Protein Coding	O00192	7812	51	GC22M085610	8.71492195129395	https://www.genecards.org/cgi-bin/carddisp.pl?gene=ARVCF
CSDE1	Cold Shock Domain Containing E1	Protein Coding	O75534	26471	52	GC01M114716	8.69952964782715	https://www.genecards.org/cgi-bin/carddisp.pl?gene=CSDE1
NUPR1	Nuclear Protein 1, Transcriptional Regulator	Protein Coding	O60356	7322	43	GC16M028532	8.69632911682129	https://www.genecards.org/cgi-bin/carddisp.pl?gene=NUPR1
UBE2D2	Ubiquitin Conjugating Enzyme E2 D2	Protein Coding	P62837	25824	55	GC05P139526	8.63095474243164	https://www.genecards.org/cgi-bin/carddisp.pl?gene=UBE2D2
PRDX5	Peroxiredoxin 5	Protein Coding	P30044	407046	57	GC11P107691	8.62653923034668	https://www.genecards.org/cgi-bin/carddisp.pl?gene=PRDX5
MIR9-1	MicroRNA 9-1	RNA Gene		5329	30	GC01M156420	8.6226863861084	https://www.genecards.org/cgi-bin/carddisp.pl?gene=MIR9-1
PLAUR	Plasminogen Activator, Urokinase Receptor	Protein Coding	Q03405	4129	57	GC19M043646	8.60813426971436	https://www.genecards.org/cgi-bin/carddisp.pl?gene=PLAUR
MAOB	Monoamine Oxidase B	Protein Coding	P27338	6198	57	GC0XM043766	8.56178283691406	https://www.genecards.org/cgi-bin/carddisp.pl?gene=MAOB
RPS6KB1	Ribosomal Protein S6 Kinase B1	Protein Coding	P23443	6210	63	GC17P059893	8.54616165161133	https://www.genecards.org/cgi-bin/carddisp.pl?gene=RPS6KB1
RPS15A	Ribosomal Protein S15a	Protein Coding	P62244	3678	54	GC16M018781	8.52624988555908	https://www.genecards.org/cgi-bin/carddisp.pl?gene=RPS15A
ITGA5	Integrin Subunit Alpha 5	Protein Coding	P08648	2947	60	GC12M060327	8.51968765258789	https://www.genecards.org/cgi-bin/carddisp.pl?gene=ITGA5
GSTM3	Glutathione S-Transferase Mu 3	Protein Coding	P21266	7001	58	GC01M109733	8.51768970489502	https://www.genecards.org/cgi-bin/carddisp.pl?gene=GSTM3
PRDX2	Peroxiredoxin 2	Protein Coding	P32119	4722	59	GC19M012796	8.49520206451416	https://www.genecards.org/cgi-bin/carddisp.pl?gene=PRDX2
NDUFS3	NADH:Ubiquinone Oxidoreductase Core Subunit S3	Protein Coding	O75489	23410	58	GC11P049115	8.47950267791748	https://www.genecards.org/cgi-bin/carddisp.pl?gene=NDUFS3
SIRT3	Sirtuin 3	Protein Coding	Q9NTG7	3416	60	GC11M000215	8.39828681945801	https://www.genecards.org/cgi-bin/carddisp.pl?gene=SIRT3
IDE	Insulin Degrading Enzyme	Protein Coding	P14735	85476	61	GC10M092451	8.39724731445313	https://www.genecards.org/cgi-bin/carddisp.pl?gene=IDE
GFM1	G Elongation Factor Mitochondrial 1	Protein Coding	Q96RP9	9117	57	GC03P158644	8.39580726623535	https://www.genecards.org/cgi-bin/carddisp.pl?gene=GFM1
SEC22C	SEC22 Homolog C, Vesicle Trafficking Protein	Protein Coding	Q9BRL7	8892	35	GC03M042547	8.38712024688721	https://www.genecards.org/cgi-bin/carddisp.pl?gene=SEC22C
EIF2B2	Eukaryotic Translation Initiation Factor 2B Subunit Beta	Protein Coding	P49770	4879	57	GC14P075002	8.37835597991943	https://www.genecards.org/cgi-bin/carddisp.pl?gene=EIF2B2
NPPB	Natriuretic Peptide B	Protein Coding	P16860	29108	55	GC01M022466	8.35222	https://www.genecards.org/cgi-bin/carddisp.pl?gene=NPPB
PYCARD	PYD And CARD Domain Containing	Protein Coding	Q9ULZ3	4155	54	GC16M031201	8.32707118988037	https://www.genecards.org/cgi-bin/carddisp.pl?gene=PYCARD
MBP	Myelin Basic Protein	Protein Coding	P02686	2249	58	GC18M076978	8.31934	https://www.genecards.org/cgi-bin/carddisp.pl?gene=MBP
FGF4	Fibroblast Growth Factor 4	Protein Coding	P08620	79174	57	GC11M139942	8.29020118713379	https://www.genecards.org/cgi-bin/carddisp.pl?gene=FGF4
CRELD2	Cysteine Rich With EGF Like Domains 2	Protein Coding	Q6UXH1	7350	48	GC22P049918	8.28985500335693	https://www.genecards.org/cgi-bin/carddisp.pl?gene=CRELD2
UCP1	Uncoupling Protein 1	Protein Coding	P25874	3849	56	GC04M140559	8.2656831741333	https://www.genecards.org/cgi-bin/carddisp.pl?gene=UCP1
KRT2	Keratin 2	Protein Coding	P35908	4728	52	GC12M052815	8.25993061065674	https://www.genecards.org/cgi-bin/carddisp.pl?gene=KRT2
NDUFS8	NADH:Ubiquinone Oxidoreductase Core Subunit S8	Protein Coding	O00217	10533	57	GC11P068030	8.25053596496582	https://www.genecards.org/cgi-bin/carddisp.pl?gene=NDUFS8
ATG7	Autophagy Related 7	Protein Coding	O95352	406968	55	GC03P027034	8.2484884262085	https://www.genecards.org/cgi-bin/carddisp.pl?gene=ATG7
MIR193A	MicroRNA 193a	RNA Gene		406911	28	GC17P031559	8.24847316741943	https://www.genecards.org/cgi-bin/carddisp.pl?gene=MIR193A
MIR125B1	MicroRNA 125b-1	RNA Gene		7214	30	GC11M140706	8.22529602050781	https://www.genecards.org/cgi-bin/carddisp.pl?gene=MIR125B1
TRN-GTT2-7	TRNA-Asn (Anticodon GTT) 2-7	RNA Gene		2739	10	GC01P179126	8.21776676177979	https://www.genecards.org/cgi-bin/carddisp.pl?gene=TRN-GTT2-7
GLO1	Glyoxalase I	Protein Coding	Q04760	597	57	GC06M106643	8.21230411529541	https://www.genecards.org/cgi-bin/carddisp.pl?gene=GLO1
BCL2A1	BCL2 Related Protein A1	Protein Coding	Q16548	5686	53	GC15M162933	8.20674896240234	https://www.genecards.org/cgi-bin/carddisp.pl?gene=BCL2A1
PSMA5	Proteasome 20S Subunit Alpha 5	Protein Coding	P28066	4729	55	GC01M109399	8.20620918273926	https://www.genecards.org/cgi-bin/carddisp.pl?gene=PSMA5
NDUFV2	NADH:Ubiquinone Oxidoreductase Core Subunit V2	Protein Coding	P19404	726	56	GC18P009116	8.19997406005859	https://www.genecards.org/cgi-bin/carddisp.pl?gene=NDUFV2
CAPN5	Calpain 5	Protein Coding	O15484	2744	56	GC11P077066	8.19811058044434	https://www.genecards.org/cgi-bin/carddisp.pl?gene=CAPN5
GLS	Glutaminase	Protein Coding	O94925	406891	62	GC02P190880	8.19721794128418	https://www.genecards.org/cgi-bin/carddisp.pl?gene=GLS
MIRLET7I	MicroRNA Let-7i	RNA Gene		406948	30	GC12P075610	8.19412803649902	https://www.genecards.org/cgi-bin/carddisp.pl?gene=MIRLET7I
MIR15A	MicroRNA 15a	RNA Gene		3783	25	GC13M050049	8.17641258239746	https://www.genecards.org/cgi-bin/carddisp.pl?gene=MIR15A
KCNN4	Potassium Calcium-Activated Channel Subfamily N Member 4	Protein Coding	O15554	80339	61	GC19M108842	8.1568489074707	https://www.genecards.org/cgi-bin/carddisp.pl?gene=KCNN4
PNPLA3	Patatin Like Domain 3, 1-Acylglycerol-3-Phosphate O-Acyltransferase	Protein Coding	Q9NST1	100189005	54	GC22P043923	8.13467311859131	https://www.genecards.org/cgi-bin/carddisp.pl?gene=PNPLA3
TRN-GTT2-1	TRNA-Asn (Anticodon GTT) 2-1	RNA Gene		1113	13	GC01P176401	8.11365127563477	https://www.genecards.org/cgi-bin/carddisp.pl?gene=TRN-GTT2-1
CHGA	Chromogranin A	Protein Coding	P10645	51185	56	GC14P095285	8.09858989715576	https://www.genecards.org/cgi-bin/carddisp.pl?gene=CHGA
CRBN	Cereblon	Protein Coding	Q96SW2	3163	58	GC03M003144	8.09507274627686	https://www.genecards.org/cgi-bin/carddisp.pl?gene=CRBN
HMOX2	Heme Oxygenase 2	Protein Coding	P30519	10963	58	GC16P004474	8.0856351852417	https://www.genecards.org/cgi-bin/carddisp.pl?gene=HMOX2
STIP1	Stress Induced Phosphoprotein 1	Protein Coding	P31948	26291	57	GC11P107683	8.07265663146973	https://www.genecards.org/cgi-bin/carddisp.pl?gene=STIP1
FGF21	Fibroblast Growth Factor 21	Protein Coding	Q9NSA1	406961	52	GC19P152833	8.07166004180908	https://www.genecards.org/cgi-bin/carddisp.pl?gene=FGF21
MIR185	MicroRNA 185	RNA Gene		7192	30	GC22P091538	8.05931282043457	https://www.genecards.org/cgi-bin/carddisp.pl?gene=MIR185
TRD-GTC9-1	TRNA-Asp (Anticodon GTC) 9-1	RNA Gene		4726	14	GC01P177022	8.05904769897461	https://www.genecards.org/cgi-bin/carddisp.pl?gene=TRD-GTC9-1
NDUFS6	NADH:Ubiquinone Oxidoreductase Subunit S6	Protein Coding	O75380	1192	55	GC05P001801	8.0477123260498	https://www.genecards.org/cgi-bin/carddisp.pl?gene=NDUFS6
CLIC1	Chloride Intracellular Channel 1	Protein Coding	O00299	63891	55	GC06M106487	8.04732990264893	https://www.genecards.org/cgi-bin/carddisp.pl?gene=CLIC1
RNF123	Ring Finger Protein 123	Protein Coding	Q5XPI4	5478	47	GC03P049689	8.03658580780029	https://www.genecards.org/cgi-bin/carddisp.pl?gene=RNF123
PPIA	Peptidylprolyl Isomerase A	Protein Coding	P62937	9588	58	GC07P045440	8.03623199462891	https://www.genecards.org/cgi-bin/carddisp.pl?gene=PPIA
PRDX6	Peroxiredoxin 6	Protein Coding	P30041	3316	59	GC01P173477	8.03617858886719	https://www.genecards.org/cgi-bin/carddisp.pl?gene=PRDX6
HSPB2	Heat Shock Protein Family B (Small) Member 2	Protein Coding	Q16082	6129	51	GC11P113461	8.02901840209961	https://www.genecards.org/cgi-bin/carddisp.pl?gene=HSPB2
RPL7	Ribosomal Protein L7	Protein Coding	P18124	407017	52	GC08M073290	8.01394653320313	https://www.genecards.org/cgi-bin/carddisp.pl?gene=RPL7
MIR26B	MicroRNA 26b	RNA Gene		5142	31	GC02P218402	7.97274732589722	https://www.genecards.org/cgi-bin/carddisp.pl?gene=MIR26B
PDE4B	Phosphodiesterase 4B	Protein Coding	Q07343	4133	57	GC01P065792	7.9689359664917	https://www.genecards.org/cgi-bin/carddisp.pl?gene=PDE4B
MAP2	Microtubule Associated Protein 2	Protein Coding	P11137	259	57	GC02P209424	7.94934177398682	https://www.genecards.org/cgi-bin/carddisp.pl?gene=MAP2
AMBP	Alpha-1-Microglobulin/Bikunin Precursor	Protein Coding	P02760	22938	57	GC09M114060	7.93899154663086	https://www.genecards.org/cgi-bin/carddisp.pl?gene=AMBP
SNW1	SNW Domain Containing 1	Protein Coding	Q13573	2678	54	GC14M077717	7.92754650115967	https://www.genecards.org/cgi-bin/carddisp.pl?gene=SNW1
GGT1	Gamma-Glutamyltransferase 1	Protein Coding	P19440	10728	62	GC22P024583	7.90066289901733	https://www.genecards.org/cgi-bin/carddisp.pl?gene=GGT1
PTGES3	Prostaglandin E Synthase 3	Protein Coding	Q15185	10935	58	GC12M060421	7.87834167480469	https://www.genecards.org/cgi-bin/carddisp.pl?gene=PTGES3
PRDX3	Peroxiredoxin 3	Protein Coding	P30048	54704	57	GC10M119167	7.86267566680908	https://www.genecards.org/cgi-bin/carddisp.pl?gene=PRDX3
PDP1	Pyruvate Dehydrogenase Phosphatase Catalytic Subunit 1	Protein Coding	Q9P0J1	5829	60	GC08P093857	7.85452365875244	https://www.genecards.org/cgi-bin/carddisp.pl?gene=PDP1
PXN	Paxillin	Protein Coding	P49023	2288	58	GC12M120210	7.85279703140259	https://www.genecards.org/cgi-bin/carddisp.pl?gene=PXN
FKBP4	FKBP Prolyl Isomerase 4	Protein Coding	Q02790	7226	57	GC12P073950	7.84766817092896	https://www.genecards.org/cgi-bin/carddisp.pl?gene=FKBP4
TRPM2	Transient Receptor Potential Cation Channel Subfamily M Member 2	Protein Coding	O94759	3009	53	GC21P044350	7.84528160095215	https://www.genecards.org/cgi-bin/carddisp.pl?gene=TRPM2
H1-5	H1.5 Linker Histone, Cluster Member	Protein Coding	P16401	706	51	GC06M109041	7.77950716018677	https://www.genecards.org/cgi-bin/carddisp.pl?gene=H1-5
TSPO	Translocator Protein	Protein Coding	B1AH88	5816	58	GC22P043151	7.77639818191528	https://www.genecards.org/cgi-bin/carddisp.pl?gene=TSPO
PVALB	Parvalbumin	Protein Coding	P20472	2281	52	GC22M036800	7.77231121063232	https://www.genecards.org/cgi-bin/carddisp.pl?gene=PVALB
FKBP1B	FKBP Prolyl Isomerase 1B	Protein Coding	P68106	407012	51	GC02P024033	7.74543523788452	https://www.genecards.org/cgi-bin/carddisp.pl?gene=FKBP1B
MIR24-1	MicroRNA 24-1	RNA Gene		51561	27	GC09P095086	7.72764873504639	https://www.genecards.org/cgi-bin/carddisp.pl?gene=MIR24-1
IL23A	Interleukin 23 Subunit Alpha	Protein Coding	Q9NPF7	406959	50	GC12P075442	7.7081937789917	https://www.genecards.org/cgi-bin/carddisp.pl?gene=IL23A
MIR183	MicroRNA 183	RNA Gene		5292	28	GC07M129901	7.69558048248291	https://www.genecards.org/cgi-bin/carddisp.pl?gene=MIR183
PIM1	Pim-1 Proto-Oncogene, Serine/Threonine Kinase	Protein Coding	P11309	93659	62	GC06P182028	7.69425964355469	https://www.genecards.org/cgi-bin/carddisp.pl?gene=PIM1
CGB5	Chorionic Gonadotropin Subunit Beta 5	Protein Coding	P0DN86	3133	41	GC19P049043	7.69007968902588	https://www.genecards.org/cgi-bin/carddisp.pl?gene=CGB5
HLA-E	Major Histocompatibility Complex, Class I, E	Protein Coding	P13747	494335	53	GC06P181868	7.68022727966309	https://www.genecards.org/cgi-bin/carddisp.pl?gene=HLA-E
MIR423	MicroRNA 423	RNA Gene		11047	27	GC17P030117	7.67392063140869	https://www.genecards.org/cgi-bin/carddisp.pl?gene=MIR423
ADRM1	ADRM1 26S Proteasome Ubiquitin Receptor	Protein Coding	Q16186	10468	54	GC20P062302	7.66888046264648	https://www.genecards.org/cgi-bin/carddisp.pl?gene=ADRM1
FST	Follistatin	Protein Coding	P19883	3306	61	GC05P053480	7.66819334030151	https://www.genecards.org/cgi-bin/carddisp.pl?gene=FST
HSPA2	Heat Shock Protein Family A (Hsp70) Member 2	Protein Coding	P54652	406998	55	GC14P064535	7.66753339767456	https://www.genecards.org/cgi-bin/carddisp.pl?gene=HSPA2
MIR216A	MicroRNA 216a	RNA Gene		1488	28	GC02M055988	7.65505313873291	https://www.genecards.org/cgi-bin/carddisp.pl?gene=MIR216A
CTBP2	C-Terminal Binding Protein 2	Protein Coding	P56545	79400	55	GC10M124984	7.64954710006714	https://www.genecards.org/cgi-bin/carddisp.pl?gene=CTBP2
NOX5	NADPH Oxidase 5	Protein Coding	Q96PH1	7178	48	GC15P193382	7.64193153381348	https://www.genecards.org/cgi-bin/carddisp.pl?gene=NOX5
TPT1	Tumor Protein, Translationally-Controlled 1	Protein Coding	P13693	239	60	GC13M045333	7.62432146072388	https://www.genecards.org/cgi-bin/carddisp.pl?gene=TPT1
ALOX12	Arachidonate 12-Lipoxygenase, 12S Type	Protein Coding	P18054	4986	56	GC17P153705	7.61891746520996	https://www.genecards.org/cgi-bin/carddisp.pl?gene=ALOX12
OPRK1	Opioid Receptor Kappa 1	Protein Coding	P41145	619552	54	GC08M053227	7.60167455673218	https://www.genecards.org/cgi-bin/carddisp.pl?gene=OPRK1
MIR483	MicroRNA 483	RNA Gene		3148	30	GC11M015126	7.59464073181152	https://www.genecards.org/cgi-bin/carddisp.pl?gene=MIR483
HMGB2	High Mobility Group Box 2	Protein Coding	P26583	8761	55	GC04M173331	7.59042072296143	https://www.genecards.org/cgi-bin/carddisp.pl?gene=HMGB2
PABPC4	Poly(A) Binding Protein Cytoplasmic 4	Protein Coding	Q13310	6888	53	GC01M039560	7.59021329879761	https://www.genecards.org/cgi-bin/carddisp.pl?gene=PABPC4
TALDO1	Transaldolase 1	Protein Coding	P37837	27087	59	GC11P020264	7.57524013519287	https://www.genecards.org/cgi-bin/carddisp.pl?gene=TALDO1
B3GAT1	Beta-1,3-Glucuronyltransferase 1	Protein Coding	Q9P2W7	4925	57	GC11M134378	7.55502939224243	https://www.genecards.org/cgi-bin/carddisp.pl?gene=B3GAT1
NUCB2	Nucleobindin 2	Protein Coding	P80303	442914	50	GC11P021358	7.53464221954346	https://www.genecards.org/cgi-bin/carddisp.pl?gene=NUCB2
MIR369	MicroRNA 369	RNA Gene		6414	28	GC14P121364	7.52609634399414	https://www.genecards.org/cgi-bin/carddisp.pl?gene=MIR369
SELENOP	Selenoprotein P	Protein Coding	P49908	6610	49	GC05M042800	7.52331972122192	https://www.genecards.org/cgi-bin/carddisp.pl?gene=SELENOP
SMPD2	Sphingomyelin Phosphodiesterase 2	Protein Coding	O60906	2114	54	GC06P109440	7.50980663299561	https://www.genecards.org/cgi-bin/carddisp.pl?gene=SMPD2
ETS2	ETS Proto-Oncogene 2, Transcription Factor	Protein Coding	P15036	952	52	GC21P038805	7.50214385986328	https://www.genecards.org/cgi-bin/carddisp.pl?gene=ETS2
CD38	CD38 Molecule	Protein Coding	P28907	7349	59	GC04P030063	7.49810791015625	https://www.genecards.org/cgi-bin/carddisp.pl?gene=CD38
UCN	Urocortin	Protein Coding	P55089	6416	48	GC02M027308	7.47892665863037	https://www.genecards.org/cgi-bin/carddisp.pl?gene=UCN
MAP2K4	Mitogen-Activated Protein Kinase Kinase 4	Protein Coding	P45985	6697	62	GC17P012020	7.47407007217407	https://www.genecards.org/cgi-bin/carddisp.pl?gene=MAP2K4
SPR	Sepiapterin Reductase	Protein Coding	P35270	1653	62	GC02P072887	7.45922040939331	https://www.genecards.org/cgi-bin/carddisp.pl?gene=SPR
DDX1	DEAD-Box Helicase 1	Protein Coding	Q92499	494328	56	GC02P015591	7.45826625823975	https://www.genecards.org/cgi-bin/carddisp.pl?gene=DDX1
MIR379	MicroRNA 379	RNA Gene		2946	27	GC14P121370	7.43421411514282	https://www.genecards.org/cgi-bin/carddisp.pl?gene=MIR379
GSTM2	Glutathione S-Transferase Mu 2	Protein Coding	P28161	4502	54	GC01P109668	7.36955881118774	https://www.genecards.org/cgi-bin/carddisp.pl?gene=GSTM2
MT2A	Metallothionein 2A	Protein Coding	P02795	1445	55	GC16P121594	7.36674213409424	https://www.genecards.org/cgi-bin/carddisp.pl?gene=MT2A
CSK	C-Terminal Src Kinase	Protein Coding	P41240	4057	59	GC15P074782	7.3484992980957	https://www.genecards.org/cgi-bin/carddisp.pl?gene=CSK
LTF	Lactotransferrin	Protein Coding	P02788	1803	58	GC03M046435	7.33972358703613	https://www.genecards.org/cgi-bin/carddisp.pl?gene=LTF
DPP4	Dipeptidyl Peptidase 4	Protein Coding	P27487	9510	62	GC02M161992	7.33630466461182	https://www.genecards.org/cgi-bin/carddisp.pl?gene=DPP4
ADAMTS1	ADAM Metallopeptidase With Thrombospondin Type 1 Motif 1	Protein Coding	Q9UHI8	6715	58	GC21M026835	7.31492805480957	https://www.genecards.org/cgi-bin/carddisp.pl?gene=ADAMTS1
SRD5A1	Steroid 5 Alpha-Reductase 1	Protein Coding	P18405	3310	56	GC05P006633	7.29253101348877	https://www.genecards.org/cgi-bin/carddisp.pl?gene=SRD5A1
HSPA6	Heat Shock Protein Family A (Hsp70) Member 6	Protein Coding	P17066	5608	52	GC01P161524	7.29073715209961	https://www.genecards.org/cgi-bin/carddisp.pl?gene=HSPA6
MAP2K6	Mitogen-Activated Protein Kinase Kinase 6	Protein Coding	P52564	406915	60	GC17P069414	7.28725337982178	https://www.genecards.org/cgi-bin/carddisp.pl?gene=MAP2K6
MIR128-1	MicroRNA 128-1	RNA Gene		407033	27	GC02P135665	7.27809858322144	https://www.genecards.org/cgi-bin/carddisp.pl?gene=MIR128-1
MIR30D	MicroRNA 30d	RNA Gene		494324	26	GC08M134804	7.26632308959961	https://www.genecards.org/cgi-bin/carddisp.pl?gene=MIR30D
MIR375	MicroRNA 375	RNA Gene		2551	30	GC02M219001	7.26419639587402	https://www.genecards.org/cgi-bin/carddisp.pl?gene=MIR375
GABPA	GA Binding Protein Transcription Factor Subunit Alpha	Protein Coding	Q06546	7100	48	GC21P025734	7.25212526321411	https://www.genecards.org/cgi-bin/carddisp.pl?gene=GABPA
TLR5	Toll Like Receptor 5	Protein Coding	O60602	406907	60	GC01M223109	7.2101788520813	https://www.genecards.org/cgi-bin/carddisp.pl?gene=TLR5
MIR124-1	MicroRNA 124-1	RNA Gene		6093	28	GC08M009903	7.20131778717041	https://www.genecards.org/cgi-bin/carddisp.pl?gene=MIR124-1
ROCK1	Rho Associated Coiled-Coil Containing Protein Kinase 1	Protein Coding	Q13464	1129	61	GC18M038236	7.18981122970581	https://www.genecards.org/cgi-bin/carddisp.pl?gene=ROCK1
CHRM2	Cholinergic Receptor Muscarinic 2	Protein Coding	P08172	8614	61	GC07P136868	7.18197107315063	https://www.genecards.org/cgi-bin/carddisp.pl?gene=CHRM2
STC2	Stanniocalcin 2	Protein Coding	O76061	23162	54	GC05M173314	7.17604541778564	https://www.genecards.org/cgi-bin/carddisp.pl?gene=STC2
MAPK8IP3	Mitogen-Activated Protein Kinase 8 Interacting Protein 3	Protein Coding	Q9UPT6	2641	53	GC16P001706	7.16861581802368	https://www.genecards.org/cgi-bin/carddisp.pl?gene=MAPK8IP3
GCG	Glucagon	Protein Coding	P01275	5707	55	GC02M162142	7.16394138336182	https://www.genecards.org/cgi-bin/carddisp.pl?gene=GCG
PSMD1	Proteasome 26S Subunit, Non-ATPase 1	Protein Coding	Q99460	571	52	GC02P231056	7.15922069549561	https://www.genecards.org/cgi-bin/carddisp.pl?gene=PSMD1
BACH1	BTB Domain And CNC Homolog 1	Protein Coding	O14867	3024	54	GC21P029194	7.15402793884277	https://www.genecards.org/cgi-bin/carddisp.pl?gene=BACH1
H1-1	H1.1 Linker Histone, Cluster Member	Protein Coding	Q02539	4715	49	GC06M106082	7.14930629730225	https://www.genecards.org/cgi-bin/carddisp.pl?gene=H1-1
NDUFB9	NADH:Ubiquinone Oxidoreductase Subunit B9	Protein Coding	Q9Y6M9	407030	57	GC08P124539	7.14386224746704	https://www.genecards.org/cgi-bin/carddisp.pl?gene=NDUFB9
MIR30B	MicroRNA 30b	RNA Gene		618	30	GC08M134800	7.11159372329712	https://www.genecards.org/cgi-bin/carddisp.pl?gene=MIR30B
BCYRN1	Brain Cytoplasmic RNA 1	RNA Gene		100885775	28	GC02P047253	7.09615898132324	https://www.genecards.org/cgi-bin/carddisp.pl?gene=BCYRN1
BANCR	BRAF-Activated Non-Protein Coding RNA	RNA Gene		574453	21	GC09M069296	7.09553003311157	https://www.genecards.org/cgi-bin/carddisp.pl?gene=BANCR
MIR495	MicroRNA 495	RNA Gene		5777	25	GC14P121385	7.0869665145874	https://www.genecards.org/cgi-bin/carddisp.pl?gene=MIR495
PTPN6	Protein Tyrosine Phosphatase Non-Receptor Type 6	Protein Coding	P29350	4704	62	GC12P074082	7.07751941680908	https://www.genecards.org/cgi-bin/carddisp.pl?gene=PTPN6
NDUFA9	NADH:Ubiquinone Oxidoreductase Subunit A9	Protein Coding	Q16795	5732	55	GC12P004649	7.07275867462158	https://www.genecards.org/cgi-bin/carddisp.pl?gene=NDUFA9
PTGER2	Prostaglandin E Receptor 2	Protein Coding	P43116	9776	61	GC14P052314	7.05954313278198	https://www.genecards.org/cgi-bin/carddisp.pl?gene=PTGER2
ATG13	Autophagy Related 13	Protein Coding	O75143	2326	52	GC11P049057	7.04613780975342	https://www.genecards.org/cgi-bin/carddisp.pl?gene=ATG13
FMO1	Flavin Containing Dimethylaniline Monoxygenase 1	Protein Coding	Q01740	27244	51	GC01P171248	7.02767181396484	https://www.genecards.org/cgi-bin/carddisp.pl?gene=FMO1
SESN1	Sestrin 1	Protein Coding	Q9Y6P5	7234	48	GC06M110686	7.02461194992065	https://www.genecards.org/cgi-bin/carddisp.pl?gene=SESN1
TRU-TCA1-1	TRNA-SeC (Anticodon TCA) 1-1	RNA Gene		113451	18	GC19M045478	7.0168981552124	https://www.genecards.org/cgi-bin/carddisp.pl?gene=TRU-TCA1-1
AZIN2	Antizyme Inhibitor 2	Protein Coding	Q96A70	100506492	52	GC01P033081	6.98397064208984	https://www.genecards.org/cgi-bin/carddisp.pl?gene=AZIN2
DSCAM-AS1	DSCAM Antisense RNA 1	RNA Gene		25828	23	GC21P040383	6.9783673286438	https://www.genecards.org/cgi-bin/carddisp.pl?gene=DSCAM-AS1
TXN2	Thioredoxin 2	Protein Coding	Q99757	10454	55	GC22M036467	6.95310592651367	https://www.genecards.org/cgi-bin/carddisp.pl?gene=TXN2
TAB1	TGF-Beta Activated Kinase 1 (MAP3K7) Binding Protein 1	Protein Coding	Q15750	8644	55	GC22P092180	6.94929552078247	https://www.genecards.org/cgi-bin/carddisp.pl?gene=TAB1
AKR1C3	Aldo-Keto Reductase Family 1 Member C3	Protein Coding	P42330	11168	57	GC10P005035	6.94498729705811	https://www.genecards.org/cgi-bin/carddisp.pl?gene=AKR1C3
PSIP1	PC4 And SRSF1 Interacting Protein 1	Protein Coding	O75475	6632	52	GC09M015464	6.94029331207275	https://www.genecards.org/cgi-bin/carddisp.pl?gene=PSIP1
SNRPD1	Small Nuclear Ribonucleoprotein D1 Polypeptide	Protein Coding	P62314	114757	51	GC18P021612	6.9347972869873	https://www.genecards.org/cgi-bin/carddisp.pl?gene=SNRPD1
CYGB	Cytoglobin	Protein Coding	Q8WWM9	406943	50	GC17M076527	6.92029094696045	https://www.genecards.org/cgi-bin/carddisp.pl?gene=CYGB
MIR152	MicroRNA 152	RNA Gene		112597	30	GC17M048037	6.90743255615234	https://www.genecards.org/cgi-bin/carddisp.pl?gene=MIR152
CYTOR	Cytoskeleton Regulator RNA	RNA Gene		7240	30	GC02P094583	6.88067579269409	https://www.genecards.org/cgi-bin/carddisp.pl?gene=CYTOR
TRV-CAC1-2	TRNA-Val (Anticodon CAC) 1-2	RNA Gene		5601	7	GC05P181097	6.87670707702637	https://www.genecards.org/cgi-bin/carddisp.pl?gene=TRV-CAC1-2
MAPK9	Mitogen-Activated Protein Kinase 9	Protein Coding	P45984	8851	61	GC05M183397	6.87086296081543	https://www.genecards.org/cgi-bin/carddisp.pl?gene=MAPK9
CDK5R1	Cyclin Dependent Kinase 5 Regulatory Subunit 1	Protein Coding	Q15078	407036	58	GC17P032486	6.86469650268555	https://www.genecards.org/cgi-bin/carddisp.pl?gene=CDK5R1
MIR32	MicroRNA 32	RNA Gene		2021	31	GC09M109046	6.86080312728882	https://www.genecards.org/cgi-bin/carddisp.pl?gene=MIR32
ENDOG	Endonuclease G	Protein Coding	Q14249	9446	56	GC09P128818	6.84194231033325	https://www.genecards.org/cgi-bin/carddisp.pl?gene=ENDOG
GSTO1	Glutathione S-Transferase Omega 1	Protein Coding	P78417	5291	58	GC10P104235	6.83994388580322	https://www.genecards.org/cgi-bin/carddisp.pl?gene=GSTO1
PIK3CB	Phosphatidylinositol-4,5-Bisphosphate 3-Kinase Catalytic Subunit Beta	Protein Coding	P42338	2171	61	GC03M138652	6.8029727935791	https://www.genecards.org/cgi-bin/carddisp.pl?gene=PIK3CB
FABP5	Fatty Acid Binding Protein 5	Protein Coding	Q01469	6869	55	GC08P081282	6.78895854949951	https://www.genecards.org/cgi-bin/carddisp.pl?gene=FABP5
TACR1	Tachykinin Receptor 1	Protein Coding	P25103	7417	59	GC02M075860	6.78149223327637	https://www.genecards.org/cgi-bin/carddisp.pl?gene=TACR1
VDAC2	Voltage Dependent Anion Channel 2	Protein Coding	P45880	2520	56	GC10P075210	6.73744487762451	https://www.genecards.org/cgi-bin/carddisp.pl?gene=VDAC2
GAST	Gastrin	Protein Coding	P01350	2166	52	GC17P041712	6.72533273696899	https://www.genecards.org/cgi-bin/carddisp.pl?gene=GAST
FAAH	Fatty Acid Amide Hydrolase	Protein Coding	O00519	5037	61	GC01P046394	6.72423696517944	https://www.genecards.org/cgi-bin/carddisp.pl?gene=FAAH
PEBP1	Phosphatidylethanolamine Binding Protein 1	Protein Coding	P30086	2104	58	GC12P118189	6.70617294311523	https://www.genecards.org/cgi-bin/carddisp.pl?gene=PEBP1
ESRRG	Estrogen Related Receptor Gamma	Protein Coding	P62508	10105	55	GC01M216503	6.68564367294312	https://www.genecards.org/cgi-bin/carddisp.pl?gene=ESRRG
PPIF	Peptidylprolyl Isomerase F	Protein Coding	P30405	1962	56	GC10P123914	6.67791748046875	https://www.genecards.org/cgi-bin/carddisp.pl?gene=PPIF
EHHADH	Enoyl-CoA Hydratase And 3-Hydroxyacyl CoA Dehydrogenase	Protein Coding	Q08426	406928	55	GC03M185190	6.67101860046387	https://www.genecards.org/cgi-bin/carddisp.pl?gene=EHHADH
MIR137	MicroRNA 137	RNA Gene		4317	27	GC01M098046	6.6404914855957	https://www.genecards.org/cgi-bin/carddisp.pl?gene=MIR137
MMP8	Matrix Metallopeptidase 8	Protein Coding	P22894	283460	60	GC11M140389	6.6299295425415	https://www.genecards.org/cgi-bin/carddisp.pl?gene=MMP8
HNF1A-AS1	HNF1A Antisense RNA 1	RNA Gene		25805	28	GC12M124665	6.57532358169556	https://www.genecards.org/cgi-bin/carddisp.pl?gene=HNF1A-AS1
BAMBI	BMP And Activin Membrane Bound Inhibitor	Protein Coding	Q13145	2149	55	GC10P028724	6.56979465484619	https://www.genecards.org/cgi-bin/carddisp.pl?gene=BAMBI
F2R	Coagulation Factor II Thrombin Receptor	Protein Coding	P25116	10327	58	GC05P076716	6.56288194656372	https://www.genecards.org/cgi-bin/carddisp.pl?gene=F2R
AKR1A1	Aldo-Keto Reductase Family 1 Member A1	Protein Coding	P14550	6649	56	GC01P045550	6.54497241973877	https://www.genecards.org/cgi-bin/carddisp.pl?gene=AKR1A1
SOD3	Superoxide Dismutase 3	Protein Coding	P08294	2740	55	GC04P030197	6.54212474822998	https://www.genecards.org/cgi-bin/carddisp.pl?gene=SOD3
GLP1R	Glucagon Like Peptide 1 Receptor	Protein Coding	P43220	442909	60	GC06P039048	6.54004907608032	https://www.genecards.org/cgi-bin/carddisp.pl?gene=GLP1R
MIR342	MicroRNA 342	RNA Gene		11273	30	GC14P100109	6.52312278747559	https://www.genecards.org/cgi-bin/carddisp.pl?gene=MIR342
ATXN2L	Ataxin 2 Like	Protein Coding	Q8WWM7	1673	51	GC16P120905	6.5144829750061	https://www.genecards.org/cgi-bin/carddisp.pl?gene=ATXN2L
DEFB4A	Defensin Beta 4A	Protein Coding	O15263	768	48	GC08P011308	6.51326036453247	https://www.genecards.org/cgi-bin/carddisp.pl?gene=DEFB4A
CA9	Carbonic Anhydrase 9	Protein Coding	Q16790	114112	59	GC09P035673	6.50988388061523	https://www.genecards.org/cgi-bin/carddisp.pl?gene=CA9
TXNRD3	Thioredoxin Reductase 3	Protein Coding	Q86VQ6	634	49	GC03M126577	6.5076060295105	https://www.genecards.org/cgi-bin/carddisp.pl?gene=TXNRD3
CEACAM1	CEA Cell Adhesion Molecule 1	Protein Coding	P13688	116	57	GC19M042507	6.49726438522339	https://www.genecards.org/cgi-bin/carddisp.pl?gene=CEACAM1
ADCYAP1	Adenylate Cyclase Activating Polypeptide 1	Protein Coding	P18509	9360	55	GC18P000895	6.48948383331299	https://www.genecards.org/cgi-bin/carddisp.pl?gene=ADCYAP1
PPIG	Peptidylprolyl Isomerase G	Protein Coding	Q13427	51441	53	GC02P169584	6.48052501678467	https://www.genecards.org/cgi-bin/carddisp.pl?gene=PPIG
YTHDF2	YTH N6-Methyladenosine RNA Binding Protein F2	Protein Coding	Q9Y5A9	7182	49	GC01P076563	6.45547008514404	https://www.genecards.org/cgi-bin/carddisp.pl?gene=YTHDF2
NR2C2	Nuclear Receptor Subfamily 2 Group C Member 2	Protein Coding	P49116	7200	57	GC03P014947	6.44511747360229	https://www.genecards.org/cgi-bin/carddisp.pl?gene=NR2C2
TRH	Thyrotropin Releasing Hormone	Protein Coding	P20396	4702	54	GC03P129974	6.42815494537354	https://www.genecards.org/cgi-bin/carddisp.pl?gene=TRH
NDUFA8	NADH:Ubiquinone Oxidoreductase Subunit A8	Protein Coding	P51970	5581	56	GC09M122132	6.42141199111938	https://www.genecards.org/cgi-bin/carddisp.pl?gene=NDUFA8
PRKCE	Protein Kinase C Epsilon	Protein Coding	Q02156	54739	61	GC02P045651	6.4193263053894	https://www.genecards.org/cgi-bin/carddisp.pl?gene=PRKCE
XAF1	XIAP Associated Factor 1	Protein Coding	Q6GPH4	1978	50	GC17P153698	6.41127586364746	https://www.genecards.org/cgi-bin/carddisp.pl?gene=XAF1
EIF4EBP1	Eukaryotic Translation Initiation Factor 4E Binding Protein 1	Protein Coding	Q13541	5409	59	GC08P044783	6.39749479293823	https://www.genecards.org/cgi-bin/carddisp.pl?gene=EIF4EBP1
PNMT	Phenylethanolamine N-Methyltransferase	Protein Coding	P11086	1395	57	GC17P039667	6.38929128646851	https://www.genecards.org/cgi-bin/carddisp.pl?gene=PNMT
CRHR2	Corticotropin Releasing Hormone Receptor 2	Protein Coding	Q13324	8192	55	GC07M030651	6.38341426849365	https://www.genecards.org/cgi-bin/carddisp.pl?gene=CRHR2
CLPP	Caseinolytic Mitochondrial Matrix Peptidase Proteolytic Subunit	Protein Coding	Q16740	23657	58	GC19P151587	6.34739303588867	https://www.genecards.org/cgi-bin/carddisp.pl?gene=CLPP
SLC7A11	Solute Carrier Family 7 Member 11	Protein Coding	Q9UPY5	407013	57	GC04M138164	6.34542465209961	https://www.genecards.org/cgi-bin/carddisp.pl?gene=SLC7A11
MIR24-2	MicroRNA 24-2	RNA Gene		6533	27	GC19M108246	6.3436393737793	https://www.genecards.org/cgi-bin/carddisp.pl?gene=MIR24-2
SLC6A6	Solute Carrier Family 6 Member 6	Protein Coding	P31641	10531	58	GC03P014402	6.34359169006348	https://www.genecards.org/cgi-bin/carddisp.pl?gene=SLC6A6
PITRM1	Pitrilysin Metallopeptidase 1	Protein Coding	Q5JRX3	153657	53	GC10M003138	6.33628749847412	https://www.genecards.org/cgi-bin/carddisp.pl?gene=PITRM1
TTC23L	Tetratricopeptide Repeat Domain 23 Like	Protein Coding	Q6PF05	26806	37	GC05P035524	6.32737445831299	https://www.genecards.org/cgi-bin/carddisp.pl?gene=TTC23L
SNORD44	Small Nucleolar RNA, C/D Box 44	RNA Gene		4922	21	GC01M175154	6.32654190063477	https://www.genecards.org/cgi-bin/carddisp.pl?gene=SNORD44
NTS	Neurotensin	Protein Coding	P30990	26280	53	GC12P085876	6.27861309051514	https://www.genecards.org/cgi-bin/carddisp.pl?gene=NTS
IL1RAPL2	Interleukin 1 Receptor Accessory Protein Like 2	Protein Coding	Q9NP60	10911	51	GC0XP104566	6.25687885284424	https://www.genecards.org/cgi-bin/carddisp.pl?gene=IL1RAPL2
UTS2	Urotensin 2	Protein Coding	O95399	79882	51	GC01M007843	6.25441074371338	https://www.genecards.org/cgi-bin/carddisp.pl?gene=UTS2
ZC3H14	Zinc Finger CCCH-Type Containing 14	Protein Coding	Q6PJT7	10598	51	GC14P088562	6.24887037277222	https://www.genecards.org/cgi-bin/carddisp.pl?gene=ZC3H14
AHSA1	Activator Of HSP90 ATPase Activity 1	Protein Coding	O95433	4082	54	GC14P077457	6.21411228179932	https://www.genecards.org/cgi-bin/carddisp.pl?gene=AHSA1
MARCKS	Myristoylated Alanine Rich Protein Kinase C Substrate	Protein Coding	P29966	9669	52	GC06P113857	6.2119312286377	https://www.genecards.org/cgi-bin/carddisp.pl?gene=MARCKS
EIF5B	Eukaryotic Translation Initiation Factor 5B	Protein Coding	O60841	51025	51	GC02P099337	6.20241260528564	https://www.genecards.org/cgi-bin/carddisp.pl?gene=EIF5B
PAM16	Presequence Translocase Associated Motor 16	Protein Coding	Q9Y3D7	793	50	GC16M050008	6.19758415222168	https://www.genecards.org/cgi-bin/carddisp.pl?gene=PAM16
CALB1	Calbindin 1	Protein Coding	P05937	4521	57	GC08M090058	6.19200420379639	https://www.genecards.org/cgi-bin/carddisp.pl?gene=CALB1
NUDT1	Nudix Hydrolase 1	Protein Coding	P36639	4482	54	GC07P002242	6.17113494873047	https://www.genecards.org/cgi-bin/carddisp.pl?gene=NUDT1
MSRA	Methionine Sulfoxide Reductase A	Protein Coding	Q9UJ68	7033	55	GC08P010054	6.15415954589844	https://www.genecards.org/cgi-bin/carddisp.pl?gene=MSRA
TFF3	Trefoil Factor 3	Protein Coding	Q07654	5179	54	GC21M042311	6.12996768951416	https://www.genecards.org/cgi-bin/carddisp.pl?gene=TFF3
PENK	Proenkephalin	Protein Coding	P01210	2596	51	GC08M056436	6.10800266265869	https://www.genecards.org/cgi-bin/carddisp.pl?gene=PENK
GAP43	Growth Associated Protein 43	Protein Coding	P17677	5819	56	GC03P115623	6.07779026031494	https://www.genecards.org/cgi-bin/carddisp.pl?gene=GAP43
NECTIN2	Nectin Cell Adhesion Molecule 2	Protein Coding	Q92692	1357	58	GC19P152695	6.05151176452637	https://www.genecards.org/cgi-bin/carddisp.pl?gene=NECTIN2
CPA1	Carboxypeptidase A1	Protein Coding	P15085	4698	55	GC07P130380	5.99657821655273	https://www.genecards.org/cgi-bin/carddisp.pl?gene=CPA1
NDUFA5	NADH:Ubiquinone Oxidoreductase Subunit A5	Protein Coding	Q16718	252995	53	GC07M123536	5.99620532989502	https://www.genecards.org/cgi-bin/carddisp.pl?gene=NDUFA5
FNDC5	Fibronectin Type III Domain Containing 5	Protein Coding	Q8NAU1	4714	47	GC01M035669	5.99062538146973	https://www.genecards.org/cgi-bin/carddisp.pl?gene=FNDC5
NDUFB8	NADH:Ubiquinone Oxidoreductase Subunit B8	Protein Coding	O95169	253868	55	GC10M100523	5.97177982330322	https://www.genecards.org/cgi-bin/carddisp.pl?gene=NDUFB8
CRMA	Cardiomyocyte Maturation Associated LncRNA	RNA Gene		6432	22	GC20M062909	5.97068309783936	https://www.genecards.org/cgi-bin/carddisp.pl?gene=CRMA
SRSF7	Serine And Arginine Rich Splicing Factor 7	Protein Coding	Q16629	3763	51	GC02M038743	5.94969272613525	https://www.genecards.org/cgi-bin/carddisp.pl?gene=SRSF7
KCNJ6	Potassium Inwardly Rectifying Channel Subfamily J Member 6	Protein Coding	P48051	8639	60	GC21M037607	5.9420337677002	https://www.genecards.org/cgi-bin/carddisp.pl?gene=KCNJ6
AOC3	Amine Oxidase Copper Containing 3	Protein Coding	Q16853	6374	58	GC17P042851	5.93016624450684	https://www.genecards.org/cgi-bin/carddisp.pl?gene=AOC3
CXCL5	C-X-C Motif Chemokine Ligand 5	Protein Coding	P42830	4700	52	GC04M073995	5.90790605545044	https://www.genecards.org/cgi-bin/carddisp.pl?gene=CXCL5
NDUFA6	NADH:Ubiquinone Oxidoreductase Subunit A6	Protein Coding	P56556	9367	55	GC22M042085	5.89440870285034	https://www.genecards.org/cgi-bin/carddisp.pl?gene=NDUFA6
RAB9A	RAB9A, Member RAS Oncogene Family	Protein Coding	P51151	9223	49	GC0XP013930	5.87186431884766	https://www.genecards.org/cgi-bin/carddisp.pl?gene=RAB9A
MAGI1	Membrane Associated Guanylate Kinase, WW And PDZ Domain Containing 1	Protein Coding	Q96QZ7	9829	52	GC03M065330	5.83407783508301	https://www.genecards.org/cgi-bin/carddisp.pl?gene=MAGI1
DNAJC6	DnaJ Heat Shock Protein Family (Hsp40) Member C6	Protein Coding	O75061	5590	55	GC01P065248	5.83192825317383	https://www.genecards.org/cgi-bin/carddisp.pl?gene=DNAJC6
PRKCZ	Protein Kinase C Zeta	Protein Coding	Q05513	408	61	GC01P074965	5.83041763305664	https://www.genecards.org/cgi-bin/carddisp.pl?gene=PRKCZ
ARRB1	Arrestin Beta 1	Protein Coding	P49407	619556	57	GC11M140080	5.80250835418701	https://www.genecards.org/cgi-bin/carddisp.pl?gene=ARRB1
MIR455	MicroRNA 455	RNA Gene		282706	29	GC09P114209	5.77667140960693	https://www.genecards.org/cgi-bin/carddisp.pl?gene=MIR455
DAOA-AS1	DAOA Antisense RNA 1	RNA Gene		2915	24	GC13M105467	5.77234411239624	https://www.genecards.org/cgi-bin/carddisp.pl?gene=DAOA-AS1
GRM5	Glutamate Metabotropic Receptor 5	Protein Coding	P41594	8876	60	GC11M088504	5.74568939208984	https://www.genecards.org/cgi-bin/carddisp.pl?gene=GRM5
VNN1	Vanin 1	Protein Coding	O95497	4731	55	GC06M132680	5.74385166168213	https://www.genecards.org/cgi-bin/carddisp.pl?gene=VNN1
NDUFV3	NADH:Ubiquinone Oxidoreductase Subunit V3	Protein Coding	P56181	56339	52	GC21P042879	5.71436023712158	https://www.genecards.org/cgi-bin/carddisp.pl?gene=NDUFV3
METTL3	Methyltransferase 3, N6-Adenosine-Methyltransferase Complex Catalytic Subunit	Protein Coding	Q86U44	347	54	GC14M021498	5.70677661895752	https://www.genecards.org/cgi-bin/carddisp.pl?gene=METTL3
APOD	Apolipoprotein D	Protein Coding	P05090	9146	55	GC03M195568	5.67453813552856	https://www.genecards.org/cgi-bin/carddisp.pl?gene=APOD
HGS	Hepatocyte Growth Factor-Regulated Tyrosine Kinase Substrate	Protein Coding	O14964	6625	56	GC17P081683	5.65867328643799	https://www.genecards.org/cgi-bin/carddisp.pl?gene=HGS
SNRNP70	Small Nuclear Ribonucleoprotein U1 Subunit 70	Protein Coding	P08621	4837	52	GC19P049085	5.65678405761719	https://www.genecards.org/cgi-bin/carddisp.pl?gene=SNRNP70
NNMT	Nicotinamide N-Methyltransferase	Protein Coding	P40261	60468	57	GC11P114257	5.6212739944458	https://www.genecards.org/cgi-bin/carddisp.pl?gene=NNMT
BACH2	BTB Domain And CNC Homolog 2	Protein Coding	Q9BYV9	1512	54	GC06M089926	5.61931276321411	https://www.genecards.org/cgi-bin/carddisp.pl?gene=BACH2
CTSH	Cathepsin H	Protein Coding	P09668	9475	58	GC15M162922	5.61904859542847	https://www.genecards.org/cgi-bin/carddisp.pl?gene=CTSH
ROCK2	Rho Associated Coiled-Coil Containing Protein Kinase 2	Protein Coding	O75116	2691	58	GC02M011604	5.61498165130615	https://www.genecards.org/cgi-bin/carddisp.pl?gene=ROCK2
GHRH	Growth Hormone Releasing Hormone	Protein Coding	P01286	9100	50	GC20M037251	5.59089994430542	https://www.genecards.org/cgi-bin/carddisp.pl?gene=GHRH
USP10	Ubiquitin Specific Peptidase 10	Protein Coding	Q14694	3936	56	GC16P122475	5.56695079803467	https://www.genecards.org/cgi-bin/carddisp.pl?gene=USP10
LCP1	Lymphocyte Cytosolic Protein 1	Protein Coding	P13796	373156	54	GC13M046132	5.55816459655762	https://www.genecards.org/cgi-bin/carddisp.pl?gene=LCP1
GSTK1	Glutathione S-Transferase Kappa 1	Protein Coding	Q9Y2Q3	5606	51	GC07P165859	5.55514812469482	https://www.genecards.org/cgi-bin/carddisp.pl?gene=GSTK1
MAP2K3	Mitogen-Activated Protein Kinase Kinase 3	Protein Coding	P46734	4716	61	GC17P154189	5.55482625961304	https://www.genecards.org/cgi-bin/carddisp.pl?gene=MAP2K3
NDUFB10	NADH:Ubiquinone Oxidoreductase Subunit B10	Protein Coding	O96000	693124	55	GC16P120164	5.54010677337646	https://www.genecards.org/cgi-bin/carddisp.pl?gene=NDUFB10
MIR532	MicroRNA 532	RNA Gene		887	25	GC0XP060936	5.51915121078491	https://www.genecards.org/cgi-bin/carddisp.pl?gene=MIR532
CCKBR	Cholecystokinin B Receptor	Protein Coding	P32239	57419	57	GC11P006259	5.47432613372803	https://www.genecards.org/cgi-bin/carddisp.pl?gene=CCKBR
SLC24A3	Solute Carrier Family 24 Member 3	Protein Coding	Q9HC58	407051	51	GC20P019212	5.46199893951416	https://www.genecards.org/cgi-bin/carddisp.pl?gene=SLC24A3
MIR9-3	MicroRNA 9-3	RNA Gene		54541	25	GC15P089368	5.4519100189209	https://www.genecards.org/cgi-bin/carddisp.pl?gene=MIR9-3
DDIT4	DNA Damage Inducible Transcript 4	Protein Coding	Q9NX09	151306	55	GC10P072273	5.42412710189819	https://www.genecards.org/cgi-bin/carddisp.pl?gene=DDIT4
GPBAR1	G Protein-Coupled Bile Acid Receptor 1	Protein Coding	Q8TDU6	84812	52	GC02P218259	5.42193603515625	https://www.genecards.org/cgi-bin/carddisp.pl?gene=GPBAR1
PLCD4	Phospholipase C Delta 4	Protein Coding	Q9BRC7	1520	50	GC02P218608	5.39015817642212	https://www.genecards.org/cgi-bin/carddisp.pl?gene=PLCD4
CTSS	Cathepsin S	Protein Coding	P25774	51773	58	GC01M150730	5.36869049072266	https://www.genecards.org/cgi-bin/carddisp.pl?gene=CTSS
RSF1	Remodeling And Spacing Factor 1	Protein Coding	Q96T23	553	47	GC11M140147	5.36838674545288	https://www.genecards.org/cgi-bin/carddisp.pl?gene=RSF1
AVPR1B	Arginine Vasopressin Receptor 1B	Protein Coding	P47901	58538	55	GC01M206109	5.36707305908203	https://www.genecards.org/cgi-bin/carddisp.pl?gene=AVPR1B
MPP4	MAGUK P55 Scaffold Protein 4	Protein Coding	Q96JB8	552	45	GC02M201644	5.32846593856812	https://www.genecards.org/cgi-bin/carddisp.pl?gene=MPP4
AVPR1A	Arginine Vasopressin Receptor 1A	Protein Coding	P37288	442895	58	GC12M063142	5.30210971832275	https://www.genecards.org/cgi-bin/carddisp.pl?gene=AVPR1A
MIR302C	MicroRNA 302c	RNA Gene		9690	28	GC04M113186	5.27962255477905	https://www.genecards.org/cgi-bin/carddisp.pl?gene=MIR302C
UBE3C	Ubiquitin Protein Ligase E3C	Protein Coding	Q15386	1393	52	GC07P157138	5.26511669158936	https://www.genecards.org/cgi-bin/carddisp.pl?gene=UBE3C
CRHBP	Corticotropin Releasing Hormone Binding Protein	Protein Coding	P24387	56924	54	GC05P082944	5.23476028442383	https://www.genecards.org/cgi-bin/carddisp.pl?gene=CRHBP
PAK6	P21 (RAC1) Activated Kinase 6	Protein Coding	Q9NQU5	4725	57	GC15P040217	5.22082567214966	https://www.genecards.org/cgi-bin/carddisp.pl?gene=PAK6
NDUFS5	NADH:Ubiquinone Oxidoreductase Subunit S5	Protein Coding	O43920	10153	51	GC01P039026	5.21943521499634	https://www.genecards.org/cgi-bin/carddisp.pl?gene=NDUFS5
CEBPZ	CCAAT Enhancer Binding Protein Zeta	Protein Coding	Q03701	2745	48	GC02M037201	5.20034313201904	https://www.genecards.org/cgi-bin/carddisp.pl?gene=CEBPZ
GLRX	Glutaredoxin	Protein Coding	P35754	4701	56	GC05M095752	5.18982458114624	https://www.genecards.org/cgi-bin/carddisp.pl?gene=GLRX
NDUFA7	NADH:Ubiquinone Oxidoreductase Subunit A7	Protein Coding	O95182	5304	50	GC19M008308	5.18795108795166	https://www.genecards.org/cgi-bin/carddisp.pl?gene=NDUFA7
PIP	Prolactin Induced Protein	Protein Coding	P12273	6767	50	GC07P143132	5.1710467338562	https://www.genecards.org/cgi-bin/carddisp.pl?gene=PIP
ST13	ST13 Hsp70 Interacting Protein	Protein Coding	P50502	11052	51	GC22M086151	5.14046192169189	https://www.genecards.org/cgi-bin/carddisp.pl?gene=ST13
CPSF6	Cleavage And Polyadenylation Specific Factor 6	Protein Coding	Q16630	27347	50	GC12P069239	5.13678646087646	https://www.genecards.org/cgi-bin/carddisp.pl?gene=CPSF6
STK39	Serine/Threonine Kinase 39	Protein Coding	Q9UEW8	442911	57	GC02M167954	5.1187744140625	https://www.genecards.org/cgi-bin/carddisp.pl?gene=STK39
MIR346	MicroRNA 346	RNA Gene		5536	28	GC10M086264	5.09530305862427	https://www.genecards.org/cgi-bin/carddisp.pl?gene=MIR346
PPP5C	Protein Phosphatase 5 Catalytic Subunit	Protein Coding	P53041	869	58	GC19P152735	5.05399942398071	https://www.genecards.org/cgi-bin/carddisp.pl?gene=PPP5C
CBLN1	Cerebellin 1 Precursor	Protein Coding	P23435	574502	53	GC16M049277	5.04276752471924	https://www.genecards.org/cgi-bin/carddisp.pl?gene=CBLN1
MIR500A	MicroRNA 500a	RNA Gene		9463	25	GC0XP050008	5.04156923294067	https://www.genecards.org/cgi-bin/carddisp.pl?gene=MIR500A
PICK1	Protein Interacting With PRKCA 1	Protein Coding	Q9NRD5	2847	55	GC22P038056	5.04114818572998	https://www.genecards.org/cgi-bin/carddisp.pl?gene=PICK1
MCHR1	Melanin Concentrating Hormone Receptor 1	Protein Coding	Q99705	1522	55	GC22P040679	5.00617456436157	https://www.genecards.org/cgi-bin/carddisp.pl?gene=MCHR1
CTSZ	Cathepsin Z	Protein Coding	Q9UBR2	2913	57	GC20M058999	4.99499559402466	https://www.genecards.org/cgi-bin/carddisp.pl?gene=CTSZ
GRM3	Glutamate Metabotropic Receptor 3	Protein Coding	Q14832	7738	58	GC07P086643	4.99455118179321	https://www.genecards.org/cgi-bin/carddisp.pl?gene=GRM3
ZNF184	Zinc Finger Protein 184	Protein Coding	Q99676	100874054	49	GC06M106170	4.97041893005371	https://www.genecards.org/cgi-bin/carddisp.pl?gene=ZNF184
FALEC	Focally Amplified LncRNA Regulator Of ECM1	RNA Gene		574458	24	GC01P176484	4.93994569778442	https://www.genecards.org/cgi-bin/carddisp.pl?gene=FALEC
MIR512-1	MicroRNA 512-1	RNA Gene		59352	27	GC19P153071	4.92771911621094	https://www.genecards.org/cgi-bin/carddisp.pl?gene=MIR512-1
LGR6	Leucine Rich Repeat Containing G Protein-Coupled Receptor 6	Protein Coding	Q9HBX8	384	52	GC01P202193	4.90100193023682	https://www.genecards.org/cgi-bin/carddisp.pl?gene=LGR6
ARG2	Arginase 2	Protein Coding	P78540	9943	59	GC14P067619	4.89166164398193	https://www.genecards.org/cgi-bin/carddisp.pl?gene=ARG2
OXSR1	Oxidative Stress Responsive Kinase 1	Protein Coding	O95747	6085	53	GC03P038506	4.88579368591309	https://www.genecards.org/cgi-bin/carddisp.pl?gene=OXSR1
RNY3	RNA, Ro60-Associated Y3	RNA Gene		57650	24	GC07P165919	4.84736728668213	https://www.genecards.org/cgi-bin/carddisp.pl?gene=RNY3
CIP2A	Cellular Inhibitor Of PP2A	Protein Coding	Q8TCG1	1964	48	GC03M108616	4.82747554779053	https://www.genecards.org/cgi-bin/carddisp.pl?gene=CIP2A
EIF1AX	Eukaryotic Translation Initiation Factor 1A X-Linked	Protein Coding	P47813	6894	52	GC0XM020124	4.8177604675293	https://www.genecards.org/cgi-bin/carddisp.pl?gene=EIF1AX
TARBP1	TRNA Guanosine 2 -O-Methyltransferase TARBP1	Protein Coding	Q13395	8519	49	GC01M234391	4.81562995910645	https://www.genecards.org/cgi-bin/carddisp.pl?gene=TARBP1
IFITM1	Interferon Induced Transmembrane Protein 1	Protein Coding	P13164	141	52	GC11P020216	4.78312301635742	https://www.genecards.org/cgi-bin/carddisp.pl?gene=IFITM1
ADPRH	ADP-Ribosylarginine Hydrolase	Protein Coding	P54922	91746	48	GC03P119579	4.76889896392822	https://www.genecards.org/cgi-bin/carddisp.pl?gene=ADPRH
YTHDC1	YTH N6-Methyladenosine RNA Binding Protein C1	Protein Coding	Q96MU7	729082	49	GC04M068310	4.75377893447876	https://www.genecards.org/cgi-bin/carddisp.pl?gene=YTHDC1
OIP5-AS1	OIP5 Antisense RNA 1	RNA Gene		84867	25	GC15P192868	4.70266056060791	https://www.genecards.org/cgi-bin/carddisp.pl?gene=OIP5-AS1
PTPN5	Protein Tyrosine Phosphatase Non-Receptor Type 5	Protein Coding	P54829	6574	54	GC11M018727	4.69614839553833	https://www.genecards.org/cgi-bin/carddisp.pl?gene=PTPN5
SLC20A1	Solute Carrier Family 20 Member 1	Protein Coding	Q8WUM9	10298	56	GC02P154105	4.66748	https://www.genecards.org/cgi-bin/carddisp.pl?gene=SLC20A1
PAK4	P21 (RAC1) Activated Kinase 4	Protein Coding	O96013	23481	61	GC19P039125	4.66334772109985	https://www.genecards.org/cgi-bin/carddisp.pl?gene=PAK4
PES1	Pescadillo Ribosomal Biogenesis Factor 1	Protein Coding	O00541	10010	50	GC22M030576	4.65431690216064	https://www.genecards.org/cgi-bin/carddisp.pl?gene=PES1
TANK	TRAF Family Member Associated NFKB Activator	Protein Coding	Q92844	6430	55	GC02P161136	4.64554834365845	https://www.genecards.org/cgi-bin/carddisp.pl?gene=TANK
SRSF5	Serine And Arginine Rich Splicing Factor 5	Protein Coding	Q13243	57016	46	GC14P069727	4.58504486083984	https://www.genecards.org/cgi-bin/carddisp.pl?gene=SRSF5
AKR1B10	Aldo-Keto Reductase Family 1 Member B10	Protein Coding	O60218	728441	56	GC07P134527	4.56205749511719	https://www.genecards.org/cgi-bin/carddisp.pl?gene=AKR1B10
GGT2P	Gamma-Glutamyltransferase 2, Pseudogene	Pseudogene	P36268	29844	39	GC22M086486	4.5213737487793	https://www.genecards.org/cgi-bin/carddisp.pl?gene=GGT2P
TFPT	TCF3 Fusion Partner	Protein Coding	P0C1Z6	25802	45	GC19M054107	4.51966142654419	https://www.genecards.org/cgi-bin/carddisp.pl?gene=TFPT
LMOD1	Leiomodin 1	Protein Coding	P29536	79940	52	GC01M201896	4.49594402313232	https://www.genecards.org/cgi-bin/carddisp.pl?gene=LMOD1
LINC00472	Long Intergenic Non-Protein Coding RNA 472	RNA Gene	Q9H8W2	2948	36	GC06M109695	4.46812105178833	https://www.genecards.org/cgi-bin/carddisp.pl?gene=LINC00472
GSTM4	Glutathione S-Transferase Mu 4	Protein Coding	Q03013	387032	51	GC01P111914	4.45733022689819	https://www.genecards.org/cgi-bin/carddisp.pl?gene=GSTM4
ZKSCAN4	Zinc Finger With KRAB And SCAN Domains 4	Protein Coding	Q969J2	57602	40	GC06M106233	4.44961357116699	https://www.genecards.org/cgi-bin/carddisp.pl?gene=ZKSCAN4
USP36	Ubiquitin Specific Peptidase 36	Protein Coding	Q9P275	407047	48	GC17M078787	4.44015550613403	https://www.genecards.org/cgi-bin/carddisp.pl?gene=USP36
MIR9-2	MicroRNA 9-2	RNA Gene		406925	25	GC05M088666	4.43398380279541	https://www.genecards.org/cgi-bin/carddisp.pl?gene=MIR9-2
MIR135A1	MicroRNA 135a-1	RNA Gene		64478	30	GC03M054893	4.41163444519043	https://www.genecards.org/cgi-bin/carddisp.pl?gene=MIR135A1
CSMD1	CUB And Sushi Multiple Domains 1	Protein Coding	Q96PZ7	108	49	GC08M003093	4.4054913520813	https://www.genecards.org/cgi-bin/carddisp.pl?gene=CSMD1
ADCY2	Adenylate Cyclase 2	Protein Coding	Q08462	84146	57	GC05P007396	4.38499927520752	https://www.genecards.org/cgi-bin/carddisp.pl?gene=ADCY2
ZNF644	Zinc Finger Protein 644	Protein Coding	Q9H582	93655	48	GC01M090915	4.38396978378296	https://www.genecards.org/cgi-bin/carddisp.pl?gene=ZNF644
ST7-OT3	ST7 Overlapping Transcript 3	RNA Gene		10494	20	GC07P117455	4.37345886230469	https://www.genecards.org/cgi-bin/carddisp.pl?gene=ST7-OT3
STK25	Serine/Threonine Kinase 25	Protein Coding	O00506	4886	51	GC02M241492	4.3450927734375	https://www.genecards.org/cgi-bin/carddisp.pl?gene=STK25
NPY1R	Neuropeptide Y Receptor Y1	Protein Coding	P25929	6084	57	GC04M163323	4.30797100067139	https://www.genecards.org/cgi-bin/carddisp.pl?gene=NPY1R
RNY1	RNA, Ro60-Associated Y1	RNA Gene		1447	24	GC07M148987	4.28248119354248	https://www.genecards.org/cgi-bin/carddisp.pl?gene=RNY1
CSN2	Casein Beta	Protein Coding	P05814	90550	46	GC04M069955	4.27574396133423	https://www.genecards.org/cgi-bin/carddisp.pl?gene=CSN2
MCU	Mitochondrial Calcium Uniporter	Protein Coding	Q8NE86	11188	51	GC10P072692	4.27549934387207	https://www.genecards.org/cgi-bin/carddisp.pl?gene=MCU
NISCH	Nischarin	Protein Coding	Q9Y2I1	23564	57	GC03P052455	4.26342868804932	https://www.genecards.org/cgi-bin/carddisp.pl?gene=NISCH
DDAH2	DDAH Family Member 2, ADMA-Independent	Protein Coding	O95865	54915	53	GC06M031727	4.24103832244873	https://www.genecards.org/cgi-bin/carddisp.pl?gene=DDAH2
YTHDF1	YTH N6-Methyladenosine RNA Binding Protein F1	Protein Coding	Q9BYJ9	11076	48	GC20M063195	4.20833015441895	https://www.genecards.org/cgi-bin/carddisp.pl?gene=YTHDF1
TPPP	Tubulin Polymerization Promoting Protein	Protein Coding	O94811	100533970	53	GC05M000659	4.19979763031006	https://www.genecards.org/cgi-bin/carddisp.pl?gene=TPPP
P2RX5-TAX1BP3	P2RX5-TAX1BP3 Readthrough (NMD Candidate)	RNA Gene		4501	20	GC17M096016	4.1974983215332	https://www.genecards.org/cgi-bin/carddisp.pl?gene=P2RX5-TAX1BP3
MT1X	Metallothionein 1X	Protein Coding	P80297	11181	51	GC16P121603	4.14182806015015	https://www.genecards.org/cgi-bin/carddisp.pl?gene=MT1X
TREH	Trehalase	Protein Coding	O43280	9577	55	GC11M118657	4.12762498855591	https://www.genecards.org/cgi-bin/carddisp.pl?gene=TREH
BABAM2	BRISC And BRCA1 A Complex Member 2	Protein Coding	Q9NXR7	64969	48	GC02P029757	4.12414264678955	https://www.genecards.org/cgi-bin/carddisp.pl?gene=BABAM2
MRPS5	Mitochondrial Ribosomal Protein S5	Protein Coding	P82675	7219	44	GC02M102260	4.09467124938965	https://www.genecards.org/cgi-bin/carddisp.pl?gene=MRPS5
TRP-TGG3-1	TRNA-Pro (Anticodon TGG) 3-1	RNA Gene		102157401	11	GC05M183442	4.07741832733154	https://www.genecards.org/cgi-bin/carddisp.pl?gene=TRP-TGG3-1
PCBP2-OT1	PCBP2 Overlapping Transcript 1	RNA Gene		10085	15	GC12P053464	4.07140254974365	https://www.genecards.org/cgi-bin/carddisp.pl?gene=PCBP2-OT1
EDIL3	EGF Like Repeats And Discoidin Domains 3	Protein Coding	O43854	23163	48	GC05M083940	4.04919862747192	https://www.genecards.org/cgi-bin/carddisp.pl?gene=EDIL3
GGA3	Golgi Associated, Gamma Adaptin Ear Containing, ARF Binding Protein 3	Protein Coding	Q9NZ52	51182	50	GC17M075236	4.02437925338745	https://www.genecards.org/cgi-bin/carddisp.pl?gene=GGA3
HSPA14	Heat Shock Protein Family A (Hsp70) Member 14	Protein Coding	Q0VDF9	1787	48	GC10P014860	4.00448703765869	https://www.genecards.org/cgi-bin/carddisp.pl?gene=HSPA14
TRDMT1	TRNA Aspartic Acid Methyltransferase 1	Protein Coding	O14717	4711	53	GC10M017138	4.00385141372681	https://www.genecards.org/cgi-bin/carddisp.pl?gene=TRDMT1
NDUFB5	NADH:Ubiquinone Oxidoreductase Subunit B5	Protein Coding	O43674	26871	48	GC03P179604	3.99939370155334	https://www.genecards.org/cgi-bin/carddisp.pl?gene=NDUFB5
RNU1-1	RNA, U1 Small Nuclear 1	RNA Gene		9962	22	GC01M016514	3.95824146270752	https://www.genecards.org/cgi-bin/carddisp.pl?gene=RNU1-1
SLC23A2	Solute Carrier Family 23 Member 2	Protein Coding	Q9UGH3	997	51	GC20M004852	3.94545984268188	https://www.genecards.org/cgi-bin/carddisp.pl?gene=SLC23A2
CDC34	Cell Division Cycle 34, Ubiquitin Conjugating Enzyme	Protein Coding	P49427	107372315	55	GC19P151341	3.92384576797485	https://www.genecards.org/cgi-bin/carddisp.pl?gene=CDC34
LOC107372315	OSGEP/APEX1 Bi-Directional Promoter Region	Functional Element		3933	7	GC14P057219	3.90784215927124	https://www.genecards.org/cgi-bin/carddisp.pl?gene=LOC107372315
LCN1	Lipocalin 1	Protein Coding	P31025	874	51	GC09P135521	3.83339476585388	https://www.genecards.org/cgi-bin/carddisp.pl?gene=LCN1
CBR3	Carbonyl Reductase 3	Protein Coding	O75828	10581	54	GC21P037037	3.82839608192444	https://www.genecards.org/cgi-bin/carddisp.pl?gene=CBR3
IFITM2	Interferon Induced Transmembrane Protein 2	Protein Coding	Q01629	103752587	48	GC11P020212	3.80630922317505	https://www.genecards.org/cgi-bin/carddisp.pl?gene=IFITM2
FOXC2-AS1	FOXC2 Antisense RNA 1	RNA Gene		7230	24	GC16M086566	3.76708936691284	https://www.genecards.org/cgi-bin/carddisp.pl?gene=FOXC2-AS1
TRR-TCT2-1	TRNA-Arg (Anticodon TCT) 2-1	RNA Gene		79924	10	GC17P153780	3.73932957649231	https://www.genecards.org/cgi-bin/carddisp.pl?gene=TRR-TCT2-1
ADM2	Adrenomedullin 2	Protein Coding	Q7Z4H4	23176	47	GC22P050481	3.73248529434204	https://www.genecards.org/cgi-bin/carddisp.pl?gene=ADM2
SEPTIN8	Septin 8	Protein Coding	Q92599	83594	47	GC05M132751	3.72206807136536	https://www.genecards.org/cgi-bin/carddisp.pl?gene=SEPTIN8
NUDT12	Nudix Hydrolase 12	Protein Coding	Q9BQG2	143686	47	GC05M103548	3.71327424049377	https://www.genecards.org/cgi-bin/carddisp.pl?gene=NUDT12
SESN3	Sestrin 3	Protein Coding	P58005	8544	48	GC11M140326	3.70979166030884	https://www.genecards.org/cgi-bin/carddisp.pl?gene=SESN3
PIR	Pirin	Protein Coding	O00625	51377	50	GC0XM016350	3.68433213233948	https://www.genecards.org/cgi-bin/carddisp.pl?gene=PIR
UCHL5	Ubiquitin C-Terminal Hydrolase L5	Protein Coding	Q9Y5K5	23786	52	GC01M193012	3.6704249382019	https://www.genecards.org/cgi-bin/carddisp.pl?gene=UCHL5
BCL2L13	BCL2 Like 13	Protein Coding	Q9BXK5	11221	51	GC22P017628	3.66492938995361	https://www.genecards.org/cgi-bin/carddisp.pl?gene=BCL2L13
DUSP10	Dual Specificity Phosphatase 10	Protein Coding	Q9Y6W6	221935	54	GC01M221701	3.6145076751709	https://www.genecards.org/cgi-bin/carddisp.pl?gene=DUSP10
SDK1	Sidekick Cell Adhesion Molecule 1	Protein Coding	Q7Z5N4	693122	45	GC07P018924	3.60951256752014	https://www.genecards.org/cgi-bin/carddisp.pl?gene=SDK1
MIR421	MicroRNA 421	RNA Gene		116933	21	GC0XM074218	3.53752	https://www.genecards.org/cgi-bin/carddisp.pl?gene=MIR421
CLRN1-AS1	CLRN1 Antisense RNA 1	RNA Gene		100126319	22	GC03P150975	3.46165823936462	https://www.genecards.org/cgi-bin/carddisp.pl?gene=CLRN1-AS1
MIR216B	MicroRNA 216b	RNA Gene		140809	24	GC02M056000	3.43875455856323	https://www.genecards.org/cgi-bin/carddisp.pl?gene=MIR216B
SRXN1	Sulfiredoxin 1	Protein Coding	Q9BYN0	1469	47	GC20M000714	3.43654012680054	https://www.genecards.org/cgi-bin/carddisp.pl?gene=SRXN1
CST1	Cystatin SN	Protein Coding	P01037	5550	44	GC20M024209	3.36533212661743	https://www.genecards.org/cgi-bin/carddisp.pl?gene=CST1
PREP	Prolyl Endopeptidase	Protein Coding	P48147	645	55	GC06M108625	3.31065559387207	https://www.genecards.org/cgi-bin/carddisp.pl?gene=PREP
BLVRB	Biliverdin Reductase B	Protein Coding	P30043	100505994	53	GC19M040447	3.29092597961426	https://www.genecards.org/cgi-bin/carddisp.pl?gene=BLVRB
LUCAT1	Lung Cancer Associated Transcript 1	RNA Gene		9481	25	GC05M091054	3.27936673164368	https://www.genecards.org/cgi-bin/carddisp.pl?gene=LUCAT1
SLC25A27	Solute Carrier Family 25 Member 27	Protein Coding	O95847	768212	51	GC06P046652	3.23243856430054	https://www.genecards.org/cgi-bin/carddisp.pl?gene=SLC25A27
MIR758	MicroRNA 758	RNA Gene		2823	21	GC14P121395	3.21218729019165	https://www.genecards.org/cgi-bin/carddisp.pl?gene=MIR758
GPM6A	Glycoprotein M6A	Protein Coding	P51674	2358	52	GC04M175632	3.17575860023499	https://www.genecards.org/cgi-bin/carddisp.pl?gene=GPM6A
FPR2	Formyl Peptide Receptor 2	Protein Coding	P25090	2980	58	GC19P051752	3.15274238586426	https://www.genecards.org/cgi-bin/carddisp.pl?gene=FPR2
GUCA2A	Guanylate Cyclase Activator 2A	Protein Coding	Q02747	85495	50	GC01M042162	3.15003705024719	https://www.genecards.org/cgi-bin/carddisp.pl?gene=GUCA2A
RPPH1	Ribonuclease P RNA Component H1	RNA Gene		5481	24	GC14M028647	3.13192415237427	https://www.genecards.org/cgi-bin/carddisp.pl?gene=RPPH1
PPID	Peptidylprolyl Isomerase D	Protein Coding	Q08752	401253	57	GC04M158709	3.11256408691406	https://www.genecards.org/cgi-bin/carddisp.pl?gene=PPID
LINC00336	Long Intergenic Non-Protein Coding RNA 336	RNA Gene	Q6ZUF6	256021	31	GC06M033586	3.1067533493042	https://www.genecards.org/cgi-bin/carddisp.pl?gene=LINC00336
LINC01619	Long Intergenic Non-Protein Coding RNA 1619	RNA Gene	G3V211	100313892	25	GC12M091993	3.1005539894104	https://www.genecards.org/cgi-bin/carddisp.pl?gene=LINC01619
MIR761	MicroRNA 761	RNA Gene		9064	12	GC01M051836	3.08325242996216	https://www.genecards.org/cgi-bin/carddisp.pl?gene=MIR761
MAP3K6	Mitogen-Activated Protein Kinase Kinase Kinase 6	Protein Coding	O95382	9191	51	GC01M034806	3.04437494277954	https://www.genecards.org/cgi-bin/carddisp.pl?gene=MAP3K6
DEDD	Death Effector Domain Containing	Protein Coding	O75618	8811	44	GC01M161120	3.01453185081482	https://www.genecards.org/cgi-bin/carddisp.pl?gene=DEDD
GALR2	Galanin Receptor 2	Protein Coding	O43603	57645	52	GC17P155614	2.97711086273193	https://www.genecards.org/cgi-bin/carddisp.pl?gene=GALR2
POGK	Pogo Transposable Element Derived With KRAB Domain	Protein Coding	Q9P215	84365	41	GC01P166839	2.96899914741516	https://www.genecards.org/cgi-bin/carddisp.pl?gene=POGK
NIFK	Nucleolar Protein Interacting With The FHA Domain Of MKI67	Protein Coding	Q9BYG3	7206	42	GC02M121726	2.92705702781677	https://www.genecards.org/cgi-bin/carddisp.pl?gene=NIFK
TRK-TTT3-5	TRNA-Lys (Anticodon TTT) 3-5	RNA Gene		54552	11	GC17P153778	2.8390851020813	https://www.genecards.org/cgi-bin/carddisp.pl?gene=TRK-TTT3-5
GNL3L	G Protein Nucleolar 3 Like	Protein Coding	Q9NVN8	4706	41	GC0XP061087	2.79150342941284	https://www.genecards.org/cgi-bin/carddisp.pl?gene=GNL3L
NDUFAB1	NADH:Ubiquinone Oxidoreductase Subunit AB1	Protein Coding	O14561	22921	54	GC16M050692	2.73542213439941	https://www.genecards.org/cgi-bin/carddisp.pl?gene=NDUFAB1
MSRB2	Methionine Sulfoxide Reductase B2	Protein Coding	Q9Y3D2	100616182	51	GC10P023095	2.69119262695313	https://www.genecards.org/cgi-bin/carddisp.pl?gene=MSRB2
MIR4500	MicroRNA 4500	RNA Gene		6060	12	GC13M087618	2.63699769973755	https://www.genecards.org/cgi-bin/carddisp.pl?gene=MIR4500
RNU1-4	RNA, U1 Small Nuclear 4	RNA Gene		51380	14	GC01P016740	2.58974003791809	https://www.genecards.org/cgi-bin/carddisp.pl?gene=RNU1-4
CSAD	Cysteine Sulfinic Acid Decarboxylase	Protein Coding	Q9Y600	83855	50	GC12M053160	2.57179975509644	https://www.genecards.org/cgi-bin/carddisp.pl?gene=CSAD
KLF16	KLF Transcription Factor 16	Protein Coding	Q9BXK1	259217	41	GC19M001852	2.55702066421509	https://www.genecards.org/cgi-bin/carddisp.pl?gene=KLF16
HSPA12A	Heat Shock Protein Family A (Hsp70) Member 12A	Protein Coding	O43301	115098	47	GC10M116671	2.37560200691223	https://www.genecards.org/cgi-bin/carddisp.pl?gene=HSPA12A
CCDC124	Coiled-Coil Domain Containing 124	Protein Coding	Q96CT7	84817	39	GC19P152095	2.22457885742188	https://www.genecards.org/cgi-bin/carddisp.pl?gene=CCDC124
TXNDC17	Thioredoxin Domain Containing 17	Protein Coding	Q9BRA2	100422920	46	GC17P006640	2.1580638885498	https://www.genecards.org/cgi-bin/carddisp.pl?gene=TXNDC17
MIR548X	MicroRNA 548x	RNA Gene		56061	12	GC21M018686	2.12873101234436	https://www.genecards.org/cgi-bin/carddisp.pl?gene=MIR548X
UBFD1	Ubiquitin Family Domain Containing 1	Protein Coding	O14562	102465513	42	GC16P023557	1.9809947013855	https://www.genecards.org/cgi-bin/carddisp.pl?gene=UBFD1
MIR6852	MicroRNA 6852	RNA Gene		102606463	8	GC09M035710	1.97566223144531	https://www.genecards.org/cgi-bin/carddisp.pl?gene=MIR6852
LINC01152	Long Intergenic Non-Protein Coding RNA 1152	RNA Gene			21	GC17P072030	1.77248668670654	https://www.genecards.org/cgi-bin/carddisp.pl?gene=LINC01152
