# Supplementary material for: Identification of Key Genes Associated with Endoplasmic Reticulum Stress in Calcium Oxalate Kidney Stones
Source: Genes (Basel). 2025 Nov 6;16(11):1338. doi: 10.3390/genes16111338 (PMC12651965; doi:10.3390/genes16111338)
Supplement: Supplementary file 1 [file genes-16-01338-s001.zip › Supplementary Table S2.xlsx]

## Sheet: result1
	cor	adj.p
A2M	0.263689	1.55e-40
A2M-AS1	0.0230189	0.252985
A2ML1	0.0088545	0.660177
A2MP1	0.0162855	0.418693
A4GALT	0.0347035	0.0847652
AAAS	0.0432793	0.031556
AACS	0.00212959	0.915787
AADACL2	-0.0292704	0.14603
AADAT	0.000166257	0.993413
AAED1	0.212836	1.12e-26
AAGAB	0.0645466	0.00133508
AAK1	0.0686189	0.000646752
AAMDC	0.0285238	0.156598
AAMP	0.0475239	0.018222
AAR2	0.0638571	0.00150361
AARD	0.0380667	0.0586456
AARS	0.0676905	0.000765575
AARS2	-0.00262688	0.896223
AARSD1	-0.0194069	0.335187
AASDH	0.048591	0.0157717
AASDHPPT	0.119289	2.77e-09
AASS	0.0693423	0.000566302
AATF	0.0720943	0.000337826
AATK	-0.0309569	0.124172
ABAT	0.00718265	0.721353
ABCA1	0.112316	2.21e-08
ABCA10	0.00378088	0.851084
ABCA11P	-0.00406853	0.839902
ABCA12	-0.0078533	0.696572
ABCA17P	-0.0204305	0.310317
ABCA2	0.0305808	0.12881
ABCA3	-0.0202562	0.314463
ABCA4	0.0358139	0.0752617
ABCA5	0.0394877	0.0498233
ABCA6	0.00775073	0.700342
ABCA7	-0.010629	0.597648
ABCA8	0.0120994	0.54797
ABCA9	0.000222801	0.991173
ABCB1	0.201412	5.27e-24
ABCB10	0.0528972	0.00857911
ABCB4	0.0792358	8.13e-05
ABCB7	0.0885457	1.06e-05
ABCB8	0.0205208	0.308182
ABCB9	0.00322689	0.872702
ABCC1	0.057302	0.00440502
ABCC10	0.0289721	0.150186
ABCC2	0.019119	0.342408
ABCC3	0.0312298	0.120888
ABCC4	0.13835	5.1e-12
ABCC5	0.0139455	0.488636
ABCC6	0.0426339	0.0341838
ABCC6P1	0.00414098	0.837091
ABCC8	0.0174936	0.385017
ABCC9	0.0549151	0.00635651
ABCD1	0.00754376	0.707972
ABCD2	0.0483193	0.0163664
ABCD3	0.101939	3.88e-07
ABCD4	0.0720991	0.000337516
ABCE1	0.142735	1.05e-12
ABCF1	0.107228	9.31e-08
ABCF2	0.0254281	0.206658
ABCF2P1	0.0194438	0.33427
ABCF3	0.0079745	0.692127
ABCG1	0.106002	1.3e-07
ABCG2	0.0429119	0.0330299
ABCG4	-0.0212319	0.291717
ABHD1	-0.00583704	0.771944
ABHD10	0.0621268	0.00201636
ABHD11	0.0139838	0.487441
ABHD11-AS1	0.00652204	0.746053
ABHD12	0.0462905	0.0214633
ABHD12B	-0.0231463	0.250369
ABHD13	0.0671287	0.000847005
ABHD14A	0.0190787	0.343428
ABHD14B	0.116579	6.31e-09
ABHD15	0.0245711	0.222378
ABHD15-AS1	0.0284176	0.158148
ABHD17A	0.0109904	0.585251
ABHD17B	0.0965453	1.55e-06
ABHD17C	0.119447	2.64e-09
ABHD18	0.038797	0.0539618
ABHD2	0.101882	3.94e-07
ABHD3	0.0532139	0.00818971
ABHD4	0.054158	0.00712113
ABHD5	0.0635533	0.0015839
ABHD6	0.0753341	0.000179715
ABHD8	0.00411125	0.838244
ABI1	0.141892	1.43e-12
ABI2	0.0801041	6.78e-05
ABI3	0.121277	1.5e-09
ABI3BP	-0.0136733	0.49716
ABL1	0.0467127	0.0203015
ABL2	0.157893	3.03e-15
ABLIM1	0.212662	1.24e-26
ABLIM2	0.0950397	2.25e-06
ABLIM3	0.138805	4.34e-12
ABO	0.108632	6.3e-08
ABR	-0.0123952	0.538231
ABRACL	0.166941	6.95e-17
ABRAXAS1	0.0789149	8.69e-05
ABRAXAS2	0.075754	0.000165294
ABT1	0.0968993	1.42e-06
ABTB1	0.0119144	0.554109
ABTB2	0.0268427	0.182505
AC000089.1	-0.0176711	0.380212
AC000123.2	-0.016829	0.403334
AC000123.3	0.0103339	0.60786
AC000403.1	0.0229545	0.254316
AC001226.1	0.0264081	0.189692
AC001226.2	-0.015159	0.451604
AC002056.1	0.058421	0.00369246
AC002064.2	0.00539885	0.788641
AC002070.1	0.0205591	0.30728
AC002075.2	0.0223368	0.267325
AC002094.5	-0.0336602	0.0945576
AC002128.1	-0.0284673	0.157421
AC002310.1	0.00245362	0.903032
AC002310.6	0.011135	0.580325
AC002350.2	0.0339287	0.0919549
AC002407.1	-0.0320842	0.111045
AC002429.2	0.000423744	0.983213
AC002451.1	-0.00908736	0.651823
AC002456.1	0.0533812	0.00799052
AC002467.1	0.028629	0.155075
AC002470.1	0.00210976	0.916568
AC002480.2	-0.00334426	0.868113
AC002480.3	0.000634701	0.974859
AC002524.1	-0.0070295	0.727055
AC002525.1	0.0203938	0.311187
AC002545.1	0.0163719	0.416229
AC002546.1	-0.014447	0.473136
AC002550.2	-0.0089096	0.658197
AC002553.1	0.0323247	0.108392
AC002553.4	-0.00441014	0.826665
AC002985.2	-0.00098975	0.960804
AC003072.1	0.00245939	0.902805
AC003075.1	0.00579141	0.773678
AC003102.1	-0.0252979	0.208993
AC003681.1	-0.0358964	0.0745918
AC003973.3	0.030936	0.124426
AC004024.1	-0.0399351	0.0472868
AC004057.1	-0.00896451	0.656225
AC004067.1	0.00840027	0.676596
AC004069.1	0.0516787	0.0102358
AC004076.2	-0.00942875	0.639653
AC004112.1	0.0131967	0.512277
AC004130.1	0.018118	0.368278
AC004148.2	0.0225481	0.262825
AC004160.1	0.00934341	0.642686
AC004233.3	0.0122447	0.543176
AC004241.1	0.0311885	0.121381
AC004241.2	0.0196141	0.330053
AC004241.3	0.0202456	0.314716
AC004241.5	-0.0128562	0.523224
AC004264.2	0.0277671	0.167893
AC004386.1	0.0503245	0.0124057
AC004453.1	0.269958	1.79e-42
AC004477.1	0.00501745	0.803255
AC004477.3	0.0165591	0.410918
AC004520.1	0.0210993	0.294741
AC004540.1	0.0393306	0.0507405
AC004540.2	0.0779782	0.000105396
AC004552.1	0.003782	0.85104
AC004556.1	0.01775	0.378089
AC004594.1	-0.0102578	0.610504
AC004656.1	0.0497024	0.0135324
AC004687.1	0.0136127	0.499069
AC004691.1	-0.00824041	0.682412
AC004771.1	-0.0039226	0.845571
AC004801.6	0.0139716	0.487821
AC004803.1	0.000423841	0.983209
AC004812.2	0.0364075	0.0705487
AC004816.1	0.00874551	0.664102
AC004816.2	0.0112767	0.575513
AC004817.3	-0.0030266	0.880542
AC004825.2	0.0112787	0.575447
AC004832.6	0.00485611	0.809458
AC004846.1	0.0656925	0.00109305
AC004846.2	-0.00650792	0.746584
AC004847.1	0.0498749	0.0132113
AC004854.2	0.0265907	0.186648
AC004865.2	-0.00123784	0.95099
AC004870.2	0.00469927	0.815499
AC004877.2	-0.0212948	0.290288
AC004884.1	0.00590321	0.769431
AC004889.1	-0.00371888	0.853498
AC004890.1	0.0384575	0.0560989
AC004893.2	-0.0156906	0.435895
AC004895.1	0.0136925	0.496559
AC004898.1	-0.0247543	0.218946
AC004908.1	-0.0222906	0.268315
AC004908.2	0.0133171	0.508438
AC004908.3	0.0211434	0.293733
AC004918.1	0.0053538	0.790363
AC004918.3	0.0214558	0.286657
AC004941.2	-0.000758049	0.969975
AC004943.1	0.0070376	0.726753
AC004943.2	-0.020051	0.319391
AC004947.1	-0.00523921	0.794749
AC004947.2	0.0283999	0.158407
AC004951.1	-0.0146277	0.467618
AC004951.4	0.0167292	0.406128
AC004967.1	0.0184682	0.359093
AC004980.1	-0.00125918	0.950146
AC004982.1	0.0313491	0.119475
AC004982.2	-0.0304185	0.130854
AC004987.2	0.021188	0.292715
AC004988.1	0.0451441	0.0249149
AC005000.1	0.0764478	0.000143831
AC005005.3	0.0394016	0.0503242
AC005034.3	0.0771041	0.000125962
AC005034.4	0.00191531	0.924233
AC005046.1	0.0208921	0.29951
AC005062.1	-0.00985936	0.624441
AC005064.1	-0.00824371	0.682291
AC005070.3	-0.027096	0.17841
AC005076.1	0.0214786	0.286144
AC005082.1	0.0248438	0.217286
AC005083.1	-0.00388117	0.847182
AC005086.1	-0.0276663	0.169441
AC005096.1	0.0228664	0.256145
AC005154.1	0.0194145	0.334998
AC005154.3	0.0499029	0.0131599
AC005162.3	-0.00162375	0.93574
AC005165.1	-0.0122591	0.542702
AC005180.2	0.000769785	0.96951
AC005183.1	-0.00868936	0.666128
AC005224.1	-0.0107301	0.594167
AC005224.4	-0.00883432	0.660904
AC005225.5	0.0319784	0.112228
AC005229.1	-0.00897225	0.655947
AC005229.4	0.0295537	0.142166
AC005261.1	0.00180389	0.928629
AC005261.2	0.0376957	0.0611515
AC005261.3	-0.0276384	0.169872
AC005261.4	-0.00344821	0.864053
AC005261.5	0.000974008	0.961427
AC005261.6	0.0355693	0.0772764
AC005281.1	-0.00221911	0.912261
AC005288.1	0.0350612	0.0816032
AC005332.1	-0.0184768	0.35887
AC005332.6	0.0229258	0.25491
AC005332.7	0.0488218	0.0152817
AC005332.8	0.00943193	0.63954
AC005332.9	0.0819314	4.6e-05
AC005336.1	-0.018645	0.354509
AC005357.2	0.0167105	0.406652
AC005383.1	0.0119515	0.552873
AC005393.1	0.0192729	0.338537
AC005410.2	-0.00599617	0.765905
AC005476.2	0.00352755	0.860957
AC005479.3	0.0262781	0.191881
AC005480.1	0.0129674	0.519635
AC005498.2	0.0236599	0.240007
AC005498.3	-0.0166469	0.408441
AC005519.2	-0.0154924	0.441713
AC005520.2	0.0205795	0.3068
AC005520.3	0.037527	0.0623196
AC005540.1	-0.00123732	0.951011
AC005593.1	0.0156032	0.438455
AC005616.1	-0.0467665	0.0201573
AC005632.2	0.00778784	0.698977
AC005674.2	-0.0211136	0.294413
AC005682.1	0.0383906	0.0565281
AC005699.1	0.0118473	0.556343
AC005722.2	0.00318135	0.874483
AC005726.2	0.00116751	0.953772
AC005726.4	-0.0104363	0.604309
AC005730.3	0.00745687	0.711183
AC005736.1	0.0104548	0.603666
AC005740.4	0.0128949	0.521972
AC005746.2	0.0144809	0.472097
AC005753.1	0.0209683	0.297751
AC005759.1	0.00140855	0.944241
AC005776.2	-0.0368631	0.0670985
AC005785.1	-0.00675446	0.737332
AC005785.2	-0.0190414	0.34437
AC005821.1	0.0199875	0.320926
AC005822.1	0.026844	0.182484
AC005831.1	0.0366889	0.0684012
AC005832.3	0.034454	0.0870293
AC005837.1	0.00346328	0.863465
AC005838.2	-0.0163548	0.416716
AC005839.1	-0.00601035	0.765368
AC005840.1	0.00179822	0.928853
AC005840.2	0.0234754	0.243694
AC005840.3	0.033765	0.0935351
AC005840.5	0.0124052	0.537903
AC005884.2	0.0293045	0.14556
AC005911.1	0.0198346	0.324643
AC005912.1	0.330728	4.52e-64
AC005920.1	-0.00191214	0.924358
AC005920.2	-0.00213942	0.915399
AC005962.2	0.0487664	0.0153981
AC006001.3	0.0399628	0.0471335
AC006026.1	0.0319825	0.112182
AC006033.2	0.0067087	0.739046
AC006042.4	0.00238407	0.905768
AC006058.1	0.0205708	0.307005
AC006059.1	-0.0137239	0.49557
AC006064.2	0.0154829	0.441994
AC006077.2	0.00514349	0.798417
AC006111.2	-0.0142184	0.480166
AC006141.1	0.0220066	0.274463
AC006159.1	-0.0355669	0.0772964
AC006160.1	-0.00581102	0.772932
AC006210.2	0.0204406	0.310077
AC006213.1	0.0503182	0.0124167
AC006213.2	0.0152528	0.448809
AC006213.4	-0.00467736	0.816344
AC006213.5	0.0293372	0.145112
AC006213.6	-0.0069213	0.731092
AC006238.1	-0.0150654	0.454401
AC006249.1	0.034012	0.0911593
AC006252.1	0.0126784	0.528986
AC006277.1	0.0153378	0.446285
AC006329.1	-0.020274	0.314038
AC006333.2	0.0481982	0.0166379
AC006449.5	0.0331579	0.0995851
AC006449.6	0.0232767	0.247709
AC006453.2	0.0254097	0.206987
AC006460.1	-0.0177853	0.37714
AC006460.2	-0.00530485	0.792236
AC006480.2	-0.0190298	0.344666
AC006486.2	0.0153016	0.447359
AC006504.1	0.0175447	0.383631
AC006504.5	0.013838	0.491995
AC006504.8	0.0373206	0.0637738
AC006511.3	-0.00317913	0.87457
AC006547.1	-0.00307334	0.878711
AC006566.1	0.0125835	0.532074
AC006946.2	-0.0100007	0.619481
AC006970.1	0.0152936	0.447595
AC006971.1	-0.00130995	0.948139
AC006978.1	0.0341055	0.0902731
AC007000.1	0.0130422	0.517228
AC007001.1	-0.0145228	0.470818
AC007014.2	0.00881116	0.661737
AC007016.1	-0.000910881	0.963925
AC007036.2	-0.0196646	0.328808
AC007038.1	-0.0244075	0.225471
AC007038.2	-0.0125873	0.531949
AC007041.1	0.00808992	0.687903
AC007066.2	0.00603332	0.764498
AC007114.1	-0.00320996	0.873364
AC007182.2	0.177444	6.61e-19
AC007191.1	-0.018576	0.356293
AC007207.2	-0.0220421	0.273689
AC007216.3	0.0252406	0.210027
AC007220.1	0.0297116	0.140046
AC007228.2	0.023995	0.233412
AC007229.1	0.0376176	0.0616902
AC007238.1	0.062143	0.00201088
AC007255.1	0.00371574	0.85362
AC007256.1	0.0255678	0.204175
AC007292.1	-0.0289518	0.150472
AC007292.2	-0.0400091	0.0468779
AC007318.1	0.0656258	0.00110595
AC007318.2	-0.00209887	0.916997
AC007319.1	0.00917062	0.648846
AC007325.4	0.0036035	0.857994
AC007336.1	0.00597107	0.766857
AC007342.4	0.00523838	0.794781
AC007342.5	-0.0218379	0.278159
AC007342.7	0.0107655	0.592952
AC007364.1	0.0365103	0.0697581
AC007365.1	0.0128045	0.524896
AC007382.1	0.0390681	0.0523044
AC007383.1	0.00335496	0.867695
AC007383.2	0.00629728	0.754518
AC007384.1	0.0215866	0.283727
AC007388.1	0.0185691	0.356473
AC007389.1	0.0219691	0.275281
AC007389.5	0.0177626	0.37775
AC007390.2	0.00982459	0.625663
AC007405.3	0.0138056	0.493006
AC007406.3	0.0081634	0.68522
AC007406.5	0.0459541	0.0224302
AC007448.3	0.0240214	0.232898
AC007485.2	-0.0028062	0.889183
AC007494.2	-0.0449956	0.0253953
AC007496.2	-0.000697191	0.972384
AC007537.1	0.0206729	0.304611
AC007541.1	0.0406333	0.0435466
AC007566.1	-0.00325468	0.871615
AC007598.3	-0.0318359	0.113838
AC007608.1	0.0161189	0.423469
AC007608.4	-0.017353	0.388849
AC007611.1	0.0259419	0.19763
AC007613.1	0.0180521	0.370023
AC007619.1	-0.00904313	0.653406
AC007621.1	0.00813111	0.686399
AC007622.2	0.0294926	0.142992
AC007637.1	0.0138598	0.491313
AC007663.2	-0.0117635	0.559137
AC007663.3	-0.0266938	0.184944
AC007663.4	0.0622501	0.00197507
AC007666.1	0.00236534	0.906505
AC007681.1	0.0774331	0.000117815
AC007683.1	0.00660399	0.742975
AC007684.1	0.0412898	0.0402601
AC007686.3	-0.00651973	0.74614
AC007688.1	0.0466703	0.0204157
AC007728.2	0.0090236	0.654106
AC007743.1	0.0387415	0.0543064
AC007842.1	0.0142608	0.47886
AC007849.1	0.0090921	0.651653
AC007878.1	0.00207406	0.917975
AC007906.2	0.0897732	7.95e-06
AC007950.2	0.0476166	0.0179967
AC007952.4	-0.00700448	0.727988
AC007969.1	0.0398607	0.047701
AC007996.1	0.0521961	0.00950032
AC007998.3	0.0384684	0.0560289
AC007998.4	-0.00384944	0.848416
AC008013.1	0.0466187	0.0205552
AC008014.1	0.052578	0.00898811
AC008026.1	-0.0015118	0.940162
AC008026.2	0.0202648	0.314258
AC008035.1	0.0135571	0.500824
AC008038.1	0.0962561	1.66e-06
AC008050.1	0.0127834	0.52558
AC008065.1	0.00702673	0.727158
AC008066.1	0.00845641	0.674558
AC008074.3	0.0348411	0.0835379
AC008079.2	0.0148223	0.461717
AC008105.1	0.0467243	0.0202704
AC008105.2	0.0244551	0.224568
AC008105.3	0.0256069	0.203483
AC008115.3	-0.0152699	0.448301
AC008124.1	0.0908397	6.19e-06
AC008126.1	0.0211606	0.293341
AC008147.2	-0.00628833	0.754856
AC008147.3	-0.00446307	0.824618
AC008155.1	0.0162933	0.418471
AC008264.2	-0.0266033	0.186438
AC008269.1	0.026776	0.183595
AC008280.3	0.0319379	0.112684
AC008393.1	0.0406634	0.043391
AC008427.1	0.0604272	0.00267168
AC008429.2	0.094856	2.35e-06
AC008443.5	0.0363874	0.0707042
AC008467.1	0.0119597	0.552601
AC008481.1	0.0233524	0.246174
AC008507.1	-0.00602968	0.764635
AC008536.3	0.0140699	0.484764
AC008537.2	0.00397077	0.843699
AC008537.3	-0.00812497	0.686623
AC008543.1	0.0266629	0.185453
AC008551.1	0.0309771	0.123926
AC008555.1	0.00391634	0.845814
AC008555.2	0.0456196	0.0234291
AC008555.5	0.0474229	0.0184702
AC008555.8	0.0322448	0.109268
AC008556.1	0.0154607	0.44265
AC008560.1	0.00982587	0.625618
AC008567.3	-0.0102673	0.610174
AC008592.3	0.0515375	0.0104452
AC008608.2	-0.00294341	0.883802
AC008622.2	0.00066065	0.973831
AC008629.1	0.0234599	0.244005
AC008655.2	-0.00818481	0.684439
AC008663.2	-0.0127442	0.526847
AC008669.1	0.00740258	0.713193
AC008676.1	-0.0246571	0.220763
AC008676.2	0.0179467	0.372827
AC008677.2	-0.00392721	0.845392
AC008725.1	0.0418267	0.0377313
AC008736.1	0.0142993	0.477673
AC008741.2	-0.0223077	0.267949
AC008752.2	-0.0127212	0.527596
AC008752.3	-0.0314847	0.117882
AC008758.4	0.0166558	0.40819
AC008759.3	-0.00321473	0.873177
AC008760.1	-0.0240259	0.23281
AC008760.2	-0.0094745	0.638029
AC008764.10	-0.00553725	0.783356
AC008764.2	-0.0151579	0.451635
AC008764.6	0.0154732	0.44228
AC008770.1	0.0689737	0.000606054
AC008771.1	0.0561942	0.00523085
AC008781.2	-0.0306674	0.127731
AC008813.1	0.00525591	0.79411
AC008850.1	0.00608792	0.76243
AC008870.2	0.0332609	0.0985367
AC008894.3	0.00652939	0.745777
AC008897.3	0.0128815	0.522405
AC008915.2	-0.00699831	0.728218
AC008937.3	0.0195133	0.332544
AC008946.1	0.0546373	0.00662798
AC008953.1	0.0449644	0.0254975
AC008966.1	0.0225067	0.263702
AC008966.2	-0.0234633	0.243938
AC008969.1	0.000125929	0.995011
AC008972.1	0.0153067	0.447205
AC008972.2	-0.0237867	0.237497
AC008982.2	0.0102681	0.610146
AC009005.1	0.00330217	0.869758
AC009032.1	-0.00332908	0.868706
AC009041.2	0.0320686	0.111219
AC009053.1	0.025693	0.201968
AC009054.2	0.0133964	0.505915
AC009061.2	-0.00817703	0.684722
AC009065.2	-0.0167491	0.405571
AC009065.4	-0.0279518	0.16508
AC009065.8	0.0604486	0.00266237
AC009078.3	-0.0106216	0.597904
AC009086.3	0.00392909	0.845319
AC009088.1	-0.023847	0.236309
AC009090.1	-0.0427603	0.0336548
AC009093.2	-0.0257214	0.20147
AC009093.6	0.0232841	0.247558
AC009093.8	0.0120949	0.548119
AC009095.1	0.000121509	0.995186
AC009113.1	0.0292169	0.146769
AC009118.3	-0.0224295	0.265343
AC009119.2	0.0297468	0.139577
AC009120.1	-0.0174885	0.385156
AC009120.2	0.0225901	0.261936
AC009120.3	-0.0239602	0.234092
AC009126.1	-0.0338376	0.0928315
AC009133.1	0.0180471	0.370157
AC009159.3	0.021541	0.284748
AC009163.7	0.0504712	0.0121525
AC009220.1	0.021703	0.28114
AC009228.1	0.0137163	0.49581
AC009237.14	-0.0275542	0.171178
AC009237.15	-0.0281154	0.162621
AC009237.3	0.00337971	0.866728
AC009244.1	0.0640019	0.00146668
AC009245.1	0.0362706	0.0716138
AC009263.1	-0.00808929	0.687926
AC009268.2	0.0232279	0.248701
AC009269.5	0.0144168	0.474061
AC009269.6	-0.00798917	0.691589
AC009275.1	0.0150992	0.45339
AC009283.1	0.01097	0.585947
AC009299.2	-0.00465102	0.81736
AC009302.1	0.033053	0.100662
AC009303.4	0.0312255	0.120939
AC009318.1	-0.0394284	0.0501679
AC009318.3	0.0471595	0.0191319
AC009318.4	0.0106201	0.597955
AC009362.1	0.130498	7.64e-11
AC009403.1	0.0289763	0.150126
AC009404.1	0.0200243	0.320036
AC009413.1	-0.0248636	0.216919
AC009414.2	0.0567118	0.00482896
AC009487.2	0.0724067	0.000318224
AC009501.1	-0.0295556	0.14214
AC009506.1	0.0334916	0.0962223
AC009509.1	-0.00137659	0.945505
AC009509.4	0.0222076	0.270103
AC009533.1	-0.0219593	0.275494
AC009542.1	0.00853684	0.671643
AC009549.1	0.0213326	0.289434
AC009560.1	0.0629294	0.0017613
AC009570.1	0.0658963	0.00105452
AC009704.2	0.0202476	0.314668
AC009716.1	0.0293504	0.144931
AC009779.2	0.0178601	0.375137
AC009802.1	0.0122656	0.542486
AC009806.1	0.0172762	0.39095
AC009812.1	0.017779	0.377309
AC009812.3	-0.00341434	0.865376
AC009812.4	0.0153045	0.447272
AC009831.1	0.0395341	0.0495546
AC009878.1	0.0409604	0.0418819
AC009927.1	-0.000762203	0.96981
AC009948.1	0.0421656	0.0362053
AC009948.2	-0.0223026	0.268058
AC009951.1	0.00680496	0.735442
AC009961.1	0.00868303	0.666357
AC009962.1	0.0620843	0.00203075
AC009974.1	0.036064	0.0732455
AC009996.1	-0.00447045	0.824333
AC010099.1	0.0208234	0.301103
AC010148.1	0.0307685	0.126479
AC010168.2	-0.0142711	0.478542
AC010182.1	-0.00292236	0.884627
AC010186.3	0.013174	0.513004
AC010203.1	-0.0173542	0.388815
AC010203.2	0.00864932	0.667574
AC010207.1	0.00360039	0.858115
AC010210.1	0.0199875	0.320926
AC010226.1	0.0331754	0.0994059
AC010240.1	0.00408846	0.839128
AC010245.2	0.0154238	0.443737
AC010247.1	0.0364185	0.0704641
AC010247.2	-0.020778	0.302157
AC010280.2	0.00624138	0.756628
AC010300.1	-0.0102583	0.610487
AC010319.1	0.0154908	0.441762
AC010320.1	0.0205701	0.307023
AC010320.3	0.0318433	0.113754
AC010326.3	0.0150567	0.454663
AC010326.4	0.0346618	0.0851404
AC010329.1	-0.00768855	0.702631
AC010331.1	0.0056009	0.780929
AC010332.1	0.0153961	0.444556
AC010342.1	0.0245604	0.222577
AC010343.1	0.129149	1.2e-10
AC010359.1	0.0244336	0.224976
AC010422.1	0.016249	0.419738
AC010457.1	-0.00168082	0.933486
AC010460.3	0.0275556	0.171155
AC010468.1	0.0481653	0.0167121
AC010491.1	-0.0091336	0.650169
AC010501.1	-0.00299486	0.881785
AC010503.4	-0.00191658	0.924183
AC010525.1	0.0239811	0.233683
AC010531.6	-0.013539	0.501395
AC010538.1	0.0499029	0.0131599
AC010542.5	-0.00661821	0.742441
AC010615.1	-0.00689744	0.731984
AC010615.2	-0.0366705	0.0685397
AC010616.1	-0.0169273	0.400591
AC010618.3	0.0308998	0.124868
AC010624.2	0.00718032	0.72144
AC010642.2	-0.0046577	0.817102
AC010654.1	0.0018609	0.92638
AC010677.1	0.0306193	0.128329
AC010680.2	0.0448875	0.0257501
AC010761.1	0.0167319	0.406053
AC010809.1	0.0316401	0.116079
AC010834.2	-0.00107477	0.95744
AC010834.3	-0.00959019	0.633932
AC010864.1	0.00696065	0.729623
AC010878.1	-0.00125338	0.950376
AC010883.1	0.0178266	0.376033
AC010894.2	0.0133461	0.507515
AC010894.5	0.0262623	0.192149
AC010904.2	0.0412907	0.0402557
AC010913.1	-0.0187171	0.352652
AC010969.2	0.0637343	0.00153559
AC010973.1	0.00550656	0.784528
AC010976.1	-0.0298718	0.13792
AC010976.2	-0.0323402	0.108222
AC010980.1	0.0152846	0.447864
AC010997.4	0.0271772	0.177112
AC010997.6	-0.0286543	0.154711
AC010999.2	0.00737814	0.714098
AC011005.1	0.000953881	0.962223
AC011008.2	0.0271694	0.177236
AC011043.1	-0.0154819	0.442024
AC011239.2	0.0547546	0.0065121
AC011247.1	0.00397849	0.843399
AC011374.2	-0.00531588	0.791814
AC011379.1	-0.0118145	0.557434
AC011379.2	0.0022196	0.912241
AC011389.1	-0.0120674	0.549031
AC011405.1	-0.0393959	0.0503574
AC011444.3	0.00446539	0.824528
AC011445.2	0.0164096	0.415155
AC011447.3	0.0226381	0.260924
AC011447.7	-0.0145751	0.469222
AC011450.1	-0.00731895	0.716292
AC011451.1	0.0145427	0.470208
AC011451.2	0.0187863	0.350875
AC011468.1	-0.00991828	0.622371
AC011468.5	0.0327455	0.103869
AC011472.1	-0.018334	0.362595
AC011472.2	0.0187675	0.351356
AC011472.4	-0.0309401	0.124377
AC011476.3	-0.0326595	0.104782
AC011477.1	-0.0092643	0.645504
AC011477.2	0.0294926	0.142992
AC011477.3	0.0198593	0.324041
AC011489.1	-0.00104125	0.958766
AC011495.1	0.0106405	0.597251
AC011498.1	-0.0269366	0.180979
AC011498.4	0.00616421	0.759544
AC011498.7	0.00413937	0.837153
AC011503.2	0.0348575	0.0833919
AC011511.5	0.0806369	6.06e-05
AC011595.1	-0.0416508	0.0385443
AC011815.1	-0.0138285	0.492291
AC011815.2	-0.0256029	0.203554
AC011825.1	0.034993	0.0821985
AC011825.4	0.0384266	0.0562965
AC011899.3	0.0189638	0.346342
AC011912.1	0.00934655	0.642575
AC011921.3	0.0179742	0.372092
AC011939.1	0.0419057	0.0373708
AC011939.2	-0.0174885	0.385154
AC011978.2	0.00848569	0.673496
AC011979.1	0.0245988	0.221855
AC012065.3	-0.00137963	0.945385
AC012065.5	0.0439696	0.0289393
AC012066.1	-0.0269392	0.180937
AC012073.1	0.0528658	0.00861857
AC012085.2	0.0213841	0.288271
AC012123.1	0.0448465	0.0258859
AC012146.1	0.0353206	0.0793702
AC012170.2	0.0109159	0.587796
AC012170.3	-0.0144278	0.473724
AC012181.2	0.00315272	0.875604
AC012184.3	0.0393883	0.0504017
AC012213.4	0.0179616	0.372429
AC012236.1	0.0770188	0.000128162
AC012254.5	0.00844456	0.674988
AC012306.2	0.00926023	0.645649
AC012313.1	0.0308213	0.125829
AC012313.3	0.0184474	0.359634
AC012313.5	0.00793626	0.693528
AC012313.8	0.0382275	0.0575861
AC012354.2	0.0899398	7.64e-06
AC012358.2	0.0211722	0.293076
AC012358.3	0.00660723	0.742853
AC012360.2	0.0132362	0.511016
AC012360.3	0.0136748	0.497115
AC012368.1	0.0227587	0.258391
AC012370.1	-0.0355699	0.077272
AC012409.1	-0.0244981	0.223754
AC012409.3	0.0111789	0.578831
AC012464.2	-0.00641743	0.749989
AC012467.2	0.0264047	0.189749
AC012493.1	-0.0118715	0.555537
AC012513.3	0.0360669	0.0732229
AC012603.1	0.0154799	0.442082
AC012615.1	0.0317962	0.11429
AC012617.1	-0.0243671	0.22624
AC012618.1	0.00865321	0.667434
AC012618.3	-0.00863241	0.668185
AC012629.2	0.0334828	0.0963096
AC012640.2	-0.0224984	0.263878
AC012645.1	0.0449026	0.0257005
AC012676.3	0.0306823	0.127546
AC012676.5	-0.0189445	0.346832
AC013270.1	0.0269285	0.18111
AC013275.1	-0.00910437	0.651214
AC013394.1	-0.0238627	0.236001
AC013403.2	0.00851975	0.672262
AC013470.3	0.0552891	0.00600668
AC013474.1	-0.0103472	0.607399
AC013476.1	-0.000645569	0.974428
AC013553.3	0.0349234	0.0828097
AC013652.1	0.000712861	0.971764
AC015689.2	-0.0252552	0.209764
AC015712.1	0.0138043	0.493049
AC015712.2	0.0154567	0.442767
AC015726.1	0.0437241	0.0298476
AC015799.1	-0.0523331	0.0093137
AC015802.6	-0.0293711	0.144647
AC015813.1	-0.00724511	0.719033
AC015813.6	0.0208729	0.299954
AC015819.1	0.0534516	0.00790801
AC015845.2	0.030502	0.1298
AC015849.3	-0.00445571	0.824903
AC015849.6	0.0758831	0.000161085
AC015871.3	0.0112865	0.575182
AC015883.1	-0.00269783	0.893436
AC015908.2	0.00934186	0.642742
AC015910.1	0.0195374	0.331946
AC015911.3	-5.96e-05	0.997637
AC015911.4	0.0292247	0.146661
AC015912.3	0.039716	0.0485148
AC015922.3	0.0064815	0.747578
AC015922.4	0.0199965	0.32071
AC015961.2	-0.0180474	0.370149
AC015971.1	0.0197873	0.325799
AC015987.1	0.0282957	0.159941
AC016027.1	-0.00503993	0.802391
AC016065.1	0.0339147	0.0920892
AC016355.1	0.00120318	0.952361
AC016394.1	0.0395404	0.0495183
AC016405.3	0.0242793	0.227919
AC016542.2	-0.0234635	0.243933
AC016582.1	0.0655107	0.00112853
AC016582.2	0.0416884	0.0383693
AC016582.3	-0.00577908	0.774146
AC016590.3	0.0357934	0.0754291
AC016596.1	0.0572978	0.00440788
AC016687.1	0.0693847	0.000561888
AC016700.2	-0.00292302	0.884601
AC016705.2	-0.0152795	0.448014
AC016708.1	0.00948905	0.637514
AC016712.1	0.0735046	0.000257455
AC016722.2	-0.00875625	0.663715
AC016727.1	0.00942002	0.639963
AC016734.1	0.0033419	0.868205
AC016739.1	0.141311	1.76e-12
AC016747.1	0.0734999	0.00025769
AC016757.1	0.0131658	0.513265
AC016773.1	-0.00336376	0.867351
AC016831.1	0.0443588	0.0275476
AC016831.5	-0.0181311	0.367932
AC016866.1	0.0299179	0.137314
AC016876.3	0.00844945	0.674811
AC016924.1	-0.0405027	0.0442265
AC016949.1	-0.0308071	0.126004
AC016957.2	-0.00755096	0.707705
AC017035.1	0.0388314	0.0537493
AC017071.1	0.0369736	0.0662824
AC017083.1	0.0286223	0.155172
AC017100.1	0.00535594	0.790282
AC017104.3	-0.0255965	0.203668
AC018371.2	0.00363236	0.856869
AC018413.1	0.0447084	0.0263474
AC018445.4	-0.00905912	0.652834
AC018462.1	-0.0353609	0.0790285
AC018463.1	0.0598218	0.00294863
AC018475.1	0.00540875	0.788263
AC018521.5	0.00549471	0.78498
AC018521.6	-0.00480042	0.811601
AC018529.2	0.0119994	0.551284
AC018553.1	0.0093611	0.642057
AC018628.1	0.00306955	0.878859
AC018629.1	0.0302566	0.132916
AC018638.4	0.0240802	0.231756
AC018638.5	0.0168274	0.403378
AC018638.6	-0.00425813	0.832549
AC018638.7	0.0264742	0.188586
AC018638.8	0.0124511	0.536399
AC018644.1	-0.0243638	0.226303
AC018645.2	0.0629486	0.00175558
AC018647.1	-0.0206528	0.30508
AC018647.2	0.0434215	0.0310009
AC018653.3	0.035963	0.0740545
AC018682.1	0.0204261	0.310422
AC018738.1	0.0469094	0.0197791
AC018755.3	0.0129708	0.519526
AC018755.4	-0.0086798	0.666474
AC018766.1	-0.00922346	0.64696
AC018797.2	0.0204037	0.310951
AC018797.3	0.0325034	0.106453
AC018809.2	0.0248717	0.216769
AC018816.1	0.0076754	0.703115
AC018816.2	0.00805341	0.689238
AC018868.1	0.0375591	0.0620956
AC018926.2	0.0729504	0.000286623
AC018926.3	-0.00237674	0.906056
AC018992.1	0.0368755	0.067006
AC019080.1	0.00801136	0.690777
AC019080.3	0.00256004	0.898848
AC019080.5	-0.0197021	0.327887
AC019097.1	0.0252894	0.209147
AC019129.1	0.0557286	0.00561784
AC019131.2	-0.000744957	0.970493
AC019171.1	0.00451825	0.822485
AC019186.1	0.00953311	0.635952
AC019193.2	0.0177155	0.379017
AC019193.3	0.0117146	0.560774
AC019197.1	0.0241254	0.230881
AC019205.2	0.0337901	0.0932914
AC020571.1	0.0444727	0.0271515
AC020604.1	-0.00913129	0.650252
AC020612.1	0.00132846	0.947407
AC020629.1	-0.007722	0.701399
AC020659.1	0.0430061	0.0326464
AC020661.1	-0.048351	0.0162961
AC020663.3	0.0390828	0.0522154
AC020765.2	0.0382878	0.057193
AC020893.1	0.0357873	0.0754789
AC020898.1	0.0181022	0.368696
AC020904.2	-0.000308212	0.98779
AC020907.3	0.0117962	0.558047
AC020910.4	0.0136741	0.497135
AC020910.5	0.0344506	0.0870603
AC020913.3	0.0434292	0.0309712
AC020915.2	0.00391671	0.8458
AC020915.3	0.0233096	0.24704
AC020915.4	0.0274197	0.173277
AC020916.1	-0.0043649	0.828415
AC021016.1	0.0300254	0.135906
AC021016.2	-0.00608221	0.762646
AC021054.1	0.0532843	0.00810542
AC021074.1	0.022657	0.260526
AC021078.1	0.0169991	0.398597
AC021087.2	0.0272971	0.175208
AC021106.1	0.0166968	0.407038
AC021205.3	-0.022177	0.270762
AC021231.2	-0.0182148	0.365727
AC021242.3	0.0130402	0.517293
AC021483.2	0.0372072	0.0645849
AC021491.4	-0.00943149	0.639556
AC021683.2	0.00660573	0.742909
AC021752.1	0.0174965	0.384937
AC022007.1	0.0183281	0.362751
AC022098.1	0.00767584	0.703099
AC022107.1	0.0126688	0.529297
AC022144.1	-0.0191753	0.340987
AC022150.2	0.0272849	0.175402
AC022150.4	-0.00881966	0.661431
AC022182.3	0.0407846	0.0427696
AC022210.1	0.0154761	0.442195
AC022217.2	-0.00133548	0.94713
AC022272.1	-0.010365	0.606779
AC022306.1	0.0342413	0.0889973
AC022306.3	-0.00811426	0.687014
AC022364.1	0.0837698	3.09e-05
AC022382.1	0.0204938	0.308819
AC022390.1	0.0152877	0.447771
AC022400.1	-0.0423846	0.0352475
AC022400.5	-0.0117342	0.560119
AC022400.7	0.109804	4.53e-08
AC022413.1	0.0211777	0.29295
AC022415.1	0.00451545	0.822594
AC022431.2	-0.00715553	0.722362
AC022467.1	0.000542508	0.97851
AC022483.1	0.0594283	0.00314244
AC022494.1	0.0315346	0.117302
AC022509.4	0.0496544	0.013623
AC022532.1	-0.0211563	0.293437
AC022613.1	-0.00404322	0.840885
AC022613.2	0.050478	0.0121409
AC022613.3	0.00558483	0.781542
AC022706.1	0.0499915	0.012998
AC022762.2	-0.00613075	0.76081
AC022784.3	0.0285141	0.15674
AC022868.1	0.0481516	0.0167433
AC022893.1	0.00385081	0.848363
AC022905.1	-0.00941848	0.640018
AC022916.1	0.035314	0.0794265
AC022968.1	0.0587177	0.003522
AC023051.1	-0.0089384	0.657162
AC023157.1	0.0395296	0.0495806
AC023157.2	8.16e-05	0.996768
AC023157.3	0.0105364	0.600843
AC023161.2	0.0840855	2.88e-05
AC023232.1	-0.01261	0.53121
AC023283.1	0.0401664	0.0460189
AC023355.1	0.0224956	0.263937
AC023389.1	-0.0177053	0.37929
AC023421.1	-0.0126954	0.528431
AC023509.4	0.0202777	0.313949
AC023510.2	-0.00817051	0.68496
AC023512.1	0.0940267	2.88e-06
AC023590.1	0.012835	0.523907
AC023632.2	-0.00754834	0.707802
AC023632.6	0.0174003	0.387558
AC023794.1	0.0730013	0.000283822
AC023794.2	0.0163505	0.416838
AC023794.3	0.0434023	0.0310754
AC023818.2	0.00212114	0.91612
AC023906.1	0.0617284	0.00215513
AC023908.3	-0.0299375	0.137056
AC024060.1	0.00703629	0.726802
AC024075.1	-0.000332657	0.986821
AC024075.2	0.0233332	0.246562
AC024075.3	0.0072358	0.719378
AC024082.2	0.00623746	0.756777
AC024145.1	-0.028005	0.164278
AC024243.1	-0.00915706	0.649331
AC024257.3	-0.020348	0.312276
AC024267.3	-0.0163042	0.418158
AC024293.1	0.128991	1.26e-10
AC024337.2	0.0323164	0.108482
AC024361.1	0.00221628	0.912372
AC024451.2	0.0306231	0.128283
AC024560.1	-0.0252182	0.210432
AC024560.3	0.0332252	0.098899
AC024580.1	-0.0244861	0.223981
AC024587.1	0.014166	0.481786
AC024619.4	0.0406931	0.043238
AC024896.1	0.0210907	0.294939
AC024933.1	0.0619605	0.00207325
AC024995.1	0.0394743	0.0499007
AC025031.1	0.0324387	0.107151
AC025031.5	0.0258019	0.200062
AC025034.1	-0.00511702	0.799433
AC025040.2	0.0145436	0.470181
AC025048.2	0.0769822	0.000129115
AC025048.6	0.054781	0.00648633
AC025164.2	0.0280871	0.163044
AC025165.5	0.00398573	0.843117
AC025171.1	0.0340961	0.0903618
AC025171.2	0.0211263	0.294123
AC025171.4	0.0179762	0.37204
AC025171.5	0.00188713	0.925345
AC025175.1	0.00520679	0.795991
AC025178.1	-0.00245164	0.90311
AC025181.1	0.0318437	0.113749
AC025181.2	0.0185605	0.356696
AC025198.1	0.0208625	0.300196
AC025265.1	-0.00786857	0.696011
AC025271.4	-0.013147	0.513867
AC025279.1	0.00980231	0.626447
AC025280.1	0.0314359	0.118453
AC025287.2	0.0364662	0.0700965
AC025431.1	0.00913965	0.649953
AC025449.1	0.00642455	0.749722
AC025458.1	0.0552642	0.00602943
AC025459.1	0.0336692	0.0944693
AC025470.2	-0.0173542	0.388815
AC025569.1	-0.0584044	0.0037022
AC025594.2	0.0107509	0.593454
AC025678.3	0.0142272	0.479894
AC025682.1	0.00235258	0.907007
AC025750.2	-0.0114623	0.569243
AC025754.2	0.0128759	0.522586
AC025857.2	0.034816	0.0837607
AC026111.1	0.00288719	0.886006
AC026124.1	-0.0315134	0.117548
AC026124.2	0.0454282	0.0240176
AC026202.2	0.0128598	0.523105
AC026250.1	0.0228268	0.256968
AC026271.1	0.154022	1.43e-14
AC026271.4	-0.0149728	0.45718
AC026304.1	0.0175059	0.384684
AC026356.1	-0.0129887	0.518948
AC026356.2	-0.011886	0.555053
AC026362.2	-0.0288821	0.151456
AC026367.1	-0.0304781	0.130101
AC026367.2	0.0274734	0.172436
AC026367.3	-0.0146137	0.468045
AC026369.1	-0.00207644	0.917881
AC026369.2	0.0232841	0.247558
AC026369.3	-0.00255707	0.898965
AC026401.3	0.0418973	0.037409
AC026403.1	0.0830979	3.58e-05
AC026410.3	0.00275781	0.891081
AC026412.1	0.0506132	0.0119116
AC026412.2	-0.00309269	0.877953
AC026412.3	0.00312344	0.87675
AC026462.1	0.182167	7.4e-20
AC026471.1	0.0116979	0.561331
AC026471.4	3.88e-05	0.998463
AC026471.6	0.0188217	0.349969
AC026688.1	0.00918745	0.648245
AC026691.1	-0.000792056	0.968628
AC026700.1	-0.00790755	0.694581
AC026748.1	0.0199021	0.323
AC026801.3	0.0312938	0.120128
AC026803.1	0.00494387	0.806082
AC026803.2	0.000954678	0.962192
AC026877.1	0.0279527	0.165067
AC026979.3	-0.0177157	0.379011
AC026979.4	0.00906693	0.652554
AC026992.2	-0.00388858	0.846894
AC027020.2	-0.0148354	0.46132
AC027031.2	0.041938	0.0372239
AC027097.1	0.0819899	4.54e-05
AC027097.2	-0.0472219	0.0189733
AC027117.1	0.0210096	0.2968
AC027237.3	-0.0157272	0.434825
AC027279.1	0.000527362	0.979109
AC027281.2	-0.00392102	0.845632
AC027288.2	0.0196141	0.330053
AC027288.3	-0.0101119	0.615592
AC027290.2	0.0104129	0.60512
AC027307.2	0.0284093	0.15827
AC027307.3	0.0234968	0.243264
AC027309.2	0.0469255	0.0197369
AC027313.1	-0.0297686	0.139287
AC027373.1	-0.01287	0.522777
AC027559.1	-0.00235248	0.907011
AC027575.4	0.0436074	0.0302878
AC027607.1	-0.0118128	0.557493
AC027612.3	0.0271727	0.177183
AC027644.3	-0.0131699	0.513135
AC027682.6	-0.021979	0.275065
AC027698.1	0.00597953	0.766536
AC027702.1	0.0279528	0.165066
AC027796.4	0.00343666	0.864504
AC027801.1	0.0046176	0.818649
AC027807.2	-0.00392723	0.845391
AC034102.1	0.12731	2.19e-10
AC034198.2	0.0513735	0.0106929
AC034199.1	0.0471909	0.019052
AC034207.1	0.000638259	0.974718
AC034231.1	0.0518292	0.0100169
AC034236.1	0.280681	6.53e-46
AC034236.2	0.00807322	0.688514
AC036108.3	-0.0140161	0.486438
AC036176.1	0.0424978	0.0347609
AC036214.2	0.0032564	0.871548
AC037198.2	0.00809167	0.68784
AC037459.2	-0.0168445	0.4029
AC037487.3	0.00155742	0.93836
AC039056.2	0.00189704	0.924954
AC040160.1	0.0197015	0.327901
AC040162.1	0.0320614	0.1113
AC040169.1	0.0528275	0.00866691
AC040918.1	-0.0382957	0.0571416
AC040970.1	-0.0256555	0.202628
AC040977.1	0.0392196	0.0513969
AC041040.2	0.0273696	0.174064
AC044787.1	0.0677183	0.000761746
AC044849.2	0.0511695	0.0110086
AC046143.1	4.02e-05	0.998409
AC046158.4	-0.0229598	0.254206
AC046176.1	0.0256193	0.203265
AC046185.2	0.00255956	0.898868
AC046185.3	0.0198756	0.323645
AC048341.2	0.0258931	0.198476
AC048341.3	0.0144706	0.472412
AC048344.4	0.0221548	0.271244
AC048382.5	0.0334661	0.0964754
AC051619.5	-0.0378045	0.0604075
AC053527.1	0.0256651	0.202458
AC055713.1	-0.0223061	0.267982
AC055733.1	0.0373534	0.0635412
AC055748.1	-0.00785055	0.696673
AC055764.1	-0.0328863	0.102391
AC055764.2	0.0134505	0.504198
AC055813.1	0.0300058	0.136162
AC055822.1	0.0381898	0.0578332
AC055874.1	0.00256502	0.898653
AC058791.1	0.00442467	0.826103
AC060766.1	0.0458864	0.0226293
AC060766.4	0.0297879	0.139031
AC060766.7	-0.00226996	0.910259
AC060780.1	0.0375088	0.0624466
AC061965.1	0.00939021	0.641022
AC061992.1	0.0178473	0.37548
AC062017.1	-0.00962915	0.632554
AC062029.1	0.0296125	0.141374
AC063943.3	0.0207147	0.303632
AC063947.2	0.00245846	0.902842
AC063948.1	0.00835908	0.678093
AC063952.1	0.0209208	0.298847
AC064799.1	0.132986	3.3e-11
AC064801.1	-0.00630503	0.754226
AC064801.2	-0.0288753	0.151553
AC064805.1	0.0320156	0.111812
AC064807.1	0.0357751	0.0755787
AC064836.3	0.0425115	0.0347024
AC064850.1	0.0152551	0.448741
AC064875.1	-0.00525247	0.794242
AC067735.1	0.0406576	0.0434208
AC067747.1	0.0155271	0.440691
AC067750.1	-0.029333	0.145169
AC067817.2	0.0370528	0.0657033
AC067838.1	-0.0269402	0.180921
AC067852.6	0.0124303	0.537079
AC067930.4	0.014361	0.475774
AC067931.1	0.0159134	0.429404
AC067942.1	0.051058	0.0111846
AC067942.2	0.0815659	4.97e-05
AC067945.1	0.0465283	0.0208019
AC068152.1	0.0160539	0.425343
AC068282.1	-0.00346232	0.863502
AC068338.2	0.00818272	0.684515
AC068338.3	0.000815929	0.967683
AC068473.5	0.045889	0.0226217
AC068522.1	0.0220513	0.273489
AC068620.2	-0.00570018	0.777148
AC068620.4	-0.0146643	0.466506
AC068631.1	0.0315074	0.117618
AC068657.1	-0.00718867	0.72113
AC068722.2	0.0123034	0.541243
AC068760.1	-0.00168082	0.933486
AC068768.1	0.0030484	0.879688
AC068775.1	0.0816966	4.84e-05
AC068790.2	-0.0347874	0.0840155
AC068790.5	0.00449448	0.823404
AC068790.9	-0.00191214	0.924358
AC068792.1	0.00804471	0.689557
AC068831.7	0.00458514	0.819902
AC068870.2	0.0548701	0.00639976
AC068880.4	0.0680384	0.00071885
AC068888.1	0.0121951	0.544811
AC068888.2	-0.0193179	0.337409
AC068987.5	0.00370148	0.854176
AC068993.1	0.0175169	0.384384
AC069120.1	0.030032	0.13582
AC069185.1	-0.00581456	0.772797
AC069208.1	-0.00320631	0.873507
AC069213.3	0.0152409	0.449164
AC069218.1	-0.018697	0.35317
AC069224.1	0.036888	0.0669135
AC069307.1	-0.0150241	0.455639
AC069366.2	0.0359207	0.0743951
AC069528.2	0.03299	0.101312
AC069544.1	0.0266202	0.186159
AC069547.1	0.0726245	0.000305194
AC072061.1	0.0237031	0.239149
AC073052.1	-0.00712953	0.72333
AC073063.1	-0.0159325	0.42885
AC073073.1	-0.0284055	0.158325
AC073073.2	0.0334499	0.0966377
AC073107.1	0.0213408	0.289248
AC073109.1	0.000879061	0.965184
AC073111.5	0.0460512	0.0221474
AC073130.3	-0.00508377	0.800709
AC073133.2	-0.015992	0.42713
AC073136.1	0.0215965	0.283508
AC073136.2	0.0204391	0.310112
AC073172.1	0.0205162	0.308291
AC073195.1	0.00694775	0.730105
AC073254.1	-0.00534382	0.790745
AC073333.1	0.00630384	0.754271
AC073335.1	0.10354	2.54e-07
AC073335.2	0.0178787	0.374638
AC073389.1	-0.0392229	0.0513773
AC073475.1	-0.00847119	0.674022
AC073508.3	0.0540008	0.00728988
AC073529.1	0.0354521	0.0782576
AC073534.1	-0.00525247	0.794242
AC073569.1	0.0254016	0.207133
AC073569.3	-0.00988641	0.62349
AC073611.1	-0.021135	0.293924
AC073655.2	0.00359492	0.858329
AC073857.1	0.0394608	0.0499789
AC073861.1	0.143157	8.99e-13
AC073869.1	0.00313404	0.876335
AC073869.3	-0.0031007	0.87764
AC073896.4	0.0778669	0.000107827
AC073941.1	0.0177	0.379434
AC073957.3	0.0282261	0.160971
AC074032.1	0.0308644	0.125301
AC074033.1	0.218084	5.89e-28
AC074033.2	0.00228986	0.909475
AC074043.1	-0.0065739	0.744104
AC074050.4	0.00660207	0.743047
AC074085.2	-0.0166524	0.408288
AC074117.1	0.0204596	0.309627
AC074194.2	-0.00101843	0.959669
AC074386.1	0.00448334	0.823834
AC078778.1	-0.0223907	0.26617
AC078785.1	0.0432271	0.0317619
AC078795.1	0.0155175	0.440974
AC078817.1	0.0827239	3.88e-05
AC078846.1	0.0205371	0.307798
AC078850.1	0.0315628	0.116974
AC078880.3	-0.0179121	0.373749
AC078883.1	-0.0100696	0.617072
AC078883.2	0.00821322	0.683403
AC078883.3	0.000600746	0.976203
AC078899.1	0.0275291	0.171567
AC078991.1	0.0401839	0.045924
AC078993.1	-0.00186126	0.926366
AC079140.2	0.0490099	0.0148922
AC079140.3	0.0373253	0.0637405
AC079148.1	0.0271412	0.177686
AC079174.1	-0.0173007	0.390281
AC079174.2	-0.0202644	0.314267
AC079228.1	-0.00755784	0.707451
AC079250.1	-0.0026137	0.89674
AC079305.1	0.0569624	0.00464468
AC079313.1	0.0453145	0.0243732
AC079315.1	0.0130488	0.517016
AC079322.1	0.00461156	0.818882
AC079414.3	0.00358679	0.858646
AC079416.1	-0.0399351	0.0472868
AC079416.2	0.0100317	0.618397
AC079447.1	-0.0180242	0.370766
AC079600.1	0.0172323	0.392156
AC079601.2	0.0564357	0.00503973
AC079610.2	0.0317348	0.114991
AC079630.1	0.00334358	0.86814
AC079753.1	0.036624	0.0688911
AC079776.1	-0.0136378	0.498278
AC079807.1	0.0312927	0.120141
AC079834.1	0.0486666	0.0156097
AC079905.1	-0.0405993	0.0437228
AC079921.2	0.017581	0.382646
AC079922.1	0.105429	1.52e-07
AC079922.2	0.0649327	0.00124849
AC079944.2	0.0298629	0.138038
AC079949.1	-0.000985224	0.960983
AC080013.1	-9.99e-05	0.996044
AC080013.4	-0.00899426	0.655158
AC080013.5	0.0258535	0.199163
AC080013.6	0.0114695	0.569002
AC080038.1	0.0032555	0.871583
AC080038.2	0.0608126	0.00250802
AC080080.1	0.0469732	0.0196123
AC080112.1	-0.00631645	0.753795
AC080162.1	-0.0162141	0.420736
AC080188.3	0.00987015	0.624061
AC083798.2	-0.0102833	0.609618
AC083799.1	0.0967924	1.45e-06
AC083837.1	0.0201142	0.317869
AC083841.5	-0.011964	0.552458
AC083843.2	0.002963	0.883034
AC083843.3	0.0127596	0.526348
AC083873.1	-0.00553012	0.783629
AC083900.1	0.0238779	0.235703
AC083904.1	0.0598939	0.00291435
AC083923.2	0.00624735	0.756403
AC083964.1	-0.00386653	0.847751
AC083973.1	-0.0297696	0.139274
AC084033.3	0.0235219	0.242761
AC084035.1	-0.0118553	0.556077
AC084036.1	0.0232097	0.249072
AC084117.1	-0.0257684	0.200647
AC084251.1	0.0211158	0.294363
AC084757.1	-0.0180206	0.370859
AC084757.3	0.025653	0.202671
AC084824.1	0.158085	2.81e-15
AC084824.4	0.0186701	0.353864
AC084824.5	-0.0305209	0.129562
AC084876.2	-0.0130662	0.516458
AC084880.1	0.0234294	0.244619
AC087045.3	0.0279047	0.165795
AC087071.2	-0.0150296	0.455476
AC087239.1	-0.00484864	0.809745
AC087241.3	0.0308262	0.125769
AC087257.1	0.0236571	0.240064
AC087257.2	-0.0169145	0.400947
AC087276.1	0.0165746	0.410482
AC087343.1	0.0705202	0.000454965
AC087388.1	0.0261514	0.194034
AC087392.1	0.0241585	0.230241
AC087392.2	0.0555671	0.00575802
AC087477.2	0.0827646	3.84e-05
AC087481.3	-0.00763257	0.704694
AC087482.1	-0.00098975	0.960804
AC087500.1	0.0369257	0.0666348
AC087500.2	-0.0107776	0.592535
AC087501.5	0.0893903	8.69e-06
AC087521.1	-0.0157594	0.433884
AC087521.2	-0.0131003	0.515363
AC087521.3	0.0148562	0.460693
AC087588.1	0.0066488	0.741293
AC087623.3	0.0305193	0.129582
AC087633.2	0.0301278	0.134576
AC087645.2	0.024033	0.232674
AC087672.3	0.0514238	0.0106163
AC087683.2	-0.0267637	0.183795
AC087741.1	0.0443346	0.0276326
AC087741.2	-0.00524212	0.794638
AC087741.3	0.0109968	0.58503
AC087854.1	0.0127512	0.526623
AC090044.1	-0.0114883	0.568369
AC090061.1	0.00577449	0.774321
AC090114.1	0.0265036	0.188095
AC090114.2	0.0345022	0.086588
AC090152.1	0.0109588	0.58633
AC090181.2	0.00149319	0.940897
AC090186.1	0.0297427	0.139632
AC090197.1	-0.0131271	0.514506
AC090198.1	-0.00672599	0.738399
AC090204.1	0.0628205	0.00179407
AC090229.1	0.0105505	0.600359
AC090281.1	0.054487	0.00677926
AC090360.1	-0.00252873	0.900079
AC090409.1	0.0076203	0.705147
AC090425.1	0.00151034	0.940219
AC090498.1	0.122291	1.09e-09
AC090515.2	0.0319926	0.112069
AC090517.2	0.011794	0.558118
AC090527.3	0.0200744	0.318827
AC090543.2	-0.0115157	0.567446
AC090559.1	0.0164473	0.414084
AC090579.1	-0.00520972	0.795879
AC090589.1	0.112	2.42e-08
AC090607.2	-0.00560767	0.780671
AC090607.5	-0.00257736	0.898168
AC090616.7	-0.0249373	0.215559
AC090617.10	0.00766609	0.703458
AC090617.3	0.0123205	0.54068
AC090617.6	-0.00827916	0.681
AC090618.1	-0.00615026	0.760072
AC090673.1	0.0052327	0.794998
AC090686.1	0.0382029	0.0577472
AC090739.1	0.0087225	0.664932
AC090771.1	-0.00865981	0.667195
AC090772.4	0.0527333	0.00878701
AC090844.2	-0.0110723	0.582457
AC090922.1	0.0391217	0.0519817
AC090948.1	0.025542	0.204631
AC090948.2	0.0168638	0.402362
AC090948.3	0.0234849	0.243502
AC090953.1	0.0184903	0.358519
AC090970.3	0.0405694	0.0438781
AC090971.3	-0.0429921	0.032703
AC090971.4	-0.00252351	0.900285
AC091045.1	0.0188883	0.348266
AC091153.1	0.0289138	0.151008
AC091153.3	-0.00255522	0.899038
AC091181.1	-0.0150391	0.455191
AC091182.2	-0.0102503	0.610765
AC091271.1	0.0140523	0.485313
AC091390.3	0.0338817	0.0924068
AC091429.1	0.0208416	0.300679
AC091488.1	-0.0048064	0.811371
AC091492.1	-0.0154365	0.443364
AC091544.3	0.0113678	0.572433
AC091544.5	-0.00324545	0.871976
AC091563.1	0.0466176	0.0205582
AC091729.3	0.000169387	0.993289
AC091799.1	0.0319911	0.112086
AC091806.1	-0.0252568	0.209735
AC091825.1	-0.00619788	0.758272
AC091849.1	-0.0420575	0.0366861
AC091965.4	0.0251603	0.211482
AC091982.4	0.0482388	0.0165463
AC092017.1	0.0261032	0.194857
AC092017.2	0.0157231	0.434944
AC092045.1	0.0649695	0.00124053
AC092047.1	0.0443682	0.0275149
AC092053.2	0.00148557	0.941198
AC092053.3	0.00211232	0.916467
AC092068.2	-0.0253649	0.207789
AC092070.2	0.0355824	0.0771677
AC092111.1	0.000523814	0.97925
AC092115.1	0.00884531	0.660508
AC092117.2	-0.020884	0.299696
AC092118.1	0.0197609	0.326444
AC092119.2	-0.015436	0.443378
AC092123.1	-0.00748337	0.710204
AC092123.2	-0.0260894	0.195093
AC092134.1	0.000835642	0.966903
AC092139.3	-0.0123528	0.539622
AC092140.2	0.0151137	0.452957
AC092142.1	0.0208022	0.301595
AC092155.1	0.0191689	0.341149
AC092162.2	-0.0433256	0.0313744
AC092162.3	0.0109139	0.587865
AC092164.1	-0.0175401	0.383754
AC092171.1	0.00223801	0.911517
AC092171.2	0.00289918	0.885536
AC092171.4	-0.010292	0.609316
AC092171.5	-0.00658155	0.743817
AC092279.1	0.0160702	0.424871
AC092279.2	-0.0259791	0.196988
AC092295.2	0.0571482	0.00451208
AC092324.1	0.0976933	1.16e-06
AC092329.4	0.0152899	0.447704
AC092354.2	0.000582302	0.976934
AC092375.2	-0.00912977	0.650306
AC092376.2	0.000425434	0.983146
AC092384.1	0.0149836	0.456856
AC092437.1	0.00698922	0.728557
AC092447.7	0.0331793	0.0993667
AC092574.1	0.000306416	0.987861
AC092587.1	-0.0134434	0.504424
AC092597.1	0.0010682	0.9577
AC092610.1	0.0557591	0.00559177
AC092620.2	-0.0158805	0.430358
AC092645.1	0.0119778	0.552
AC092652.3	0.0204621	0.309568
AC092687.3	0.00297489	0.882568
AC092718.3	0.0172576	0.391461
AC092718.4	0.0639201	0.00148742
AC092747.2	0.00612095	0.76118
AC092747.4	0.00271684	0.89269
AC092755.2	0.00910239	0.651285
AC092756.1	0.00869884	0.665786
AC092802.1	-0.00984826	0.624831
AC092803.2	0.0330675	0.100512
AC092807.3	0.00766053	0.703663
AC092809.2	-0.021173	0.293058
AC092809.3	0.0452081	0.0247101
AC092821.1	0.0274726	0.172449
AC092821.3	0.0185958	0.355783
AC092828.1	-0.0206703	0.304672
AC092835.1	0.0311334	0.122041
AC092849.1	-0.00405953	0.840251
AC092868.2	-0.0317333	0.115008
AC092868.3	0.0487664	0.0153981
AC092881.1	-0.012319	0.540729
AC092902.2	-0.0111806	0.578773
AC092903.2	0.00525817	0.794023
AC092910.3	0.0101165	0.615433
AC092919.2	0.0174936	0.385017
AC092944.1	0.000458209	0.981848
AC092964.1	-0.00939995	0.640676
AC093014.1	0.0292761	0.145951
AC093142.1	0.0149592	0.457588
AC093151.3	0.0188899	0.348225
AC093155.2	0.0355708	0.0772643
AC093157.1	0.0538799	0.00742215
AC093157.2	0.0268569	0.182274
AC093162.1	0.0375227	0.0623495
AC093227.1	0.0200792	0.318713
AC093249.6	0.0106921	0.595475
AC093278.2	0.0260825	0.195211
AC093297.2	-0.00966159	0.631408
AC093311.1	0.0232495	0.248262
AC093323.1	0.0496834	0.0135683
AC093388.1	0.00530201	0.792345
AC093423.2	0.0581041	0.00388282
AC093433.1	0.0460625	0.0221147
AC093462.1	0.00237877	0.905977
AC093484.5	-0.00715203	0.722492
AC093495.1	0.0406476	0.0434724
AC093496.1	-0.00592977	0.768423
AC093510.1	0.0216451	0.282426
AC093510.2	-0.0111531	0.579709
AC093525.8	-0.00718659	0.721207
AC093535.2	-0.0149196	0.45878
AC093536.1	0.00389542	0.846628
AC093567.1	0.014127	0.482994
AC093591.1	0.0472391	0.0189298
AC093627.4	-0.00556577	0.782269
AC093627.5	-0.0243128	0.227278
AC093627.7	-0.0226731	0.260186
AC093635.1	0.0347428	0.0844131
AC093663.2	-0.00033342	0.986791
AC093673.1	0.0204012	0.311011
AC093677.1	0.00436432	0.828437
AC093677.2	0.0706836	0.000441235
AC093690.1	0.0228502	0.256482
AC093700.1	0.000976045	0.961346
AC093726.1	0.0410882	0.0412462
AC093726.2	0.00913064	0.650275
AC093752.1	0.017371	0.388357
AC093799.1	-0.00203396	0.919555
AC093801.1	0.0433418	0.0313111
AC093809.1	0.0205162	0.308292
AC093816.1	0.0344211	0.087332
AC093827.3	-0.0238718	0.235821
AC093840.1	0.0636413	0.00156023
AC093890.1	0.0185913	0.355899
AC093901.1	0.0163946	0.415582
AC093908.1	0.0361223	0.0727822
AC093909.1	0.0363466	0.0710206
AC093909.6	0.0537267	0.00759274
AC095031.1	0.0122574	0.542756
AC095052.1	-0.00123732	0.951011
AC095055.1	0.0439251	0.0291021
AC095057.3	-0.0120724	0.548864
AC096533.1	0.0296387	0.141022
AC096536.1	0.0329121	0.102122
AC096540.1	0.0257872	0.200318
AC096586.2	-0.0152055	0.450216
AC096642.1	0.0210096	0.2968
AC096664.2	0.074393	0.000216432
AC096677.1	-0.0133628	0.506982
AC096720.2	0.0450221	0.0253091
AC096733.2	-0.0211205	0.294257
AC096887.2	0.0579977	0.00394867
AC096921.2	-0.00573355	0.775878
AC096992.2	-0.0197231	0.327371
AC097059.1	-0.0322262	0.109472
AC097103.2	0.0376484	0.0614773
AC097263.1	0.0388943	0.0533619
AC097359.2	0.0192419	0.339313
AC097376.1	0.0261544	0.193982
AC097376.2	0.00618368	0.758808
AC097461.1	0.0115299	0.566969
AC097468.3	0.0167636	0.405162
AC097532.2	0.0204983	0.308714
AC097534.2	0.0440372	0.0286932
AC097634.1	-0.0369362	0.066558
AC097637.2	-0.0353519	0.0791047
AC097639.1	0.0087256	0.66482
AC097658.1	0.013074	0.516209
AC097662.1	-0.0214029	0.287847
AC098484.1	-0.00922121	0.64704
AC098487.1	0.039084	0.0522086
AC098591.2	0.00548143	0.785487
AC098613.1	0.0238622	0.23601
AC098614.1	0.0650253	0.00122852
AC098614.4	-0.0103658	0.606752
AC098679.2	0.0614858	0.0022439
AC098818.2	-0.016848	0.402802
AC098829.1	0.0140071	0.486718
AC098851.1	0.045012	0.0253418
AC098859.1	0.0381025	0.0584084
AC098934.1	-0.00687189	0.732938
AC098934.2	0.02795	0.165108
AC098934.3	0.0582742	0.00377959
AC098935.1	-0.00164872	0.934754
AC099063.4	0.00437558	0.828002
AC099314.1	-0.00531315	0.791919
AC099336.2	0.170555	1.45e-17
AC099343.1	-0.00795079	0.692996
AC099343.2	-0.00800647	0.690956
AC099343.3	0.0121831	0.545205
AC099489.1	0.0429254	0.0329744
AC099509.1	0.00934173	0.642746
AC099518.2	0.0241422	0.230557
AC099518.6	-0.00768752	0.702669
AC099522.2	-0.0194974	0.332939
AC099524.1	0.032047	0.11146
AC099560.2	0.275176	3.97e-44
AC099568.2	0.0315468	0.11716
AC099654.2	0.035783	0.0755137
AC099778.1	-0.0026532	0.895188
AC099789.1	0.0284152	0.158183
AC099791.2	-0.0202256	0.315195
AC099792.1	0.0229932	0.253516
AC099850.1	-0.00627776	0.755255
AC100757.1	0.0304576	0.130359
AC100771.1	0.0194348	0.334493
AC100793.4	-0.00320834	0.873427
AC100803.2	0.0220013	0.274579
AC100803.3	-0.0232711	0.247823
AC100810.1	0.0426127	0.034273
AC100812.1	-0.00299802	0.881661
AC100814.1	0.0114968	0.568083
AC100821.1	0.0021861	0.913561
AC100847.1	-0.0103391	0.607677
AC100861.1	0.02273	0.258993
AC102953.2	-0.00208572	0.917515
AC103591.1	0.04504	0.025251
AC103591.3	0.028786	0.152823
AC103691.1	0.0309098	0.124746
AC103702.1	-0.00967137	0.631063
AC103702.2	0.0104578	0.603561
AC103703.1	0.0117776	0.558667
AC103706.1	0.0109099	0.588002
AC103724.4	0.0749554	0.000193724
AC103736.1	0.00357677	0.859036
AC103740.1	-0.00831507	0.679693
AC103746.1	0.0536927	0.00763106
AC103760.1	-0.0132395	0.510912
AC103769.1	-0.0299847	0.136438
AC103810.1	-0.0126629	0.529488
AC103810.2	-0.0190401	0.344404
AC103974.1	-0.00539907	0.788633
AC103988.2	0.00999893	0.619544
AC104027.1	0.0014339	0.94324
AC104031.1	0.00357329	0.859172
AC104046.1	0.0132472	0.510665
AC104072.1	-0.00688526	0.732439
AC104083.1	-0.000761817	0.969826
AC104109.2	0.0238482	0.236285
AC104109.4	-0.00099585	0.960562
AC104113.1	0.0295177	0.142652
AC104117.3	-0.0123996	0.538085
AC104118.1	-0.00500086	0.803892
AC104126.1	0.0252175	0.210444
AC104162.1	-0.0389856	0.052804
AC104184.1	0.0484775	0.0160178
AC104237.2	-0.00616124	0.759657
AC104260.1	0.0123758	0.538864
AC104260.2	-0.00177273	0.929859
AC104297.1	0.0843867	2.7e-05
AC104306.1	0.0388133	0.0538611
AC104390.1	0.0338119	0.0930801
AC104417.1	-0.00564412	0.779282
AC104563.1	0.074212	0.000224257
AC104564.6	-0.00532984	0.79128
AC104581.4	0.0169261	0.400626
AC104590.1	0.0592015	0.00325929
AC104596.1	0.0163763	0.416104
AC104651.1	0.0287283	0.153647
AC104667.2	-0.00882558	0.661218
AC104695.2	0.0315304	0.11735
AC104695.3	-0.0419817	0.0370268
AC104759.1	-0.0237651	0.237923
AC104763.1	0.0226159	0.261391
AC104785.1	0.0205419	0.307685
AC104794.2	0.000826787	0.967254
AC104809.2	0.013327	0.508121
AC104825.2	0.0132998	0.508987
AC104836.2	0.0180676	0.369612
AC104837.1	0.0128845	0.522308
AC104849.1	0.0341287	0.0900536
AC104958.2	0.0196087	0.330185
AC104964.3	-0.00428254	0.831604
AC104971.2	0.026489	0.188339
AC104986.1	-0.00179812	0.928856
AC104986.2	-0.00701433	0.72762
AC104996.2	-0.000876978	0.965267
AC105020.1	0.00876555	0.66338
AC105020.5	0.00644033	0.749127
AC105020.6	-0.00886186	0.659913
AC105046.1	0.0657921	0.00107406
AC105074.1	0.0138863	0.490484
AC105101.1	-0.0174569	0.386014
AC105219.1	0.0166962	0.407054
AC105233.5	0.0147356	0.464342
AC105250.1	0.01183	0.556918
AC105277.1	0.0146258	0.467676
AC105285.1	-0.00512902	0.798972
AC105345.1	0.00582896	0.772251
AC105402.1	-0.0054135	0.788081
AC105429.1	-4.41e-05	0.998253
AC105446.1	-0.0344285	0.0872631
AC105749.1	0.00337848	0.866776
AC105760.2	0.00379382	0.85058
AC105942.1	0.031733	0.115011
AC106028.3	-0.0057471	0.775362
AC106047.1	0.0482056	0.0166211
AC106052.1	-0.00418077	0.835548
AC106730.1	0.0629898	0.00174334
AC106738.1	0.00941079	0.640291
AC106739.1	0.0593154	0.00320012
AC106760.2	-0.00567821	0.777984
AC106782.2	0.0121914	0.544931
AC106791.1	0.0417309	0.0381724
AC106795.1	0.1142	1.28e-08
AC106795.2	-0.00488541	0.80833
AC106820.1	0.00770023	0.702201
AC106820.3	0.0400602	0.0465975
AC106869.1	0.0168893	0.401649
AC106872.2	0.0574796	0.00428415
AC106876.1	-0.00224678	0.911171
AC106881.1	0.034596	0.0857353
AC106886.5	0.0621301	0.00201523
AC106897.1	-0.0140431	0.485597
AC107021.1	-0.0311299	0.122083
AC107021.2	0.0399583	0.0471582
AC107027.1	-0.0130415	0.517252
AC107027.3	-0.0215085	0.285474
AC107032.1	0.0455836	0.0235386
AC107068.1	0.0370383	0.0658091
AC107075.1	0.0834598	3.31e-05
AC107081.2	-0.00221911	0.912261
AC107214.2	-0.000201429	0.99202
AC107294.2	0.0265801	0.186822
AC107375.1	0.0355328	0.0775809
AC107464.3	-0.0055691	0.782142
AC107884.1	-0.0153796	0.445047
AC107952.2	0.0231373	0.250553
AC107954.1	0.0186226	0.355088
AC107956.1	0.0103184	0.608397
AC107959.1	0.0105057	0.601904
AC107982.3	0.0236377	0.240449
AC107983.1	-0.0143884	0.474932
AC107993.1	0.0284758	0.157298
AC108010.1	-0.0219033	0.276721
AC108047.1	0.0174545	0.38608
AC108062.1	0.0136596	0.497593
AC108073.1	0.039346	0.0506496
AC108134.1	0.000316489	0.987462
AC108134.2	-0.0329196	0.102043
AC108134.3	0.040922	0.0420745
AC108134.4	0.0193794	0.335874
AC108449.2	0.0127864	0.525481
AC108463.1	0.0353246	0.079337
AC108463.2	0.0348014	0.0838904
AC108463.3	-0.0188362	0.349596
AC108471.2	0.037901	0.059754
AC108477.1	0.0496718	0.0135901
AC108488.1	0.0260556	0.195673
AC108673.2	-0.00703946	0.726684
AC108673.3	0.0243817	0.225963
AC108676.1	0.0162096	0.420864
AC108693.1	0.013327	0.508121
AC108693.2	0.0228246	0.257015
AC108704.2	-0.0254426	0.206401
AC108734.3	0.0267836	0.183469
AC108860.2	0.0105575	0.600116
AC109322.1	-0.0209921	0.297202
AC109326.1	0.0530119	0.00843625
AC109347.1	0.0216343	0.282664
AC109347.2	0.0242679	0.228137
AC109361.1	0.0140118	0.486572
AC109446.3	0.0217381	0.280362
AC109454.2	-1.88e-05	0.999256
AC109454.4	0.0123247	0.540542
AC109460.1	0.0320624	0.111288
AC109460.2	-0.0316419	0.116059
AC109587.1	0.0318657	0.1135
AC109635.4	0.0339232	0.0920074
AC109925.1	-0.0010169	0.959729
AC110079.1	0.0137705	0.494107
AC110285.2	-0.0204038	0.310951
AC110285.7	0.00588845	0.769991
AC110597.1	0.0360319	0.0735021
AC110769.2	-0.0325384	0.106076
AC110792.3	0.0162567	0.419517
AC110792.4	0.019115	0.342508
AC110926.1	-0.00711999	0.723684
AC110994.2	0.154743	1.07e-14
AC110998.1	0.00284639	0.887606
AC111000.4	-0.00742116	0.712505
AC112184.1	0.0330789	0.100395
AC112191.2	0.0271041	0.17828
AC112206.4	-0.00109398	0.95668
AC112220.2	0.0509337	0.0113837
AC112220.3	0.0245488	0.222797
AC112220.4	0.056855	0.00472284
AC112236.2	0.0102566	0.610548
AC112250.2	0.0264903	0.188317
AC112484.4	0.0170725	0.396562
AC112496.1	-0.0125377	0.533566
AC112503.2	-0.00524236	0.794629
AC112907.3	0.00593373	0.768273
AC113139.1	0.0120004	0.551252
AC113191.1	0.0122932	0.541578
AC113367.1	0.0631806	0.00168778
AC113383.1	0.011682	0.561865
AC113398.1	0.011441	0.569963
AC113404.3	0.100181	6.13e-07
AC113410.3	-0.00384725	0.848501
AC113554.1	0.00874551	0.664102
AC113935.1	0.199973	1.12e-23
AC114341.1	-0.014265	0.478731
AC114488.2	0.00235085	0.907075
AC114488.3	0.0027978	0.889512
AC114490.1	0.0338134	0.0930655
AC114491.1	0.250389	1.36e-36
AC114495.2	-0.0376361	0.0615619
AC114728.1	0.10364	2.47e-07
AC114760.2	0.0016402	0.93509
AC114801.3	0.0262939	0.191614
AC114811.2	0.0180676	0.369612
AC114947.2	-0.00880514	0.661954
AC114980.1	-0.0118969	0.554689
AC115223.1	0.226879	3.54e-30
AC115284.2	-0.00173537	0.931333
AC115522.1	0.0372828	0.0640435
AC115618.1	-0.0206703	0.304672
AC115618.2	0.0355879	0.0771222
AC115618.3	0.0267832	0.183477
AC115837.1	0.117234	5.18e-09
AC115989.1	0.00392909	0.845319
AC116036.2	0.0019256	0.923828
AC116049.1	0.0154815	0.442034
AC116050.1	0.0103933	0.605799
AC116337.3	0.0210395	0.296113
AC116347.1	-0.00418609	0.835341
AC116348.1	0.0210543	0.295772
AC116351.1	0.00995951	0.620925
AC116366.1	0.0112973	0.574818
AC116407.1	0.0329596	0.101628
AC116407.2	0.0309669	0.12405
AC116533.1	0.327283	1.05e-62
AC116535.1	0.0105371	0.600819
AC116562.4	0.0508453	0.0115272
AC116614.1	0.0490551	0.0148
AC116618.1	0.0111454	0.57997
AC116651.1	6.76e-05	0.997324
AC116667.1	-0.013305	0.508823
AC116913.1	0.0197518	0.326668
AC116914.2	-0.0434851	0.0307553
AC116917.1	0.0177	0.379434
AC117382.1	0.00774336	0.700613
AC117395.1	0.0426852	0.0339683
AC117409.1	0.0145578	0.469748
AC117498.2	0.0257836	0.200381
AC118344.1	0.0171944	0.3932
AC118344.2	-0.043545	0.0305256
AC118553.1	0.0316628	0.115818
AC118553.2	0.0186665	0.353956
AC118754.1	-0.0206387	0.30541
AC119674.1	-0.00764223	0.704338
AC119674.2	-0.00673912	0.737907
AC119800.1	0.0569331	0.00466588
AC120036.5	0.00207231	0.918044
AC120049.1	-0.018508	0.358059
AC120053.1	-0.0108928	0.588588
AC120114.1	0.00476647	0.812909
AC120114.2	-0.024785	0.218376
AC120114.4	-0.0466225	0.0205451
AC120349.3	0.00974365	0.628513
AC120498.8	-0.00945225	0.638819
AC121247.1	0.0399545	0.0471793
AC121338.2	0.0180859	0.369127
AC121493.1	-0.00138592	0.945136
AC121761.1	-0.0215621	0.284275
AC121761.2	-0.00956205	0.634928
AC121764.1	-0.00392162	0.845609
AC122108.2	-0.0126128	0.531121
AC122129.1	-0.0426541	0.0340987
AC122688.1	0.0260815	0.195228
AC122688.3	-0.0122156	0.544134
AC122718.1	-0.0253021	0.208919
AC122718.2	-0.0212001	0.292441
AC123595.1	0.0331612	0.0995515
AC124016.1	0.0682319	0.000694026
AC124016.2	-0.00119485	0.95269
AC124045.1	-0.00443811	0.825583
AC124067.2	0.0232331	0.248595
AC124068.2	0.00525817	0.794023
AC124242.1	0.0138759	0.490809
AC124242.2	0.0206636	0.304828
AC124248.1	-0.0158945	0.429952
AC124283.2	-0.00516008	0.797782
AC124303.2	-0.0174231	0.386934
AC124312.4	0.000600062	0.97623
AC124312.5	0.0193282	0.337151
AC124319.1	0.00490934	0.80741
AC124319.2	-0.00825405	0.681915
AC124319.3	0.00708125	0.725127
AC124798.1	0.0456304	0.0233961
AC124854.1	0.0264805	0.188481
AC124944.3	-0.0440031	0.0288172
AC125232.1	0.0587144	0.00352386
AC125257.1	0.0211232	0.294194
AC125437.1	0.0239562	0.234169
AC125494.2	-0.00724177	0.719157
AC125611.2	0.0208341	0.300855
AC125807.2	-0.00170772	0.932425
AC126283.1	-0.00319139	0.874091
AC126389.1	-0.00149114	0.940978
AC126474.1	0.0305262	0.129495
AC126474.2	0.0266072	0.186373
AC126544.2	0.0153348	0.446372
AC127024.5	-0.00517763	0.797109
AC127070.3	0.0154783	0.442129
AC127070.5	0.00500093	0.803889
AC127496.5	0.0372135	0.0645402
AC127496.7	0.0294448	0.143642
AC127502.1	-0.0023446	0.907321
AC127502.2	0.0190443	0.344297
AC127521.1	-0.00775724	0.700103
AC127537.3	0.0307499	0.126708
AC128688.2	0.0219691	0.275281
AC129507.1	0.00780334	0.698407
AC129507.2	-0.00142472	0.943603
AC129507.4	-0.00425626	0.832622
AC130324.1	-0.0175447	0.38363
AC130466.1	0.0235211	0.242776
AC130650.2	0.023953	0.234231
AC130689.1	0.0131675	0.513212
AC130895.1	-0.00300249	0.881486
AC131009.3	0.0188404	0.349488
AC131009.4	0.00113884	0.954905
AC131025.1	0.0130138	0.518143
AC131097.3	0.00879482	0.662325
AC131206.1	-0.0492751	0.0143578
AC131212.3	-0.0144278	0.473724
AC131235.1	0.0710432	0.000412386
AC131934.1	0.0367738	0.0677637
AC132008.2	-0.0164099	0.415149
AC132192.2	0.0137173	0.495779
AC132219.2	-0.004654	0.817245
AC132812.1	-0.0196905	0.328171
AC132872.1	0.0473718	0.0185971
AC132938.3	0.0405542	0.0439569
AC132942.1	0.00547662	0.78567
AC133065.2	-0.0286488	0.15479
AC133065.4	-0.0282636	0.160415
AC133065.6	0.00667649	0.740254
AC133134.1	0.0536918	0.00763212
AC133435.1	0.0598016	0.00295832
AC133473.1	-0.0119086	0.5543
AC133552.1	-0.0316857	0.115554
AC133552.2	0.0111103	0.581162
AC133552.6	-0.0121969	0.54475
AC134043.2	0.0735924	0.000253099
AC134050.1	0.0235645	0.241909
AC134312.5	0.0155679	0.439492
AC135048.3	0.032127	0.110569
AC135050.1	0.0248604	0.216977
AC135050.3	-0.0117575	0.559338
AC135050.6	0.0628282	0.00179174
AC135050.7	-0.0108005	0.591751
AC135178.3	0.0450901	0.0250888
AC135178.5	-0.014902	0.459311
AC135279.2	0.0564329	0.00504194
AC135506.1	0.00972788	0.629069
AC135507.1	0.0199884	0.320904
AC135803.1	0.0204751	0.30926
AC135977.1	-0.011216	0.577571
AC135983.2	0.0567015	0.00483672
AC135983.3	-0.00341359	0.865405
AC136352.5	-0.00301554	0.880975
AC136424.2	-0.0417394	0.0381328
AC136469.1	0.0179963	0.371506
AC136475.1	0.0392459	0.0512405
AC136475.3	0.0190746	0.34353
AC136475.5	0.0273143	0.174936
AC136475.9	-0.0113826	0.571932
AC136604.2	-0.012648	0.529974
AC136604.3	-0.00716603	0.721971
AC136628.3	0.0177535	0.377995
AC136632.1	0.0905681	6.6e-06
AC137055.1	0.00359492	0.858329
AC137630.3	-0.000157781	0.993749
AC137723.1	-0.0100917	0.616298
AC137767.1	0.0416758	0.0384279
AC137932.3	0.00297789	0.88245
AC138028.6	-0.00486257	0.809209
AC138150.1	0.0212582	0.29112
AC138150.2	-0.0257006	0.201834
AC138207.4	0.0154696	0.442387
AC138207.5	0.0228747	0.255972
AC138207.8	0.0200693	0.318951
AC138230.1	0.0268412	0.182528
AC138356.1	-0.00145789	0.942292
AC138356.2	0.0339495	0.0917555
AC138392.1	0.112323	2.21e-08
AC138393.1	0.0648747	0.00126117
AC138409.2	0.00918936	0.648177
AC138470.1	0.00954589	0.6355
AC138649.1	-0.0350216	0.0819488
AC138649.2	0.0106794	0.595912
AC138696.2	0.00329279	0.870125
AC138932.3	0.0113025	0.57464
AC139099.1	-9.1e-05	0.996395
AC139100.2	-0.00992707	0.622063
AC139143.1	0.0340752	0.0905594
AC139530.1	0.0339309	0.0919342
AC139713.2	0.00717192	0.721752
AC139768.1	0.0192045	0.340254
AC139769.1	0.00214943	0.915005
AC139795.1	0.00307657	0.878585
AC139795.2	0.0022831	0.909741
AC139795.3	-0.00734919	0.715171
AC139887.2	-0.00363072	0.856933
AC139887.4	0.0107723	0.592718
AC140134.1	-0.00247886	0.90204
AC140912.1	0.00898989	0.655315
AC141273.1	0.0354375	0.0783811
AC141586.1	0.0207052	0.303855
AC141928.1	-0.00802221	0.69038
AC142381.3	0.0234478	0.244249
AC142472.1	-0.0349353	0.0827057
AC144530.1	0.120085	2.17e-09
AC144652.1	-0.00991228	0.622582
AC144831.1	0.0129333	0.520734
AC145098.2	-0.00238381	0.905778
AC145124.1	0.000795094	0.968508
AC145207.5	0.020412	0.310755
AC145285.2	-0.0238651	0.235953
AC145285.4	-0.0161686	0.422041
AC145423.2	0.0361414	0.0726304
AC147067.1	0.0049746	0.804901
AC147067.2	0.0608624	0.00248753
AC147651.3	0.00356742	0.859401
AC156455.1	0.00568099	0.777878
AC211433.1	0.0178729	0.374794
AC211433.2	0.00640414	0.75049
AC211476.2	0.0481085	0.0168412
AC215219.1	-0.00624242	0.756589
AC226118.1	-0.030787	0.126251
AC231533.2	0.0117508	0.559562
AC232271.1	0.0195548	0.331518
[truncated: 20,760 more rows]
