# Supplementary material for: Identification of Key Genes Associated with Endoplasmic Reticulum Stress in Calcium Oxalate Kidney Stones
Source: Genes (Basel). 2025 Nov 6;16(11):1338. doi: 10.3390/genes16111338 (PMC12651965; doi:10.3390/genes16111338)
Supplement: Supplementary file 1 [file genes-16-01338-s001.zip › Supplementary Table S3.xlsx]

## Sheet: Supplementary Table 2 Gene Onto
ONTOLOGY	ID	Description	GeneRatio	BgRatio	pvalue	p.adjust	qvalue	geneID	Count
BP	GO:0046949	fatty-acyl-CoA biosynthetic process	45697	25/18800	6.07688277621274e-05	6.07688277621274e-05	0.0103953666306247	ACSL4/PPT1	2
BP	GO:0035337	fatty-acyl-CoA metabolic process	45697	38/18800	0.000141942614896167	0.000141942614896167	0.0103953666306247	ACSL4/PPT1	2
BP	GO:0035384	thioester biosynthetic process	45697	45/18800	0.00019954351293638	0.00019954351293638	0.0103953666306247	ACSL4/PPT1	2
BP	GO:0071616	acyl-CoA biosynthetic process	45697	45/18800	0.00019954351293638	0.00019954351293638	0.0103953666306247	ACSL4/PPT1	2
BP	GO:1901570	fatty acid derivative biosynthetic process	45697	50/18800	0.000246603452671066	0.000246603452671066	0.0103953666306247	ACSL4/PPT1	2
BP	GO:0033866	nucleoside bisphosphate biosynthetic process	45697	60/18800	0.000355432839112185	0.000355432839112185	0.0103953666306247	ACSL4/PPT1	2
BP	GO:0034030	ribonucleoside bisphosphate biosynthetic process	45697	60/18800	0.000355432839112185	0.000355432839112185	0.0103953666306247	ACSL4/PPT1	2
BP	GO:0034033	purine nucleoside bisphosphate biosynthetic process	45697	60/18800	0.000355432839112185	0.000355432839112185	0.0103953666306247	ACSL4/PPT1	2
BP	GO:0051893	regulation of focal adhesion assembly	45697	63/18800	0.000391888821392596	0.000391888821392596	0.0103953666306247	PTK2/PHLDB2	2
BP	GO:0090109	regulation of cell-substrate junction assembly	45697	63/18800	0.000391888821392596	0.000391888821392596	0.0103953666306247	PTK2/PHLDB2	2
BP	GO:0150116	regulation of cell-substrate junction organization	45697	68/18800	0.000456535877814795	0.000456535877814795	0.0110092862401271	PTK2/PHLDB2	2
BP	GO:1901568	fatty acid derivative metabolic process	45697	74/18800	0.00054050338797548	0.00054050338797548	0.0119479696289317	ACSL4/PPT1	2
BP	GO:0048041	focal adhesion assembly	45697	83/18800	0.000679461240329895	0.000679461240329895	0.0138643103289987	PTK2/PHLDB2	2
BP	GO:0007044	cell-substrate junction assembly	45697	92/18800	0.000833932290036075	0.000833932290036075	0.0141260710594838	PTK2/PHLDB2	2
BP	GO:0006637	acyl-CoA metabolic process	45697	93/18800	0.000852048730572041	0.000852048730572041	0.0141260710594838	ACSL4/PPT1	2
BP	GO:0035383	thioester metabolic process	45697	93/18800	0.000852048730572041	0.000852048730572041	0.0141260710594838	ACSL4/PPT1	2
BP	GO:0150115	cell-substrate junction organization	45697	98/18800	0.000945479008279292	0.000945479008279292	0.0147529851446676	PTK2/PHLDB2	2
BP	GO:0001952	regulation of cell-matrix adhesion	45697	123/18800	0.00148327199802445	0.00148327199802445	0.0193432440980275	PTK2/PHLDB2	2
BP	GO:0033865	nucleoside bisphosphate metabolic process	45697	125/18800	0.00153134015776051	0.00153134015776051	0.0193432440980275	ACSL4/PPT1	2
BP	GO:0033875	ribonucleoside bisphosphate metabolic process	45697	125/18800	0.00153134015776051	0.00153134015776051	0.0193432440980275	ACSL4/PPT1	2
BP	GO:0034032	purine nucleoside bisphosphate metabolic process	45697	125/18800	0.00153134015776051	0.00153134015776051	0.0193432440980275	ACSL4/PPT1	2
BP	GO:0061041	regulation of wound healing	45697	133/18800	0.0017310195780615	0.0017310195780615	0.020862883456933	PTK2/PHLDB2	2
BP	GO:0045667	regulation of osteoblast differentiation	45697	136/18800	0.0018089444584682	0.0018089444584682	0.020862883456933	PTK2/LTF	2
BP	GO:0044272	sulfur compound biosynthetic process	45697	149/18800	0.00216569397352598	0.00216569397352598	0.0239366176021293	ACSL4/PPT1	2
BP	GO:1903034	regulation of response to wounding	45697	166/18800	0.00267858620054423	0.00267858620054423	0.028421209369985	PTK2/PHLDB2	2
BP	GO:0009152	purine ribonucleotide biosynthetic process	45697	170/18800	0.00280683768756993	0.00280683768756993	0.0286365626424139	ACSL4/PPT1	2
BP	GO:0009260	ribonucleotide biosynthetic process	45697	184/18800	0.00327822493597189	0.00327822493597189	0.0298096069679699	ACSL4/PPT1	2
BP	GO:0007369	gastrulation	45697	190/18800	0.00349089880393429	0.00349089880393429	0.0298096069679699	DUSP4/PHLDB2	2
BP	GO:0046390	ribose phosphate biosynthetic process	45697	191/18800	0.00352696233986766	0.00352696233986766	0.0298096069679699	ACSL4/PPT1	2
BP	GO:0006164	purine nucleotide biosynthetic process	45697	192/18800	0.00356320204675188	0.00356320204675188	0.0298096069679699	ACSL4/PPT1	2
BP	GO:1901888	regulation of cell junction assembly	45697	201/18800	0.00389726429167994	0.00389726429167994	0.0298096069679699	PTK2/PHLDB2	2
BP	GO:0072522	purine-containing compound biosynthetic process	45697	202/18800	0.00393525810852855	0.00393525810852855	0.0298096069679699	ACSL4/PPT1	2
BP	GO:0010810	regulation of cell-substrate adhesion	45697	217/18800	0.00452604671433865	0.00452604671433865	0.0298096069679699	PTK2/PHLDB2	2
BP	GO:0002084	protein depalmitoylation	45666	10/18800	0.00477807560940602	0.00477807560940602	0.0298096069679699	PPT1	1
BP	GO:0010172	embryonic body morphogenesis	45666	10/18800	0.00477807560940602	0.00477807560940602	0.0298096069679699	PHLDB2	1
BP	GO:0038007	netrin-activated signaling pathway	45666	10/18800	0.00477807560940602	0.00477807560940602	0.0298096069679699	PTK2	1
BP	GO:1901203	positive regulation of extracellular matrix assembly	45666	10/18800	0.00477807560940602	0.00477807560940602	0.0298096069679699	PHLDB2	1
BP	GO:2000425	regulation of apoptotic cell clearance	45666	10/18800	0.00477807560940602	0.00477807560940602	0.0298096069679699	TGM2	1
BP	GO:0060348	bone development	45697	225/18800	0.00485704214573125	0.00485704214573125	0.0298096069679699	TGM2/LTF	2
BP	GO:0007042	lysosomal lumen acidification	45666	11/18800	0.0052547651953303	0.0052547651953303	0.0298096069679699	PPT1	1
BP	GO:0031293	membrane protein intracellular domain proteolysis	45666	11/18800	0.0052547651953303	0.0052547651953303	0.0298096069679699	MMP7	1
BP	GO:0032429	regulation of phospholipase A2 activity	45666	11/18800	0.0052547651953303	0.0052547651953303	0.0298096069679699	PPT1	1
BP	GO:0034145	positive regulation of toll-like receptor 4 signaling pathway	45666	11/18800	0.0052547651953303	0.0052547651953303	0.0298096069679699	LTF	1
BP	GO:0051561	positive regulation of mitochondrial calcium ion concentration	45666	11/18800	0.0052547651953303	0.0052547651953303	0.0298096069679699	TGM2	1
BP	GO:0051673	membrane disruption in another organism	45666	11/18800	0.0052547651953303	0.0052547651953303	0.0298096069679699	LTF	1
BP	GO:2001204	regulation of osteoclast development	45666	11/18800	0.0052547651953303	0.0052547651953303	0.0298096069679699	LTF	1
BP	GO:0007160	cell-matrix adhesion	45697	235/18800	0.00528621367536004	0.00528621367536004	0.0298096069679699	PTK2/PHLDB2	2
BP	GO:0001649	osteoblast differentiation	45697	241/18800	0.00555189230162797	0.00555189230162797	0.0298096069679699	PTK2/LTF	2
BP	GO:0033690	positive regulation of osteoblast proliferation	45666	12/18800	0.00573125181586565	0.00573125181586565	0.0298096069679699	LTF	1
BP	GO:0048548	regulation of pinocytosis	45666	12/18800	0.00573125181586565	0.00573125181586565	0.0298096069679699	PPT1	1
BP	GO:0061517	macrophage proliferation	45666	12/18800	0.00573125181586565	0.00573125181586565	0.0298096069679699	PTK2	1
BP	GO:0009165	nucleotide biosynthetic process	45697	255/18800	0.0061954656602565	0.0061954656602565	0.0308987000992364	ACSL4/PPT1	2
BP	GO:0031665	negative regulation of lipopolysaccharide-mediated signaling pathway	45666	13/18800	0.00620753554663267	0.00620753554663267	0.0308987000992364	LTF	1
BP	GO:1901293	nucleoside phosphate biosynthetic process	45697	257/18800	0.00629009252020169	0.00629009252020169	0.0308987000992364	ACSL4/PPT1	2
BP	GO:0035630	bone mineralization involved in bone maturation	45666	14/18800	0.00668361646322835	0.00668361646322835	0.0316255863214447	LTF	1
BP	GO:0098734	macromolecule depalmitoylation	45666	14/18800	0.00668361646322835	0.00668361646322835	0.0316255863214447	PPT1	1
BP	GO:0010763	positive regulation of fibroblast migration	45666	15/18800	0.00715949464122423	0.00715949464122423	0.0316255863214447	PTK2	1
BP	GO:0044406	adhesion of symbiont to host	45666	15/18800	0.00715949464122423	0.00715949464122423	0.0316255863214447	LTF	1
BP	GO:0044793	negative regulation by host of viral process	45666	15/18800	0.00715949464122423	0.00715949464122423	0.0316255863214447	LTF	1
BP	GO:0070831	basement membrane assembly	45666	15/18800	0.00715949464122423	0.00715949464122423	0.0316255863214447	PHLDB2	1
BP	GO:0035751	regulation of lysosomal lumen pH	45666	16/18800	0.00763517015616866	0.00763517015616866	0.0316255863214447	PPT1	1
BP	GO:0042159	lipoprotein catabolic process	45666	16/18800	0.00763517015616866	0.00763517015616866	0.0316255863214447	PPT1	1
BP	GO:1901201	regulation of extracellular matrix assembly	45666	16/18800	0.00763517015616866	0.00763517015616866	0.0316255863214447	PHLDB2	1
BP	GO:0010470	regulation of gastrulation	45666	17/18800	0.00811064308358556	0.00811064308358556	0.0316255863214447	PHLDB2	1
BP	GO:0051895	negative regulation of focal adhesion assembly	45666	17/18800	0.00811064308358556	0.00811064308358556	0.0316255863214447	PHLDB2	1
BP	GO:0150118	negative regulation of cell-substrate junction organization	45666	17/18800	0.00811064308358556	0.00811064308358556	0.0316255863214447	PHLDB2	1
BP	GO:2000811	negative regulation of anoikis	45666	17/18800	0.00811064308358556	0.00811064308358556	0.0316255863214447	PTK2	1
BP	GO:0007625	grooming behavior	45666	18/18800	0.00858591349897453	0.00858591349897453	0.0316255863214447	PPT1	1
BP	GO:0010759	positive regulation of macrophage chemotaxis	45666	18/18800	0.00858591349897453	0.00858591349897453	0.0316255863214447	PTK2	1
BP	GO:0036035	osteoclast development	45666	18/18800	0.00858591349897453	0.00858591349897453	0.0316255863214447	LTF	1
BP	GO:0007162	negative regulation of cell adhesion	45697	305/18800	0.0087593055270936	0.0087593055270936	0.0316255863214447	PTK2/PHLDB2	2
BP	GO:0030198	extracellular matrix organization	45697	307/18800	0.00887033167089162	0.00887033167089162	0.0316255863214447	MMP7/PHLDB2	2
BP	GO:0043062	extracellular structure organization	45697	308/18800	0.00892608565680214	0.00892608565680214	0.0316255863214447	MMP7/PHLDB2	2
BP	GO:0006909	phagocytosis	45697	310/18800	0.00903807480331848	0.00903807480331848	0.0316255863214447	PTK2/TGM2	2
BP	GO:0045229	external encapsulating structure organization	45697	310/18800	0.00903807480331848	0.00903807480331848	0.0316255863214447	MMP7/PHLDB2	2
BP	GO:0035338	long-chain fatty-acyl-CoA biosynthetic process	45666	19/18800	0.00906098147781076	0.00906098147781076	0.0316255863214447	ACSL4	1
BP	GO:0035313	wound healing, spreading of epidermal cells	45666	20/18800	0.00953584709554667	0.00953584709554667	0.0320121255276178	PHLDB2	1
BP	GO:0006907	pinocytosis	45666	22/18800	0.0104849715494029	0.0104849715494029	0.0320121255276178	PPT1	1
BP	GO:0032780	negative regulation of ATP-dependent activity	45666	22/18800	0.0104849715494029	0.0104849715494029	0.0320121255276178	LTF	1
BP	GO:0060445	branching involved in salivary gland morphogenesis	45666	22/18800	0.0104849715494029	0.0104849715494029	0.0320121255276178	TGM2	1
BP	GO:0006790	sulfur compound metabolic process	45697	339/18800	0.0107333895850884	0.0107333895850884	0.0320121255276178	ACSL4/PPT1	2
BP	GO:0035988	chondrocyte proliferation	45666	23/18800	0.0109592305363055	0.0109592305363055	0.0320121255276178	LTF	1
BP	GO:0098743	cell aggregation	45666	23/18800	0.0109592305363055	0.0109592305363055	0.0320121255276178	LTF	1
BP	GO:0007035	vacuolar acidification	45666	24/18800	0.0114332874636724	0.0114332874636724	0.0320121255276178	PPT1	1
BP	GO:0035994	response to muscle stretch	45666	24/18800	0.0114332874636724	0.0114332874636724	0.0320121255276178	PTK2	1
BP	GO:2000209	regulation of anoikis	45666	24/18800	0.0114332874636724	0.0114332874636724	0.0320121255276178	PTK2	1
BP	GO:0031579	membrane raft organization	45666	25/18800	0.0119071424068358	0.0119071424068358	0.0320121255276178	PPT1	1
BP	GO:0032469	endoplasmic reticulum calcium ion homeostasis	45666	25/18800	0.0119071424068358	0.0119071424068358	0.0320121255276178	TGM2	1
BP	GO:0035336	long-chain fatty-acyl-CoA metabolic process	45666	25/18800	0.0119071424068358	0.0119071424068358	0.0320121255276178	ACSL4	1
BP	GO:0035821	modulation of process of another organism	45666	25/18800	0.0119071424068358	0.0119071424068358	0.0320121255276178	LTF	1
BP	GO:0051560	mitochondrial calcium ion homeostasis	45666	25/18800	0.0119071424068358	0.0119071424068358	0.0320121255276178	TGM2	1
BP	GO:0060396	growth hormone receptor signaling pathway	45666	25/18800	0.0119071424068358	0.0119071424068358	0.0320121255276178	PTK2	1
BP	GO:0099560	synaptic membrane adhesion	45666	25/18800	0.0119071424068358	0.0119071424068358	0.0320121255276178	SPARCL1	1
BP	GO:1905523	positive regulation of macrophage migration	45666	25/18800	0.0119071424068358	0.0119071424068358	0.0320121255276178	PTK2	1
BP	GO:0031589	cell-substrate adhesion	45697	364/18800	0.0123005675122976	0.0123005675122976	0.0320121255276178	PTK2/PHLDB2	2
BP	GO:0043087	regulation of GTPase activity	45697	364/18800	0.0123005675122976	0.0123005675122976	0.0320121255276178	PTK2/TGM2	2
BP	GO:0002433	immune response-regulating cell surface receptor signaling pathway involved in phagocytosis	45666	26/18800	0.0123807954411009	0.0123807954411009	0.0320121255276178	PTK2	1
BP	GO:0031664	regulation of lipopolysaccharide-mediated signaling pathway	45666	26/18800	0.0123807954411009	0.0123807954411009	0.0320121255276178	LTF	1
BP	GO:0034143	regulation of toll-like receptor 4 signaling pathway	45666	26/18800	0.0123807954411009	0.0123807954411009	0.0320121255276178	LTF	1
BP	GO:0038096	Fc-gamma receptor signaling pathway involved in phagocytosis	45666	26/18800	0.0123807954411009	0.0123807954411009	0.0320121255276178	PTK2	1
BP	GO:0043931	ossification involved in bone maturation	45666	26/18800	0.0123807954411009	0.0123807954411009	0.0320121255276178	LTF	1
BP	GO:0071378	cellular response to growth hormone stimulus	45666	26/18800	0.0123807954411009	0.0123807954411009	0.0320121255276178	PTK2	1
BP	GO:0009150	purine ribonucleotide metabolic process	45697	366/18800	0.0124301050907833	0.0124301050907833	0.0320121255276178	ACSL4/PPT1	2
BP	GO:0002227	innate immune response in mucosa	45666	27/18800	0.0128542466417524	0.0128542466417524	0.0321675288353684	LTF	1
BP	GO:0010758	regulation of macrophage chemotaxis	45666	27/18800	0.0128542466417524	0.0128542466417524	0.0321675288353684	PTK2	1
BP	GO:1903055	positive regulation of extracellular matrix organization	45666	27/18800	0.0128542466417524	0.0128542466417524	0.0321675288353684	PHLDB2	1
BP	GO:0033688	regulation of osteoblast proliferation	45666	28/18800	0.0133274960840484	0.0133274960840484	0.032181947076363	LTF	1
BP	GO:0034123	positive regulation of toll-like receptor signaling pathway	45666	28/18800	0.0133274960840484	0.0133274960840484	0.032181947076363	LTF	1
BP	GO:0009259	ribonucleotide metabolic process	45697	384/18800	0.0136233558254128	0.0136233558254128	0.032181947076363	ACSL4/PPT1	2
BP	GO:0070977	bone maturation	45666	29/18800	0.0138005438432242	0.0138005438432242	0.032181947076363	LTF	1
BP	GO:0038094	Fc-gamma receptor signaling pathway	45666	30/18800	0.0142733899944899	0.0142733899944899	0.032181947076363	PTK2	1
BP	GO:0045671	negative regulation of osteoclast differentiation	45666	30/18800	0.0142733899944899	0.0142733899944899	0.032181947076363	LTF	1
BP	GO:0006163	purine nucleotide metabolic process	45697	394/18800	0.0143074170764516	0.0143074170764516	0.032181947076363	ACSL4/PPT1	2
BP	GO:0019693	ribose phosphate metabolic process	45697	394/18800	0.0143074170764516	0.0143074170764516	0.032181947076363	ACSL4/PPT1	2
BP	GO:0045860	positive regulation of protein kinase activity	45697	396/18800	0.0144460266015329	0.0144460266015329	0.032181947076363	PTK2/LTF	2
BP	GO:0030149	sphingolipid catabolic process	45666	31/18800	0.0147460346130327	0.0147460346130327	0.032181947076363	PPT1	1
BP	GO:0044788	modulation by host of viral process	45666	32/18800	0.0152184777740151	0.0152184777740151	0.032181947076363	LTF	1
BP	GO:0071711	basement membrane organization	45666	32/18800	0.0152184777740151	0.0152184777740151	0.032181947076363	PHLDB2	1
BP	GO:1901889	negative regulation of cell junction assembly	45666	32/18800	0.0152184777740151	0.0152184777740151	0.032181947076363	PHLDB2	1
BP	GO:0002431	Fc receptor mediated stimulatory signaling pathway	45666	33/18800	0.0156907195525765	0.0156907195525765	0.032181947076363	PTK2	1
BP	GO:0033687	osteoblast proliferation	45666	33/18800	0.0156907195525765	0.0156907195525765	0.032181947076363	LTF	1
BP	GO:0043552	positive regulation of phosphatidylinositol 3-kinase activity	45666	33/18800	0.0156907195525765	0.0156907195525765	0.032181947076363	PTK2	1
BP	GO:0048799	animal organ maturation	45666	33/18800	0.0156907195525765	0.0156907195525765	0.032181947076363	LTF	1
BP	GO:0051497	negative regulation of stress fiber assembly	45666	33/18800	0.0156907195525765	0.0156907195525765	0.032181947076363	PHLDB2	1
BP	GO:0072521	purine-containing compound metabolic process	45697	416/18800	0.0158647787850871	0.0158647787850871	0.032181947076363	ACSL4/PPT1	2
BP	GO:0001503	ossification	45697	420/18800	0.0161556026463468	0.0161556026463468	0.032181947076363	PTK2/LTF	2
BP	GO:0034329	cell junction assembly	45697	420/18800	0.0161556026463468	0.0161556026463468	0.032181947076363	PTK2/PHLDB2	2
BP	GO:0007435	salivary gland morphogenesis	45666	34/18800	0.0161627600238307	0.0161627600238307	0.032181947076363	TGM2	1
BP	GO:0043276	anoikis	45666	34/18800	0.0161627600238307	0.0161627600238307	0.032181947076363	PTK2	1
BP	GO:0010762	regulation of fibroblast migration	45666	35/18800	0.0166345992628686	0.0166345992628686	0.032181947076363	PTK2	1
BP	GO:0044319	wound healing, spreading of cells	45666	35/18800	0.0166345992628686	0.0166345992628686	0.032181947076363	PHLDB2	1
BP	GO:0090505	epiboly involved in wound healing	45666	35/18800	0.0166345992628686	0.0166345992628686	0.032181947076363	PHLDB2	1
BP	GO:0098751	bone cell development	45666	35/18800	0.0166345992628686	0.0166345992628686	0.032181947076363	LTF	1
BP	GO:0032102	negative regulation of response to external stimulus	45697	429/18800	0.01681849741199	0.01681849741199	0.032181947076363	PHLDB2/LTF	2
BP	GO:0042060	wound healing	45697	429/18800	0.01681849741199	0.01681849741199	0.032181947076363	PTK2/PHLDB2	2
BP	GO:0007431	salivary gland development	45666	36/18800	0.0171062373447572	0.0171062373447572	0.032181947076363	TGM2	1
BP	GO:0018149	peptide cross-linking	45666	36/18800	0.0171062373447572	0.0171062373447572	0.032181947076363	TGM2	1
BP	GO:0032232	negative regulation of actin filament bundle assembly	45666	36/18800	0.0171062373447572	0.0171062373447572	0.032181947076363	PHLDB2	1
BP	GO:0046466	membrane lipid catabolic process	45666	36/18800	0.0171062373447572	0.0171062373447572	0.032181947076363	PPT1	1
BP	GO:0071312	cellular response to alkaloid	45666	36/18800	0.0171062373447572	0.0171062373447572	0.032181947076363	TGM2	1
BP	GO:0090504	epiboly	45666	36/18800	0.0171062373447572	0.0171062373447572	0.032181947076363	PHLDB2	1
BP	GO:0090218	positive regulation of lipid kinase activity	45666	37/18800	0.0175776743445384	0.0175776743445384	0.0328359817258982	PTK2	1
BP	GO:0002385	mucosal immune response	45666	38/18800	0.0180489103372313	0.0180489103372313	0.0330186962249168	LTF	1
BP	GO:0048246	macrophage chemotaxis	45666	38/18800	0.0180489103372313	0.0180489103372313	0.0330186962249168	PTK2	1
BP	GO:0060416	response to growth hormone	45666	38/18800	0.0180489103372313	0.0180489103372313	0.0330186962249168	PTK2	1
BP	GO:0023061	signal release	45697	451/18800	0.018488204231434	0.018488204231434	0.0335906810837878	ACSL4/PPT1	2
BP	GO:0001953	negative regulation of cell-matrix adhesion	45666	40/18800	0.0189907796013067	0.0189907796013067	0.0342690759722827	PHLDB2	1
BP	GO:0002251	organ or tissue specific immune response	45666	41/18800	0.0194614130226074	0.0194614130226074	0.0346469521843664	LTF	1
BP	GO:1905521	regulation of macrophage migration	45666	41/18800	0.0194614130226074	0.0194614130226074	0.0346469521843664	PTK2	1
BP	GO:0030501	positive regulation of bone mineralization	45666	42/18800	0.0199318457366535	0.0199318457366535	0.0347841075182596	LTF	1
BP	GO:0030574	collagen catabolic process	45666	42/18800	0.0199318457366535	0.0199318457366535	0.0347841075182596	MMP7	1
BP	GO:0034142	toll-like receptor 4 signaling pathway	45666	42/18800	0.0199318457366535	0.0199318457366535	0.0347841075182596	LTF	1
BP	GO:0033674	positive regulation of kinase activity	45697	476/18800	0.0204691935944183	0.0204691935944183	0.0354095314075109	PTK2/LTF	2
BP	GO:0006509	membrane protein ectodomain proteolysis	45666	44/18800	0.0208721093425565	0.0208721093425565	0.0354095314075109	MMP7	1
BP	GO:0051452	intracellular pH reduction	45666	44/18800	0.0208721093425565	0.0208721093425565	0.0354095314075109	PPT1	1
BP	GO:0062208	positive regulation of pattern recognition receptor signaling pathway	45666	44/18800	0.0208721093425565	0.0208721093425565	0.0354095314075109	LTF	1
BP	GO:0002764	immune response-regulating signaling pathway	45697	482/18800	0.0209576651167867	0.0209576651167867	0.0354095314075109	PTK2/LTF	2
BP	GO:0010171	body morphogenesis	45666	45/18800	0.0213419403841388	0.0213419403841388	0.0356495987158553	PHLDB2	1
BP	GO:0009117	nucleotide metabolic process	45697	487/18800	0.0213685392302776	0.0213685392302776	0.0356495987158553	ACSL4/PPT1	2
BP	GO:0031640	killing of cells of another organism	45666	46/18800	0.0218115710179184	0.0218115710179184	0.0359366845146482	LTF	1
BP	GO:0085029	extracellular matrix assembly	45666	46/18800	0.0218115710179184	0.0218115710179184	0.0359366845146482	PHLDB2	1
BP	GO:0006753	nucleoside phosphate metabolic process	45697	495/18800	0.0220331113573982	0.0220331113573982	0.0360776092401842	ACSL4/PPT1	2
BP	GO:0042220	response to cocaine	45666	47/18800	0.022281001318699	0.022281001318699	0.0361365162498411	TGM2	1
BP	GO:0060284	regulation of cell development	45697	500/18800	0.0224529291753365	0.0224529291753365	0.0361365162498411	TGM2/LTF	2
BP	GO:0010761	fibroblast migration	45666	48/18800	0.0227502313612591	0.0227502313612591	0.0361365162498411	PTK2	1
BP	GO:0033628	regulation of cell adhesion mediated by integrin	45666	48/18800	0.0227502313612591	0.0227502313612591	0.0361365162498411	PTK2	1
BP	GO:0035272	exocrine system development	45666	48/18800	0.0227502313612591	0.0227502313612591	0.0361365162498411	TGM2	1
BP	GO:0002762	negative regulation of myeloid leukocyte differentiation	45666	49/18800	0.0232192612203539	0.0232192612203539	0.0366619914005588	LTF	1
BP	GO:1903053	regulation of extracellular matrix organization	45666	50/18800	0.0236880909707152	0.0236880909707152	0.037039815108831	PHLDB2	1
BP	GO:0043277	apoptotic cell clearance	45666	51/18800	0.0241567206870491	0.0241567206870491	0.037039815108831	TGM2	1
BP	GO:0045778	positive regulation of ossification	45666	51/18800	0.0241567206870491	0.0241567206870491	0.037039815108831	LTF	1
BP	GO:0050982	detection of mechanical stimulus	45666	51/18800	0.0241567206870491	0.0241567206870491	0.037039815108831	PTK2	1
BP	GO:0071622	regulation of granulocyte chemotaxis	45666	51/18800	0.0241567206870491	0.0241567206870491	0.037039815108831	PTK2	1
BP	GO:0038093	Fc receptor signaling pathway	45666	52/18800	0.0246251504440398	0.0246251504440398	0.0371144611955624	PTK2	1
BP	GO:0048013	ephrin receptor signaling pathway	45666	52/18800	0.0246251504440398	0.0246251504440398	0.0371144611955624	PTK2	1
BP	GO:0070169	positive regulation of biomineral tissue development	45666	52/18800	0.0246251504440398	0.0246251504440398	0.0371144611955624	LTF	1
BP	GO:0048260	positive regulation of receptor-mediated endocytosis	45666	53/18800	0.0250933803163461	0.0250933803163461	0.0371863089662994	PPT1	1
BP	GO:0050832	defense response to fungus	45666	53/18800	0.0250933803163461	0.0250933803163461	0.0371863089662994	LTF	1
BP	GO:0110151	positive regulation of biomineralization	45666	53/18800	0.0250933803163461	0.0250933803163461	0.0371863089662994	LTF	1
BP	GO:0051703	biological process involved in intraspecies interaction between organisms	45666	54/18800	0.0255614103786043	0.0255614103786043	0.0376694468737326	LTF	1
BP	GO:0001706	endoderm formation	45666	55/18800	0.0260292407054258	0.0260292407054258	0.0379373548743048	DUSP4	1
BP	GO:1905517	macrophage migration	45666	55/18800	0.0260292407054258	0.0260292407054258	0.0379373548743048	PTK2	1
BP	GO:0043903	regulation of biological process involved in symbiotic interaction	45666	56/18800	0.0264968713713981	0.0264968713713981	0.0382977649462327	LTF	1
BP	GO:0043551	regulation of phosphatidylinositol 3-kinase activity	45666	57/18800	0.0269643024510852	0.0269643024510852	0.0382977649462327	PTK2	1
BP	GO:0045071	negative regulation of viral genome replication	45666	57/18800	0.0269643024510852	0.0269643024510852	0.0382977649462327	LTF	1
BP	GO:0002011	morphogenesis of an epithelial sheet	45666	58/18800	0.0274315340190278	0.0274315340190278	0.0382977649462327	PHLDB2	1
BP	GO:0033619	membrane protein proteolysis	45666	58/18800	0.0274315340190278	0.0274315340190278	0.0382977649462327	MMP7	1
BP	GO:0048010	vascular endothelial growth factor receptor signaling pathway	45666	58/18800	0.0274315340190278	0.0274315340190278	0.0382977649462327	PTK2	1
BP	GO:0090303	positive regulation of wound healing	45666	58/18800	0.0274315340190278	0.0274315340190278	0.0382977649462327	PTK2	1
BP	GO:1900024	regulation of substrate adhesion-dependent cell spreading	45666	58/18800	0.0274315340190278	0.0274315340190278	0.0382977649462327	PTK2	1
BP	GO:0006826	iron ion transport	45666	59/18800	0.0278985661497407	0.0278985661497407	0.0387458730765206	LTF	1
BP	GO:0019731	antibacterial humoral response	45666	60/18800	0.0283653989177174	0.0283653989177174	0.0391890379784253	LTF	1
BP	GO:0022617	extracellular matrix disassembly	45666	62/18800	0.0292984666633116	0.0292984666633116	0.04006084427105	MMP7	1
BP	GO:0031663	lipopolysaccharide-mediated signaling pathway	45666	62/18800	0.0292984666633116	0.0292984666633116	0.04006084427105	LTF	1
BP	GO:0009620	response to fungus	45666	64/18800	0.0302307378512708	0.0302307378512708	0.0407060963853607	LTF	1
BP	GO:0045670	regulation of osteoclast differentiation	45666	64/18800	0.0302307378512708	0.0302307378512708	0.0407060963853607	LTF	1
BP	GO:0045995	regulation of embryonic development	45666	64/18800	0.0302307378512708	0.0302307378512708	0.0407060963853607	PHLDB2	1
BP	GO:0010517	regulation of phospholipase activity	45666	66/18800	0.0311622130766767	0.0311622130766767	0.0415386283804418	PPT1	1
BP	GO:0010812	negative regulation of cell-substrate adhesion	45666	66/18800	0.0311622130766767	0.0311622130766767	0.0415386283804418	PHLDB2	1
BP	GO:0032024	positive regulation of insulin secretion	45666	67/18800	0.0316276523892797	0.0316276523892797	0.0417395569630714	ACSL4	1
BP	GO:0051851	modulation by host of symbiont process	45666	67/18800	0.0316276523892797	0.0316276523892797	0.0417395569630714	LTF	1
BP	GO:0043550	regulation of lipid kinase activity	45666	69/18800	0.032557934785796	0.032557934785796	0.0427545574050058	PTK2	1
BP	GO:0051057	positive regulation of small GTPase mediated signal transduction	45666	70/18800	0.0330227780182409	0.0330227780182409	0.0431513614757413	TGM2	1
BP	GO:1903036	positive regulation of response to wounding	45666	72/18800	0.0339518689226562	0.0339518689226562	0.0441479410139802	PTK2	1
BP	GO:0043462	regulation of ATP-dependent activity	45666	73/18800	0.0344161167430159	0.0344161167430159	0.0442699667224353	LTF	1
BP	GO:0007040	lysosome organization	45666	74/18800	0.0348801662410299	0.0348801662410299	0.0442699667224353	PPT1	1
BP	GO:0045669	positive regulation of osteoblast differentiation	45666	74/18800	0.0348801662410299	0.0348801662410299	0.0442699667224353	LTF	1
BP	GO:0061515	myeloid cell development	45666	74/18800	0.0348801662410299	0.0348801662410299	0.0442699667224353	LTF	1
BP	GO:0080171	lytic vacuole organization	45666	74/18800	0.0348801662410299	0.0348801662410299	0.0442699667224353	PPT1	1
BP	GO:0008344	adult locomotory behavior	45666	76/18800	0.0358076705665396	0.0358076705665396	0.0448040366572392	PPT1	1
BP	GO:0034121	regulation of toll-like receptor signaling pathway	45666	76/18800	0.0358076705665396	0.0358076705665396	0.0448040366572392	LTF	1
BP	GO:0061045	negative regulation of wound healing	45666	76/18800	0.0358076705665396	0.0358076705665396	0.0448040366572392	PHLDB2	1
BP	GO:0051453	regulation of intracellular pH	45666	77/18800	0.0362711255422343	0.0362711255422343	0.0449597817837828	PPT1	1
BP	GO:0070373	negative regulation of ERK1 and ERK2 cascade	45666	77/18800	0.0362711255422343	0.0362711255422343	0.0449597817837828	DUSP4	1
BP	GO:0007492	endoderm development	45666	78/18800	0.0367343824919818	0.0367343824919818	0.0452619761247471	DUSP4	1
BP	GO:0014068	positive regulation of phosphatidylinositol 3-kinase signaling	45666	79/18800	0.037197441489822	0.037197441489822	0.0452619761247471	PTK2	1
BP	GO:0061844	antimicrobial humoral immune response mediated by antimicrobial peptide	45666	79/18800	0.037197441489822	0.037197441489822	0.0452619761247471	LTF	1
BP	GO:1903556	negative regulation of tumor necrosis factor superfamily cytokine production	45666	79/18800	0.037197441489822	0.037197441489822	0.0452619761247471	LTF	1
BP	GO:0001895	retina homeostasis	45666	80/18800	0.0376603026097722	0.0376603026097722	0.0454085945342707	LTF	1
BP	GO:0008306	associative learning	45666	80/18800	0.0376603026097722	0.0376603026097722	0.0454085945342707	PPT1	1
BP	GO:0030500	regulation of bone mineralization	45666	81/18800	0.0381229659258253	0.0381229659258253	0.0457584539809858	LTF	1
BP	GO:0030641	regulation of cellular pH	45666	83/18800	0.0390476994420916	0.0390476994420916	0.046657279560963	PPT1	1
BP	GO:0055072	iron ion homeostasis	45666	85/18800	0.039971642630089	0.039971642630089	0.0473348399566844	LTF	1
BP	GO:2000117	negative regulation of cysteine-type endopeptidase activity	45666	85/18800	0.039971642630089	0.039971642630089	0.0473348399566844	LTF	1
BP	GO:0033627	cell adhesion mediated by integrin	45666	86/18800	0.0404333180357177	0.0404333180357177	0.0476687538947409	PTK2	1
BP	GO:0045069	regulation of viral genome replication	45666	87/18800	0.0408947960809067	0.0408947960809067	0.0477880297351658	LTF	1
BP	GO:0050829	defense response to Gram-negative bacterium	45666	87/18800	0.0408947960809067	0.0408947960809067	0.0477880297351658	LTF	1
BP	GO:0060191	regulation of lipase activity	45666	90/18800	0.0422780467919959	0.0422780467919959	0.0487623990047696	PPT1	1
BP	GO:0045638	negative regulation of myeloid cell differentiation	45666	91/18800	0.0427387361334646	0.0427387361334646	0.0487623990047696	LTF	1
BP	GO:0048525	negative regulation of viral process	45666	91/18800	0.0427387361334646	0.0427387361334646	0.0487623990047696	LTF	1
BP	GO:0090277	positive regulation of peptide hormone secretion	45666	91/18800	0.0427387361334646	0.0427387361334646	0.0487623990047696	ACSL4	1
BP	GO:1903351	cellular response to dopamine	45666	91/18800	0.0427387361334646	0.0427387361334646	0.0487623990047696	TGM2	1
BP	GO:0051492	regulation of stress fiber assembly	45666	92/18800	0.0431992284833921	0.0431992284833921	0.0487623990047696	PHLDB2	1
BP	GO:1903035	negative regulation of response to wounding	45666	92/18800	0.0431992284833921	0.0431992284833921	0.0487623990047696	PHLDB2	1
BP	GO:1903350	response to dopamine	45666	92/18800	0.0431992284833921	0.0431992284833921	0.0487623990047696	TGM2	1
BP	GO:0002793	positive regulation of peptide secretion	45666	93/18800	0.0436595239154878	0.0436595239154878	0.048866089392418	ACSL4	1
BP	GO:0006885	regulation of pH	45666	93/18800	0.0436595239154878	0.0436595239154878	0.048866089392418	PPT1	1
BP	GO:0002690	positive regulation of leukocyte chemotaxis	45666	94/18800	0.0441196225034367	0.0441196225034367	0.0491735730688459	PTK2	1
BP	GO:0010769	regulation of cell morphogenesis involved in differentiation	45666	96/18800	0.0450392294415156	0.0450392294415156	0.0497802009616752	PTK2	1
BP	GO:0030316	osteoclast differentiation	45666	96/18800	0.0450392294415156	0.0450392294415156	0.0497802009616752	LTF	1
BP	GO:0043279	response to alkaloid	45666	97/18800	0.0454987379388972	0.0454987379388972	0.049872474817756	TGM2	1
BP	GO:0045807	positive regulation of endocytosis	45666	97/18800	0.0454987379388972	0.0454987379388972	0.049872474817756	PPT1	1
BP	GO:0060349	bone morphogenesis	45666	98/18800	0.0459580498866354	0.0459580498866354	0.0501686314551966	LTF	1
BP	GO:0050764	regulation of phagocytosis	45666	99/18800	0.0464171653582974	0.0464171653582974	0.0502116088203441	TGM2	1
BP	GO:0000041	transition metal ion transport	45666	101/18800	0.0473348071675412	0.0473348071675412	0.0502116088203441	LTF	1
BP	GO:0032963	collagen metabolic process	45666	101/18800	0.0473348071675412	0.0473348071675412	0.0502116088203441	MMP7	1
BP	GO:0051702	biological process involved in interaction with symbiont	45666	101/18800	0.0473348071675412	0.0473348071675412	0.0502116088203441	LTF	1
BP	GO:0070167	regulation of biomineral tissue development	45666	101/18800	0.0473348071675412	0.0473348071675412	0.0502116088203441	LTF	1
BP	GO:0110020	regulation of actomyosin structure organization	45666	101/18800	0.0473348071675412	0.0473348071675412	0.0502116088203441	PHLDB2	1
BP	GO:0010717	regulation of epithelial to mesenchymal transition	45666	102/18800	0.0477933336521391	0.0477933336521391	0.0502116088203441	PHLDB2	1
BP	GO:1902106	negative regulation of leukocyte differentiation	45666	102/18800	0.0477933336521391	0.0477933336521391	0.0502116088203441	LTF	1
BP	GO:0035335	peptidyl-tyrosine dephosphorylation	45666	103/18800	0.0482516639546915	0.0482516639546915	0.0502116088203441	DUSP4	1
BP	GO:0110149	regulation of biomineralization	45666	103/18800	0.0482516639546915	0.0482516639546915	0.0502116088203441	LTF	1
BP	GO:0007200	phospholipase C-activating G protein-coupled receptor signaling pathway	45666	104/18800	0.0487097981486483	0.0487097981486483	0.0502116088203441	TGM2	1
BP	GO:0071868	cellular response to monoamine stimulus	45666	105/18800	0.0491677363074342	0.0491677363074342	0.0502116088203441	TGM2	1
BP	GO:0071870	cellular response to catecholamine stimulus	45666	105/18800	0.0491677363074342	0.0491677363074342	0.0502116088203441	TGM2	1
BP	GO:0032231	regulation of actin filament bundle assembly	45666	106/18800	0.0496254785044511	0.0496254785044511	0.0502116088203441	PHLDB2	1
BP	GO:0062207	regulation of pattern recognition receptor signaling pathway	45666	106/18800	0.0496254785044511	0.0496254785044511	0.0502116088203441	LTF	1
BP	GO:1903707	negative regulation of hemopoiesis	45666	106/18800	0.0496254785044511	0.0496254785044511	0.0502116088203441	LTF	1
CC	GO:0005925	focal adhesion	45725	419/19594	0.00074093524226399	0.00074093524226399	0.0149340135646673	PTK2/PHLDB2/TGM2	3
CC	GO:0030055	cell-substrate junction	45725	428/19594	0.000788184049246328	0.000788184049246328	0.0149340135646673	PTK2/PHLDB2/TGM2	3
CC	GO:0005938	cell cortex	45697	310/19594	0.00834629856627837	0.00834629856627837	0.0797087579781617	PTK2/PHLDB2	2
CC	GO:0044233	mitochondria-associated endoplasmic reticulum membrane	45666	20/19594	0.00915092815563923	0.00915092815563923	0.0797087579781617	ACSL4	1
CC	GO:0071682	endocytic vesicle lumen	45666	23/19594	0.0105171277887852	0.0105171277887852	0.0797087579781617	LTF	1
CC	GO:0062023	collagen-containing extracellular matrix	45697	429/19594	0.0155499193361072	0.0155499193361072	0.0835322237550086	TGM2/SPARCL1	2
CC	GO:0099738	cell cortex region	45666	39/19594	0.0177752859440079	0.0177752859440079	0.0835322237550086	PHLDB2	1
CC	GO:0044232	organelle membrane contact site	45666	41/19594	0.0186792198837935	0.0186792198837935	0.0835322237550086	ACSL4	1
CC	GO:1904724	tertiary granule lumen	45666	55/19594	0.0249860803143571	0.0249860803143571	0.0835322237550086	LTF	1
CC	GO:0035580	specific granule lumen	45666	62/19594	0.028125978361527	0.028125978361527	0.0835322237550086	LTF	1
CC	GO:0005778	peroxisomal membrane	45666	64/19594	0.0290214396367284	0.0290214396367284	0.0835322237550086	ACSL4	1
CC	GO:0031903	microbody membrane	45666	64/19594	0.0290214396367284	0.0290214396367284	0.0835322237550086	ACSL4	1
CC	GO:0001725	stress fiber	45666	69/19594	0.0312568850934106	0.0312568850934106	0.0835322237550086	PTK2	1
CC	GO:0097517	contractile actin filament bundle	45666	69/19594	0.0312568850934106	0.0312568850934106	0.0835322237550086	PTK2	1
CC	GO:0042641	actomyosin	45666	77/19594	0.0348240833498547	0.0348240833498547	0.0835322237550086	PTK2	1
CC	GO:0032432	actin filament bundle	45666	78/19594	0.0352691611410036	0.0352691611410036	0.0835322237550086	PTK2	1
CC	GO:0043202	lysosomal lumen	45666	97/19594	0.0436910488803837	0.0436910488803837	0.0897802690635268	PPT1	1
CC	GO:0031234	extrinsic component of cytoplasmic side of plasma membrane	45666	99/19594	0.0445737502913086	0.0445737502913086	0.0897802690635268	PTK2	1
CC	GO:0005811	lipid droplet	45666	100/19594	0.0450148293499072	0.0450148293499072	0.0897802690635268	ACSL4	1
MF	GO:0004252	serine-type endopeptidase activity	45697	174/18410	0.00306097751128503	0.00306097751128503	0.0227164425861968	MMP7/LTF	2
MF	GO:0008236	serine-type peptidase activity	45697	191/18410	0.00367431946838365	0.00367431946838365	0.0227164425861968	MMP7/LTF	2
MF	GO:0017171	serine hydrolase activity	45697	195/18410	0.00382635367201833	0.00382635367201833	0.0227164425861968	MMP7/LTF	2
MF	GO:0008330	protein tyrosine/threonine phosphatase activity	45666	10/18410	0.00487909709413892	0.00487909709413892	0.0227164425861968	DUSP4	1
MF	GO:0031957	very long-chain fatty acid-CoA ligase activity	45666	10/18410	0.00487909709413892	0.00487909709413892	0.0227164425861968	ACSL4	1
MF	GO:0047676	arachidonate-CoA ligase activity	45666	11/18410	0.0053658410140387	0.0053658410140387	0.0227164425861968	ACSL4	1
MF	GO:0017017	MAP kinase tyrosine/serine/threonine phosphatase activity	45666	13/18410	0.00633869401648124	0.00633869401648124	0.0227164425861968	DUSP4	1
MF	GO:0008474	palmitoyl-(protein) hydrolase activity	45666	14/18410	0.00682480326004564	0.00682480326004564	0.0227164425861968	PPT1	1
MF	GO:0098599	palmitoyl hydrolase activity	45666	14/18410	0.00682480326004564	0.00682480326004564	0.0227164425861968	PPT1	1
MF	GO:0004467	long-chain fatty acid-CoA ligase activity	45666	15/18410	0.00731070110580867	0.00731070110580867	0.0227164425861968	ACSL4	1
MF	GO:0016290	palmitoyl-CoA hydrolase activity	45666	17/18410	0.00828186292568533	0.00828186292568533	0.0227164425861968	PPT1	1
MF	GO:0016755	aminoacyltransferase activity	45666	17/18410	0.00828186292568533	0.00828186292568533	0.0227164425861968	TGM2	1
MF	GO:0033549	MAP kinase phosphatase activity	45666	18/18410	0.00876712706061034	0.00876712706061034	0.0227164425861968	DUSP4	1
MF	GO:0015645	fatty acid ligase activity	45666	22/18410	0.0107060736417903	0.0107060736417903	0.0251290570081891	ACSL4	1
MF	GO:0047617	acyl-CoA hydrolase activity	45666	23/18410	0.0111902831989592	0.0111902831989592	0.0251290570081891	PPT1	1
MF	GO:0016289	CoA hydrolase activity	45666	25/18410	0.0121580703692844	0.0121580703692844	0.0255959376195461	PPT1	1
MF	GO:0016405	CoA-ligase activity	45666	27/18410	0.0131250154821876	0.0131250154821876	0.0260062226272447	ACSL4	1
MF	GO:0051861	glycolipid binding	45666	29/18410	0.0140911191788187	0.0140911191788187	0.0263693458317074	PPT1	1
MF	GO:0016878	acid-thiol ligase activity	45666	31/18410	0.015056382099907	0.015056382099907	0.0266927549693642	ACSL4	1
MF	GO:0001530	lipopolysaccharide binding	45666	34/18410	0.0165027014279665	0.0165027014279665	0.0277940234576278	LTF	1
MF	GO:0004175	endopeptidase activity	45697	432/18410	0.0177314941665319	0.0177314941665319	0.0284414944024572	MMP7/LTF	2
MF	GO:0016877	ligase activity, forming carbon-sulfur bonds	45666	41/18410	0.0198701074685118	0.0198701074685118	0.0291003862239075	ACSL4	1
MF	GO:0042169	SH2 domain binding	45666	41/18410	0.0198701074685118	0.0198701074685118	0.0291003862239075	PTK2	1
MF	GO:0004715	non-membrane spanning protein tyrosine kinase activity	45666	45/18410	0.0217897345659144	0.0217897345659144	0.029358800257232	PTK2	1
MF	GO:0016790	thiolester hydrolase activity	45666	45/18410	0.0217897345659144	0.0217897345659144	0.029358800257232	PPT1	1
MF	GO:0008138	protein tyrosine/serine/threonine phosphatase activity	45666	47/18410	0.0227482942988136	0.0227482942988136	0.0294714743952241	DUSP4	1
MF	GO:0043539	protein serine/threonine kinase activator activity	45666	53/18410	0.0256189658767479	0.0256189658767479	0.0314209670444641	LTF	1
MF	GO:0050840	extracellular matrix binding	45666	55/18410	0.0265741893162784	0.0265741893162784	0.0314209670444641	SPARCL1	1
MF	GO:0004869	cysteine-type endopeptidase inhibitor activity	45666	56/18410	0.0270514888148433	0.0270514888148433	0.0314209670444641	LTF	1
MF	GO:0005518	collagen binding	45666	68/18410	0.0327628782261162	0.0327628782261162	0.0361154274937669	SPARCL1	1
MF	GO:0016811	hydrolase activity, acting on carbon-nitrogen (but not peptide) bonds, in linear amides	45666	69/18410	0.0332374793653574	0.0332374793653574	0.0361154274937669	TGM2	1
MF	GO:0016410	N-acyltransferase activity	45666	91/18410	0.0436264700668113	0.0436264700668113	0.0459226000703277	TGM2	1
MF	GO:0004722	protein serine/threonine phosphatase activity	45666	100/18410	0.0478478276477801	0.0478478276477801	0.0478495415211175	DUSP4	1
MF	GO:0004725	protein tyrosine phosphatase activity	45666	103/18410	0.0492512616779344	0.0492512616779344	0.0478495415211175	DUSP4	1
MF	GO:0030295	protein kinase activator activity	45666	104/18410	0.0497186642367862	0.0497186642367862	0.0478495415211175	LTF	1
