# Supplementary material for: Identification of Key Genes Associated with Endoplasmic Reticulum Stress in Calcium Oxalate Kidney Stones
Source: Genes (Basel). 2025 Nov 6;16(11):1338. doi: 10.3390/genes16111338 (PMC12651965; doi:10.3390/genes16111338)
Supplement: Supplementary file 1 [file genes-16-01338-s001.zip › Supplementary Table S4.xlsx]

## Sheet: Supplementary Table 3 Kyoto Enc
ID	Description	GeneRatio	BgRatio	pvalue	p.adjust	qvalue	geneID	Count
hsa01212	Fatty acid metabolism	45694	57/8866	0.000599171988459663	0.000599171988459663	0.0189212206881999	ACSL4/PPT1	2
hsa04148	Efferocytosis	45694	157/8866	0.00446047890919312	0.00446047890919312	0.0704286143556808	PTK2/DUSP4	2
hsa00061	Fatty acid biosynthesis	45663	18/8866	0.0121231082845198	0.0121231082845198	0.12761166615284	ACSL4	1
hsa00062	Fatty acid elongation	45663	28/8866	0.0188050760716163	0.0188050760716163	0.142488538551033	PPT1	1
hsa04216	Ferroptosis	45663	42/8866	0.0280965224429391	0.0280965224429391	0.142488538551033	ACSL4	1
hsa00071	Fatty acid degradation	45663	43/8866	0.028757381561858	0.028757381561858	0.142488538551033	ACSL4	1
hsa04370	VEGF signaling pathway	45663	60/8866	0.0399348250457715	0.0399348250457715	0.142488538551033	PTK2	1
hsa04920	Adipocytokine signaling pathway	45663	70/8866	0.0464595683620489	0.0464595683620489	0.142488538551033	ACSL4	1
