# Supplementary material for: Identification of Key Genes Associated with Endoplasmic Reticulum Stress in Calcium Oxalate Kidney Stones
Source: Genes (Basel). 2025 Nov 6;16(11):1338. doi: 10.3390/genes16111338 (PMC12651965; doi:10.3390/genes16111338)
Supplement: Supplementary file 1 [file genes-16-01338-s001.zip › Supplementary Table S5.csv]

	p_val	avg_log2FC	pct.1	pct.2	p_val_adj
KLF4	0	1.71996111557589	0.678	0.184	0
APP	0	1.17549095119223	0.853	0.367	0
LAPTM4A	0	0.81714370770014	0.821	0.336	0
CD63	0	0.924304220521318	0.886	0.404	0
RAC1	0	0.890969498492283	0.799	0.319	0
CST3	0	1.28991048524778	0.811	0.333	0
CD9	0	1.50049880129739	0.652	0.175	0
APLP2	0	1.00860083691026	0.842	0.366	0
DSTN	0	0.926319197117686	0.753	0.279	0
CD59	0	1.04826334746587	0.724	0.252	0
ATF3	0	1.66984824966447	0.794	0.324	0
YBX3	0	1.12195520582199	0.667	0.204	0
LGALS3	0	1.31295377650092	0.632	0.169	0
RTN4	0	0.912331264214996	0.8	0.34	0
SCARB2	0	1.18585941491326	0.623	0.168	0
YWHAE	0	0.792320216149735	0.875	0.421	0
PTTG1IP	0	1.06763412921851	0.641	0.19	0
PDIA3	0	0.579695992736559	0.754	0.309	0
CTSB	0	0.637638117120827	0.851	0.408	0
TSC22D1	0	1.29780679692177	0.625	0.182	0
GRN	0	1.1055812624685	0.67	0.228	0
CANX	0	0.607650531688733	0.864	0.425	0
ANXA2	0	1.16346831537927	0.814	0.376	0
CDKN1A	0	1.19113563888463	0.798	0.362	0
KDELR1	0	0.945747333314086	0.631	0.195	0
CTNND1	0	1.24127665290668	0.592	0.156	0
ETS2	0	1.61828578542516	0.597	0.163	0
GSTP1	0	1.02992880949043	0.712	0.278	0
SEPT2	0	0.547792762349371	0.739	0.306	0
IFITM3	0	0.862162593570876	0.741	0.31	0
PDLIM1	0	1.58536226137755	0.624	0.193	0
COMT	0	1.13487695460973	0.603	0.173	0
CD81	0	0.938907854241259	0.845	0.419	0
NPC2	0	0.987066642859361	0.626	0.201	0
MAFF	0	1.44909311871252	0.624	0.2	0
HES1	0	1.49216773857591	0.634	0.213	0
TMEM59	0	0.550450010668247	0.702	0.281	0
CAPNS1	0	0.551421749881628	0.74	0.321	0
ANXA5	0	0.854039567561141	0.656	0.238	0
KTN1	0	0.593176658698712	0.781	0.363	0
LEPROT	0	0.975716620159443	0.596	0.178	0
LIMA1	0	1.31481845529523	0.56	0.148	0
ATP2A2	0	0.67452912093667	0.645	0.235	0
HDLBP	0	0.70354937102071	0.643	0.233	0
PEA15	0	0.957892897349182	0.605	0.195	0
ARF4	0	0.639511276753081	0.635	0.227	0
CEBPD	0	1.25170918888481	0.564	0.158	0
FKBP1A	0	0.833327169324054	0.724	0.321	0
PKM	0	0.823383951822254	0.826	0.424	0
SOD2	0	0.512142842805942	0.703	0.301	0
EGR1	0	1.29002042748091	0.868	0.468	0
CRTAP	0	0.777160695279567	0.611	0.212	0
TM9SF3	0	0.502794329074705	0.645	0.246	0
NFE2L2	0	0.539813832614701	0.645	0.247	0
TUBB	0	0.744685413532788	0.605	0.207	0
VEGFA	0	1.84583854228618	0.541	0.144	0
MARCKS	0	1.16407822239927	0.56	0.164	0
IER2	0	0.829151026117707	0.699	0.303	0
TM9SF2	0	0.611345784644954	0.595	0.199	0
CTSH	0	1.00926368985394	0.655	0.261	0
TPM4	0	0.710943608719403	0.826	0.432	0
ENO1	0	0.585174684905072	0.749	0.356	0
CSTB	0	1.11162095324129	0.758	0.367	0
NFKBIZ	0	0.670486940822142	0.657	0.266	0
BHLHE40	0	0.842548614259098	0.718	0.327	0
CNN3	0	1.11329677004078	0.568	0.177	0
LMNA	0	0.5838645901166	0.711	0.32	0
LGALS3BP	0	1.32043926598744	0.569	0.179	0
NCOA7	0	1.40505256751121	0.613	0.224	0
ZFAND5	0	0.574076271029859	0.719	0.332	0
EMP1	0	1.72379511350379	0.523	0.137	0
RTN3	0	0.700872854603923	0.564	0.178	0
PIM3	0	0.896160230929893	0.643	0.258	0
UQCRQ	0	0.561636727973386	0.66	0.275	0
CLTA	0	0.823067722439171	0.537	0.153	0
CTNNA1	0	0.938161112228444	0.533	0.149	0
SPTBN1	0	0.588716981876673	0.661	0.278	0
SPINT2	0	1.53372238547912	0.564	0.181	0
CYSTM1	0	1.08336878034733	0.537	0.155	0
RHOB	0	1.13363882737495	0.904	0.522	0
HACD3	0	1.24237467031713	0.518	0.138	0
RBPMS	0	0.991307158274565	0.529	0.149	0
SOCS3	0	1.17481093876126	0.811	0.432	0
METTL7A	0	0.893306184050338	0.541	0.162	0
S100A11	0	0.953061526022306	0.857	0.478	0
H2AFY	0	0.781919839679073	0.558	0.18	0
GPX1	0	1.03826463565641	0.528	0.15	0
ASAH1	0	0.832001147837283	0.593	0.216	0
FAM213A	0	1.25278056551608	0.495	0.119	0
PLS3	0	1.12998381929625	0.502	0.126	0
CYB5R3	0	0.682651500018197	0.569	0.193	0
YWHAG	0	0.73795121704307	0.556	0.181	0
PTMS	0	0.608746489868024	0.659	0.285	0
ASPH	0	1.42266160078973	0.469	0.095	0
PSAP	0	0.967087862542697	0.921	0.547	0
TRIB1	0	1.22122075709563	0.491	0.117	0
HSP90B1	0	0.531517999051903	0.861	0.488	0
PRDX5	0	0.62223559957335	0.602	0.229	0
CD46	0	0.632258246967144	0.574	0.201	0
SNX3	0	0.603422155053835	0.561	0.189	0
CHMP4B	0	0.592950789882257	0.546	0.175	0
MIDN	0	0.600784066473168	0.647	0.276	0
TMBIM1	0	0.958448648747353	0.525	0.155	0
TXN	0	0.686464833614457	0.539	0.169	0
HIF1A	0	0.604239778948651	0.584	0.215	0
ALDOA	0	0.699159304858537	0.79	0.422	0
ITGB1	0	0.619253351749891	0.548	0.18	0
PERP	0	1.86052870706624	0.519	0.151	0
CHMP3	0	0.776696202504569	0.511	0.144	0
SDC4	0	1.31833261888172	0.517	0.15	0
RAB11A	0	0.729817067169474	0.543	0.177	0
BEX3	0	0.998931826813813	0.51	0.144	0
GSN	0	0.649362504762083	0.578	0.212	0
JUP	0	1.55774361947249	0.519	0.153	0
CREG1	0	1.25146375189419	0.468	0.103	0
S100A6	0	1.366845717	0.886	0.521	0
CEBPB	0	0.763029062771959	0.537	0.173	0
CTSD	0	0.923249222651607	0.593	0.229	0
RAB10	0	0.886905059073306	0.508	0.144	0
F11R	0	1.37267516736085	0.464	0.103	0
CYB5A	0	0.666244820798015	0.595	0.234	0
SYPL1	0	0.817893812793112	0.503	0.143	0
VMP1	0	0.506521371922162	0.604	0.244	0
AHR	0	0.808715767874326	0.512	0.153	0
SEC11A	0	0.601758918228498	0.522	0.164	0
DST	0	1.23004760478065	0.508	0.151	0
EMP2	0	1.43090970462426	0.458	0.102	0
TOMM20	0	0.54329800295118	0.546	0.19	0
XBP1	0	0.729505157261359	0.558	0.202	0
GADD45B	0	0.709504418858621	0.612	0.256	0
LMAN1	0	0.593418182027129	0.534	0.179	0
ID3	0	1.10697583035249	0.523	0.17	0
ATP6AP2	0	0.618463102549897	0.523	0.171	0
HSPB1	0	0.956813302484473	0.912	0.56	0
MGST2	0	1.16306536450545	0.456	0.105	0
CD151	0	0.818078798302163	0.51	0.159	0
RTL8C	0	0.74463667780933	0.499	0.148	0
ACTN1	0	0.867529337867605	0.491	0.141	0
RCN1	0	1.51101085248469	0.426	0.076	0
HSPA1B	0	0.548956372226619	0.817	0.467	0
COX6A1	0	0.54290075180439	0.532	0.183	0
IGFBP7	0	1.08012171113075	0.632	0.283	0
PLSCR1	0	1.09160112509175	0.457	0.108	0
AC114491.1	0	0.5424259576024	0.525	0.177	0
MGST3	0	0.598488865836004	0.524	0.176	0
TSPAN3	0	0.795421314709053	0.487	0.139	0
MPZL2	0	1.84564965868208	0.428	0.081	0
PPP1R15A	0	0.664538185591578	0.89	0.543	0
CAPN1	0	0.798137030126309	0.506	0.16	0
ID1	0	1.16136450165872	0.53	0.185	0
NDRG1	0	0.905697595791284	0.544	0.2	0
TACSTD2	0	1.8471050533327	0.591	0.247	0
ATN1	0	0.525421807265956	0.534	0.191	0
ATP1A1	0	0.678334450885621	0.656	0.313	0
CRIP2	0	0.784983973015927	0.519	0.177	0
ARHGEF12	0	0.671927804620347	0.497	0.155	0
GNS	0	0.813366640764461	0.479	0.137	0
MYOF	0	1.48303100198008	0.425	0.083	0
EI24	0	1.00503420620709	0.451	0.11	0
IPO7	0	0.512919321036607	0.506	0.165	0
TOB1	0	0.944184033690932	0.717	0.376	0
BRI3	0	0.52677423394478	0.504	0.164	0
HADHB	0	0.622273189878702	0.492	0.152	0
UGCG	0	1.02914700506569	0.496	0.157	0
BCAP31	0	0.748589270461792	0.484	0.146	0
IGFBP4	0	0.700331054159929	0.629	0.293	0
ATP6AP1	0	0.672104773749489	0.493	0.157	0
PDLIM5	0	0.779786877924872	0.485	0.149	0
NR2F2	0	0.978844191144624	0.516	0.181	0
SERINC2	0	1.67394676712928	0.45	0.115	0
CFH	0	1.53334331648274	0.43	0.096	0
IL6ST	0	0.529713359094311	0.561	0.228	0
CD2AP	0	0.815354443574575	0.48	0.147	0
GADD45A	0	1.09581220875851	0.5	0.167	0
SLK	0	0.544458621369449	0.538	0.206	0
SELENOW	0	0.655899042147696	0.509	0.177	0
TMED9	0	0.544806141553444	0.493	0.161	0
SERPING1	0	0.982071858823737	0.542	0.212	0
CAMK2N1	0	0.910716628900012	0.516	0.187	0
TIMP3	0	0.647279788090014	0.561	0.233	0
DUSP5	0	0.997522185440317	0.628	0.3	0
ATP1B1	0	1.19354922181226	0.509	0.182	0
GLO1	0	0.659706641807661	0.467	0.14	0
ARL5B	0	0.911995637490543	0.492	0.165	0
ARHGAP23	0	1.53746283654762	0.416	0.091	0
CTSC	0	0.625983867840299	0.508	0.184	0
PRCP	0	1.27829120081346	0.434	0.11	0
GDF15	0	1.64968353955715	0.589	0.266	0
PBX1	0	1.03518894384864	0.432	0.11	0
SPATS2L	0	0.907421973338894	0.442	0.121	0
LAPTM4B	0	1.31491264643949	0.417	0.096	0
RRBP1	0	0.742308591475766	0.491	0.17	0
TMED2	0	0.524635790648264	0.461	0.141	0
HBEGF	0	2.17202971447025	0.404	0.084	0
RXRA	0	0.92004654564889	0.446	0.126	0
TCEAL9	0	1.27795255556159	0.404	0.084	0
TINAGL1	0	0.740201619948319	0.475	0.155	0
LAMP2	0	0.557969169717142	0.463	0.144	0
PRDX3	0	0.654123565822499	0.451	0.132	0
SOX4	0	1.09519983097861	0.441	0.122	0
SRI	0	0.598706888673811	0.458	0.14	0
DDR1	0	1.64668787185838	0.407	0.089	0
KLF10	0	1.11284475805461	0.435	0.118	0
NET1	0	1.05543633115912	0.431	0.114	0
DAP	0	0.969754594669656	0.411	0.094	0
KRT8	0	1.38869451212092	0.456	0.14	0
PLD3	0	0.82676933510692	0.45	0.135	0
MMP2	0	1.18678090617539	0.481	0.166	0
RND3	0	1.87745793133469	0.406	0.092	0
CALU	0	0.905791822224217	0.426	0.112	0
FBLN1	0	1.37387059678659	0.476	0.162	0
ITM2B	0	0.601863108581671	0.951	0.637	0
RALBP1	0	0.782437379095031	0.457	0.144	0
FAM129B	0	1.0062962061476	0.419	0.106	0
LPP	0	0.595174229999002	0.473	0.16	0
GALNT1	0	0.540766821827738	0.459	0.147	0
ATRAID	0	0.670559325124733	0.436	0.124	0
EIF4A3	0	0.651950737650062	0.499	0.187	0
TRIM8	0	0.549401530749733	0.457	0.146	0
DSP	0	1.50881997459729	0.405	0.095	0
CYR61	0	1.06222100080682	0.443	0.133	0
H1F0	0	1.16666462806882	0.414	0.104	0
NFIC	0	0.733027538963199	0.476	0.166	0
MYO6	0	0.758699993123641	0.455	0.146	0
BMPR2	0	1.01006438828777	0.432	0.123	0
CDC42EP4	0	1.48864732215636	0.379	0.07	0
KDELR2	0	0.708295098439351	0.423	0.114	0
TCEAL4	0	0.968264682414427	0.411	0.102	0
SLC44A1	0	1.02438611566289	0.398	0.09	0
TNFRSF21	0	1.64141267381989	0.405	0.097	0
CLCN3	0	0.811318302907982	0.422	0.114	0
KRT19	0	1.87802923544393	0.436	0.128	0
VCL	0	1.00606736529595	0.411	0.103	0
MBOAT7	0	0.659884770094566	0.427	0.121	0
VPS35	0	0.60089427939712	0.428	0.122	0
GNAQ	0	0.922017667764656	0.409	0.104	0
ITM2C	0	0.578333152698556	0.506	0.201	0
KLF5	0	1.94010179877662	0.399	0.095	0
PTK2	0	1.02157762693489	0.398	0.094	0
APOL1	0	1.16027110759572	0.41	0.106	0
JUN	0	0.742717578116385	0.913	0.61	0
AK3	0	0.67796003684933	0.431	0.128	0
ZC3H12A	0	0.633213450957598	0.493	0.19	0
CTNNB1	0	0.515691260854439	0.459	0.157	0
FXYD3	0	1.58280026250367	0.424	0.122	0
GSTO1	0	0.823180085542394	0.414	0.112	0
ARHGAP5	0	0.586297642297728	0.432	0.131	0
PGRMC1	0	0.738322984594228	0.417	0.116	0
PHLDA1	0	0.921256615345887	0.485	0.184	0
TGIF1	0	0.72479699272461	0.436	0.135	0
FHL2	0	1.60652638416574	0.367	0.067	0
IFI6	0	0.589590821063881	0.484	0.184	0
CTTN	0	1.07341318216042	0.395	0.096	0
GNG5	0	0.615036710986404	0.418	0.12	0
CLDN4	0	1.73938196223569	0.645	0.348	0
CCDC47	0	0.640354342267324	0.408	0.111	0
AHCYL1	0	0.643198922147835	0.416	0.12	0
CPNE3	0	0.560422966249346	0.421	0.125	0
EPS8	0	1.35644037121307	0.371	0.075	0
NCKAP1	0	1.09158063384297	0.383	0.088	0
ELF3	0	1.27092827582915	0.522	0.228	0
IER3	0	1.84906675765474	0.35	0.056	0
YIPF3	0	0.54490103943143	0.421	0.127	0
QKI	0	0.526414369258953	0.448	0.155	0
TNFSF10	0	1.11013418526431	0.393	0.1	0
TSPO	0	0.793523641950148	0.404	0.111	0
DUSP6	0	0.777136146219667	0.431	0.138	0
HEBP2	0	0.506023286609446	0.421	0.128	0
KRT7	0	1.29633896513694	0.45	0.158	0
SEMA4B	0	1.11752779531479	0.41	0.118	0
SLC1A5	0	0.930641102162937	0.417	0.125	0
SPINT1	0	1.03664317805876	0.416	0.124	0
APEX1	0	0.640325355063048	0.399	0.108	0
CLU	0	1.24027291275131	0.762	0.471	0
HSBP1	0	0.715103358012157	0.399	0.108	0
PLXNB2	0	0.726404360488059	0.436	0.145	0
ITGA6	0	1.34833277031146	0.396	0.106	0
RAP2B	0	0.978682827967081	0.447	0.157	0
IRF2BPL	0	0.569257828236563	0.44	0.151	0
PTPRF	0	1.38824307183002	0.381	0.092	0
ROCK2	0	0.651916121889613	0.433	0.144	0
SLC39A6	0	1.06571843035437	0.376	0.088	0
NPTN	0	0.678290047605422	0.41	0.122	0
PCBD1	0	0.652226111672676	0.395	0.108	0
SGK1	0	1.06247319278489	0.41	0.123	0
GNG12	0	1.0882232136431	0.374	0.088	0
NFIA	0	0.935627209505477	0.39	0.104	0
PCYOX1	0	0.545180795142208	0.432	0.146	0
PPA1	0	0.752166996814926	0.394	0.108	0
S100A2	0	2.26330661298438	0.429	0.143	0
CLDN1	0	2.10967132316327	0.36	0.074	0
BAG1	0	1.00362400469423	0.391	0.106	0
ERRFI1	0	1.82998191044448	0.402	0.117	0
KRT10	0	0.570922865577883	0.406	0.121	0
SCCPDH	0	1.32602357723226	0.357	0.072	0
CAT	0	0.677138083908356	0.398	0.114	0
THBS1	0	1.0069832756336	0.454	0.17	0
G6PC3	0	0.838895364893524	0.377	0.094	0
TMEM205	0	0.877111190361326	0.383	0.1	0
DYNC1I2	0	0.588813369208705	0.403	0.121	0
FOXQ1	0	2.16916890695004	0.362	0.08	0
KRT17	0	2.01919490808962	0.477	0.195	0
TSPAN6	0	1.34217946300165	0.356	0.074	0
EFNA1	0	1.20366240074412	0.374	0.093	0
SDC1	0	1.45609438866167	0.457	0.176	0
BAG3	0	1.08432464081481	0.376	0.096	0
LAMB1	0	1.28193585489222	0.369	0.089	0
NEDD9	0	0.797537056971773	0.413	0.133	0
CD24	0	1.46486489135107	0.438	0.159	0
EHF	0	1.88964578114581	0.341	0.062	0
LAMC1	0	1.13064046766499	0.376	0.097	0
FCGRT	0	0.717616456000807	0.408	0.129	0
LIMS1	0	0.579614002837539	0.413	0.134	0
EPHA2	0	1.49509451223616	0.366	0.088	0
WASL	0	1.14227926489917	0.349	0.071	0
FAM210B	0	1.0040457068704	0.359	0.082	0
COBLL1	0	1.10595492157422	0.376	0.1	0
KRT18	0	1.3336962272617	0.355	0.08	0
RDX	0	0.765650620213258	0.415	0.14	0
EPAS1	0	0.913257895207214	0.442	0.168	0
SNCG	0	1.06327878520304	0.405	0.131	0
TIMP2	0	0.95004634484104	0.438	0.164	0
LRRC8A	0	1.4265321667427	0.353	0.079	0
SLC29A1	0	1.31632119218269	0.346	0.072	0
CAMTA1	0	0.532308225781685	0.393	0.12	0
MFSD1	0	0.850576089809089	0.373	0.1	0
CAPG	0	0.67796128305628	0.417	0.145	0
WEE1	0	1.26016666631897	0.368	0.096	0
TNFAIP2	0	0.582295822393632	0.41	0.138	0
CRIM1	0	0.835308202335777	0.395	0.124	0
SLC2A1	0	1.88689932452822	0.39	0.119	0
AQP3	0	2.08148991134768	0.492	0.222	0
CAVIN1	0	0.851029996413193	0.433	0.163	0
RRAGA	0	0.504033916455136	0.393	0.123	0
YAP1	0	1.44812471363957	0.329	0.059	0
ZFP36L1	0	0.660751868703562	0.938	0.668	0
IRF6	0	2.1117474994536	0.323	0.054	0
GRINA	0	0.745974843929029	0.365	0.097	0
FBP1	0	0.763978923730051	0.402	0.135	0
PPIF	0	0.680608826297262	0.374	0.107	0
THBD	0	1.56540494166716	0.354	0.087	0
CLDN7	0	1.60908207375682	0.346	0.079	0
C11orf96	0	0.934666201774728	0.415	0.149	0
UQCRHL	0	0.505096675484415	0.379	0.113	0
VAMP3	0	0.864652521736229	0.351	0.085	0
BTG2	0	0.712403610743203	0.894	0.629	0
IGFBP2	0	1.73624040110972	0.328	0.063	0
TCF4	0	0.924726755724603	0.404	0.139	0
ATXN10	0	0.71795067419856	0.352	0.088	0
ESD	0	0.62070418876094	0.367	0.103	0
TRIOBP	0	0.916080067820176	0.352	0.088	0
CTSL	0	1.00818244631041	0.351	0.088	0
DNAJC3	0	0.573498556685371	0.374	0.112	0
TNKS1BP1	0	1.11535593289308	0.335	0.073	0
ZNF385A	0	1.72721524973593	0.312	0.05	0
ACSL3	0	0.923814804121524	0.345	0.083	0
CDH1	0	1.89921585725709	0.313	0.052	0
FDFT1	0	0.568250396602618	0.382	0.121	0
LAMA5	0	0.613633781984123	0.382	0.121	0
NFE2L1	0	0.655709215019565	0.376	0.115	0
DHRS3	0	0.841105725417896	0.36	0.1	0
QSOX1	0	0.815829650984469	0.362	0.102	0
CHMP5	0	0.599224108610998	0.349	0.09	0
MXRA5	0	1.65268945659987	0.319	0.06	0
PDIA4	0	0.626535699305398	0.367	0.108	0
CHP1	0	0.895480000965698	0.333	0.075	0
EHD4	0	0.99272598768295	0.335	0.077	0
ENAH	0	1.27008890291443	0.323	0.065	0
FOXC1	0	1.38066327880644	0.332	0.074	0
MAOA	0	0.858788506519365	0.346	0.088	0
PIM1	0	0.565342458345589	0.416	0.158	0
SELENOS	0	0.534200351712855	0.37	0.112	0
AGR2	0	1.76846566916917	0.31	0.053	0
HSD17B4	0	0.767744371617511	0.345	0.088	0
SFN	0	1.94454439364754	0.336	0.079	0
ATF6	0	0.562422383829745	0.356	0.1	0
GPX2	0	1.71663501298878	0.344	0.088	0
S100P	0	1.66761797273149	0.5	0.244	0
ALDH2	0	0.527011443119455	0.378	0.123	0
CKAP4	0	0.85488209688003	0.33	0.075	0
KDSR	0	0.502249573053849	0.36	0.105	0
BCAM	0	0.931915568377705	0.366	0.112	0
FLOT1	0	0.515276018683922	0.366	0.112	0
FNDC3B	0	0.983811663536632	0.335	0.081	0
EPCAM	0	1.53622968730797	0.327	0.074	0
HSDL2	0	0.733675535068877	0.336	0.083	0
PLK2	0	1.05282482147684	0.339	0.086	0
SERPINB6	0	0.63848878470763	0.362	0.109	0
ATP8B1	0	1.65782282004907	0.304	0.052	0
EGFR	0	1.68095160221451	0.303	0.052	0
JAG1	0	0.894406495535217	0.343	0.092	0
RBM47	0	0.70754871058928	0.343	0.092	0
RNF130	0	0.837080691144503	0.35	0.099	0
SEPT11	0	0.502462150200603	0.371	0.12	0
CSRP1	0	0.514345076340008	0.376	0.126	0
CXCL8	0	-0.566900963	0.402	0.152	0
LPCAT2	0	1.47176181431297	0.3	0.05	0
PHLDA2	0	1.61200566545329	0.311	0.061	0
TIMP1	0	1.19739944239619	0.338	0.088	0
IFNGR2	0	0.923604265855074	0.322	0.073	0
SPINK1	0	1.25528867217944	0.53	0.281	0
EPB41L1	0	0.892429159356503	0.346	0.097	0
SLC20A1	0	1.34404953026519	0.416	0.167	0
HK1	0	0.62539209085726	0.34	0.092	0
UACA	0	0.999454339859747	0.341	0.093	0
CCND1	0	1.33470151510953	0.313	0.065	0
PFN2	0	1.51844998358453	0.296	0.048	0
INSR	0	0.794196183516484	0.348	0.101	0
KDM5B	0	0.877231773592873	0.335	0.089	0
PPP2CB	0	0.748595018336426	0.332	0.086	0
LTBR	0	1.08544483639573	0.312	0.066	0
MGAT1	0	0.564468282908342	0.357	0.111	0
PPP4R1	0	0.659796629179694	0.334	0.09	0
ARSD	0	1.13106366147861	0.313	0.069	0
DSG2	0	1.98527033566919	0.288	0.044	0
TKT	0	0.526136887441585	0.346	0.102	0
PTGR1	0	0.931595799735825	0.343	0.1	0
CUX1	0	0.585180218039247	0.345	0.102	0
RBFOX2	0	1.19984268321926	0.313	0.07	0
TGFBR3	0	0.830366454093926	0.357	0.114	0
GPRC5A	0	1.96507461497944	0.316	0.074	0
MAL2	0	1.63194336318245	0.298	0.056	0
PRMT1	0	0.532453840749144	0.34	0.099	0
SPIN1	0	0.576732524039826	0.338	0.097	0
ANXA4	0	0.980421070517463	0.314	0.073	0
KCTD12	0	1.70363450536358	0.301	0.06	0
LAMB3	0	1.84496886892518	0.296	0.055	0
ZDHHC3	0	0.836165862075077	0.311	0.07	0
GOT2	0	0.853069507973185	0.313	0.073	0
MMP14	0	1.65584657432534	0.288	0.048	0
NDFIP2	0	0.968985098632611	0.318	0.078	0
TMEM30B	0	1.87206178402133	0.278	0.039	0
BZW2	0	0.86215134072876	0.307	0.068	0
CXADR	0	1.73634388286069	0.285	0.046	0
GPRC5C	0	1.32663000608197	0.305	0.066	0
MAST4	0	0.620813210035712	0.345	0.106	0
TNFRSF1A	0	1.02381303804746	0.303	0.065	0
CAPRIN1	0	0.500424793318508	0.327	0.09	0
TRAK1	0	0.841796468372504	0.323	0.086	0
NECTIN2	0	1.31983659888833	0.289	0.052	0
ZFHX3	0	0.966267430324004	0.311	0.074	0
ZMIZ1	0	0.716479871455949	0.326	0.09	0
GINM1	0	0.66317750123868	0.322	0.087	0
PKP4	0	1.06825060005529	0.325	0.09	0
SLC39A7	0	0.667915263456772	0.324	0.089	0
PMAIP1	0	0.630890575334225	0.352	0.117	0
SLC39A1	0	0.983772111527534	0.301	0.066	0
TRIP6	0	1.10797143956524	0.299	0.064	0
AKR1B1	0	1.29119612294575	0.339	0.105	0
OLA1	0	0.50634069934928	0.32	0.086	0
TRIM29	0	2.1814931018267	0.28	0.047	0
GOLM1	0	0.953038760818719	0.309	0.076	0
WWTR1	0	1.19051461481068	0.312	0.079	0
ADM	0	0.967494588936888	0.326	0.094	0
ABHD12	0	0.862758262403298	0.309	0.077	0
ARL1	0	0.788127801001966	0.306	0.074	0
HOXB2	0	0.816581479646808	0.307	0.075	0
PROM2	0	1.60425355201667	0.285	0.053	0
SPARC	0	1.08510392947718	0.443	0.212	0
SERPINH1	0	1.05994558306486	0.315	0.084	0
TMC4	0	1.13389811612689	0.306	0.075	0
NFIB	0	0.923725749534838	0.332	0.102	0
IGFBP3	0	1.16099695470329	0.326	0.096	0
CA12	0	1.00084869738975	0.347	0.117	0
RAB13	0	1.13287070679295	0.292	0.062	0
RTL8A	0	0.815985302543826	0.3	0.07	0
NDUFB5	0	0.560077928091939	0.316	0.087	0
ADAMTS1	0	1.14500404986481	0.348	0.119	0
CYB5R1	0	0.944903947666861	0.3	0.071	0
MGST1	0	1.10954423213067	0.31	0.081	0
NEDD4L	0	1.15533026030665	0.299	0.07	0
OAF	0	0.770710314336713	0.319	0.091	0
AIG1	0	0.761373666907521	0.304	0.076	0
LAD1	0	1.28060713029162	0.295	0.067	0
BICD2	0	0.501158137311042	0.323	0.096	0
TBX3	0	1.31314609593692	0.303	0.076	0
ADAM9	0	1.29572671711105	0.275	0.049	0
FNBP1L	0	1.25759868390509	0.281	0.055	0
AFF1	0	0.547524000686572	0.327	0.101	0
MINDY2	0	0.677640546398461	0.318	0.092	0
ACSL5	0	0.585477001233539	0.313	0.088	0
TMEM14C	0	0.956183961470828	0.285	0.06	0
PLXDC2	0	1.36597886032553	0.279	0.055	0
DYNC1LI2	0	0.574373118323367	0.311	0.087	0
LTA4H	0	0.523849371149429	0.312	0.088	0
PTPRC	0	-2.148484619	0.227	0.451	0
SWAP70	0	0.570977888474096	0.316	0.092	0
TXNDC17	0	0.615370845939878	0.312	0.088	0
RAC1P2	0	0.89783384826404	0.284	0.06	0
TJP1	0	1.01742784518993	0.294	0.07	0
MIR22HG	0	1.03993818428716	0.277	0.054	0
YWHAH	0	0.742272586479693	0.327	0.104	0
ITGB6	0	1.9510405103811	0.261	0.038	0
RAI14	0	1.36184235073792	0.288	0.065	0
SEPT8	0	0.941890624068018	0.29	0.067	0
TMEM159	0	0.805488740760085	0.293	0.07	0
DHRS2	0	1.49199598832209	0.398	0.176	0
LIMCH1	0	1.22174515089757	0.28	0.058	0
NDRG2	0	0.737954752207707	0.318	0.096	0
PLEKHA1	0	0.513178279043613	0.319	0.097	0
BEX4	0	0.683022056616099	0.3	0.078	0
PRSS23	0	1.32372154843059	0.303	0.081	0
CAMSAP2	0	1.29343802265385	0.275	0.054	0
DPYSL2	0	0.930741420043947	0.323	0.102	0
CYFIP1	0	1.09033233203555	0.28	0.06	0
HOXB8	0	1.57428177424735	0.263	0.043	0
TSPAN13	0	1.15580676614544	0.271	0.051	0
MECOM	0	1.16831807015468	0.284	0.065	0
SERTAD1	0	0.777088132693054	0.302	0.083	0
TWSG1	0	1.19001364582866	0.272	0.054	0
ADGRG6	0	2.0720838341013	0.252	0.034	0
CSNK1E	0	0.533995235292871	0.306	0.088	0
SCPEP1	0	0.951270162838958	0.277	0.06	0
BCAP29	0	0.719892671534168	0.297	0.08	0
SH3YL1	0	0.577496586088765	0.301	0.084	0
PLBD1	0	1.65527887618099	0.251	0.035	0
BCL10	0	0.610857506216861	0.29	0.074	0
PSMB5	0	0.711845869365986	0.288	0.072	0
CROT	0	1.29073435221419	0.266	0.051	0
CYP4B1	0	1.7460513059396	0.276	0.061	0
IL13RA1	0	1.26781003963895	0.267	0.052	0
ITGA3	0	1.14271525539884	0.281	0.066	0
MDK	0	1.16793691018855	0.279	0.064	0
NTN4	0	1.29514430904701	0.278	0.063	0
TCF7L2	0	1.21897424950536	0.268	0.053	0
TMEM97	0	1.40614134324648	0.275	0.06	0
SEPT10	0	1.60253934985317	0.253	0.038	0
HDAC2	0	0.508497008302266	0.299	0.084	0
AKR1C2	0	1.91947799818953	0.263	0.049	0
MTUS1	0	1.30591751058072	0.267	0.053	0
PRRG4	0	1.38116049159953	0.262	0.048	0
TM4SF1	0	1.07029197717252	0.341	0.127	0
LYPD3	0	1.66376126179849	0.303	0.089	0
SMAD5	0	0.932805163095484	0.28	0.067	0
ALCAM	0	0.973318089773684	0.284	0.071	0
S100A16	0	1.35948836592719	0.26	0.048	0
SERPINE1	0	1.52939904426509	0.279	0.067	0
BST2	0	0.865493700859311	0.291	0.079	0
CXCL2	0	1.89331591106107	0.29	0.078	0
GLTP	0	0.595071793511028	0.285	0.073	0
SPART	0	0.510302377014285	0.297	0.085	0
AC106795.1	0	0.978477948413358	0.269	0.058	0
RAB4A	0	0.87779122765162	0.271	0.06	0
MAN1A1	0	0.710666552929721	0.299	0.088	0
PDIA6	0	0.649028170211957	0.283	0.072	0
PPFIBP1	0	0.835647273476436	0.285	0.074	0
TMEM165	0	0.630472750493858	0.285	0.074	0
ERMP1	0	1.25850027018288	0.264	0.054	0
ID4	0	1.19184440373472	0.274	0.064	0
PTPN13	0	1.05784259025476	0.274	0.064	0
SMARCA1	0	1.35351579276144	0.257	0.047	0
BHLHE41	0	1.60339863944632	0.25	0.04	0
DNAJB4	0	0.79002650928374	0.297	0.087	0
RAB25	0	1.49686228769852	0.252	0.042	0
HMGCS2	0	1.70128013317185	0.293	0.083	0
NBDY	0	0.595677013565949	0.284	0.074	0
ITGAV	0	1.13734873287123	0.265	0.056	0
RARG	0	0.835779951332917	0.274	0.065	0
BCL2L1	0	0.56048090509125	0.291	0.082	0
MYO1C	0	0.711888563	0.287	0.079	0
PALLD	0	0.960622008493258	0.292	0.084	0
TMED3	0	0.83718064139525	0.267	0.06	0
FEZ2	0	0.739115718242324	0.285	0.078	0
SPTLC2	0	0.592795050387331	0.289	0.082	0
CXCL16	0	1.05320939287334	0.269	0.063	0
NDUFS4	0	0.742060723535954	0.267	0.061	0
STX12	0	0.774671465153954	0.27	0.064	0
PNKD	0	0.723199828427384	0.284	0.078	0
PPT1	0	0.678760666338394	0.284	0.078	0
HDGFL3	0	1.15891019673621	0.252	0.048	0
IDH1	0	0.825927809903806	0.293	0.089	0
MBNL2	0	0.570506303598392	0.282	0.078	0
TRAC	0	-2.616373705	0.132	0.335	0
KIAA1217	0	1.25804312864216	0.255	0.053	0
PTPN14	0	1.26867576618598	0.252	0.05	0
SCAMP1	0	0.612464358687131	0.27	0.068	0
PRKACA	0	0.583503400495352	0.288	0.086	0
PTPN12	0	0.52620339628639	0.292	0.09	0
KRT5	0	2.28570564341638	0.27	0.069	0
LRP5	0	0.941532635488531	0.268	0.067	0
PON2	0	1.19954360145534	0.252	0.051	0
SLC14A1	0	1.52402100127398	0.261	0.06	0
TJP2	0	1.15635412733554	0.251	0.05	0
AFDN	0	0.627756719204782	0.281	0.081	0
FKBP9	0	1.24937552182185	0.254	0.054	0
IL1RN	0	0.821216332623713	0.257	0.057	0
TMEM184B	0	0.606682936899053	0.275	0.075	0
MAGED1	0	0.625875329516355	0.282	0.082	0
VSIG2	0	1.54156046562446	0.25	0.051	0
ARMCX3	0	0.513325361918257	0.282	0.083	0
FGFR3	0	1.20426473332983	0.264	0.066	0
LTBP1	0	1.08909558042762	0.273	0.075	0
PLPP3	0	0.895444188902039	0.27	0.072	0
CRABP2	0	1.04866873172618	0.282	0.084	0
LIPA	0	0.717836610737049	0.269	0.072	0
TGM2	0	1.36719141491187	0.272	0.075	0
TMEM47	0	1.13752696172243	0.254	0.057	0
COPS7A	0	0.865587253324059	0.251	0.055	0
HTRA1	0	1.28748228755611	0.259	0.063	0
LYPLA1	0	0.518845344950359	0.264	0.068	0
TXNDC15	0	0.576803902481998	0.275	0.079	0
PLAU	0	1.43053729436978	0.251	0.056	0
USP53	0	0.589500890417678	0.27	0.075	0
SGPL1	0	0.645971267378618	0.258	0.064	0
ALOX5	0	0.581927039660077	0.265	0.072	0
IMPDH2	0	0.679055071717682	0.253	0.06	0
OBSL1	0	0.844816978958086	0.264	0.071	0
RAB31	0	1.14451572862078	0.257	0.064	0
SH3GL1	0	0.558075519517453	0.265	0.073	0
PAM	0	0.916448535395921	0.265	0.074	0
PAWR	0	0.718369770449475	0.264	0.073	0
PKD2	0	0.938154745786862	0.269	0.078	0
CCDC88A	0	0.937519579835789	0.267	0.077	0
LGALS9	0	0.712272003602317	0.266	0.076	0
LGMN	0	0.728636965272644	0.262	0.072	0
REEP3	0	0.593621001073523	0.253	0.063	0
EMX2	0	1.09958365025232	0.259	0.07	0
RAB12	0	0.661619273706513	0.262	0.073	0
UBE2E1	0	0.561277846639805	0.255	0.066	0
CDKN1C	0	1.19205443077698	0.262	0.074	0
DGKH	0	0.639535830139201	0.262	0.074	0
FOS	0	0.653146397946025	0.951	0.763	0
ARPC1A	0	0.648721180354523	0.25	0.065	0
ATP2C1	0	0.564801580576439	0.252	0.067	0
CRK	0	0.634451336886094	0.253	0.068	0
P4HA1	0	0.649385066387333	0.252	0.067	0
RNPEP	0	0.566175460691642	0.253	0.068	0
PHLDB2	0	0.766019649617687	0.257	0.073	0
FSTL1	0	1.09235487197753	0.254	0.071	0
VAT1	0	0.626649295048557	0.254	0.071	0
CD2	0	-2.678253176	0.087	0.268	0
TFPI	0	0.906944442815919	0.251	0.072	0
TCIM	0	1.1860323982994	0.25	0.072	0
ACTG1	0	0.732816576053641	0.984	0.815	0
FOSB	0	0.622633993729043	0.953	0.793	0
CXCR4	0	-2.495397678	0.376	0.508	0
ADGRG1	1.21306340180661e-306	0.617302524835989	0.257	0.073	3.50284187905676e-302
TM7SF3	1.41892521927836e-306	0.522115583182233	0.262	0.075	4.09728846318819e-302
TRBC2	2.46029728889406e-306	-2.760583814	0.192	0.361	7.10435445141049e-302
C1R	3.87426721362893e-306	1.03099141572517	0.304	0.105	1.11873340060749e-301
ANO6	1.72625993302551e-305	0.604422775731379	0.251	0.07	4.98474818260446e-301
CTGF	2.35327233179428e-305	1.23170373584537	0.267	0.083	6.79530918528918e-301
CRYZ	4.22910809677533e-304	0.508001874605627	0.261	0.075	1.22119725402484e-299
SSFA2	1.40759006577539e-301	0.631436155751254	0.289	0.091	4.06455707393303e-297
RALB	2.43976904207097e-300	0.505027775371165	0.267	0.079	7.04507708588414e-296
CAV1	1.53921125774014e-298	1.13358162477061	0.324	0.123	4.44462642785043e-294
ACSL4	3.29826002981342e-295	0.61440493942899	0.304	0.102	9.52405566208923e-291
COL6A1	8.83942915642329e-293	0.864931950102977	0.324	0.118	2.55247356320879e-288
LAP3	6.93319060148104e-291	0.555658916540032	0.258	0.076	2.00202811808367e-286
OAZ2	1.63799856103189e-290	0.57440605778865	0.263	0.079	4.72988464483568e-286
A2M	2.18586782690449e-290	1.36189772082293	0.314	0.123	6.3119119369694e-286
MSMO1	1.20949837900835e-286	0.99594817113592	0.251	0.076	3.49254751922452e-282
SREBF1	1.07891334295962e-283	0.768094736461767	0.282	0.094	3.11547016913021e-279
CCL2	1.07005148507897e-280	1.26282583709687	0.271	0.092	3.08988066831403e-276
PAX8	2.38758163286989e-278	0.836226218111056	0.298	0.106	6.8943807230751e-274
HPGD	9.29716894799842e-277	0.63189552801144	0.358	0.145	2.68465050542402e-272
SLPI	2.63009098904196e-262	1.48204460687609	0.351	0.148	7.59465073995756e-258
CLIC4	1.08746339956608e-258	0.789157798975213	0.324	0.128	3.14015931258702e-254
UPK1A	3.05048526399171e-258	1.23581305431807	0.257	0.092	8.80858124830245e-254
HLA-DMA	3.52314243369951e-258	0.556630694763425	0.287	0.101	1.01734260915507e-253
WFDC2	1.19575515392619e-248	1.30883549644838	0.367	0.165	3.45286258247726e-244
MMP7	1.75043613521178e-239	1.30005092635466	0.349	0.154	5.05455938403753e-235
FYB1	6.94497519869314e-238	-2.153518557	0.189	0.341	2.00543103837463e-233
COL1A1	1.07466731069224e-237	0.955110975951974	0.354	0.153	3.1032093263549e-233
PKIG	3.45123573302884e-235	0.535233088834588	0.268	0.096	9.96578830269408e-231
MGP	3.18858534255837e-234	0.807183028562183	0.508	0.264	9.20735903517155e-230
C1S	2.49536005447068e-230	1.09802049087323	0.3	0.123	7.20560169328952e-226
LDLR	2.88618868830592e-230	0.539143883021365	0.282	0.106	8.33415845635216e-226
AREG	2.58138732121988e-226	0.830585212393908	0.374	0.177	7.45401402875453e-222
KLF9	1.09524474595925e-225	0.570108718110402	0.352	0.152	3.16262872843194e-221
HLA-DRA	2.28630063014449e-224	0.898262294742988	0.752	0.475	6.60192169960524e-220
SPOCK2	5.07612149282527e-224	-2.129895524	0.143	0.29	1.46578084226822e-219
LGALS1	2.43757650758838e-223	0.589481374600026	0.321	0.134	7.03874592331221e-219
DCN	2.79702275423621e-219	1.23848478023568	0.287	0.117	8.07668290513247e-215
IL2RG	2.1260514789405e-217	-1.913901454	0.225	0.361	6.13918625058858e-213
COL6A2	9.90728701744769e-215	0.732229986156615	0.274	0.108	2.86082819915819e-210
COL4A2	2.8558715802678e-214	0.931406234141589	0.288	0.121	8.2466147751813e-210
SPARCL1	4.90343814791775e-211	1.43608027679916	0.348	0.18	1.41591679959273e-206
HLA-DMB	5.98484382744583e-205	0.650275835536775	0.256	0.099	1.72818350361326e-200
RUNX3	6.62559508583341e-198	-2.098404293	0.141	0.279	1.91320683698526e-193
COL1A2	2.87327842523902e-190	1.03007274976047	0.337	0.162	8.29687878072021e-186
SERPINA1	3.74666451806308e-188	0.746197224325008	0.254	0.104	1.08188684623589e-183
CALD1	7.88707068686743e-186	0.551289746950374	0.353	0.174	2.27747053153984e-181
INSIG1	4.60753309130801e-184	0.753587460664906	0.365	0.179	1.3304712554461e-179
COL3A1	2.12817334172134e-180	1.08357994457134	0.27	0.117	6.14531334155453e-176
ELK3	5.1869809888129e-180	0.57289019985046	0.275	0.118	1.49779263032961e-175
SLC25A37	1.01587117643745e-172	-0.574996052	0.281	0.118	2.93342960908077e-168
RAC2	3.96880538037589e-167	-1.656219322	0.304	0.399	1.14603224163734e-162
CD69	3.32121511051899e-166	-1.378535033	0.149	0.275	9.59034075313464e-162
PECAM1	7.89550870424771e-165	0.98771477568045	0.276	0.134	2.27990709343857e-160
LCP1	8.62982692977692e-161	-1.395465898	0.288	0.405	2.49194882424238e-156
HLA-DRB1	6.68320883016787e-146	0.720501405562946	0.705	0.467	1.92984338179927e-141
HLA-DPA1	5.91197281447141e-145	0.786196662058169	0.502	0.291	1.70714126990676e-140
PIGR	6.88296960058655e-137	0.891064814282815	0.335	0.179	1.98752630186537e-132
MALAT1	1.81217345073654e-136	-0.589386565	0.987	0.93	5.23283205634684e-132
HLA-DRB5	3.28017578821259e-135	0.782854601228186	0.258	0.127	9.47183560604269e-131
RNF149	8.71646861887038e-131	-0.62334029	0.359	0.174	2.51696747838501e-126
WIPF1	1.49963349386794e-130	-1.88715371	0.23	0.318	4.33034167689307e-126
IFRD1	2.21293108871378e-126	-0.506285285	0.256	0.116	6.39005981176992e-122
RSRP1	2.84169566183254e-116	-0.507197144	0.37	0.187	8.20568039310766e-112
NAA50	3.47742188476757e-116	-0.610198075	0.342	0.169	1.00414034344548e-111
ZNF655	1.30956250369744e-107	-0.514186	0.264	0.127	3.78149268567673e-103
SP100	7.04766104051544e-107	-0.502662669	0.404	0.211	2.03508260205924e-102
SRGN	5.83837690817264e-105	-0.952288063	0.451	0.511	1.68588971600393e-100
SC5D	2.54379323351763e-103	-0.551836252	0.303	0.153	7.3454573411055e-99
LTF	3.34504231510646e-102	1.3361614287879	0.309	0.175	9.65914418910141e-98
HSPH1	1.45748511304804e-100	-0.573234158	0.621	0.363	4.20863401243751e-96
MT2A	5.30211977766834e-100	-0.664509483	0.574	0.346	1.53104010699951e-95
NSD3	2.28486481726356e-97	-0.529958327	0.406	0.217	6.59777564633026e-93
LAPTM5	1.38196779692565e-96	-1.180741141	0.201	0.295	3.99057021040252e-92
C9orf78	1.43963086903759e-96	-0.527216386	0.371	0.196	4.15707809743295e-92
STK17B	2.45238164810696e-96	-1.631090839	0.363	0.396	7.08149724707367e-92
PACS1	1.35218037592718e-95	-0.513564199	0.3	0.154	3.90455605352734e-91
BAZ1A	1.94379901886367e-95	-0.52343289	0.322	0.17	5.61291404687072e-91
DHX36	2.851032117308e-93	-0.540023778	0.306	0.159	8.23264034193857e-89
UHMK1	4.98460158490183e-93	-0.545170309	0.382	0.203	1.43935355365625e-88
DEDD2	1.10859927278022e-92	-0.647788207	0.306	0.159	3.20119126008017e-88
CD53	6.8996126025932e-91	-1.505615617	0.184	0.266	1.99233213512481e-86
FNBP4	2.54341557996722e-90	-0.560084076	0.336	0.179	7.34436682871333e-86
TNRC6B	1.35625250810318e-88	-0.528951505	0.339	0.183	3.91631474239874e-84
KDM5A	1.82301608238254e-88	-0.535319904	0.339	0.183	5.26414123948781e-84
NOP56	2.6679469926141e-88	-0.549394005	0.27	0.139	7.70396373587247e-84
PHF1	7.31294966902605e-87	-0.500486546	0.25	0.128	2.11168734642796e-82
TLE3	1.44727464124791e-86	-0.575132533	0.258	0.133	4.17915025406746e-82
FGFR1OP2	1.44030700239997e-85	-0.502821872	0.271	0.14	4.15903050013015e-81
HLA-DPB1	2.35802702797092e-85	0.652609877524896	0.446	0.285	6.80903884596882e-81
GPX3	4.8081728370909e-84	-1.610423414	0.348	0.201	1.38840798843837e-79
BIRC6	1.27121531050514e-82	-0.542739564	0.258	0.135	3.67076133061464e-78
SNRNP200	8.11074451225078e-82	-0.591007612	0.298	0.159	2.34205858535753e-77
RANBP2	2.61845766783817e-79	-0.553487361	0.383	0.216	7.56105836164949e-75
LCN2	3.79259018390105e-79	0.865977144557875	0.263	0.155	1.09514834150327e-74
BCAS2	2.02295321062088e-78	-0.598402445	0.268	0.142	5.84147969098886e-74
JOSD1	3.51890553195359e-78	-0.567901502	0.332	0.182	1.01611916140692e-73
ITSN2	2.89744045345488e-77	-0.53984787	0.367	0.206	8.36664905339632e-73
KDM2A	1.24905631070155e-76	-0.589690847	0.39	0.217	3.6067750027818e-72
CAPZA1	1.9229211054966e-76	-0.53649383	0.463	0.258	5.55262698423198e-72
TAF7	1.44982105785815e-75	-0.525981201	0.44	0.248	4.1865032866712e-71
IGHA1	1.77553257692937e-75	0.534536186807166	0.265	0.147	5.12702786914126e-71
PRDM2	1.20299813291961e-74	-0.6786987	0.303	0.167	3.47377740861868e-70
SF3A1	1.70448916848427e-74	-0.612017455	0.332	0.182	4.92188292291519e-70
CACYBP	3.55839624143069e-74	-0.652016496	0.258	0.138	1.02752249867553e-69
SPTY2D1	1.02745210568817e-73	-0.614401846	0.286	0.156	2.96687070038516e-69
PTPN1	6.6380720349981e-73	-0.555413517	0.305	0.169	1.91680968082605e-68
PLEKHA2	2.33082965104789e-72	-0.640284677	0.298	0.164	6.73050370036588e-68
BUB3	2.59533799351931e-72	-0.681852908	0.318	0.176	7.49429799008636e-68
DUSP4	4.4314163213434e-72	-0.535242177	0.333	0.195	1.27961577695112e-67
FAM177A1	5.51834731417568e-72	-0.721249266	0.331	0.183	1.59347797044137e-67
RPS6KA3	3.92456609754415e-71	-0.537883529	0.3	0.167	1.13325770632685e-66
G3BP2	1.09552195644352e-70	-0.670819778	0.441	0.249	3.16342920142632e-66
SLFN5	1.17248580007606e-68	-0.605483497	0.286	0.161	3.38566999629962e-64
JCHAIN	1.94564983873051e-68	0.62567966438455	0.259	0.149	5.61825847431823e-64
LBR	1.70313923119685e-67	-0.623867911	0.253	0.138	4.91798484400404e-63
NOP58	4.89789756569965e-67	-0.703477817	0.362	0.205	1.41431690107143e-62
B2M	7.3808477155198e-67	-0.513603893	0.997	0.935	2.1312935863335e-62
PRPF38B	3.59334064417829e-66	-0.630953542	0.472	0.273	1.03761304441292e-61
FAM46C	9.53450680982026e-66	-1.558578708	0.203	0.263	2.7531841864037e-61
AC099336.2	1.07344197113371e-65	-0.700897452	0.29	0.16	3.0996710358457e-61
CHD2	1.68782042685149e-65	-0.613643887	0.372	0.215	4.87375026457637e-61
RABGAP1L	5.04541639652079e-65	-0.784502177	0.275	0.153	1.45691443865934e-60
TNFAIP3	8.1292516711327e-65	-1.621860794	0.456	0.441	2.34740271255628e-60
RGS1	8.46594289018609e-65	-1.091101959	0.209	0.282	2.44462566897014e-60
PPP4R3A	1.00431683102466e-64	-0.658009905	0.361	0.206	2.9000652812668e-60
KAT6A	1.11070471935284e-64	-0.580204095	0.324	0.185	3.20727094760326e-60
HLA-B	8.73757301676671e-64	-0.583056536	0.972	0.846	2.52306158432155e-59
FXYD5	1.30447828770129e-62	-0.598149178	0.358	0.207	3.76681150356624e-58
ANP32E	1.60440192234608e-62	-0.58080114	0.257	0.144	4.63287099096654e-58
RPS27	1.91208109161e-62	-0.649843776	0.403	0.23	5.52132536013303e-58
HLA-A	1.64161491837103e-60	-0.546532193	0.978	0.87	4.74032723828818e-56
IVNS1ABP	8.2702175844676e-59	-0.788977401	0.361	0.211	2.38810802969086e-54
TSC22D3	6.98616434011108e-58	-1.532333407	0.474	0.437	2.01732481485047e-53
NKTR	1.49841759607918e-57	-0.697507076	0.379	0.225	4.32683065043823e-53
LNPEP	2.38013251526153e-57	-0.662160536	0.301	0.175	6.87287065106918e-53
RNF19A	8.72108939628603e-54	-0.860685494	0.354	0.209	2.51830177407155e-49
DDX24	2.01290334193327e-53	-0.521886897	0.645	0.385	5.8124596901665e-49
DDX6	5.53718503846544e-51	-0.737869299	0.348	0.206	1.59891755170728e-46
ARHGDIB	8.85797488781385e-51	-1.218330772	0.566	0.49	2.55782882860513e-46
ARID4B	2.58118196889277e-50	-0.690293139	0.464	0.28	7.45342105337475e-46
HLA-DQA1	2.62610295013842e-50	0.50522062585192	0.32	0.213	7.58313487881971e-46
PER1	1.28290196250109e-49	-0.722282486	0.273	0.161	3.70450770691815e-45
TMEM2	1.61716640462211e-48	-0.841203607	0.32	0.192	4.66972970998679e-44
KMT2A	5.95020252592896e-48	-0.692598194	0.461	0.281	1.71818048138725e-43
ZC3HAV1	1.171551024115e-47	-0.559425543	0.414	0.256	3.38297073723446e-43
TRIM22	2.74024801500627e-47	-0.775221943	0.261	0.154	7.9127401681321e-43
RPS29	3.34507848045872e-47	-0.626351761	0.992	0.906	9.6592486201726e-43
MGEA5	5.91758622488438e-46	-0.723255308	0.406	0.246	1.70876219829761e-41
APOL6	1.41542014793002e-45	-0.679008813	0.26	0.157	4.08716721916273e-41
IGHG1	2.18258304239769e-45	0.77550324074173	0.315	0.204	6.30242679322757e-41
PDCD4	2.7323486969058e-45	-0.839969225	0.279	0.167	7.88993009718518e-41
ST3GAL1	2.81411456176823e-45	-0.597467116	0.271	0.166	8.12603720856193e-41
VIM	3.60378700405779e-45	0.508221074441582	0.706	0.621	1.04062953529173e-40
BTG1	1.62023327320289e-44	-1.285481105	0.724	0.56	4.67858559970068e-40
WNK1	1.84776134385016e-43	-0.63519964	0.485	0.297	5.33559565650171e-39
MYCBP2	3.50132158421962e-41	-0.726647176	0.295	0.182	1.01104162065926e-36
CHD1	9.51950965283816e-41	-0.71572651	0.362	0.227	2.74885360735355e-36
CCND2	1.10655193908607e-39	-0.553614231	0.38	0.243	3.19527937930492e-35
RARRES3	1.61295536154307e-38	-0.514197579	0.252	0.159	4.65756990199177e-34
DUSP16	7.13304315407235e-38	-0.978633632	0.251	0.155	2.05973754116993e-33
MLLT6	1.25019348102103e-37	-0.699597635	0.415	0.258	3.61005869579632e-33
NR3C1	3.32000372432797e-37	-0.576108198	0.325	0.208	9.58684275436945e-33
SF3B1	1.64046387251949e-36	-0.567171647	0.632	0.385	4.73700347828728e-32
HLA-C	2.37368918595046e-34	-0.60868452	0.961	0.806	6.85426489335055e-30
HCLS1	1.31472369007693e-33	-1.178872231	0.234	0.267	3.79639612746615e-29
HIPK1	3.27489256563102e-33	-0.823424019	0.271	0.171	9.45657977251614e-29
ELOVL5	4.45622689443288e-33	-0.685396973	0.285	0.182	1.28678007803644e-28
CREM	5.64913001691982e-32	-1.33799215	0.332	0.334	1.63124278368577e-27
RHOG	1.31137970280491e-31	-0.71814817	0.312	0.202	3.78674002981945e-27
DGKA	2.12573603798462e-31	-1.020223687	0.295	0.187	6.13827538328438e-27
RBL2	3.13053892158638e-31	-1.028078446	0.254	0.161	9.03974418997282e-27
SEPT9	4.65679252331004e-30	-0.681651769	0.576	0.356	1.34469540903101e-25
ETS1	1.53421849562459e-29	-1.326409584	0.39	0.366	4.43020932796555e-25
ATF7IP	1.09514387895803e-28	-0.91952289	0.338	0.218	3.16233746487922e-24
DIAPH1	3.20807232648823e-28	-0.848311919	0.361	0.232	9.26362964996741e-24
ANKRD12	5.57121901409619e-28	-0.789002423	0.489	0.314	1.60874520251041e-23
STK4	7.45950598966909e-28	-1.629699678	0.286	0.287	2.15400694957685e-23
JMY	1.99969173059718e-27	-0.918819995	0.251	0.164	5.77430984127241e-23
RGCC	4.42394010427605e-23	-1.101104207	0.361	0.354	1.27745694451075e-18
TSPYL2	6.75456941570892e-23	-0.84044971	0.438	0.293	1.95044946448011e-18
REL	1.00531086939024e-21	-0.742404598	0.386	0.262	2.90293566645124e-17
MBP	2.25673419582915e-21	-1.022259763	0.269	0.181	6.51654566387626e-17
AKAP13	2.32221741355057e-21	-0.704712792	0.424	0.284	6.70563500336864e-17
IDS	5.20985887353131e-21	-0.800810167	0.493	0.319	1.5043988483209e-16
CNOT6L	2.25775858931531e-20	-1.783781528	0.315	0.296	6.51950370250688e-16
CALM1	2.23673347860433e-19	-0.597959109	0.893	0.691	6.45879159281787e-15
SLC2A3	6.64906865636649e-19	-0.673618674	0.384	0.385	1.91998506521239e-14
EML4	2.21722378196284e-18	-1.02524382	0.276	0.188	6.40245539279589e-14
COTL1	2.76996680230588e-18	-0.508615226	0.341	0.24	7.99855613833844e-14
SP110	4.54356771916326e-18	-0.994249818	0.267	0.184	1.31200061458558e-13
GRK2	2.62461331047555e-17	-0.874027781	0.357	0.242	7.5788333953292e-13
HECA	2.80894810688686e-17	-1.020144092	0.282	0.192	8.11111855344651e-13
SLC38A1	3.5014180763963e-17	-0.878068888	0.425	0.287	1.0110694837402e-12
KMT2E	1.17630844273882e-14	-0.742607758	0.572	0.379	3.3967082592526e-10
PPP2R5C	9.72402256293959e-13	-0.991542914	0.444	0.297	2.80790875527444e-08
AC099560.2	1.40624412575899e-12	-0.662315183	0.69	0.451	4.06067053754167e-08
YPEL5	4.37422607468941e-12	-1.229234413	0.678	0.506	1.26310152132731e-07
PBXIP1	1.66396161541143e-09	-1.079761981	0.31	0.223	4.80485556066205e-05
SMAP2	1.97624197209384e-09	-1.401363072	0.286	0.266	5.70659631861816e-05
SRSF7	1.62296028582703e-08	-0.707342559	0.636	0.426	0.000468646012135412
LEPROTL1	5.88191893746186e-08	-1.596126655	0.291	0.261	0.00169846291238149
BIRC3	8.46501088730677e-08	-0.987473512	0.282	0.269	0.0024443565438187
HMGB2	5.79955711309081e-07	-0.990931652	0.32	0.235	0.016746801119761
RNF213	3.38743059241477e-06	-0.92965471	0.396	0.288	0.0978154457865688
ZNF331	6.25099368876495e-05	-0.658327993	0.416	0.32	1
RASSF5	0.00016766102226997	-0.879348022	0.261	0.205	1
HLA-F	0.000841715189602569	-1.067149882	0.337	0.253	1
ARL4C	0.00308175646762583	-1.088500111	0.387	0.325	1
PIM2	0.00799076148294128	-0.881677921	0.256	0.234	1
DUSP2	0.0204095106031663	-0.798519712	0.392	0.343	1
SMCHD1	0.0228895778600142	-1.302444336	0.262	0.208	1
ZFP36L2	0.0279069162358591	-1.025857636	0.715	0.521	1
SARAF	0.0284331588159846	-1.054559608	0.665	0.468	1
CD44	0.0421108910176252	-0.736823296	0.482	0.36	1
