# Supplementary material for: Identification of Key Genes Associated with Endoplasmic Reticulum Stress in Calcium Oxalate Kidney Stones
Source: Genes (Basel). 2025 Nov 6;16(11):1338. doi: 10.3390/genes16111338 (PMC12651965; doi:10.3390/genes16111338)
Supplement: Supplementary file 1 [file genes-16-01338-s001.zip › Supplementary Table S6.csv]

ONTOLOGY	ID	Description	GeneRatio	BgRatio	pvalue	p.adjust	qvalue	geneID	Count
BP	GO:0042060	wound healing	62/809	429/18800	3.72338573770056e-17	3.72338573770056e-17	1.30083339615033e-13	CD9/CD59/CDKN1A/ANXA5/NFE2L2/VEGFA/GPX1/CHMP4B/HIF1A/ITGB1/CHMP3/SDC4/F11R/DST/XBP1/LMAN1/HSPB1/CD151/PLSCR1/MYOF/IL6ST/SERPING1/PRCP/HBEGF/DDR1/FBLN1/DSP/VCL/GNAQ/PTK2/AK3/CLDN4/RAP2B/CLDN1/THBS1/SDC1/YAP1/THBD/CHMP5/CSRP1/TIMP1/ITGB6/SERPINE1/PLPP3/PLAU/ALOX5/DGKH/CRK/PHLDB2/TFPI/ACTG1/CXCR4/ANO6/CAV1/COL1A1/SERPINA1/COL3A1/ELK3/FGFR1OP2/TNFAIP3/DGKA/CD44	62
BP	GO:0031589	cell-substrate adhesion	54/809	364/18800	1.4043508158607e-15	1.4043508158607e-15	2.45317913570615e-12	CD63/RAC1/VEGFA/ITGB1/SDC4/JUP/EMP2/ACTN1/ID1/TACSTD2/SLK/DDR1/FBLN1/VCL/PTK2/CTNNB1/CTTN/ITGA6/ROCK2/THBS1/EFNA1/LAMB1/NEDD9/LAMC1/LIMS1/VAMP3/TRIOBP/LAMA5/AGR2/BCAM/JAG1/LAMB3/MMP14/TRIP6/ADAM9/ITGB6/LIMCH1/ITGA3/MDK/NTN4/LYPD3/SERPINE1/ITGAV/PLAU/CRK/PHLDB2/ACTG1/COL1A1/SPOCK2/COL3A1/RAC2/PLEKHA2/STK4/CD44	54
BP	GO:2001233	regulation of apoptotic signaling pathway	54/809	370/18800	2.85301606389909e-15	2.85301606389909e-15	3.3225123916074e-12	ATF3/YBX3/LGALS3/PTTG1IP/PDIA3/GSTP1/PEA15/SOD2/NFE2L2/CTSH/ENO1/LMNA/CTNNA1/GPX1/TMBIM1/HIF1A/XBP1/HSPB1/HSPA1B/BCAP31/TIMP3/CTSC/ITM2C/CTNNB1/IFI6/CTTN/TNFSF10/CLU/ITGA6/THBS1/YAP1/GRINA/PPIF/ZNF385A/SELENOS/LTBR/PMAIP1/PTPRC/BCL10/TCF7L2/SERPINE1/ITGAV/BCL2L1/MAGED1/CAV1/SP100/DEDD2/BIRC6/PTPN1/TNFAIP3/IVNS1ABP/STK4/HMGB2/CD44	54
BP	GO:0097191	extrinsic apoptotic signaling pathway	40/809	221/18800	9.10915595129619e-15	9.10915595129619e-15	6.4157614818768e-12	ATF3/LGALS3/PDIA3/GSTP1/PEA15/LMNA/CTNNA1/GPX1/TMBIM1/BEX3/HSPA1B/TIMP3/ITM2C/IFI6/CTTN/TNFSF10/ITGA6/THBS1/BAG3/KRT18/YAP1/LTBR/ZDHHC3/TNFRSF1A/PMAIP1/PTPRC/BCL10/TCF7L2/SERPINE1/ITGAV/BCL2L1/FGFR3/CAV1/SP100/DEDD2/BIRC6/TNFAIP3/HIPK1/STK4/HMGB2	40
BP	GO:0022407	regulation of cell-cell adhesion	60/809	456/18800	9.89167170143751e-15	9.89167170143751e-15	6.4157614818768e-12	KLF4/CD9/LGALS3/CD81/HES1/VEGFA/NFKBIZ/SPINT2/CD46/SDC4/CEBPB/F11R/XBP1/IL6ST/SOX4/TNFRSF21/PTK2/ZC3H12A/CD24/RDX/IGFBP2/CDH1/FLOT1/EPCAM/JAG1/ZMIZ1/PTPRC/SWAP70/TJP1/TWSG1/BCL10/MDK/AFDN/IL1RN/PLPP3/ALOX5/PAWR/LGALS9/CAV1/CCL2/HLA-DMA/HLA-DRA/LGALS1/HLA-DMB/RUNX3/HLA-DRB1/HLA-DPA1/HLA-DRB5/HSPH1/LAPTM5/HLA-DPB1/B2M/FXYD5/HLA-A/HLA-DQA1/WNK1/ETS1/RGCC/MBP/CD44	60
BP	GO:2001236	regulation of extrinsic apoptotic signaling pathway	33/809	153/18800	1.1018330957125e-14	1.1018330957125e-14	6.4157614818768e-12	ATF3/LGALS3/PDIA3/GSTP1/PEA15/LMNA/CTNNA1/GPX1/TMBIM1/HSPA1B/TIMP3/ITM2C/IFI6/CTTN/TNFSF10/ITGA6/THBS1/YAP1/LTBR/PMAIP1/PTPRC/BCL10/TCF7L2/SERPINE1/ITGAV/BCL2L1/CAV1/SP100/DEDD2/BIRC6/TNFAIP3/STK4/HMGB2	33
BP	GO:0052547	regulation of peptidase activity	59/809	456/18800	3.53436218352366e-14	3.53436218352366e-14	1.76399219355113e-11	KLF4/APP/CST3/APLP2/CTSB/GRN/ANXA2/VEGFA/CTSH/CSTB/SPINT2/GPX1/ASPH/PRDX5/PERP/BEX3/GSN/CTSD/BCAP31/SERPING1/TIMP3/PRDX3/DAP/FBLN1/IFI6/CLDN4/TNFSF10/SPINT1/ROCK2/THBS1/EFNA1/TIMP2/CRIM1/SFN/SERPINB6/TIMP1/SPINK1/UACA/PMAIP1/SERPINH1/BCL10/SERPINE1/BST2/LGALS9/LGMN/TFPI/CAV1/A2M/SLPI/WFDC2/SPOCK2/SERPINA1/LTF/LAPTM5/BIRC6/RPS6KA3/MBP/BIRC3/CD44	59
BP	GO:0052126	movement in host environment	34/809	177/18800	1.58284873118505e-13	1.58284873118505e-13	6.91246702474102e-11	SCARB2/CTSB/IFITM3/CD81/CD46/SNX3/CHMP4B/ITGB1/CHMP3/GSN/F11R/HSPA1B/PLSCR1/TRIM8/SLC1A5/CLDN1/EPHA2/CTSL/CHMP5/EGFR/CXCL8/INSR/CXADR/NECTIN2/ITGB6/ITGAV/LGALS9/CXCR4/CAV1/LDLR/LGALS1/HLA-DRB1/TRIM22/GRK2	34
BP	GO:0051701	biological process involved in interaction with host	35/809	191/18800	2.98892495381842e-13	2.98892495381842e-13	1.16026221306706e-10	SCARB2/CTSB/IFITM3/CD81/CD46/SNX3/CHMP4B/ITGB1/CHMP3/GSN/F11R/HSPA1B/PLSCR1/TRIM8/SLC1A5/CLDN1/EPHA2/CTSL/CHMP5/EGFR/CXCL8/INSR/CXADR/NECTIN2/ITGB6/ITGAV/BCL2L1/LGALS9/CXCR4/CAV1/LDLR/LGALS1/HLA-DRB1/TRIM22/GRK2	35
BP	GO:0044409	entry into host	31/809	153/18800	4.22625518063709e-13	4.22625518063709e-13	1.47652009942468e-10	SCARB2/CTSB/IFITM3/CD81/CD46/SNX3/ITGB1/GSN/F11R/HSPA1B/PLSCR1/TRIM8/SLC1A5/CLDN1/EPHA2/CTSL/EGFR/CXCL8/INSR/CXADR/NECTIN2/ITGB6/ITGAV/LGALS9/CXCR4/CAV1/LDLR/LGALS1/HLA-DRB1/TRIM22/GRK2	31
BP	GO:0072659	protein localization to plasma membrane	43/809	283/18800	5.08400912392222e-13	5.08400912392222e-13	1.61472021840171e-10	LGALS3/CD81/TMEM59/SPTBN1/TMBIM1/ITGB1/RAB11A/JUP/RAB10/F11R/EMP2/ATP6AP1/ATP1B1/TMED2/VPS35/PGRMC1/ROCK2/EPHA2/KRT18/RDX/VAMP3/ACSL3/CDH1/LAMA5/EHD4/AGR2/FLOT1/EGFR/ZDHHC3/MMP14/TNFRSF1A/RAB13/ITGA3/BCL2L1/AFDN/LYPLA1/RAB31/CCDC88A/RAB12/ATP2C1/FYB1/PACS1/RHOG	43
BP	GO:0045785	positive regulation of cell adhesion	56/809	446/18800	5.70232342167568e-13	5.70232342167568e-13	1.66017644180189e-10	RAC1/CD81/HES1/VEGFA/NFKBIZ/CD46/SDC4/JUP/F11R/EMP2/XBP1/IL6ST/SOX4/NEDD9/CD24/LIMS1/IGFBP2/TRIOBP/AGR2/FLOT1/ZFHX3/ZMIZ1/ADAM9/PTPRC/TJP1/BCL10/ITGA3/MDK/ITGAV/AFDN/PLPP3/TGM2/ALOX5/LGALS9/CRK/ADGRG1/CAV1/CCL2/HLA-DMA/HLA-DRA/SPOCK2/LGALS1/HLA-DMB/RUNX3/HLA-DRB1/HLA-DPA1/HLA-DRB5/HSPH1/HLA-DPB1/PLEKHA2/B2M/HLA-A/HLA-DQA1/ETS1/STK4/CD44	56
BP	GO:0046718	viral entry into host cell	30/809	146/18800	6.88089882071483e-13	6.88089882071483e-13	1.84920673570466e-10	SCARB2/CTSB/IFITM3/CD81/CD46/SNX3/ITGB1/GSN/F11R/HSPA1B/PLSCR1/TRIM8/SLC1A5/CLDN1/EPHA2/CTSL/EGFR/INSR/CXADR/NECTIN2/ITGB6/ITGAV/LGALS9/CXCR4/CAV1/LDLR/LGALS1/HLA-DRB1/TRIM22/GRK2	30
BP	GO:0052548	regulation of endopeptidase activity	54/809	426/18800	1.02435819156163e-12	1.02435819156163e-12	2.55627431413012e-10	KLF4/APP/CST3/APLP2/ANXA2/VEGFA/CTSH/CSTB/SPINT2/GPX1/ASPH/PRDX5/PERP/BEX3/GSN/CTSD/BCAP31/SERPING1/TIMP3/PRDX3/DAP/IFI6/TNFSF10/SPINT1/ROCK2/THBS1/EFNA1/TIMP2/CRIM1/SFN/SERPINB6/TIMP1/SPINK1/UACA/PMAIP1/SERPINH1/BCL10/SERPINE1/BST2/LGALS9/LGMN/TFPI/A2M/SLPI/WFDC2/SPOCK2/SERPINA1/LTF/LAPTM5/BIRC6/RPS6KA3/MBP/BIRC3/CD44	54
BP	GO:0007015	actin filament organization	55/809	450/18800	2.75648400156073e-12	2.75648400156073e-12	6.42018975521408e-10	RAC1/DSTN/PDLIM1/LIMA1/MARCKS/TPM4/CTNNA1/SPTBN1/RHOB/PLS3/HSP90B1/ALDOA/SDC4/GSN/F11R/EMP2/ACTN1/ID1/TACSTD2/CD2AP/RND3/MYO6/CDC42EP4/CTTN/EPS8/NCKAP1/ROCK2/NEDD9/WASL/RDX/CAPG/TRIOBP/ENAH/PFN2/SWAP70/TJP1/LIMCH1/CYFIP1/MYO1C/PAWR/CCDC88A/ARPC1A/PHLDB2/ACTG1/CALD1/RAC2/LCP1/WIPF1/CAPZA1/HCLS1/RHOG/DIAPH1/JMY/RGCC/COTL1	55
BP	GO:2001234	negative regulation of apoptotic signaling pathway	37/809	230/18800	3.84311940250163e-12	3.84311940250163e-12	8.39165348480455e-10	YBX3/LGALS3/PTTG1IP/GSTP1/PEA15/SOD2/NFE2L2/ENO1/LMNA/CTNNA1/GPX1/TMBIM1/HIF1A/XBP1/HSPB1/HSPA1B/CTNNB1/IFI6/CTTN/CLU/ITGA6/THBS1/YAP1/GRINA/PPIF/ZNF385A/SELENOS/TCF7L2/SERPINE1/ITGAV/BCL2L1/BIRC6/PTPN1/TNFAIP3/IVNS1ABP/HMGB2/CD44	37
BP	GO:0016032	viral process	52/809	418/18800	5.63228328035702e-12	5.63228328035702e-12	1.15749524504675e-09	SCARB2/CTSB/CANX/IFITM3/CD81/HACD3/CD46/SNX3/CHMP4B/ITGB1/CHMP3/GSN/F11R/HSPA1B/PLSCR1/GALNT1/TRIM8/JUN/ZC3H12A/SLC1A5/ROCK2/NFIA/CLDN1/EPHA2/CTSL/CHMP5/EGFR/CXCL8/INSR/MGAT1/PRMT1/CXADR/NECTIN2/ITGB6/BST2/ITGAV/BCL2L1/LGALS9/CXCR4/CAV1/CCL2/SLPI/LDLR/LGALS1/HLA-DRB1/LTF/DDX6/ZC3HAV1/TRIM22/ST3GAL1/CHD1/GRK2	52
BP	GO:0019058	viral life cycle	44/809	317/18800	6.45824517170445e-12	6.45824517170445e-12	1.25350384356065e-09	SCARB2/CTSB/IFITM3/CD81/HACD3/CD46/SNX3/CHMP4B/ITGB1/CHMP3/GSN/F11R/HSPA1B/PLSCR1/TRIM8/ZC3H12A/SLC1A5/ROCK2/NFIA/CLDN1/EPHA2/CTSL/CHMP5/EGFR/CXCL8/INSR/CXADR/NECTIN2/ITGB6/BST2/ITGAV/LGALS9/CXCR4/CAV1/CCL2/SLPI/LDLR/LGALS1/HLA-DRB1/LTF/DDX6/ZC3HAV1/TRIM22/GRK2	44
BP	GO:0050878	regulation of body fluid levels	49/809	382/18800	7.66941222404277e-12	7.66941222404277e-12	1.41023707321872e-09	CD9/CD59/ANXA5/NFE2L2/VEGFA/HIF1A/F11R/EMP2/XBP1/LMAN1/HSPB1/PLSCR1/UGCG/IL6ST/SERPING1/DDR1/FBLN1/VCL/GNAQ/AK3/CLDN4/RAP2B/CLDN1/THBS1/SLC29A1/AQP3/THBD/ZNF385A/AGR2/SFN/CSRP1/SPINK1/CCND1/AKR1B1/ADM/SERPINE1/PRKACA/PLAU/PAM/DGKH/TFPI/ACTG1/ANO6/CAV1/SERPINA1/COL3A1/WNK1/MLLT6/DGKA	49
BP	GO:0044403	biological process involved in symbiotic interaction	41/809	286/18800	1.20802472190221e-11	1.20802472190221e-11	2.11022844841759e-09	SCARB2/CTSB/IFITM3/CD81/GPX1/CD46/SNX3/CHMP4B/ITGB1/CHMP3/GSN/F11R/HSPA1B/PLSCR1/TRIM8/APOL1/JUN/ZC3H12A/SLC1A5/CLDN1/EPHA2/CTSL/CHMP5/EGFR/CXCL8/INSR/CXADR/NECTIN2/ITGB6/ITGAV/BCL2L1/LGALS9/CXCR4/CAV1/LDLR/LGALS1/HLA-DRB1/LTF/TRIM22/CHD1/GRK2	41
BP	GO:0002478	antigen processing and presentation of exogenous peptide antigen	15/809	38/18800	1.73286837179846e-11	1.73286837179846e-11	2.88290231879654e-09	CTSD/CTSL/LGMN/HLA-DMA/HLA-DRA/HLA-DMB/HLA-DRB1/HLA-DPA1/HLA-DRB5/HLA-DPB1/B2M/HLA-A/LNPEP/HLA-DQA1/HLA-F	15
BP	GO:0051346	negative regulation of hydrolase activity	47/809	371/18800	3.20753681978809e-11	3.20753681978809e-11	5.09369124635248e-09	KLF4/APP/CST3/APLP2/LGALS3/CTSB/ANXA2/FKBP1A/VEGFA/CSTB/SPINT2/GPX1/PRDX5/F11R/PPP1R15A/SERPING1/TIMP3/TMED2/PRDX3/IFI6/SPINT1/ROCK2/THBS1/RDX/TIMP2/CRIM1/CHP1/SFN/SERPINB6/TIMP1/SPINK1/SERPINH1/SERPINE1/BST2/TFPI/A2M/SLPI/WFDC2/SPOCK2/SERPINA1/LTF/KDM5A/BIRC6/RPS6KA3/WNK1/BIRC3/CD44	47
BP	GO:1990778	protein localization to cell periphery	44/809	337/18800	5.10189733766131e-11	5.10189733766131e-11	7.74974703144069e-09	LGALS3/CD81/TMEM59/SPTBN1/TMBIM1/ITGB1/RAB11A/JUP/RAB10/F11R/EMP2/ATP6AP1/ATP1B1/TMED2/VPS35/PGRMC1/ROCK2/EPHA2/KRT18/RDX/VAMP3/ACSL3/CDH1/LAMA5/EHD4/AGR2/FLOT1/EGFR/ZDHHC3/MMP14/TNFRSF1A/RAB13/ITGA3/BCL2L1/AFDN/LYPLA1/RAB31/CCDC88A/RAB12/ATP2C1/CAV1/FYB1/PACS1/RHOG	44
BP	GO:0006979	response to oxidative stress	51/809	433/18800	6.86690929775116e-11	6.86690929775116e-11	9.99617191194567e-09	APP/GSTP1/PDLIM1/ATP2A2/SOD2/NFE2L2/NCOA7/RHOB/RBPMS/GPX1/PRDX5/TXN/HIF1A/HSPB1/HSPA1B/PRDX3/NET1/MMP2/JUN/ZC3H12A/CTNNB1/APEX1/CAT/SDC1/EPAS1/PPIF/NFE2L1/SELENOS/GPX2/EGFR/PPP2CB/MMP14/MGST1/ADAM9/DHRS2/PLEKHA1/PSMB5/HDAC2/ERMP1/IDH1/PON2/ALOX5/PAWR/PKD2/FOS/CRK/COL1A1/AREG/GPX3/TNFAIP3/BTG1	51
BP	GO:0032970	regulation of actin filament-based process	48/809	393/18800	7.18179345242592e-11	7.18179345242592e-11	1.00363673552007e-08	RAC1/DSTN/LIMA1/ATP2A2/SPTBN1/RHOB/SDC4/GSN/JUP/F11R/ID1/TACSTD2/CD2AP/SRI/RND3/DSP/CDC42EP4/CTTN/EPS8/NCKAP1/ROCK2/WASL/RDX/CAPG/TRIOBP/PFN2/DSG2/SWAP70/TJP1/LIMCH1/CYFIP1/MDK/BST2/PAM/CCDC88A/ARPC1A/CRK/PHLDB2/ACTG1/CAV1/RAC2/CAPZA1/ARHGDIB/HCLS1/RHOG/RGCC/AKAP13/COTL1	48
BP	GO:0048002	antigen processing and presentation of peptide antigen	18/809	63/18800	8.86503847389351e-11	8.86503847389351e-11	1.19121711315193e-08	PDIA3/CTSD/CTSL/LGMN/HLA-DMA/HLA-DRA/HLA-DMB/HLA-DRB1/HLA-DPA1/HLA-DRB5/HLA-DPB1/B2M/HLA-B/HLA-A/LNPEP/HLA-DQA1/HLA-C/HLA-F	18
BP	GO:0001667	ameboidal-type cell migration	54/809	480/18800	1.06843748059077e-10	1.06843748059077e-10	1.37538924107262e-08	KLF4/RAC1/RTN4/GRN/PDLIM1/NFE2L2/VEGFA/CTSH/ZFAND5/RHOB/GPX1/HIF1A/ITGB1/SDC4/RAB11A/JUP/EMP2/HSPB1/ID1/TACSTD2/NR2F2/GADD45A/PRCP/HBEGF/BMPR2/PTK2/JUN/ZC3H12A/SEMA4B/ROCK2/S100A2/THBS1/EFNA1/EPHA2/LAMA5/S100P/PLK2/TIMP1/PFN2/SPARC/RAB13/ADAM9/ITGA3/RAB25/LRP5/PLPP3/SGPL1/LGMN/FSTL1/DCN/SP100/ARHGDIB/ETS1/RGCC	54
BP	GO:0010631	epithelial cell migration	45/809	358/18800	1.10230050655414e-10	1.10230050655414e-10	1.37538924107262e-08	KLF4/RAC1/RTN4/GRN/NFE2L2/VEGFA/CTSH/RHOB/GPX1/HIF1A/ITGB1/RAB11A/JUP/EMP2/HSPB1/ID1/TACSTD2/NR2F2/GADD45A/PRCP/HBEGF/BMPR2/PTK2/JUN/ZC3H12A/ROCK2/S100A2/THBS1/EFNA1/EPHA2/S100P/PLK2/PFN2/SPARC/RAB13/ADAM9/ITGA3/RAB25/PLPP3/LGMN/FSTL1/DCN/SP100/ETS1/RGCC	45
BP	GO:0007160	cell-matrix adhesion	35/809	235/18800	1.3424847665566e-10	1.3424847665566e-10	1.617316493721e-08	CD63/RAC1/VEGFA/ITGB1/SDC4/JUP/EMP2/ACTN1/SLK/DDR1/VCL/PTK2/CTNNB1/CTTN/ITGA6/ROCK2/THBS1/LIMS1/BCAM/JAG1/MMP14/TRIP6/ADAM9/ITGB6/LIMCH1/ITGA3/LYPD3/SERPINE1/ITGAV/PLAU/PHLDB2/ACTG1/COL3A1/PLEKHA2/CD44	35
BP	GO:0090132	epithelium migration	45/809	361/18800	1.45502155027995e-10	1.45502155027995e-10	1.69446193872953e-08	KLF4/RAC1/RTN4/GRN/NFE2L2/VEGFA/CTSH/RHOB/GPX1/HIF1A/ITGB1/RAB11A/JUP/EMP2/HSPB1/ID1/TACSTD2/NR2F2/GADD45A/PRCP/HBEGF/BMPR2/PTK2/JUN/ZC3H12A/ROCK2/S100A2/THBS1/EFNA1/EPHA2/S100P/PLK2/PFN2/SPARC/RAB13/ADAM9/ITGA3/RAB25/PLPP3/LGMN/FSTL1/DCN/SP100/ETS1/RGCC	45
BP	GO:0010466	negative regulation of peptidase activity	37/809	262/18800	1.8997974243558e-10	1.8997974243558e-10	2.14106202086143e-08	KLF4/APP/CST3/APLP2/CTSB/ANXA2/VEGFA/CSTB/SPINT2/GPX1/PRDX5/SERPING1/TIMP3/PRDX3/IFI6/SPINT1/THBS1/TIMP2/CRIM1/SFN/SERPINB6/TIMP1/SPINK1/SERPINH1/SERPINE1/BST2/TFPI/A2M/SLPI/WFDC2/SPOCK2/SERPINA1/LTF/BIRC6/RPS6KA3/BIRC3/CD44	37
BP	GO:0010951	negative regulation of endopeptidase activity	36/809	251/18800	2.15719168300994e-10	2.15719168300994e-10	2.35517078812829e-08	KLF4/APP/CST3/APLP2/ANXA2/VEGFA/CSTB/SPINT2/GPX1/PRDX5/SERPING1/TIMP3/PRDX3/IFI6/SPINT1/THBS1/TIMP2/CRIM1/SFN/SERPINB6/TIMP1/SPINK1/SERPINH1/SERPINE1/BST2/TFPI/A2M/SLPI/WFDC2/SPOCK2/SERPINA1/LTF/BIRC6/RPS6KA3/BIRC3/CD44	36
BP	GO:0034329	cell junction assembly	49/809	420/18800	2.28412180935524e-10	2.28412180935524e-10	2.35621574468877e-08	APP/RAC1/CD9/CTNND1/VEGFA/CTNNA1/SDC4/JUP/F11R/VMP1/DST/ACTN1/PDLIM5/SLK/VCL/VPS35/PTK2/CTNNB1/CTTN/CLDN4/PLXNB2/ITGA6/ROCK2/NPTN/CLDN1/THBS1/LAMC1/LIMS1/EPHA2/CLDN7/CDH1/FLOT1/MMP14/PKP4/TRIP6/RAB13/TJP1/LIMCH1/MYO1C/PRKACA/AFDN/OBSL1/PHLDB2/ACTG1/CAV1/SPOCK2/PECAM1/CAPZA1/HIPK1	49
BP	GO:0090130	tissue migration	45/809	366/18800	2.29303309892882e-10	2.29303309892882e-10	2.35621574468877e-08	KLF4/RAC1/RTN4/GRN/NFE2L2/VEGFA/CTSH/RHOB/GPX1/HIF1A/ITGB1/RAB11A/JUP/EMP2/HSPB1/ID1/TACSTD2/NR2F2/GADD45A/PRCP/HBEGF/BMPR2/PTK2/JUN/ZC3H12A/ROCK2/S100A2/THBS1/EFNA1/EPHA2/S100P/PLK2/PFN2/SPARC/RAB13/ADAM9/ITGA3/RAB25/PLPP3/LGMN/FSTL1/DCN/SP100/ETS1/RGCC	45
BP	GO:0007159	leukocyte cell-cell adhesion	46/809	381/18800	2.65133936251539e-10	2.65133936251539e-10	2.64655499073341e-08	KLF4/LGALS3/CD81/HES1/NFKBIZ/CD46/ITGB1/SDC4/CEBPB/F11R/XBP1/IL6ST/SOX4/TNFRSF21/ZC3H12A/CD24/IGFBP2/ZMIZ1/PTPRC/TWSG1/BCL10/MDK/ALOX5/PAWR/LGALS9/CAV1/CCL2/HLA-DMA/HLA-DRA/LGALS1/HLA-DMB/RUNX3/RAC2/PECAM1/HLA-DRB1/HLA-DPA1/HLA-DRB5/HSPH1/LAPTM5/HLA-DPB1/B2M/HLA-A/HLA-DQA1/WNK1/ETS1/CD44	46
BP	GO:0062197	cellular response to chemical stress	42/809	332/18800	3.80917079667838e-10	3.80917079667838e-10	3.696677740987e-08	YBX3/ATP2A2/SOD2/NFE2L2/NCOA7/RHOB/GPX1/PRDX5/TXN/HIF1A/HSPB1/HSPA1B/PRDX3/NET1/MMP2/JUN/ZC3H12A/CTNNB1/TSPO/APEX1/ERRFI1/CAT/EPAS1/SLC2A1/ZFP36L1/PPIF/NFE2L1/SELENOS/SERPINB6/EGFR/AKR1B1/MGST1/DHRS2/PLEKHA1/HDAC2/ERMP1/ALOX5/PAWR/PKD2/FOS/CAV1/TNFAIP3	42
BP	GO:0019884	antigen processing and presentation of exogenous antigen	15/809	47/18800	5.85773478200028e-10	5.85773478200028e-10	5.53110149116897e-08	CTSD/CTSL/LGMN/HLA-DMA/HLA-DRA/HLA-DMB/HLA-DRB1/HLA-DPA1/HLA-DRB5/HLA-DPB1/B2M/HLA-A/LNPEP/HLA-DQA1/HLA-F	15
BP	GO:0048608	reproductive structure development	49/809	433/18800	6.54053503390528e-10	6.54053503390528e-10	6.01330630956555e-08	YBX3/CTSB/HES1/VEGFA/CTNNA1/SPINT2/SOCS3/PSAP/HIF1A/CEBPB/NR2F2/TMED2/PRDX3/MMP2/BMPR2/KRT19/PTK2/CTNNB1/SPINT1/SDC1/EPAS1/ZFP36L1/FOXC1/HSD17B4/EGFR/PHLDA2/CCND1/INSR/KDM5B/MMP14/ADM/RAB13/ADAMTS1/TBX3/PLEKHA1/ID4/RARG/BCL2L1/IDH1/HTRA1/SGPL1/PKD2/CDKN1C/ADGRG1/A2M/BIRC6/ARID4B/STK4/HMGB2	49
BP	GO:0001503	ossification	48/809	420/18800	7.04453426561187e-10	7.04453426561187e-10	6.31060977802046e-08	CEBPD/TPM4/HIF1A/CEBPB/ID3/TOB1/IL6ST/PBX1/RRBP1/KLF10/MMP2/ATRAID/BMPR2/PTK2/CTNNB1/FHL2/CCDC47/CAT/EPHA2/CRIM1/YAP1/DHRS3/FOXC1/HSD17B4/EGFR/JAG1/MMP14/WWTR1/TWSG1/BCAP29/MDK/SMAD5/ID4/PRKACA/LRP5/FGFR3/ALOX5/ANO6/COL6A1/COL1A1/MGP/AREG/RUNX3/COL1A2/SRGN/LTF/DHX36/SNRNP200	48
BP	GO:0019882	antigen processing and presentation	22/809	107/18800	8.01170561552783e-10	8.01170561552783e-10	6.88591432517211e-08	PDIA3/CTSH/CTSD/RAB10/THBS1/CTSL/RAB4A/LGMN/HLA-DMA/HLA-DRA/HLA-DMB/HLA-DRB1/HLA-DPA1/HLA-DRB5/HLA-DPB1/B2M/HLA-B/HLA-A/LNPEP/HLA-DQA1/HLA-C/HLA-F	22
BP	GO:0002064	epithelial cell development	31/809	203/18800	8.15767997803553e-10	8.15767997803553e-10	6.88591432517211e-08	VEGFA/SPINT2/GPX1/HIF1A/F11R/IL6ST/VCL/KLF5/ROCK2/CLDN1/SDC1/EPHA2/RDX/YAP1/HSD17B4/SFN/JAG1/TNFRSF1A/AKR1B1/RAB13/TJP1/RAB25/RARG/PALLD/TJP2/AFDN/CXCR4/CLIC4/PECAM1/ARID4B/VIM	31
BP	GO:0061458	reproductive system development	49/809	436/18800	8.27803499772122e-10	8.27803499772122e-10	6.88591432517211e-08	YBX3/CTSB/HES1/VEGFA/CTNNA1/SPINT2/SOCS3/PSAP/HIF1A/CEBPB/NR2F2/TMED2/PRDX3/MMP2/BMPR2/KRT19/PTK2/CTNNB1/SPINT1/SDC1/EPAS1/ZFP36L1/FOXC1/HSD17B4/EGFR/PHLDA2/CCND1/INSR/KDM5B/MMP14/ADM/RAB13/ADAMTS1/TBX3/PLEKHA1/ID4/RARG/BCL2L1/IDH1/HTRA1/SGPL1/PKD2/CDKN1C/ADGRG1/A2M/BIRC6/ARID4B/STK4/HMGB2	49
BP	GO:0010632	regulation of epithelial cell migration	38/809	290/18800	9.6691051656665e-10	9.6691051656665e-10	7.85600001097848e-08	KLF4/RAC1/RTN4/GRN/NFE2L2/VEGFA/CTSH/RHOB/HIF1A/RAB11A/JUP/EMP2/HSPB1/TACSTD2/NR2F2/GADD45A/PRCP/HBEGF/BMPR2/PTK2/JUN/ZC3H12A/ROCK2/THBS1/EFNA1/EPHA2/PLK2/PFN2/SPARC/ADAM9/ITGA3/RAB25/PLPP3/LGMN/DCN/SP100/ETS1/RGCC	38
BP	GO:0045216	cell-cell junction organization	31/809	205/18800	1.04414355142078e-09	1.04414355142078e-09	8.29069963436738e-08	CD9/CTNND1/VEGFA/CTNNA1/PERP/JUP/F11R/DSP/VCL/CTNNB1/CLDN4/ROCK2/CLDN1/LIMS1/EPHA2/RDX/CLDN7/CDH1/DSG2/CXADR/PKP4/RAB13/TJP1/MYO1C/PRKACA/TJP2/AFDN/ACTG1/CAV1/PECAM1/HIPK1	31
BP	GO:0010810	regulation of cell-substrate adhesion	32/809	217/18800	1.07407932515294e-09	1.07407932515294e-09	8.33887550919912e-08	RAC1/VEGFA/SDC4/JUP/EMP2/TACSTD2/SLK/DDR1/FBLN1/VCL/PTK2/ROCK2/THBS1/NEDD9/LIMS1/TRIOBP/AGR2/JAG1/MMP14/LIMCH1/ITGA3/MDK/SERPINE1/PLAU/CRK/PHLDB2/ACTG1/COL1A1/SPOCK2/RAC2/PLEKHA2/STK4	32
BP	GO:1903037	regulation of leukocyte cell-cell adhesion	42/809	344/18800	1.14176683123982e-09	1.14176683123982e-09	8.6716798921853e-08	KLF4/LGALS3/CD81/HES1/NFKBIZ/CD46/SDC4/CEBPB/XBP1/IL6ST/SOX4/TNFRSF21/ZC3H12A/CD24/IGFBP2/ZMIZ1/PTPRC/TWSG1/BCL10/MDK/ALOX5/PAWR/LGALS9/CAV1/CCL2/HLA-DMA/HLA-DRA/LGALS1/HLA-DMB/RUNX3/HLA-DRB1/HLA-DPA1/HLA-DRB5/HSPH1/LAPTM5/HLA-DPB1/B2M/HLA-A/HLA-DQA1/WNK1/ETS1/CD44	42
BP	GO:0050673	epithelial cell proliferation	49/809	443/18800	1.41995303086788e-09	1.41995303086788e-09	1.05550371992172e-07	RTN4/GRN/HES1/VEGFA/GPX1/HIF1A/CEBPB/XBP1/ID1/TACSTD2/IGFBP4/NR2F2/BMPR2/JUN/CTNNB1/CLDN1/ERRFI1/THBS1/LAMB1/EHF/LAMC1/EPHA2/YAP1/ZFP36L1/IRF6/SFN/EGFR/SPINK1/CCND1/KDM5B/TGFBR3/MMP14/SPARC/NFIB/MDK/TCF7L2/MAGED1/HTRA1/ALOX5/CDKN1C/CAV1/CCL2/AREG/KLF9/RUNX3/B2M/TNFAIP3/RGCC/HMGB2	49
BP	GO:0002504	antigen processing and presentation of peptide or polysaccharide antigen via MHC class II	13/809	36/18800	1.45404001796751e-09	1.45404001796751e-09	1.05832430255135e-07	CTSD/THBS1/CTSL/LGMN/HLA-DMA/HLA-DRA/HLA-DMB/HLA-DRB1/HLA-DPA1/HLA-DRB5/HLA-DPB1/B2M/HLA-DQA1	13
BP	GO:2001238	positive regulation of extrinsic apoptotic signaling pathway	15/809	50/18800	1.55459675304328e-09	1.55459675304328e-09	1.0989814745863e-07	ATF3/PDIA3/PEA15/CTNNA1/TIMP3/ITM2C/TNFSF10/THBS1/LTBR/PMAIP1/PTPRC/BCL10/CAV1/DEDD2/STK4	15
BP	GO:0019886	antigen processing and presentation of exogenous peptide antigen via MHC class II	12/809	30/18800	1.57281169155918e-09	1.57281169155918e-09	1.0989814745863e-07	CTSD/CTSL/LGMN/HLA-DMA/HLA-DRA/HLA-DMB/HLA-DRB1/HLA-DPA1/HLA-DRB5/HLA-DPB1/B2M/HLA-DQA1	12
BP	GO:0032956	regulation of actin cytoskeleton organization	42/809	352/18800	2.29758071913361e-09	2.29758071913361e-09	1.57392578055819e-07	RAC1/DSTN/LIMA1/SPTBN1/RHOB/SDC4/GSN/F11R/ID1/TACSTD2/CD2AP/RND3/CDC42EP4/CTTN/EPS8/NCKAP1/ROCK2/WASL/RDX/CAPG/TRIOBP/PFN2/SWAP70/TJP1/LIMCH1/CYFIP1/MDK/BST2/PAM/CCDC88A/ARPC1A/CRK/PHLDB2/ACTG1/RAC2/CAPZA1/ARHGDIB/HCLS1/RHOG/RGCC/AKAP13/COTL1	42
BP	GO:1903034	regulation of response to wounding	27/809	166/18800	2.46223617762502e-09	2.46223617762502e-09	1.65428378006831e-07	KLF4/CD9/GRN/NFE2L2/ITGB1/XBP1/SERPING1/HBEGF/PTK2/CLDN4/PTPRF/CLDN1/THBS1/THBD/MDK/SERPINE1/PLPP3/PLAU/ALOX5/CRK/PHLDB2/TFPI/ACTG1/CXCR4/ANO6/CAV1/TNFAIP3	27
BP	GO:0002396	MHC protein complex assembly	10/809	20/18800	2.57220666597901e-09	2.57220666597901e-09	1.65478947429798e-07	PDIA3/HLA-DMA/HLA-DRA/HLA-DMB/HLA-DRB1/HLA-DPA1/HLA-DRB5/HLA-DPB1/B2M/HLA-DQA1	10
BP	GO:0002501	peptide antigen assembly with MHC protein complex	10/809	20/18800	2.57220666597901e-09	2.57220666597901e-09	1.65478947429798e-07	PDIA3/HLA-DMA/HLA-DRA/HLA-DMB/HLA-DRB1/HLA-DPA1/HLA-DRB5/HLA-DPB1/B2M/HLA-DQA1	10
BP	GO:0008625	extrinsic apoptotic signaling pathway via death domain receptors	19/809	85/18800	2.6050843637261e-09	2.6050843637261e-09	1.65478947429798e-07	ATF3/LGALS3/PEA15/GPX1/TMBIM1/BEX3/TIMP3/THBS1/BAG3/ZDHHC3/TNFRSF1A/PMAIP1/SERPINE1/BCL2L1/SP100/DEDD2/TNFAIP3/STK4/HMGB2	19
BP	GO:0030856	regulation of epithelial cell differentiation	26/809	157/18800	3.278244948669e-09	3.278244948669e-09	2.04520582417903e-07	MAFF/HES1/VEGFA/CEBPB/F11R/ID1/VCL/CTNNB1/ROCK2/ERRFI1/CD24/AQP3/YAP1/ZFP36L1/FOXC1/SFN/JAG1/CCND1/TNFRSF1A/WWTR1/TBX3/SERPINE1/CDKN1C/CAV1/PAX8/BTG1	26
BP	GO:0048545	response to steroid hormone	40/809	330/18800	3.51953824401461e-09	3.51953824401461e-09	2.15722020902761e-07	HSPA1B/IGFBP7/ATP1A1/RXRA/CLDN4/TSPO/SGK1/CLDN1/ERRFI1/THBS1/SDC1/YAP1/ZFP36L1/IGFBP2/CCND1/RBFOX2/ZMIZ1/ADM/ADAM9/YWHAH/MDK/HMGCS2/IDH1/IL1RN/PAM/FOS/TFPI/FOSB/CAV1/A2M/SREBF1/COL1A1/AREG/KLF9/TAF7/PER1/NR3C1/MBP/HMGB2/ZFP36L2	40
BP	GO:0022409	positive regulation of cell-cell adhesion	37/809	291/18800	3.71383177622494e-09	3.71383177622494e-09	2.23049381059154e-07	CD81/HES1/NFKBIZ/CD46/F11R/XBP1/IL6ST/SOX4/CD24/IGFBP2/FLOT1/ZMIZ1/PTPRC/TJP1/BCL10/MDK/AFDN/PLPP3/ALOX5/LGALS9/CAV1/CCL2/HLA-DMA/HLA-DRA/LGALS1/HLA-DMB/RUNX3/HLA-DRB1/HLA-DPA1/HLA-DRB5/HSPH1/HLA-DPB1/B2M/HLA-A/HLA-DQA1/ETS1/CD44	37
BP	GO:0051017	actin filament bundle assembly	26/809	158/18800	3.76677246410533e-09	3.76677246410533e-09	2.23049381059154e-07	RAC1/PDLIM1/LIMA1/MARCKS/PLS3/HSP90B1/SDC4/F11R/ACTN1/ID1/TACSTD2/EPS8/ROCK2/NEDD9/RDX/PFN2/SWAP70/TJP1/LIMCH1/PAWR/CCDC88A/PHLDB2/ACTG1/CALD1/LCP1/RGCC	26
BP	GO:0007162	negative regulation of cell adhesion	38/809	305/18800	4.04606762451527e-09	4.04606762451527e-09	2.35594709574846e-07	KLF4/CD9/LGALS3/VEGFA/SPINT2/SDC4/CEBPB/TACSTD2/MMP2/FBLN1/TNFRSF21/PTK2/ZC3H12A/PLXNB2/THBS1/RDX/CDH1/EPCAM/JAG1/MMP14/PTPRC/SWAP70/TWSG1/MDK/SERPINE1/IL1RN/PAWR/LGALS9/PHLDB2/COL1A1/RUNX3/HLA-DRB1/LAPTM5/FXYD5/ARHGDIB/WNK1/RGCC/MBP	38
BP	GO:0002399	MHC class II protein complex assembly	9/809	16/18800	4.22023120510461e-09	4.22023120510461e-09	2.37808953645878e-07	HLA-DMA/HLA-DRA/HLA-DMB/HLA-DRB1/HLA-DPA1/HLA-DRB5/HLA-DPB1/B2M/HLA-DQA1	9
BP	GO:0002503	peptide antigen assembly with MHC class II protein complex	9/809	16/18800	4.22023120510461e-09	4.22023120510461e-09	2.37808953645878e-07	HLA-DMA/HLA-DRA/HLA-DMB/HLA-DRB1/HLA-DPA1/HLA-DRB5/HLA-DPB1/B2M/HLA-DQA1	9
BP	GO:2001237	negative regulation of extrinsic apoptotic signaling pathway	20/809	97/18800	4.46454635082953e-09	4.46454635082953e-09	2.47582779254858e-07	LGALS3/GSTP1/PEA15/LMNA/CTNNA1/GPX1/TMBIM1/HSPA1B/IFI6/CTTN/ITGA6/THBS1/YAP1/TCF7L2/SERPINE1/ITGAV/BCL2L1/BIRC6/TNFAIP3/HMGB2	20
BP	GO:0048732	gland development	47/809	431/18800	4.8881860718807e-09	4.8881860718807e-09	2.66840289022567e-07	RTN4/HES1/SOD2/VEGFA/GPX1/PSAP/HIF1A/CEBPB/XBP1/CAPN1/PBX1/DDR1/MMP2/JUN/CTNNB1/ARHGAP5/ELF3/TSPO/CLDN1/EPHA2/SLC29A1/IRF6/CDH1/LAMA5/FOXC1/EGFR/CCND1/INSR/KDM5B/TGFBR3/NFIB/TBX3/TWSG1/MDK/NTN4/ID4/HMGCS2/RARG/LRP5/TGM2/PAM/PKD2/CDKN1C/CAV1/PAX8/AREG/TNFAIP3	47
BP	GO:0071559	response to transforming growth factor beta	34/809	258/18800	6.38818856856271e-09	6.38818856856271e-09	3.42461789724499e-07	FKBP1A/ID1/GDF15/PTK2/JUN/ROCK2/CLDN1/THBS1/LIMS1/ZFP36L1/MXRA5/TGFBR3/ZFHX3/ZMIZ1/ADAM9/ITGB6/TWSG1/ITGA3/HDAC2/SMAD5/LTBP1/HTRA1/CDKN1C/FOS/CRK/CAV1/HPGD/COL1A1/COL4A2/RUNX3/COL1A2/COL3A1/NR3C1/ZFP36L2	34
BP	GO:0061572	actin filament bundle organization	26/809	162/18800	6.48610881023344e-09	6.48610881023344e-09	3.42461789724499e-07	RAC1/PDLIM1/LIMA1/MARCKS/PLS3/HSP90B1/SDC4/F11R/ACTN1/ID1/TACSTD2/EPS8/ROCK2/NEDD9/RDX/PFN2/SWAP70/TJP1/LIMCH1/PAWR/CCDC88A/PHLDB2/ACTG1/CALD1/LCP1/RGCC	26
BP	GO:0007565	female pregnancy	28/809	185/18800	6.56754833261957e-09	6.56754833261957e-09	3.42461789724499e-07	CTSB/VEGFA/VMP1/EMP2/IGFBP7/NR2F2/TMED2/PRDX3/DDR1/MMP2/FBLN1/BMPR2/CLDN4/SLC2A1/THBD/IGFBP2/TIMP1/ADM/ITGA3/PAM/LGALS9/FOS/FOSB/ACSL4/HPGD/LNPEP/ARHGDIB/SLC38A1	28
BP	GO:0002495	antigen processing and presentation of peptide antigen via MHC class II	12/809	34/18800	8.50448694086044e-09	8.50448694086044e-09	4.3694105505752e-07	CTSD/CTSL/LGMN/HLA-DMA/HLA-DRA/HLA-DMB/HLA-DRB1/HLA-DPA1/HLA-DRB5/HLA-DPB1/B2M/HLA-DQA1	12
BP	GO:0050678	regulation of epithelial cell proliferation	43/809	382/18800	8.69364431363357e-09	8.69364431363357e-09	4.40186201021355e-07	RTN4/GRN/HES1/VEGFA/GPX1/HIF1A/XBP1/ID1/TACSTD2/NR2F2/BMPR2/JUN/CTNNB1/CLDN1/ERRFI1/THBS1/LAMB1/LAMC1/YAP1/ZFP36L1/SFN/EGFR/SPINK1/CCND1/KDM5B/TGFBR3/SPARC/NFIB/MDK/TCF7L2/MAGED1/HTRA1/ALOX5/CDKN1C/CAV1/CCL2/AREG/KLF9/RUNX3/B2M/TNFAIP3/RGCC/HMGB2	43
BP	GO:0045936	negative regulation of phosphate metabolic process	47/809	440/18800	9.43427304860615e-09	9.43427304860615e-09	4.70862439824418e-07	LGALS3/YWHAE/CDKN1A/GSTP1/FKBP1A/SOCS3/YWHAG/TRIB1/MIDN/GADD45B/HSPB1/PPP1R15A/IPO7/NR2F2/GADD45A/CAMK2N1/TMED2/PRDX3/FBLN1/GNAQ/JUN/ZC3H12A/DUSP6/ROCK2/ERRFI1/FBP1/DNAJC3/CHP1/SFN/SPINK1/GPRC5A/WWTR1/IGFBP3/PTPRC/SWAP70/PTPN13/LRP5/PLPP3/CDKN1C/CAV1/PKIG/TAF7/PTPN1/TNFAIP3/PDCD4/DUSP16/CALM1	47
BP	GO:0050863	regulation of T cell activation	40/809	342/18800	9.8243620515699e-09	9.8243620515699e-09	4.83425613775545e-07	LGALS3/CD81/HES1/NFKBIZ/CD46/SDC4/CEBPB/XBP1/IL6ST/SOX4/TNFRSF21/ZC3H12A/CTNNB1/CD24/IGFBP2/ZMIZ1/PTPRC/TWSG1/BCL10/MDK/PAWR/LGALS9/CD2/CAV1/CCL2/HLA-DMA/HLA-DRA/LGALS1/HLA-DMB/RUNX3/RAC2/HLA-DRB1/HLA-DPA1/HLA-DRB5/HSPH1/LAPTM5/HLA-DPB1/B2M/HLA-A/HLA-DQA1	40
BP	GO:0010563	negative regulation of phosphorus metabolic process	47/809	441/18800	1.01353758649311e-08	1.01353758649311e-08	4.91802814264714e-07	LGALS3/YWHAE/CDKN1A/GSTP1/FKBP1A/SOCS3/YWHAG/TRIB1/MIDN/GADD45B/HSPB1/PPP1R15A/IPO7/NR2F2/GADD45A/CAMK2N1/TMED2/PRDX3/FBLN1/GNAQ/JUN/ZC3H12A/DUSP6/ROCK2/ERRFI1/FBP1/DNAJC3/CHP1/SFN/SPINK1/GPRC5A/WWTR1/IGFBP3/PTPRC/SWAP70/PTPN13/LRP5/PLPP3/CDKN1C/CAV1/PKIG/TAF7/PTPN1/TNFAIP3/PDCD4/DUSP16/CALM1	47
BP	GO:0007044	cell-substrate junction assembly	19/809	92/18800	1.05430210018154e-08	1.05430210018154e-08	5.04575150757395e-07	RAC1/VEGFA/SDC4/DST/ACTN1/SLK/VCL/PTK2/CTTN/ITGA6/ROCK2/THBS1/LAMC1/LIMS1/MMP14/TRIP6/LIMCH1/PHLDB2/ACTG1	19
BP	GO:0061041	regulation of wound healing	23/809	133/18800	1.12829112249384e-08	1.12829112249384e-08	5.3268822696402e-07	CD9/NFE2L2/ITGB1/XBP1/SERPING1/HBEGF/PTK2/CLDN4/CLDN1/THBS1/THBD/SERPINE1/PLPP3/PLAU/ALOX5/CRK/PHLDB2/TFPI/ACTG1/CXCR4/ANO6/CAV1/TNFAIP3	23
BP	GO:0022612	gland morphogenesis	22/809	123/18800	1.23541413390568e-08	1.23541413390568e-08	5.75486247078307e-07	CEBPB/XBP1/CAPN1/DDR1/MMP2/ELF3/EPHA2/LAMA5/EGFR/KDM5B/NFIB/TBX3/TWSG1/MDK/NTN4/ID4/RARG/LRP5/TGM2/CAV1/AREG/TNFAIP3	22
BP	GO:0043542	endothelial cell migration	35/809	279/18800	1.39276626255334e-08	1.39276626255334e-08	6.40248092162678e-07	KLF4/RAC1/GRN/NFE2L2/VEGFA/RHOB/GPX1/HIF1A/ITGB1/JUP/EMP2/HSPB1/ID1/NR2F2/GADD45A/PRCP/BMPR2/PTK2/ZC3H12A/ROCK2/S100A2/THBS1/EFNA1/EPHA2/S100P/PLK2/SPARC/RAB13/PLPP3/LGMN/FSTL1/DCN/SP100/ETS1/RGCC	35
BP	GO:1903829	positive regulation of protein localization	47/809	446/18800	1.4445982619382e-08	1.4445982619382e-08	6.55450667310033e-07	LGALS3/RTN4/YWHAE/CD81/LEPROT/SPTBN1/HIF1A/ITGB1/JUP/BCAP31/CD2AP/SOX4/SRI/TRIM8/VPS35/ZC3H12A/PGRMC1/ROCK2/NPTN/BAG3/EPHA2/RDX/LRRC8A/YAP1/ACSL3/CDH1/CHP1/AGR2/SFN/EGFR/TMEM30B/WWTR1/ADAM9/ITGA3/TCF7L2/MYO1C/PRKACA/CCDC88A/ATP2C1/TM7SF3/ACSL4/OAZ2/RAC2/PECAM1/HLA-DRB1/HCLS1/RHOG	47
BP	GO:1902041	regulation of extrinsic apoptotic signaling pathway via death domain receptors	14/809	50/18800	1.47824415272511e-08	1.47824415272511e-08	6.62117725086998e-07	ATF3/LGALS3/PEA15/GPX1/TMBIM1/TIMP3/THBS1/PMAIP1/SERPINE1/BCL2L1/SP100/TNFAIP3/STK4/HMGB2	14
BP	GO:1901652	response to peptide	50/809	491/18800	1.53131964184064e-08	1.53131964184064e-08	6.77208513160437e-07	APP/LEPROT/PKM/EGR1/NFE2L2/SOCS3/YWHAG/RAB10/XBP1/ID1/GDF15/MMP2/PTK2/AHCYL1/APEX1/ROCK2/ERRFI1/CAT/SLC2A1/ZFP36L1/FBP1/BTG2/CHMP5/SELENOS/JAG1/TIMP1/SPINK1/INSR/TGFBR3/ADM/RAB13/LTA4H/CYFIP1/HMGCS2/MYO1C/RAB31/LGMN/RAB12/CRK/CAV1/SREBF1/COL1A1/AREG/INSIG1/COL3A1/PTPN1/TNFAIP3/VIM/BTG1/LEPROTL1	50
BP	GO:0044703	multi-organism reproductive process	29/809	205/18800	1.68845161014399e-08	1.68845161014399e-08	7.37364591324725e-07	CTSB/MAFF/VEGFA/VMP1/EMP2/IGFBP7/NR2F2/TMED2/PRDX3/DDR1/MMP2/FBLN1/BMPR2/CLDN4/SLC2A1/THBD/IGFBP2/TIMP1/ADM/ITGA3/PAM/LGALS9/FOS/FOSB/ACSL4/HPGD/LNPEP/ARHGDIB/SLC38A1	29
BP	GO:0043588	skin development	36/809	296/18800	1.96047780718993e-08	1.96047780718993e-08	8.45591402477371e-07	ASAH1/JUP/UGCG/KRT8/DSP/CTNNB1/CLDN4/KRT7/ITGA6/ROCK2/CLDN1/ERRFI1/KRT10/FOXQ1/KRT17/EPHA2/AQP3/YAP1/ZFP36L1/IRF6/LAMA5/FOXC1/SFN/EGFR/JAG1/ADAM9/ITGB6/ITGA3/HDAC2/PALLD/KRT5/CLIC4/COL1A1/COL1A2/COL3A1/STK4	36
BP	GO:1901342	regulation of vasculature development	40/809	351/18800	2.04509094308437e-08	2.04509094308437e-08	8.71329504505396e-07	KLF4/GRN/PKM/NFE2L2/VEGFA/CTSH/RHOB/HIF1A/ITGB1/JUP/EMP2/XBP1/HSPB1/ID1/GADD45A/ZC3H12A/CTNNB1/ROCK2/THBS1/EFNA1/EPHA2/FOXC1/PLK2/CXCL8/ADM/SPARC/ADAMTS1/TJP1/MDK/SERPINE1/ALOX5/CXCR4/DCN/COL4A2/SP100/TNFAIP3/BTG1/HIPK1/ETS1/RGCC	40
BP	GO:1903039	positive regulation of leukocyte cell-cell adhesion	32/809	245/18800	2.20947365349838e-08	2.20947365349838e-08	9.30024483951951e-07	CD81/HES1/NFKBIZ/CD46/XBP1/IL6ST/SOX4/CD24/IGFBP2/ZMIZ1/PTPRC/BCL10/MDK/ALOX5/LGALS9/CAV1/CCL2/HLA-DMA/HLA-DRA/LGALS1/HLA-DMB/RUNX3/HLA-DRB1/HLA-DPA1/HLA-DRB5/HSPH1/HLA-DPB1/B2M/HLA-A/HLA-DQA1/ETS1/CD44	32
BP	GO:0045446	endothelial cell differentiation	21/809	117/18800	2.47930805288963e-08	2.47930805288963e-08	1.02373775689399e-06	VEGFA/GPX1/F11R/ID1/NR2F2/BMPR2/VCL/CTNNB1/ROCK2/CLDN1/RDX/JAG1/TNFRSF1A/TJP1/TJP2/AFDN/FSTL1/CXCR4/CLIC4/PECAM1/BTG1	21
BP	GO:0001892	embryonic placenta development	18/809	87/18800	2.49071478967128e-08	2.49071478967128e-08	1.02373775689399e-06	HES1/SPINT2/SOCS3/HIF1A/CEBPB/NR2F2/TMED2/KRT19/SPINT1/EPAS1/ZFP36L1/EGFR/PHLDA2/ADM/PKD2/CDKN1C/BIRC6/STK4	18
BP	GO:0061138	morphogenesis of a branching epithelium	27/809	185/18800	2.6893680722078e-08	2.6893680722078e-08	1.08013702027542e-06	VEGFA/CTSH/SPINT2/SOCS3/TACSTD2/PBX1/TMED2/DDR1/CTNNB1/SPINT1/EPHA2/YAP1/LAMA5/KDM5B/MMP14/ADM/TBX3/MDK/NTN4/LRP5/MAGED1/TGM2/PKD2/PAX8/CLIC4/AREG/STK4	27
BP	GO:0032922	circadian regulation of gene expression	16/809	69/18800	2.68976573443095e-08	2.68976573443095e-08	1.08013702027542e-06	EGR1/BHLHE40/AHR/ID3/ID1/ZFHX3/CSNK1E/HDAC2/ID4/BHLHE41/MAGED1/KDM5A/KDM2A/PER1/KMT2A/MYCBP2	16
BP	GO:0034113	heterotypic cell-cell adhesion	15/809	61/18800	3.13010308335682e-08	3.13010308335682e-08	1.22872854728722e-06	KLF4/ITGB1/PERP/JUP/DSP/FLOT1/DSG2/CXADR/PTPRC/ITGAV/IL1RN/CD2/WNK1/MBP/CD44	15
BP	GO:0150115	cell-substrate junction organization	19/809	98/18800	3.13012951711763e-08	3.13012951711763e-08	1.22872854728722e-06	RAC1/VEGFA/SDC4/DST/ACTN1/SLK/VCL/PTK2/CTTN/ITGA6/ROCK2/THBS1/LAMC1/LIMS1/MMP14/TRIP6/LIMCH1/PHLDB2/ACTG1	19
BP	GO:0001763	morphogenesis of a branching structure	28/809	199/18800	3.34852393283607e-08	3.34852393283607e-08	1.29985391030209e-06	RTN4/VEGFA/CTSH/SPINT2/SOCS3/TACSTD2/PBX1/TMED2/DDR1/CTNNB1/SPINT1/EPHA2/YAP1/LAMA5/KDM5B/MMP14/ADM/TBX3/MDK/NTN4/LRP5/MAGED1/TGM2/PKD2/PAX8/CLIC4/AREG/STK4	28
BP	GO:0045765	regulation of angiogenesis	39/809	345/18800	3.83112390365824e-08	3.83112390365824e-08	1.47085022975612e-06	KLF4/GRN/PKM/NFE2L2/VEGFA/CTSH/RHOB/HIF1A/ITGB1/JUP/EMP2/XBP1/HSPB1/GADD45A/ZC3H12A/CTNNB1/ROCK2/THBS1/EFNA1/EPHA2/FOXC1/PLK2/CXCL8/ADM/SPARC/ADAMTS1/TJP1/MDK/SERPINE1/ALOX5/CXCR4/DCN/COL4A2/SP100/TNFAIP3/BTG1/HIPK1/ETS1/RGCC	39
BP	GO:0044706	multi-multicellular organism process	29/809	213/18800	4.00890101106191e-08	4.00890101106191e-08	1.52237327868587e-06	CTSB/MAFF/VEGFA/VMP1/EMP2/IGFBP7/NR2F2/TMED2/PRDX3/DDR1/MMP2/FBLN1/BMPR2/CLDN4/SLC2A1/THBD/IGFBP2/TIMP1/ADM/ITGA3/PAM/LGALS9/FOS/FOSB/ACSL4/HPGD/LNPEP/ARHGDIB/SLC38A1	29
BP	GO:0030099	myeloid cell differentiation	42/809	391/18800	4.98524693553264e-08	4.98524693553264e-08	1.87278263486506e-06	APP/ANXA2/CD81/VEGFA/TRIB1/HIF1A/CEBPB/ACTN1/HSPA1B/ATP6AP1/GLO1/PRDX3/KLF10/JUN/CTNNB1/EPHA2/FAM210B/EPAS1/ZFP36L1/ZNF385A/JAG1/LTBR/RBFOX2/TGFBR3/PRMT1/TMEM14C/ITGB6/DHRS2/HOXB8/SMAD5/RARG/CDKN1C/FOS/HLA-DRB1/LTF/LBR/B2M/KAT6A/HCLS1/ETS1/KMT2E/HMGB2	42
BP	GO:1903036	positive regulation of response to wounding	16/809	72/18800	5.12813583822798e-08	5.12813583822798e-08	1.90227924248168e-06	GRN/NFE2L2/ITGB1/XBP1/HBEGF/PTK2/CLDN4/CLDN1/THBS1/THBD/MDK/SERPINE1/PLPP3/ACTG1/CXCR4/ANO6	16
BP	GO:0000302	response to reactive oxygen species	28/809	203/18800	5.17266350207808e-08	5.17266350207808e-08	1.90227924248168e-06	GSTP1/SOD2/NFE2L2/RHOB/GPX1/PRDX5/TXN/HIF1A/PRDX3/NET1/MMP2/JUN/APEX1/CAT/SDC1/PPIF/EGFR/PPP2CB/ADAM9/PLEKHA1/HDAC2/PAWR/PKD2/FOS/CRK/COL1A1/AREG/TNFAIP3	28
BP	GO:0001649	osteoblast differentiation	31/809	241/18800	5.23181558164631e-08	5.23181558164631e-08	1.90399078020659e-06	CEBPD/TPM4/CEBPB/ID3/TOB1/IL6ST/RRBP1/ATRAID/BMPR2/PTK2/CTNNB1/FHL2/CCDC47/CAT/EPHA2/CRIM1/YAP1/HSD17B4/JAG1/WWTR1/TWSG1/BCAP29/SMAD5/ID4/PRKACA/LRP5/COL6A1/COL1A1/AREG/LTF/SNRNP200	31
BP	GO:0003158	endothelium development	22/809	133/18800	5.38286725056491e-08	5.38286725056491e-08	1.93876683718122e-06	VEGFA/RHOB/GPX1/F11R/ID1/NR2F2/BMPR2/VCL/CTNNB1/ROCK2/CLDN1/RDX/JAG1/TNFRSF1A/TJP1/TJP2/AFDN/FSTL1/CXCR4/CLIC4/PECAM1/BTG1	22
BP	GO:0045861	negative regulation of proteolysis	39/809	350/18800	5.65408727616869e-08	5.65408727616869e-08	2.01567300425391e-06	KLF4/APP/CST3/APLP2/CTSB/ANXA2/TMEM59/VEGFA/CSTB/SPINT2/GPX1/PRDX5/SERPING1/TIMP3/PRDX3/IFI6/SPINT1/THBS1/EFNA1/TIMP2/CRIM1/SFN/SERPINB6/TIMP1/SPINK1/SERPINH1/SERPINE1/BST2/TFPI/A2M/SLPI/WFDC2/SPOCK2/SERPINA1/LTF/BIRC6/RPS6KA3/BIRC3/CD44	39
BP	GO:0010038	response to metal ion	39/809	351/18800	6.10521181780425e-08	6.10521181780425e-08	2.14174867393962e-06	APP/SOD2/NFE2L2/HIF1A/PLSCR1/NDRG1/JUN/AHCYL1/CPNE3/TSPO/CLDN1/CAT/THBS1/SDC1/AQP3/FBP1/PPIF/IGFBP2/CDH1/EGFR/CCND1/PPP2CB/NEDD4L/ADAM9/LTA4H/S100A16/HMGCS2/PAM/PKD2/LGMN/FOS/ACTG1/FOSB/CAV1/CLIC4/MT2A/B2M/MBP/CALM1	39
BP	GO:0001704	formation of primary germ layer	21/809	123/18800	6.13034420079132e-08	6.13034420079132e-08	2.14174867393962e-06	KLF4/ETS2/ITGB1/DUSP5/MMP2/BMPR2/CTNNB1/HSBP1/LAMB1/EPHA2/FOXC1/LAMB3/MMP14/TWSG1/ITGA3/ITGAV/PRKACA/COL6A1/COL4A2/DUSP4/DUSP2	21
BP	GO:0034976	response to endoplasmic reticulum stress	32/809	257/18800	6.9211779022157e-08	6.9211779022157e-08	2.39409999556581e-06	ATF3/PDIA3/CANX/ATP2A2/NFE2L2/HSP90B1/CEBPB/XBP1/PPP1R15A/BCAP31/TMED2/JUN/CCDC47/CLU/THBS1/GRINA/DNAJC3/PDIA4/SELENOS/AGR2/ATF6/FLOT1/CXCL8/CCND1/PPP2CB/PMAIP1/MAN1A1/ERMP1/BCL2L1/ALOX5/CAV1/PTPN1	32
BP	GO:0060284	regulation of cell development	49/809	500/18800	7.14877757840814e-08	7.14877757840814e-08	2.42681143641264e-06	RAC1/RTN4/GRN/HES1/VEGFA/BHLHE40/CTNNA1/TRIB1/HIF1A/RAB11A/F11R/ID1/TACSTD2/IL6ST/FBLN1/BMPR2/VCL/CTNNB1/TSPO/SEMA4B/SPINT1/PLXNB2/ROCK2/NPTN/NEDD9/LIMS1/YAP1/TRIOBP/CUX1/TNFRSF1A/CAPRIN1/YWHAH/CYFIP1/MDK/HDAC2/SPART/ID4/BHLHE41/CRABP2/TGM2/OBSL1/CRK/CXCR4/LDLR/LTF/DHX36/B2M/MBP/HMGB2	49
BP	GO:0034599	cellular response to oxidative stress	34/809	284/18800	7.1546700528164e-08	7.1546700528164e-08	2.42681143641264e-06	ATP2A2/SOD2/NFE2L2/NCOA7/RHOB/GPX1/PRDX5/TXN/HIF1A/HSPB1/HSPA1B/PRDX3/NET1/MMP2/JUN/ZC3H12A/CTNNB1/APEX1/CAT/EPAS1/PPIF/NFE2L1/SELENOS/EGFR/MGST1/DHRS2/PLEKHA1/HDAC2/ERMP1/ALOX5/PAWR/PKD2/FOS/TNFAIP3	34
BP	GO:0042326	negative regulation of phosphorylation	41/809	382/18800	7.36273824939585e-08	7.36273824939585e-08	2.47337330463004e-06	CDKN1A/GSTP1/SOCS3/YWHAG/TRIB1/MIDN/GADD45B/HSPB1/IPO7/NR2F2/GADD45A/CAMK2N1/TMED2/PRDX3/FBLN1/GNAQ/JUN/ZC3H12A/DUSP6/ERRFI1/FBP1/DNAJC3/CHP1/SFN/SPINK1/GPRC5A/WWTR1/IGFBP3/PTPRC/PTPN13/LRP5/PLPP3/CDKN1C/CAV1/PKIG/TAF7/PTPN1/TNFAIP3/PDCD4/DUSP16/CALM1	41
BP	GO:0001890	placenta development	23/809	147/18800	7.80973109508882e-08	7.80973109508882e-08	2.59854611574935e-06	CTSB/HES1/SPINT2/SOCS3/HIF1A/CEBPB/NR2F2/TMED2/PRDX3/BMPR2/KRT19/PTK2/SPINT1/EPAS1/ZFP36L1/EGFR/PHLDA2/ADM/HTRA1/PKD2/CDKN1C/BIRC6/STK4	23
BP	GO:0008544	epidermis development	39/809	355/18800	8.27030612509627e-08	8.27030612509627e-08	2.72583376655358e-06	KLF4/MAFF/HES1/ATP2A2/EMP1/ASAH1/UGCG/KRT8/DSP/MYO6/CTNNB1/KRT7/ROCK2/ERRFI1/KRT10/FOXQ1/KRT17/EPHA2/AQP3/YAP1/ZFP36L1/IRF6/TRIOBP/LAMA5/FOXC1/SFN/EGFR/JAG1/INSR/LAMB3/ADAM9/HDAC2/PALLD/KRT5/CRABP2/ATP2C1/CLIC4/HLA-DRB1/STK4	39
BP	GO:0001933	negative regulation of protein phosphorylation	38/809	341/18800	8.35023371550439e-08	8.35023371550439e-08	2.72645604542637e-06	CDKN1A/GSTP1/SOCS3/YWHAG/TRIB1/GADD45B/HSPB1/IPO7/NR2F2/GADD45A/CAMK2N1/TMED2/FBLN1/GNAQ/JUN/ZC3H12A/DUSP6/ERRFI1/DNAJC3/CHP1/SFN/SPINK1/GPRC5A/WWTR1/IGFBP3/PTPRC/PTPN13/LRP5/PLPP3/CDKN1C/CAV1/PKIG/TAF7/PTPN1/TNFAIP3/PDCD4/DUSP16/CALM1	38
BP	GO:0050870	positive regulation of T cell activation	29/809	223/18800	1.10632274802984e-07	1.10632274802984e-07	3.57883547827588e-06	CD81/HES1/NFKBIZ/CD46/XBP1/IL6ST/SOX4/CD24/IGFBP2/ZMIZ1/PTPRC/BCL10/MDK/LGALS9/CAV1/CCL2/HLA-DMA/HLA-DRA/LGALS1/HLA-DMB/RUNX3/HLA-DRB1/HLA-DPA1/HLA-DRB5/HSPH1/HLA-DPB1/B2M/HLA-A/HLA-DQA1	29
BP	GO:0090303	positive regulation of wound healing	14/809	58/18800	1.160444026171e-07	1.160444026171e-07	3.71947245085614e-06	NFE2L2/ITGB1/XBP1/HBEGF/PTK2/CLDN4/CLDN1/THBS1/THBD/SERPINE1/PLPP3/ACTG1/CXCR4/ANO6	14
BP	GO:0042542	response to hydrogen peroxide	21/809	128/18800	1.24507570535236e-07	1.24507570535236e-07	3.92386440697735e-06	SOD2/NFE2L2/RHOB/GPX1/TXN/PRDX3/NET1/MMP2/APEX1/CAT/SDC1/PPIF/PPP2CB/ADAM9/PLEKHA1/HDAC2/PAWR/CRK/COL1A1/AREG/TNFAIP3	21
BP	GO:0043434	response to peptide hormone	42/809	404/18800	1.24667520854402e-07	1.24667520854402e-07	3.92386440697735e-06	LEPROT/PKM/EGR1/NFE2L2/SOCS3/YWHAG/RAB10/XBP1/GDF15/PTK2/AHCYL1/APEX1/ROCK2/ERRFI1/CAT/SLC2A1/ZFP36L1/FBP1/BTG2/SELENOS/TIMP1/SPINK1/INSR/TGFBR3/ADM/RAB13/LTA4H/CYFIP1/HMGCS2/MYO1C/RAB31/RAB12/CRK/CAV1/SREBF1/COL1A1/AREG/INSIG1/COL3A1/PTPN1/BTG1/LEPROTL1	42
BP	GO:0022408	negative regulation of cell-cell adhesion	27/809	199/18800	1.26029601874638e-07	1.26029601874638e-07	3.9313181261459e-06	KLF4/CD9/LGALS3/VEGFA/SPINT2/SDC4/CEBPB/TNFRSF21/PTK2/ZC3H12A/RDX/CDH1/EPCAM/JAG1/SWAP70/TWSG1/MDK/IL1RN/PAWR/LGALS9/RUNX3/HLA-DRB1/LAPTM5/FXYD5/WNK1/RGCC/MBP	27
BP	GO:0007229	integrin-mediated signaling pathway	19/809	107/18800	1.36390787258413e-07	1.36390787258413e-07	4.21687026465462e-06	CD63/CTNNA1/ITGB1/DST/EMP2/PTK2/ITGA6/NEDD9/LIMS1/LAMA5/TIMP1/ADAMTS1/ADAM9/ITGB6/ITGA3/ITGAV/PLPP3/FYB1/COL3A1	19
BP	GO:0035633	maintenance of blood-brain barrier	11/809	35/18800	1.41571384599933e-07	1.41571384599933e-07	4.3386465880626e-06	VEGFA/ITGB1/F11R/VCL/CLDN1/LAMC1/TJP1/TJP2/ACTG1/PECAM1/MBP	11
BP	GO:0007599	hemostasis	29/809	227/18800	1.62916386805182e-07	1.62916386805182e-07	4.9493774627588e-06	CD9/CD59/ANXA5/NFE2L2/F11R/LMAN1/HSPB1/PLSCR1/IL6ST/SERPING1/FBLN1/VCL/GNAQ/AK3/RAP2B/THBS1/THBD/ZNF385A/CSRP1/SERPINE1/PLAU/DGKH/TFPI/ACTG1/ANO6/CAV1/SERPINA1/COL3A1/DGKA	29
BP	GO:0071604	transforming growth factor beta production	12/809	43/18800	1.66385333110493e-07	1.66385333110493e-07	5.0111880271663e-06	CD46/HIF1A/ATP6AP2/CD2AP/LAPTM4B/THBS1/CD24/ITGB6/ITGAV/LTBP1/LGALS9/COL3A1	12
BP	GO:0007369	gastrulation	26/809	190/18800	1.8106861343773e-07	1.8106861343773e-07	5.38896393367902e-06	KLF4/ETS2/ITGB1/DUSP5/MMP2/BMPR2/CTNNB1/HSBP1/LAMB1/EPHA2/FOXC1/LAMB3/MMP14/TWSG1/ITGA3/ITGAV/PRKACA/LRP5/IL1RN/PHLDB2/COL6A1/COL4A2/DUSP4/WNK1/MBP/DUSP2	26
BP	GO:0008202	steroid metabolic process	36/809	323/18800	1.82013515205007e-07	1.82013515205007e-07	5.38896393367902e-06	APP/NPC2/LIMA1/HDLBP/EGR1/ASAH1/CYB5R3/IGFBP7/ATP1A1/PBX1/RXRA/APOL1/TSPO/CAT/FDFT1/NFE2L1/HSD17B4/ATP8B1/AKR1B1/ADM/CYB5R1/YWHAH/DHRS2/PLEKHA1/AKR1C2/HMGCS2/LRP5/LIPA/SGPL1/LGMN/MSMO1/SREBF1/LDLR/INSIG1/SC5D/LBR	36
BP	GO:0009913	epidermal cell differentiation	29/809	230/18800	2.16319286492112e-07	2.16319286492112e-07	6.35085105588075e-06	KLF4/MAFF/HES1/ASAH1/UGCG/KRT8/DSP/MYO6/CTNNB1/KRT7/ROCK2/ERRFI1/KRT10/KRT17/EPHA2/AQP3/YAP1/ZFP36L1/IRF6/TRIOBP/FOXC1/SFN/JAG1/ADAM9/HDAC2/PALLD/KRT5/CLIC4/STK4	29
BP	GO:0051271	negative regulation of cellular component movement	39/809	369/18800	2.29246530983624e-07	2.29246530983624e-07	6.67429154679515e-06	KLF4/RAC1/CD9/NFE2L2/CTNNA1/SPINT2/RHOB/TRIB1/JUP/ACTN1/TACSTD2/NR2F2/GADD45A/FBLN1/VCL/APEX1/RAP2B/THBS1/WASL/CDH1/JAG1/TIMP1/PFN2/TGFBR3/IGFBP3/LIMCH1/SERPINE1/BST2/AFDN/CRK/PHLDB2/ADGRG1/CCL2/CLIC4/DCN/COL3A1/SP100/ARHGDIB/RGCC	39
BP	GO:0006898	receptor-mediated endocytosis	30/809	246/18800	2.79682578697815e-07	2.79682578697815e-07	8.07539346409786e-06	CD63/RAC1/CD9/SCARB2/CANX/ANXA2/CD81/VEGFA/CLTA/ITGB1/CD2AP/CTTN/CLU/WASL/CTSL/FLOT1/CXCL8/INSR/ADM/FNBP1L/SERPINE1/ITGAV/CXCL16/PPT1/RAB31/CAV1/LDLR/ITSN2/B2M/GRK2	30
BP	GO:0001952	regulation of cell-matrix adhesion	20/809	123/18800	2.87578988453196e-07	2.87578988453196e-07	8.23532927244311e-06	RAC1/VEGFA/SDC4/JUP/EMP2/SLK/DDR1/VCL/PTK2/ROCK2/THBS1/LIMS1/JAG1/MMP14/LIMCH1/SERPINE1/PLAU/PHLDB2/ACTG1/PLEKHA2	20
BP	GO:0009636	response to toxic substance	30/809	247/18800	3.05586412356363e-07	3.05586412356363e-07	8.67985710407161e-06	GSTP1/SOD2/NFE2L2/GPX1/PRDX5/TXN/AHR/MGST2/MGST3/SELENOW/PRDX3/RALBP1/GSTO1/CLDN1/CAT/SDC1/ESD/CDH1/PIM1/SELENOS/GPX2/KDM5B/MGST1/TXNDC17/DHRS2/PON2/FOS/MT2A/GPX3/MBP	30
BP	GO:0007596	blood coagulation	28/809	221/18800	3.15791295224723e-07	3.15791295224723e-07	8.89737953184088e-06	CD9/CD59/ANXA5/NFE2L2/F11R/LMAN1/HSPB1/PLSCR1/IL6ST/SERPING1/FBLN1/VCL/GNAQ/AK3/RAP2B/THBS1/THBD/CSRP1/SERPINE1/PLAU/DGKH/TFPI/ACTG1/ANO6/CAV1/SERPINA1/COL3A1/DGKA	28
BP	GO:2001243	negative regulation of intrinsic apoptotic signaling pathway	18/809	102/18800	3.19782299349005e-07	3.19782299349005e-07	8.93774696033134e-06	YBX3/PTTG1IP/SOD2/NFE2L2/ENO1/GPX1/HIF1A/XBP1/HSPB1/CLU/GRINA/PPIF/ZNF385A/SELENOS/BCL2L1/PTPN1/IVNS1ABP/CD44	18
BP	GO:0051223	regulation of protein transport	47/809	495/18800	3.35814957648032e-07	3.35814957648032e-07	9.31136043804361e-06	YWHAE/CD81/LEPROT/PIM3/SNX3/MIDN/TXN/HIF1A/JUP/LMAN1/BCAP31/CD2AP/SOX4/SRI/VPS35/ZC3H12A/BAG3/LRRC8A/ACSL3/CDH1/CHP1/SFN/NDFIP2/TMEM30B/ADAM9/TCF7L2/MYO1C/PTPN14/PRKACA/LRP5/LYPLA1/ALOX5/PAM/ATP2C1/TM7SF3/ACSL4/OAZ2/SREBF1/PKIG/INSIG1/RAC2/LCP1/HLA-DRB1/SP100/UHMK1/PTPN1/HCLS1	47
BP	GO:1902903	regulation of supramolecular fiber organization	39/809	376/18800	3.72704501975407e-07	3.72704501975407e-07	1.02528490845949e-05	APP/RAC1/DSTN/LIMA1/SPTBN1/GPX1/SDC4/GSN/F11R/HSPA1B/ID1/TACSTD2/CDC42EP4/CTTN/EPS8/NCKAP1/CLU/ROCK2/WASL/RDX/CAPG/TRIOBP/PFN2/SWAP70/TJP1/LIMCH1/CAMSAP2/CYFIP1/HDGFL3/CCDC88A/ARPC1A/PHLDB2/ACTG1/LDLR/CAPZA1/HCLS1/RGCC/AKAP13/COTL1	39
BP	GO:0060249	anatomical structure homeostasis	35/809	319/18800	3.9287213626374e-07	3.9287213626374e-07	1.07232123376592e-05	VEGFA/CTSH/CHMP4B/HIF1A/ALDOA/ITGB1/F11R/HSPB1/LAMP2/CLCN3/VCL/CTNNB1/CLDN1/BAG3/LAMC1/EPAS1/SLC2A1/YAP1/FOXC1/CXADR/WWTR1/TJP1/ITGB6/TJP2/LIPA/ACTG1/COL3A1/PECAM1/PIGR/LTF/IGHA1/JCHAIN/B2M/TNFAIP3/MBP	35
BP	GO:0048041	focal adhesion assembly	16/809	83/18800	4.13693134525816e-07	4.13693134525816e-07	1.12039780782634e-05	RAC1/VEGFA/SDC4/ACTN1/SLK/VCL/PTK2/CTTN/ROCK2/THBS1/LIMS1/MMP14/TRIP6/LIMCH1/PHLDB2/ACTG1	16
BP	GO:0007043	cell-cell junction assembly	22/809	149/18800	4.20771431667987e-07	4.20771431667987e-07	1.13080192850692e-05	CD9/CTNND1/CTNNA1/JUP/F11R/VCL/CTNNB1/CLDN4/ROCK2/CLDN1/EPHA2/CLDN7/PKP4/RAB13/TJP1/MYO1C/PRKACA/AFDN/ACTG1/CAV1/PECAM1/HIPK1	22
BP	GO:1990748	cellular detoxification	19/809	115/18800	4.40033966905673e-07	4.40033966905673e-07	1.17354177272795e-05	GSTP1/SOD2/NFE2L2/GPX1/PRDX5/TXN/MGST2/MGST3/SELENOW/PRDX3/GSTO1/CAT/ESD/PIM1/SELENOS/GPX2/MGST1/TXNDC17/GPX3	19
BP	GO:0010634	positive regulation of epithelial cell migration	24/809	174/18800	4.60504361341602e-07	4.60504361341602e-07	1.21883092128611e-05	RAC1/RTN4/GRN/NFE2L2/VEGFA/CTSH/RHOB/HIF1A/RAB11A/HSPB1/HBEGF/BMPR2/JUN/ZC3H12A/ROCK2/THBS1/PLK2/SPARC/ADAM9/ITGA3/RAB25/PLPP3/LGMN/ETS1	24
BP	GO:0071560	cellular response to transforming growth factor beta stimulus	30/809	252/18800	4.71950489913558e-07	4.71950489913558e-07	1.23973381560989e-05	FKBP1A/ID1/GDF15/PTK2/JUN/CLDN1/THBS1/LIMS1/ZFP36L1/TGFBR3/ZMIZ1/ADAM9/ITGB6/TWSG1/ITGA3/HDAC2/SMAD5/LTBP1/HTRA1/CDKN1C/FOS/CRK/CAV1/HPGD/COL1A1/COL4A2/COL1A2/COL3A1/NR3C1/ZFP36L2	30
BP	GO:0071634	regulation of transforming growth factor beta production	11/809	39/18800	4.85696771822393e-07	4.85696771822393e-07	1.26632174837276e-05	CD46/HIF1A/ATP6AP2/CD2AP/LAPTM4B/THBS1/CD24/ITGB6/ITGAV/LTBP1/LGALS9	11
BP	GO:0050817	coagulation	28/809	226/18800	5.01919874594629e-07	5.01919874594629e-07	1.29892558579304e-05	CD9/CD59/ANXA5/NFE2L2/F11R/LMAN1/HSPB1/PLSCR1/IL6ST/SERPING1/FBLN1/VCL/GNAQ/AK3/RAP2B/THBS1/THBD/CSRP1/SERPINE1/PLAU/DGKH/TFPI/ACTG1/ANO6/CAV1/SERPINA1/COL3A1/DGKA	28
BP	GO:0001655	urogenital system development	37/809	352/18800	5.34696547081028e-07	5.34696547081028e-07	1.36537025500257e-05	HES1/EGR1/VEGFA/CTSH/PSAP/SDC4/ID3/TACSTD2/PBX1/SOX4/MMP2/CTNNB1/NFIA/CAT/SDC1/CD24/YAP1/LAMA5/FOXC1/EPCAM/JAG1/AKR1B1/WWTR1/ADAMTS1/ITGA3/SMAD5/ID4/HMGCS2/RARG/MAGED1/SGPL1/PKD2/EMX2/CDKN1C/PAX8/HPGD/PECAM1	37
BP	GO:0043903	regulation of biological process involved in symbiotic interaction	13/809	56/18800	5.35411083725775e-07	5.35411083725775e-07	1.36537025500257e-05	IFITM3/SNX3/GSN/TRIM8/CXCL8/NECTIN2/ITGAV/LGALS9/CAV1/LGALS1/HLA-DRB1/LTF/TRIM22	13
BP	GO:0009612	response to mechanical stimulus	26/809	201/18800	5.53274101320942e-07	5.53274101320942e-07	1.40069926947689e-05	GSN/JUP/F11R/GADD45A/MMP2/PTK2/JUN/CTNNB1/THBS1/BAG3/SLC2A1/BTG2/IGFBP2/LTBR/MMP14/TNFRSF1A/ABHD12/BCL10/MDK/USP53/PKD2/FOS/ACTG1/FOSB/CXCR4/COL1A1	26
BP	GO:0110053	regulation of actin filament organization	31/809	270/18800	6.77224389060956e-07	6.77224389060956e-07	1.70216414032057e-05	RAC1/DSTN/LIMA1/SPTBN1/SDC4/GSN/F11R/ID1/TACSTD2/CDC42EP4/CTTN/EPS8/NCKAP1/ROCK2/WASL/RDX/CAPG/TRIOBP/PFN2/SWAP70/TJP1/LIMCH1/CYFIP1/CCDC88A/ARPC1A/PHLDB2/ACTG1/CAPZA1/HCLS1/RGCC/COTL1	31
BP	GO:0010594	regulation of endothelial cell migration	28/809	230/18800	7.1903532835683e-07	7.1903532835683e-07	1.79434455249347e-05	KLF4/RAC1/GRN/NFE2L2/VEGFA/RHOB/HIF1A/JUP/EMP2/HSPB1/NR2F2/GADD45A/PRCP/BMPR2/PTK2/ZC3H12A/ROCK2/THBS1/EFNA1/EPHA2/PLK2/SPARC/PLPP3/LGMN/DCN/SP100/ETS1/RGCC	28
BP	GO:0001894	tissue homeostasis	31/809	272/18800	7.95246168955441e-07	7.95246168955441e-07	1.9704531801143e-05	VEGFA/CTSH/CHMP4B/ITGB1/F11R/HSPB1/CLCN3/VCL/CTNNB1/CLDN1/LAMC1/EPAS1/SLC2A1/YAP1/FOXC1/CXADR/WWTR1/TJP1/ITGB6/TJP2/LIPA/ACTG1/COL3A1/PECAM1/PIGR/LTF/IGHA1/JCHAIN/B2M/TNFAIP3/MBP	31
BP	GO:0052372	modulation by symbiont of entry into host	12/809	50/18800	9.97743225116136e-07	9.97743225116136e-07	2.45478855756891e-05	IFITM3/SNX3/GSN/TRIM8/CXCL8/NECTIN2/ITGAV/LGALS9/CAV1/LGALS1/HLA-DRB1/TRIM22	12
BP	GO:0031960	response to corticosteroid	22/809	157/18800	1.04819103343452e-06	1.04819103343452e-06	2.56087305113667e-05	IGFBP7/SGK1/CLDN1/ERRFI1/SDC1/ZFP36L1/IGFBP2/CCND1/ADM/ADAM9/MDK/HMGCS2/IL1RN/PAM/FOS/FOSB/A2M/COL1A1/AREG/KLF9/NR3C1/ZFP36L2	22
BP	GO:0022604	regulation of cell morphogenesis	33/809	305/18800	1.15090139182213e-06	1.15090139182213e-06	2.79228195866786e-05	RAC1/VEGFA/RHOB/ALDOA/F11R/TACSTD2/RND3/FBLN1/CDC42EP4/PTK2/CLDN4/EPS8/PLXNB2/NEDD9/LIMS1/RDX/TRIOBP/CUX1/CAPRIN1/SPARC/NEDD4L/CYFIP1/MDK/OBSL1/CRK/CXCR4/CCL2/RAC2/DHX36/ITSN2/RHOG/DIAPH1/CD44	33
BP	GO:0098869	cellular oxidant detoxification	17/809	100/18800	1.16902892422507e-06	1.16902892422507e-06	2.81670199600945e-05	GSTP1/SOD2/NFE2L2/GPX1/PRDX5/TXN/MGST2/MGST3/SELENOW/PRDX3/GSTO1/CAT/SELENOS/GPX2/MGST1/TXNDC17/GPX3	17
BP	GO:0033673	negative regulation of kinase activity	28/809	236/18800	1.21109274401728e-06	1.21109274401728e-06	2.89806547757272e-05	CDKN1A/GSTP1/YWHAG/TRIB1/MIDN/GADD45B/HSPB1/IPO7/NR2F2/GADD45A/CAMK2N1/PRDX3/GNAQ/ERRFI1/CHP1/SFN/GPRC5A/WWTR1/PTPRC/LRP5/CDKN1C/CAV1/PKIG/TAF7/PTPN1/TNFAIP3/PDCD4/DUSP16	28
BP	GO:0097237	cellular response to toxic substance	19/809	123/18800	1.27288010208834e-06	1.27288010208834e-06	3.02519803711509e-05	GSTP1/SOD2/NFE2L2/GPX1/PRDX5/TXN/MGST2/MGST3/SELENOW/PRDX3/GSTO1/CAT/ESD/PIM1/SELENOS/GPX2/MGST1/TXNDC17/GPX3	19
BP	GO:0030879	mammary gland development	20/809	135/18800	1.3259341187871e-06	1.3259341187871e-06	3.12262479370351e-05	RTN4/VEGFA/GPX1/HIF1A/CEBPB/XBP1/CAPN1/DDR1/ARHGAP5/ELF3/EPHA2/SLC29A1/IRF6/CCND1/KDM5B/TBX3/LRP5/PAM/CAV1/AREG	20
BP	GO:0030198	extracellular matrix organization	33/809	307/18800	1.33174913994797e-06	1.33174913994797e-06	3.12262479370351e-05	APP/CST3/CRTAP/SPINT2/ITGB1/DDR1/MMP2/FBLN1/ELF3/SPINT1/LAMB1/LAMC1/QSOX1/FOXC1/FLOT1/LAMB3/MMP14/TNFRSF1A/SERPINH1/ADAMTS1/NTN4/P4HA1/PHLDB2/CAV1/MMP7/COL1A1/SPOCK2/COL4A2/COL1A2/COL3A1/LCP1/RGCC/PBXIP1	33
BP	GO:0033157	regulation of intracellular protein transport	27/809	224/18800	1.37453852347198e-06	1.37453852347198e-06	3.20146902414282e-05	YWHAE/CD81/LEPROT/TXN/JUP/LMAN1/BCAP31/ZC3H12A/BAG3/CDH1/CHP1/SFN/TMEM30B/TCF7L2/MYO1C/PTPN14/PRKACA/OAZ2/SREBF1/PKIG/INSIG1/RAC2/LCP1/SP100/UHMK1/PTPN1/HCLS1	27
BP	GO:0043062	extracellular structure organization	33/809	308/18800	1.43172634489895e-06	1.43172634489895e-06	3.31258259931656e-05	APP/CST3/CRTAP/SPINT2/ITGB1/DDR1/MMP2/FBLN1/ELF3/SPINT1/LAMB1/LAMC1/QSOX1/FOXC1/FLOT1/LAMB3/MMP14/TNFRSF1A/SERPINH1/ADAMTS1/NTN4/P4HA1/PHLDB2/CAV1/MMP7/COL1A1/SPOCK2/COL4A2/COL1A2/COL3A1/LCP1/RGCC/PBXIP1	33
BP	GO:0097193	intrinsic apoptotic signaling pathway	32/809	295/18800	1.57733133255285e-06	1.57733133255285e-06	3.62545892849231e-05	YBX3/PTTG1IP/CDKN1A/SOD2/NFE2L2/ENO1/GPX1/HIF1A/PERP/CEBPB/XBP1/HSPB1/PPP1R15A/BCAP31/IFI6/CLU/CD24/EPHA2/GRINA/PPIF/ZNF385A/SELENOS/SFN/TNFRSF1A/PMAIP1/BCL2L1/CAV1/PTPN1/IVNS1ABP/HIPK1/JMY/CD44	32
BP	GO:0070482	response to oxygen levels	34/809	324/18800	1.59590073208022e-06	1.59590073208022e-06	3.64416548316081e-05	PDLIM1/SOD2/EGR1/NFE2L2/VEGFA/ENO1/LMNA/HSP90B1/HIF1A/NDRG1/ATP6AP1/ATP1B1/MMP2/ROCK2/CAT/THBS1/CD24/EPAS1/SLC29A1/SLC2A1/AQP3/ZFP36L1/TGFBR3/MMP14/PMAIP1/ADM/HDAC2/PLAU/PAM/CXCR4/CAV1/COL1A1/MALAT1/RGCC	34
BP	GO:0045229	external encapsulating structure organization	33/809	310/18800	1.65284420210755e-06	1.65284420210755e-06	3.74968551387216e-05	APP/CST3/CRTAP/SPINT2/ITGB1/DDR1/MMP2/FBLN1/ELF3/SPINT1/LAMB1/LAMC1/QSOX1/FOXC1/FLOT1/LAMB3/MMP14/TNFRSF1A/SERPINH1/ADAMTS1/NTN4/P4HA1/PHLDB2/CAV1/MMP7/COL1A1/SPOCK2/COL4A2/COL1A2/COL3A1/LCP1/RGCC/PBXIP1	33
BP	GO:0045862	positive regulation of proteolysis	37/809	369/18800	1.67487588952576e-06	1.67487588952576e-06	3.77515319343702e-05	APP/GRN/ANXA2/NFE2L2/CTSH/ENO1/ASPH/TRIB1/PERP/BEX3/GSN/CTSD/HSPA1B/BCAP31/CTSC/DAP/FBLN1/PTK2/ZC3H12A/CLDN4/TNFSF10/CLU/ROCK2/EFNA1/UACA/MMP14/PMAIP1/ADAM9/CSNK1E/BCL10/HDAC2/LGALS9/LGMN/CAV1/LAPTM5/RNF19A/MBP	37
BP	GO:0006469	negative regulation of protein kinase activity	26/809	213/18800	1.69150928628129e-06	1.69150928628129e-06	3.78820467015358e-05	CDKN1A/GSTP1/YWHAG/TRIB1/GADD45B/HSPB1/IPO7/NR2F2/GADD45A/CAMK2N1/GNAQ/ERRFI1/CHP1/SFN/GPRC5A/WWTR1/PTPRC/LRP5/CDKN1C/CAV1/PKIG/TAF7/PTPN1/TNFAIP3/PDCD4/DUSP16	26
BP	GO:0048511	rhythmic process	32/809	297/18800	1.82632157111306e-06	1.82632157111306e-06	4.06407059639573e-05	EGR1/BHLHE40/AHR/ID3/ID1/KLF10/MMP2/GNAQ/CLDN4/ROCK2/KDM5B/ZFHX3/ADAMTS1/PLEKHA1/CSNK1E/MDK/HDAC2/ID4/BHLHE41/MAGED1/SGPL1/IMPDH2/PAM/A2M/SREBF1/KLF9/KDM5A/KDM2A/PER1/KMT2A/MYCBP2/CREM	32
BP	GO:0098754	detoxification	21/809	150/18800	1.86193758118799e-06	1.86193758118799e-06	4.11710248631774e-05	GSTP1/SOD2/NFE2L2/GPX1/PRDX5/TXN/MGST2/MGST3/SELENOW/PRDX3/RALBP1/GSTO1/CAT/ESD/PIM1/SELENOS/GPX2/MGST1/TXNDC17/MT2A/GPX3	21
BP	GO:0007266	Rho protein signal transduction	20/809	138/18800	1.88522431851064e-06	1.88522431851064e-06	4.14237637413891e-05	RAC1/RHOB/HACD3/ITGB1/F11R/ARHGEF12/NET1/RALBP1/CDC42EP4/ARHGAP5/EPS8/ROCK2/FLOT1/ITGA3/ADGRG1/COL1A2/COL3A1/ARHGDIB/RHOG/AKAP13	20
BP	GO:0072001	renal system development	33/809	312/18800	1.90519940398073e-06	1.90519940398073e-06	4.16010317224476e-05	HES1/EGR1/VEGFA/CTSH/SDC4/ID3/TACSTD2/PBX1/SOX4/CTNNB1/NFIA/CAT/SDC1/CD24/YAP1/LAMA5/FOXC1/EPCAM/JAG1/AKR1B1/WWTR1/ADAMTS1/ITGA3/SMAD5/HMGCS2/MAGED1/SGPL1/PKD2/EMX2/CDKN1C/PAX8/HPGD/PECAM1	33
BP	GO:0061564	axon development	44/809	479/18800	1.93857930299544e-06	1.93857930299544e-06	4.19893551615547e-05	KLF4/APP/RAC1/APLP2/RTN4/GRN/VEGFA/CTNNA1/ITGB1/RAB11A/S100A6/RAB10/DDR1/MMP2/BMPR2/TNFRSF21/VCL/PTK2/JUN/PGRMC1/CTTN/TSPO/SEMA4B/PLXNB2/PTPRF/NPTN/EFNA1/EPHA2/LAMA5/ENAH/FLOT1/NFIB/CAMSAP2/DPYSL2/CYFIP1/ALCAM/SPART/PALLD/FEZ2/CRABP2/RAC2/MYCBP2/RHOG/MBP	44
BP	GO:0043620	regulation of DNA-templated transcription in response to stress	12/809	53/18800	1.94702071689162e-06	1.94702071689162e-06	4.19893551615547e-05	ATF3/EGR1/NFE2L2/VEGFA/HIF1A/CEBPB/JUN/BAG3/EPAS1/ATF6/TCIM/RPS6KA3	12
BP	GO:0001701	in utero embryonic development	38/809	387/18800	2.01951446254737e-06	2.01951446254737e-06	4.32855569983514e-05	KLF4/YBX3/RTN4/MAFF/HES1/VEGFA/ZFAND5/SPINT2/SOCS3/HIF1A/ITGB1/CEBPB/RCN1/NR2F2/TMED2/KRT19/CTNNB1/ELF3/SPINT1/EPAS1/YAP1/ZFP36L1/FOXC1/EGFR/PHLDA2/MGAT1/PRMT1/ZMIZ1/SLC39A1/ADM/TBX3/TM4SF1/BCL2L1/PKD2/CDKN1C/COL3A1/BIRC6/STK4	38
BP	GO:0031331	positive regulation of cellular catabolic process	42/809	449/18800	2.08741296458588e-06	2.08741296458588e-06	4.39762588490159e-05	APP/PTTG1IP/CD81/TMEM59/NFE2L2/TRIB1/HIF1A/HSPA1B/TOB1/BCAP31/CTSC/TRIM8/VPS35/PTK2/ZC3H12A/CLU/ROCK2/BAG3/RDX/ZFP36L1/BTG2/ATF6/PLK2/INSR/ADAM9/CSNK1E/SPTLC2/RALB/CAV1/LDLR/DCN/LAPTM5/DHX36/TNRC6B/PTPN1/TNFAIP3/RNF19A/ZC3HAV1/TRIM22/CNOT6L/PIM2/ZFP36L2	42
BP	GO:0060562	epithelial tube morphogenesis	34/809	328/18800	2.10328595153543e-06	2.10328595153543e-06	4.39762588490159e-05	HES1/VEGFA/CTSH/SPINT2/RHOB/HIF1A/SDC4/TACSTD2/PBX1/TMED2/SOX4/DDR1/CTNNB1/SPINT1/PLXNB2/EPHA2/YAP1/LAMA5/KDM5B/MMP14/ADM/TBX3/BCL10/MDK/RARG/PRKACA/LRP5/MAGED1/PKD2/CXCR4/PAX8/CLIC4/AREG/STK4	34
BP	GO:2000116	regulation of cysteine-type endopeptidase activity	27/809	229/18800	2.11122280041555e-06	2.11122280041555e-06	4.39762588490159e-05	KLF4/VEGFA/CTSH/GPX1/ASPH/PRDX5/PERP/BEX3/GSN/CTSD/BCAP31/PRDX3/DAP/IFI6/TNFSF10/THBS1/SFN/UACA/PMAIP1/BCL10/LGALS9/LGMN/LTF/LAPTM5/RPS6KA3/BIRC3/CD44	27
BP	GO:0006986	response to unfolded protein	20/809	139/18800	2.11467638213406e-06	2.11467638213406e-06	4.39762588490159e-05	ATF3/NFE2L2/XBP1/HSPB1/HSPA1B/PPP1R15A/TMED2/THBS1/BAG3/DNAJC3/SELENOS/AGR2/ATF6/CCND1/SERPINH1/ERMP1/DNAJB4/TM7SF3/HSPH1/PTPN1	20
BP	GO:0051384	response to glucocorticoid	20/809	139/18800	2.11467638213406e-06	2.11467638213406e-06	4.39762588490159e-05	IGFBP7/CLDN1/ERRFI1/SDC1/ZFP36L1/IGFBP2/CCND1/ADM/ADAM9/MDK/HMGCS2/IL1RN/PAM/FOS/FOSB/A2M/AREG/KLF9/NR3C1/ZFP36L2	20
BP	GO:0051893	regulation of focal adhesion assembly	13/809	63/18800	2.24476986982174e-06	2.24476986982174e-06	4.61324532380083e-05	RAC1/VEGFA/SDC4/SLK/VCL/PTK2/ROCK2/THBS1/LIMS1/MMP14/LIMCH1/PHLDB2/ACTG1	13
BP	GO:0090109	regulation of cell-substrate junction assembly	13/809	63/18800	2.24476986982174e-06	2.24476986982174e-06	4.61324532380083e-05	RAC1/VEGFA/SDC4/SLK/VCL/PTK2/ROCK2/THBS1/LIMS1/MMP14/LIMCH1/PHLDB2/ACTG1	13
BP	GO:0031647	regulation of protein stability	32/809	300/18800	2.26853956918518e-06	2.26853956918518e-06	4.6348309203605e-05	RTN4/GRN/CTNND1/CD81/CRTAP/CTSH/LMNA/ASPH/GSN/HSPA1B/ATP1B1/LAMP2/SOX4/VPS35/GNAQ/CLU/BAG1/EFNA1/BAG3/MFSD1/CHP1/PIM1/FLOT1/PFN2/NEDD4L/STX12/PLPP3/SREBF1/RNF149/ATF7IP/STK4/PIM2	32
BP	GO:0006984	ER-nucleus signaling pathway	11/809	45/18800	2.3223380749125e-06	2.3223380749125e-06	4.69852186554697e-05	ATP2A2/NFE2L2/PPP1R15A/TMED2/CCDC47/SELENOS/AGR2/ATF6/SREBF1/INSIG1/PTPN1	11
BP	GO:0001666	response to hypoxia	31/809	286/18800	2.32661063152348e-06	2.32661063152348e-06	4.69852186554697e-05	PDLIM1/SOD2/EGR1/NFE2L2/VEGFA/ENO1/LMNA/HSP90B1/HIF1A/NDRG1/ATP1B1/MMP2/ROCK2/CAT/THBS1/CD24/EPAS1/SLC29A1/SLC2A1/AQP3/ZFP36L1/TGFBR3/MMP14/PMAIP1/ADM/PLAU/PAM/CXCR4/CAV1/MALAT1/RGCC	31
BP	GO:0072073	kidney epithelium development	20/809	140/18800	2.36922090996832e-06	2.36922090996832e-06	4.7570745312673e-05	HES1/VEGFA/SDC4/TACSTD2/PBX1/CTNNB1/CAT/SDC1/CD24/YAP1/LAMA5/FOXC1/EPCAM/JAG1/WWTR1/SMAD5/MAGED1/PKD2/PAX8/PECAM1	20
BP	GO:0016049	cell growth	44/809	484/18800	2.54834526447337e-06	2.54834526447337e-06	5.08749349340579e-05	APP/RTN4/CDKN1A/VEGFA/ENO1/ITGB1/RAB11A/HSPA1B/IGFBP7/EI24/IGFBP4/PDLIM5/HBEGF/DDR1/NET1/BMPR2/VCL/CTNNB1/CTTN/SEMA4B/SGK1/KRT17/YAP1/FBP1/SFN/EGFR/MMP14/NEDD4L/DPYSL2/CYFIP1/TMEM97/ALCAM/BST2/SPART/RARG/CXCL16/PPT1/CRABP2/CXCR4/ITSN2/RPS6KA3/BTG1/TSPYL2/AKAP13	44
BP	GO:2000146	negative regulation of cell motility	36/809	361/18800	2.62163207344588e-06	2.62163207344588e-06	5.20406510273138e-05	KLF4/RAC1/NFE2L2/CTNNA1/SPINT2/RHOB/TRIB1/JUP/TACSTD2/NR2F2/GADD45A/FBLN1/VCL/APEX1/RAP2B/THBS1/WASL/CDH1/JAG1/TIMP1/PFN2/IGFBP3/LIMCH1/SERPINE1/BST2/AFDN/CRK/PHLDB2/ADGRG1/CCL2/CLIC4/DCN/COL3A1/SP100/ARHGDIB/RGCC	36
BP	GO:0001885	endothelial cell development	13/809	64/18800	2.70718364041233e-06	2.70718364041233e-06	5.34352810141452e-05	VEGFA/GPX1/F11R/VCL/ROCK2/CLDN1/RDX/TNFRSF1A/TJP1/TJP2/AFDN/CLIC4/PECAM1	13
BP	GO:0007265	Ras protein signal transduction	35/809	347/18800	2.78720813963232e-06	2.78720813963232e-06	5.47057588139542e-05	RAC1/CDKN1A/RHOB/HACD3/ITGB1/F11R/ARHGEF12/NET1/RALBP1/CDC42EP4/JUN/ARHGAP5/EPS8/NCKAP1/RAP2B/ROCK2/RDX/FBP1/FLOT1/PLK2/PPP2CB/CYFIP1/ITGA3/RAB4A/RAB12/CRK/ADGRG1/RALB/COL1A2/COL3A1/RAC2/G3BP2/ARHGDIB/RHOG/AKAP13	35
BP	GO:1904019	epithelial cell apoptotic process	18/809	118/18800	2.90012945881411e-06	2.90012945881411e-06	5.66041145181066e-05	NFE2L2/GSN/BMPR2/THBS1/KRT18/YAP1/ZFP36L1/MDK/TCF7L2/SERPINE1/BCL2L1/ANO6/CCL2/TNFAIP3/PDCD4/HIPK1/STK4/RGCC	18
BP	GO:0001706	endoderm formation	12/809	55/18800	2.95827578028138e-06	2.95827578028138e-06	5.74182299108416e-05	DUSP5/MMP2/CTNNB1/HSBP1/LAMB1/LAMB3/MMP14/ITGAV/COL6A1/COL4A2/DUSP4/DUSP2	12
BP	GO:0030216	keratinocyte differentiation	22/809	167/18800	2.99267891737483e-06	2.99267891737483e-06	5.77650556950688e-05	ASAH1/UGCG/KRT8/DSP/KRT7/ROCK2/ERRFI1/KRT10/KRT17/EPHA2/AQP3/YAP1/ZFP36L1/IRF6/FOXC1/SFN/JAG1/ADAM9/PALLD/KRT5/CLIC4/STK4	22
BP	GO:0034612	response to tumor necrosis factor	28/809	249/18800	3.49959602028035e-06	3.49959602028035e-06	6.7178479996012e-05	YBX3/GSTP1/HES1/NFE2L2/ASAH1/HSPA1B/TNFRSF21/ZC3H12A/CLDN1/THBS1/LIMS1/KRT18/RRAGA/ZFP36L1/CXCL8/PPP2CB/TNFRSF1A/ADAM9/TXNDC17/CXCL16/CCL2/COL1A1/LAPTM5/TNFAIP3/HIPK1/MBP/BIRC3/ZFP36L2	28
BP	GO:0007009	plasma membrane organization	21/809	156/18800	3.52955317938142e-06	3.52955317938142e-06	6.73380242712567e-05	CD9/ATP2A2/SPTBN1/CHMP4B/CHMP3/GSN/VMP1/PLSCR1/NDRG1/MYOF/UGCG/CLU/WASL/CHMP5/FLOT1/ATP8B1/FNBP1L/PTPRC/CXCR4/ANO6/CAV1	21
BP	GO:0033627	cell adhesion mediated by integrin	15/809	86/18800	3.54645575252054e-06	3.54645575252054e-06	6.73380242712567e-05	ITGB1/PTK2/ITGA6/EFNA1/EPHA2/ADAM9/SWAP70/ITGB6/ITGA3/SERPINE1/ITGAV/PLPP3/PLAU/CRK/WNK1	15
BP	GO:0034446	substrate adhesion-dependent cell spreading	17/809	109/18800	3.99326198847243e-06	3.99326198847243e-06	7.54118722033571e-05	RAC1/TACSTD2/FBLN1/PTK2/EFNA1/LAMB1/NEDD9/LAMC1/LIMS1/VAMP3/TRIOBP/LAMA5/LAMB3/MDK/NTN4/ITGAV/CRK	17
BP	GO:0045766	positive regulation of angiogenesis	23/809	183/18800	4.04311210360322e-06	4.04311210360322e-06	7.55366680093391e-05	KLF4/GRN/PKM/NFE2L2/VEGFA/CTSH/RHOB/HIF1A/ITGB1/JUP/XBP1/HSPB1/ZC3H12A/THBS1/CXCL8/ADM/TJP1/MDK/SERPINE1/CXCR4/BTG1/HIPK1/ETS1	23
BP	GO:1904018	positive regulation of vasculature development	23/809	183/18800	4.04311210360322e-06	4.04311210360322e-06	7.55366680093391e-05	KLF4/GRN/PKM/NFE2L2/VEGFA/CTSH/RHOB/HIF1A/ITGB1/JUP/XBP1/HSPB1/ZC3H12A/THBS1/CXCL8/ADM/TJP1/MDK/SERPINE1/CXCR4/BTG1/HIPK1/ETS1	23
BP	GO:0046825	regulation of protein export from nucleus	9/809	31/18800	4.15183876208341e-06	4.15183876208341e-06	7.71553911050103e-05	YWHAE/TXN/BAG3/SFN/TCF7L2/PTPN14/PRKACA/SP100/UHMK1	9
BP	GO:0043297	apical junction assembly	14/809	77/18800	4.49848605327655e-06	4.49848605327655e-06	8.31549719344186e-05	CTNNA1/F11R/VCL/CLDN4/ROCK2/CLDN1/EPHA2/CLDN7/RAB13/TJP1/MYO1C/PRKACA/AFDN/PECAM1	14
BP	GO:0061028	establishment of endothelial barrier	11/809	48/18800	4.5940687677601e-06	4.5940687677601e-06	8.44748711368187e-05	VEGFA/F11R/VCL/ROCK2/CLDN1/RDX/TNFRSF1A/TJP1/TJP2/AFDN/PECAM1	11
BP	GO:2001235	positive regulation of apoptotic signaling pathway	19/809	134/18800	4.71416087506662e-06	4.71416087506662e-06	8.62292639534093e-05	ATF3/PDIA3/PEA15/CTSH/CTNNA1/BCAP31/TIMP3/CTSC/ITM2C/TNFSF10/THBS1/LTBR/PMAIP1/PTPRC/BCL10/MAGED1/CAV1/DEDD2/STK4	19
BP	GO:1903706	regulation of hemopoiesis	36/809	371/18800	4.8945307408612e-06	4.8945307408612e-06	8.90622123295961e-05	NFKBIZ/TRIB1/CD46/HIF1A/CEBPB/XBP1/HSPA1B/SOX4/KLF10/ZC3H12A/CTNNB1/FAM210B/ZFP36L1/JAG1/RBFOX2/PRMT1/MMP14/ZMIZ1/PTPRC/HOXB8/MDK/RARG/LGALS9/FOS/CD2/TCIM/HLA-DRA/RUNX3/HLA-DRB1/LTF/B2M/HLA-B/HCLS1/ETS1/HMGB2/ZFP36L2	36
BP	GO:0006457	protein folding	25/809	212/18800	4.97674307857154e-06	4.97674307857154e-06	9.00889570645157e-05	PDIA3/GRN/CANX/FKBP1A/CRTAP/HSP90B1/LMAN1/HSPB1/HSPA1B/CCDC47/CLU/BAG1/BAG3/PPIF/DNAJC3/QSOX1/PDIA4/ATF6/PDIA6/DNAJB4/FKBP9/HSPH1/RANBP2/B2M/NKTR	25
BP	GO:0048568	embryonic organ development	41/809	449/18800	5.01092965376528e-06	5.01092965376528e-06	9.02402361413292e-05	HES1/VEGFA/SPINT2/SOCS3/HIF1A/CEBPB/ID3/NR2F2/PBX1/TMED2/EIF4A3/MYO6/KRT19/CTNNB1/SPINT1/EFNA1/EPHA2/EPAS1/YAP1/ZFP36L1/TRIOBP/FOXC1/EGFR/CXCL8/PHLDA2/MMP14/SLC39A1/ADM/HOXB2/TBX3/HOXB8/RARG/PKD2/CDKN1C/A2M/PAX8/INSIG1/BIRC6/KMT2A/HIPK1/STK4	41
BP	GO:0043122	regulation of I-kappaB kinase/NF-kappaB signaling	28/809	254/18800	5.14238254478182e-06	5.14238254478182e-06	9.21326189804635e-05	GSTP1/FKBP1A/HSPB1/TRIM8/ZC3H12A/CTNNB1/TNFSF10/TSPAN6/PLK2/SLC20A1/LTBR/NDFIP2/TNFRSF1A/BCL10/BST2/LGALS9/ATP2C1/LGALS1/HLA-DRB1/LTF/DHX36/TNFAIP3/PER1/TRIM22/REL/AKAP13/BIRC3/PIM2	28
BP	GO:0007492	endoderm development	14/809	78/18800	5.26822655880764e-06	5.26822655880764e-06	9.39057140101104e-05	DUSP5/MMP2/CTNNB1/HSBP1/LAMB1/LAMC1/ZFP36L1/LAMB3/MMP14/ITGAV/COL6A1/COL4A2/DUSP4/DUSP2	14
BP	GO:0035966	response to topologically incorrect protein	21/809	160/18800	5.29952400015812e-06	5.29952400015812e-06	9.39840777799883e-05	ATF3/NFE2L2/XBP1/HSPB1/HSPA1B/PPP1R15A/TMED2/CLU/THBS1/BAG3/DNAJC3/SELENOS/AGR2/ATF6/CCND1/SERPINH1/ERMP1/DNAJB4/TM7SF3/HSPH1/PTPN1	21
BP	GO:0006611	protein export from nucleus	12/809	58/18800	5.34053035035383e-06	5.34053035035383e-06	9.42329624286249e-05	YWHAE/TXN/AHCYL1/BAG3/CHP1/SFN/TCF7L2/PTPN14/PRKACA/SP100/UHMK1/DUSP16	12
BP	GO:0051591	response to cAMP	15/809	89/18800	5.51022229430139e-06	5.51022229430139e-06	9.63298152061348e-05	APP/AHR/APEX1/SDC1/ZFP36L1/THBD/HMGCS2/NDUFS4/PKD2/FOS/FOSB/SREBF1/COL1A1/AREG/PER1	15
BP	GO:0150116	regulation of cell-substrate junction organization	13/809	68/18800	5.51451186778114e-06	5.51451186778114e-06	9.63298152061348e-05	RAC1/VEGFA/SDC4/SLK/VCL/PTK2/ROCK2/THBS1/LIMS1/MMP14/LIMCH1/PHLDB2/ACTG1	13
BP	GO:0036293	response to decreased oxygen levels	31/809	299/18800	5.8527014077156e-06	5.8527014077156e-06	0.00010100007395672	PDLIM1/SOD2/EGR1/NFE2L2/VEGFA/ENO1/LMNA/HSP90B1/HIF1A/NDRG1/ATP1B1/MMP2/ROCK2/CAT/THBS1/CD24/EPAS1/SLC29A1/SLC2A1/AQP3/ZFP36L1/TGFBR3/MMP14/PMAIP1/ADM/PLAU/PAM/CXCR4/CAV1/MALAT1/RGCC	31
BP	GO:0051348	negative regulation of transferase activity	29/809	270/18800	5.85730245604451e-06	5.85730245604451e-06	0.00010100007395672	CDKN1A/GSTP1/YWHAG/TRIB1/MIDN/GADD45B/HSPB1/IPO7/NR2F2/GADD45A/CAMK2N1/PRDX3/GNAQ/ERRFI1/CHP1/SFN/GPRC5A/WWTR1/PTPRC/LRP5/CDKN1C/CAV1/PKIG/TAF7/PTPN1/BUB3/TNFAIP3/PDCD4/DUSP16	29
BP	GO:0045667	regulation of osteoblast differentiation	19/809	136/18800	5.88237408799063e-06	5.88237408799063e-06	0.00010100007395672	CEBPD/CEBPB/ID3/TOB1/IL6ST/ATRAID/BMPR2/PTK2/CTNNB1/CRIM1/YAP1/JAG1/WWTR1/TWSG1/SMAD5/PRKACA/LRP5/AREG/LTF	19
BP	GO:0051090	regulation of DNA-binding transcription factor activity	41/809	452/18800	5.89750356517395e-06	5.89750356517395e-06	0.00010100007395672	KLF4/APP/HES1/VEGFA/BHLHE40/TRIB1/JUP/ID3/HSPA1B/ID1/PRDX3/SRI/DAP/TRIM8/ZC3H12A/CTNNB1/CLU/SGK1/CAT/CHP1/PIM1/FLOT1/PPP2CB/ANXA4/BCL10/TCF7L2/HDAC2/LRP5/PLPP3/PKD2/LGALS9/CAV1/SP100/LTF/KDM5A/G3BP2/TNFAIP3/TRIM22/HCLS1/JMY/RGCC	41
BP	GO:0002696	positive regulation of leukocyte activation	39/809	421/18800	6.06126197055911e-06	6.06126197055911e-06	0.000103298220694663	CDKN1A/CD81/HES1/NFKBIZ/CD46/XBP1/IL6ST/CTSC/SOX4/THBS1/CD24/IGFBP2/MMP14/NECTIN2/ZMIZ1/PTPRC/BCL10/MDK/LGALS9/CD2/TRBC2/CAV1/CCL2/HLA-DMA/HLA-DRA/LGALS1/HLA-DMB/RUNX3/HLA-DRB1/HLA-DPA1/HLA-DRB5/HSPH1/HLA-DPB1/IGHA1/B2M/HLA-A/HLA-DQA1/IGHG1/HLA-F	39
BP	GO:1901888	regulation of cell junction assembly	24/809	201/18800	6.17454996475449e-06	6.17454996475449e-06	0.000104718095723148	APP/RAC1/VEGFA/SDC4/F11R/PDLIM5/SLK/VCL/VPS35/PTK2/ROCK2/CLDN1/THBS1/LIMS1/EPHA2/FLOT1/MMP14/TJP1/LIMCH1/MYO1C/PRKACA/PHLDB2/ACTG1/CAV1	24
BP	GO:0043123	positive regulation of I-kappaB kinase/NF-kappaB signaling	23/809	188/18800	6.38474131909011e-06	6.38474131909011e-06	0.000107417644119482	FKBP1A/TRIM8/CTNNB1/TNFSF10/TSPAN6/PLK2/SLC20A1/LTBR/NDFIP2/TNFRSF1A/BCL10/BST2/LGALS9/ATP2C1/LGALS1/HLA-DRB1/LTF/DHX36/TRIM22/REL/AKAP13/BIRC3/PIM2	23
BP	GO:0031579	membrane raft organization	8/809	25/18800	6.39521737812886e-06	6.39521737812886e-06	0.000107417644119482	ANXA2/GSN/EMP2/FLOT1/PTPRC/PPT1/CD2/CAV1	8
BP	GO:0050767	regulation of neurogenesis	35/809	361/18800	6.7345350382053e-06	6.7345350382053e-06	0.000112039708229591	RTN4/HES1/VEGFA/BHLHE40/CTNNA1/HIF1A/RAB11A/ID1/IL6ST/BMPR2/CTNNB1/TSPO/SEMA4B/SPINT1/PLXNB2/NPTN/YAP1/CUX1/CAPRIN1/YWHAH/CYFIP1/MDK/HDAC2/SPART/ID4/BHLHE41/CRABP2/TGM2/OBSL1/CXCR4/LDLR/DHX36/B2M/MBP/HMGB2	35
BP	GO:1901653	cellular response to peptide	35/809	361/18800	6.7345350382053e-06	6.7345350382053e-06	0.000112039708229591	APP/LEPROT/PKM/NFE2L2/SOCS3/YWHAG/RAB10/XBP1/ID1/GDF15/PTK2/AHCYL1/APEX1/ROCK2/ERRFI1/ZFP36L1/FBP1/CHMP5/SELENOS/SPINK1/INSR/RAB13/CYFIP1/HMGCS2/MYO1C/RAB31/LGMN/RAB12/CRK/CAV1/SREBF1/INSIG1/PTPN1/VIM/LEPROTL1	35
BP	GO:0001913	T cell mediated cytotoxicity	11/809	50/18800	7.02058115738129e-06	7.02058115738129e-06	0.00011624499307233	CTSH/EMP2/CTSC/NECTIN2/PTPRC/HLA-DRA/HLA-DRB1/B2M/HLA-B/HLA-A/HLA-F	11
BP	GO:0007249	I-kappaB kinase/NF-kappaB signaling	30/809	288/18800	7.51122840942412e-06	7.51122840942412e-06	0.000123782358941801	GSTP1/FKBP1A/HACD3/HSPB1/TRIM8/ZC3H12A/CTNNB1/TNFSF10/ROCK2/TSPAN6/PLK2/SLC20A1/LTBR/NDFIP2/TNFRSF1A/BCL10/BST2/LGALS9/ATP2C1/LGALS1/HLA-DRB1/LTF/DHX36/TNFAIP3/PER1/TRIM22/REL/AKAP13/BIRC3/PIM2	30
BP	GO:1901654	response to ketone	23/809	190/18800	7.6253023119265e-06	7.6253023119265e-06	0.000125072292430364	AHR/IGFBP7/CLDN4/TSPO/ROCK2/SGK1/CLDN1/ERRFI1/THBS1/YAP1/CCND1/TGFBR3/AKR1C2/HMGCS2/BCL2L1/FOS/FOSB/CAV1/A2M/SREBF1/KLF9/NR3C1/MBP	23
BP	GO:0001822	kidney development	31/809	303/18800	7.67067374755446e-06	7.67067374755446e-06	0.000125228559607148	HES1/EGR1/VEGFA/CTSH/SDC4/ID3/TACSTD2/PBX1/SOX4/CTNNB1/CAT/SDC1/CD24/YAP1/LAMA5/FOXC1/EPCAM/JAG1/AKR1B1/WWTR1/ADAMTS1/ITGA3/SMAD5/HMGCS2/MAGED1/SGPL1/PKD2/CDKN1C/PAX8/HPGD/PECAM1	31
BP	GO:1903076	regulation of protein localization to plasma membrane	16/809	103/18800	8.04679668966194e-06	8.04679668966194e-06	0.000130757983906918	LGALS3/TMEM59/SPTBN1/TMBIM1/ITGB1/PGRMC1/EPHA2/ACSL3/AGR2/EGFR/MMP14/ITGA3/BCL2L1/LYPLA1/ATP2C1/RHOG	16
BP	GO:0050821	protein stabilization	23/809	191/18800	8.32424446689111e-06	8.32424446689111e-06	0.000134640191937678	RTN4/GRN/CTNND1/CRTAP/HSPA1B/ATP1B1/LAMP2/SOX4/GNAQ/CLU/BAG1/EFNA1/BAG3/MFSD1/CHP1/PIM1/FLOT1/PFN2/STX12/PLPP3/ATF7IP/STK4/PIM2	23
BP	GO:0002483	antigen processing and presentation of endogenous peptide antigen	7/809	19/18800	8.51845677653128e-06	8.51845677653128e-06	0.000137146534277503	HLA-DRA/HLA-DRB1/B2M/HLA-B/HLA-A/HLA-C/HLA-F	7
BP	GO:0040013	negative regulation of locomotion	37/809	396/18800	8.61690474763096e-06	8.61690474763096e-06	0.000138095156240401	KLF4/RAC1/NFE2L2/CTNNA1/SPINT2/RHOB/TRIB1/JUP/TACSTD2/NR2F2/GADD45A/FBLN1/VCL/SEMA4B/APEX1/RAP2B/THBS1/WASL/CDH1/JAG1/TIMP1/PFN2/IGFBP3/LIMCH1/SERPINE1/BST2/AFDN/CRK/PHLDB2/ADGRG1/CCL2/CLIC4/DCN/COL3A1/SP100/ARHGDIB/RGCC	37
BP	GO:0033674	positive regulation of kinase activity	42/809	476/18800	8.99658925523121e-06	8.99658925523121e-06	0.000143521652189918	CDKN1A/CD81/EGR1/VEGFA/TXN/SDC4/EMP2/HBEGF/DDR1/BMPR2/PTK2/CLU/THBS1/EFNA1/NEDD9/CD24/EPHA2/EGFR/CCND1/INSR/GPRC5A/GPRC5C/ADAM9/PTPRC/BCL10/MAGED1/FGFR3/PKD2/CCDC88A/TCIM/RALB/AREG/HLA-DRB1/LTF/RANBP2/PTPN1/WNK1/CCND2/STK4/RGCC/AKAP13/CALM1	42
BP	GO:0010952	positive regulation of peptidase activity	23/809	192/18800	9.08080846049712e-06	9.08080846049712e-06	0.000144206714260239	APP/GRN/CTSH/ASPH/PERP/BEX3/GSN/CTSD/BCAP31/DAP/FBLN1/CLDN4/TNFSF10/ROCK2/EFNA1/UACA/PMAIP1/BCL10/LGALS9/LGMN/CAV1/LAPTM5/MBP	23
BP	GO:0061951	establishment of protein localization to plasma membrane	12/809	61/18800	9.26619543130335e-06	9.26619543130335e-06	0.000146484889909482	SPTBN1/RAB11A/RAB10/ATP6AP1/VPS35/KRT18/VAMP3/ACSL3/AFDN/LYPLA1/RAB31/ATP2C1	12
BP	GO:0048754	branching morphogenesis of an epithelial tube	20/809	153/18800	9.38572542791036e-06	9.38572542791036e-06	0.000147706129422639	VEGFA/CTSH/TACSTD2/PBX1/DDR1/CTNNB1/EPHA2/YAP1/LAMA5/KDM5B/MMP14/TBX3/MDK/LRP5/MAGED1/PKD2/PAX8/CLIC4/AREG/STK4	20
BP	GO:0034109	homotypic cell-cell adhesion	15/809	93/18800	9.61172570562759e-06	9.61172570562759e-06	0.000149799454600841	CD9/JUP/F11R/HSPB1/IL6ST/DSP/VCL/RAP2B/RDX/CSRP1/DSG2/CXADR/TJP2/PLPP3/ACTG1	15
BP	GO:0045185	maintenance of protein location	15/809	93/18800	9.61172570562759e-06	9.61172570562759e-06	0.000149799454600841	KDELR1/TXN/GSN/SRI/KDELR2/TSPO/HK1/LTBP1/PKD2/CCDC88A/CAV1/INSIG1/SP100/SRGN/G3BP2	15
BP	GO:1905897	regulation of response to endoplasmic reticulum stress	14/809	82/18800	9.64737373333223e-06	9.64737373333223e-06	0.000149799454600841	NFE2L2/XBP1/PPP1R15A/BCAP31/CLU/GRINA/SELENOS/AGR2/ATF6/PMAIP1/BCL2L1/ALOX5/CAV1/PTPN1	14
BP	GO:0016125	sterol metabolic process	20/809	154/18800	1.03591754894516e-05	1.03591754894516e-05	0.000159687709383109	APP/NPC2/LIMA1/HDLBP/CYB5R3/RXRA/APOL1/CAT/FDFT1/NFE2L1/CYB5R1/HMGCS2/LRP5/LIPA/MSMO1/SREBF1/LDLR/INSIG1/SC5D/LBR	20
BP	GO:0097305	response to alcohol	26/809	235/18800	1.03756114879384e-05	1.03756114879384e-05	0.000159687709383109	SOD2/CTNNA1/JUP/AHR/IGFBP7/CTNNB1/EPS8/TSPO/SGK1/CLDN1/CAT/CDH1/SPINK1/CCND1/TGFBR3/GOT2/HDAC2/AKR1C2/HMGCS2/BCL2L1/FOS/FOSB/A2M/SREBF1/HPGD/KLF9	26
BP	GO:0001657	ureteric bud development	15/809	94/18800	1.09886591809172e-05	1.09886591809172e-05	0.000168381162610638	HES1/VEGFA/SDC4/TACSTD2/PBX1/CTNNB1/CAT/SDC1/LAMA5/FOXC1/EPCAM/SMAD5/MAGED1/PKD2/PAX8	15
BP	GO:0051051	negative regulation of transport	41/809	464/18800	1.10968308532845e-05	1.10968308532845e-05	0.000169296169165945	RAC1/LGALS3/YWHAE/ANXA2/HES1/PEA15/PIM3/SNX3/MIDN/TXN/LMAN1/PLSCR1/SRI/VPS35/GSTO1/THBS1/BAG3/PPIF/VAMP3/CHP1/SELENOS/SPINK1/NDFIP2/TNFRSF1A/PROM2/NEDD4L/CYFIP1/ITGAV/PNKD/LYPLA1/PKD2/LGALS9/CAV1/OAZ2/SREBF1/PKIG/INSIG1/SP100/WNK1/CALM1/HLA-F	41
BP	GO:0071375	cellular response to peptide hormone stimulus	30/809	294/18800	1.12796089706357e-05	1.12796089706357e-05	0.000171336485920091	LEPROT/PKM/NFE2L2/SOCS3/YWHAG/RAB10/XBP1/GDF15/PTK2/AHCYL1/APEX1/ROCK2/ERRFI1/ZFP36L1/FBP1/SELENOS/SPINK1/INSR/RAB13/CYFIP1/HMGCS2/MYO1C/RAB31/RAB12/CRK/CAV1/SREBF1/INSIG1/PTPN1/LEPROTL1	30
BP	GO:0051251	positive regulation of lymphocyte activation	35/809	371/18800	1.22025367803483e-05	1.22025367803483e-05	0.000184553290380387	CDKN1A/CD81/HES1/NFKBIZ/CD46/XBP1/IL6ST/SOX4/CD24/IGFBP2/MMP14/ZMIZ1/PTPRC/BCL10/MDK/LGALS9/TRBC2/CAV1/CCL2/HLA-DMA/HLA-DRA/LGALS1/HLA-DMB/RUNX3/HLA-DRB1/HLA-DPA1/HLA-DRB5/HSPH1/HLA-DPB1/IGHA1/B2M/HLA-A/HLA-DQA1/IGHG1/HLA-F	35
BP	GO:0072163	mesonephric epithelium development	15/809	95/18800	1.25378823222105e-05	1.25378823222105e-05	0.00018799743134139	HES1/VEGFA/SDC4/TACSTD2/PBX1/CTNNB1/CAT/SDC1/LAMA5/FOXC1/EPCAM/SMAD5/MAGED1/PKD2/PAX8	15
BP	GO:0072164	mesonephric tubule development	15/809	95/18800	1.25378823222105e-05	1.25378823222105e-05	0.00018799743134139	HES1/VEGFA/SDC4/TACSTD2/PBX1/CTNNB1/CAT/SDC1/LAMA5/FOXC1/EPCAM/SMAD5/MAGED1/PKD2/PAX8	15
BP	GO:0071900	regulation of protein serine/threonine kinase activity	35/809	372/18800	1.29296515943839e-05	1.29296515943839e-05	0.000193043246251733	CDKN1A/GSTP1/VEGFA/TRIB1/IPO7/NR2F2/GADD45A/BMPR2/THBS1/CD24/SFN/EGFR/CCND1/INSR/ADAM9/PTPRC/SERTAD1/LRP5/MAGED1/PKD2/CDKN1C/TCIM/RALB/CAV1/PKIG/LTF/PTPN1/TNFAIP3/PDCD4/CCND2/DUSP16/STK4/RGCC/AKAP13/CALM1	35
BP	GO:0050867	positive regulation of cell activation	39/809	436/18800	1.36938489487768e-05	1.36938489487768e-05	0.000203582910015634	CDKN1A/CD81/HES1/NFKBIZ/CD46/XBP1/IL6ST/CTSC/SOX4/THBS1/CD24/IGFBP2/MMP14/NECTIN2/ZMIZ1/PTPRC/BCL10/MDK/LGALS9/CD2/TRBC2/CAV1/CCL2/HLA-DMA/HLA-DRA/LGALS1/HLA-DMB/RUNX3/HLA-DRB1/HLA-DPA1/HLA-DRB5/HSPH1/HLA-DPB1/IGHA1/B2M/HLA-A/HLA-DQA1/IGHG1/HLA-F	39
BP	GO:1902043	positive regulation of extrinsic apoptotic signaling pathway via death domain receptors	6/809	14/18800	1.39090261736356e-05	1.39090261736356e-05	0.000205905699689101	ATF3/PEA15/TIMP3/THBS1/PMAIP1/STK4	6
BP	GO:0003007	heart morphogenesis	27/809	254/18800	1.47075059990054e-05	1.47075059990054e-05	0.000215896560861119	RTN4/HES1/FKBP1A/VEGFA/HIF1A/TMED2/SOX4/DSP/BMPR2/PTK2/JUN/CTNNB1/FHL2/EFNA1/YAP1/DHRS3/FOXC1/PIM1/JAG1/INSR/TGFBR3/ZMIZ1/ADAMTS1/TBX3/ADGRG6/PKD2/PDCD4	27
BP	GO:0070663	regulation of leukocyte proliferation	27/809	254/18800	1.47075059990054e-05	1.47075059990054e-05	0.000215896560861119	LGALS3/CDKN1A/GSTP1/CD81/HES1/CD46/SDC4/CEBPB/AHR/IL6ST/TNFRSF21/PTK2/CTNNB1/CD24/IGFBP2/PTPRC/TWSG1/BST2/PAWR/LGALS9/HLA-DMB/RAC2/HLA-DRB1/HLA-DPA1/HLA-DPB1/TNFAIP3/HLA-A	27
BP	GO:2001242	regulation of intrinsic apoptotic signaling pathway	21/809	171/18800	1.50377690234633e-05	1.50377690234633e-05	0.000219820988279563	YBX3/PTTG1IP/SOD2/NFE2L2/ENO1/GPX1/HIF1A/XBP1/HSPB1/BCAP31/CLU/GRINA/PPIF/ZNF385A/SELENOS/PMAIP1/BCL2L1/CAV1/PTPN1/IVNS1ABP/CD44	21
BP	GO:0031638	zymogen activation	12/809	64/18800	1.55178436838761e-05	1.55178436838761e-05	0.000225893522749056	ANXA2/CTSH/ENO1/ASPH/PERP/THBS1/CTSL/MMP14/SERPINE1/PLAU/LGMN/C1R	12
BP	GO:0008154	actin polymerization or depolymerization	23/809	199/18800	1.63771337595135e-05	1.63771337595135e-05	0.000236431957145825	RAC1/DSTN/LIMA1/SPTBN1/GSN/CDC42EP4/CTTN/EPS8/NCKAP1/WASL/RDX/CAPG/TRIOBP/ENAH/PFN2/SWAP70/CYFIP1/ARPC1A/WIPF1/CAPZA1/HCLS1/DIAPH1/COTL1	23
BP	GO:1903828	negative regulation of protein localization	23/809	199/18800	1.63771337595135e-05	1.63771337595135e-05	0.000236431957145825	TMEM59/LEPROT/PIM3/CTNNA1/SNX3/MIDN/TMBIM1/TXN/LMAN1/VPS35/ROCK2/BAG3/CHP1/NDFIP2/TRIM29/NEDD4L/BCL2L1/MAGED1/LYPLA1/SREBF1/PKIG/INSIG1/SP100	23
BP	GO:0120192	tight junction assembly	13/809	75/18800	1.68586897556252e-05	1.68586897556252e-05	0.000242382461767035	F11R/CLDN4/ROCK2/CLDN1/EPHA2/CLDN7/RAB13/TJP1/MYO1C/PRKACA/AFDN/ACTG1/PECAM1	13
BP	GO:0003015	heart process	27/809	257/18800	1.81833317449255e-05	1.81833317449255e-05	0.000259926925558491	YWHAE/ATP2A2/GPX1/GSN/JUP/ATP1A1/ATP1B1/HBEGF/SRI/DSP/ZC3H12A/GSTO1/EPAS1/YAP1/DSG2/CXADR/WWTR1/ADM/NEDD4L/SMAD5/PRKACA/CXCR4/CAV1/SREBF1/AKAP13/CALM1/GRK2	27
BP	GO:0150105	protein localization to cell-cell junction	7/809	21/18800	1.82277770183003e-05	1.82277770183003e-05	0.000259926925558491	F11R/DSP/VCL/TJP1/TJP2/ACTG1/PECAM1	7
BP	GO:0034614	cellular response to reactive oxygen species	19/809	147/18800	1.83389158227083e-05	1.83389158227083e-05	0.000260448701821005	SOD2/NFE2L2/RHOB/PRDX5/TXN/PRDX3/NET1/MMP2/JUN/APEX1/CAT/PPIF/EGFR/PLEKHA1/HDAC2/PAWR/PKD2/FOS/TNFAIP3	19
BP	GO:0032386	regulation of intracellular transport	32/809	332/18800	1.86279624781147e-05	1.86279624781147e-05	0.000263482665522534	YWHAE/ANXA2/CD81/LEPROT/SNX3/TXN/CHMP3/JUP/LMAN1/BCAP31/VPS35/ZC3H12A/BAG3/RDX/CDH1/CHP1/SFN/TMEM30B/TCF7L2/MYO1C/PTPN14/PRKACA/OAZ2/SREBF1/PKIG/INSIG1/RAC2/LCP1/SP100/UHMK1/PTPN1/HCLS1	32
BP	GO:0071356	cellular response to tumor necrosis factor	25/809	229/18800	1.92026793646354e-05	1.92026793646354e-05	0.000270516522967847	YBX3/GSTP1/HES1/NFE2L2/ASAH1/HSPA1B/TNFRSF21/ZC3H12A/CLDN1/THBS1/LIMS1/KRT18/RRAGA/ZFP36L1/CXCL8/PPP2CB/TNFRSF1A/TXNDC17/CCL2/COL1A1/LAPTM5/TNFAIP3/HIPK1/BIRC3/ZFP36L2	25
BP	GO:0042129	regulation of T cell proliferation	21/809	174/18800	1.96368034117337e-05	1.96368034117337e-05	0.000275521245079451	LGALS3/CD81/HES1/CD46/SDC4/CEBPB/IL6ST/TNFRSF21/CTNNB1/CD24/IGFBP2/PTPRC/TWSG1/PAWR/LGALS9/HLA-DMB/RAC2/HLA-DRB1/HLA-DPA1/HLA-DPB1/HLA-A	21
BP	GO:0001823	mesonephros development	15/809	99/18800	2.08491813672606e-05	2.08491813672606e-05	0.000291361822980792	HES1/VEGFA/SDC4/TACSTD2/PBX1/CTNNB1/CAT/SDC1/LAMA5/FOXC1/EPCAM/SMAD5/MAGED1/PKD2/PAX8	15
BP	GO:0031529	ruffle organization	11/809	56/18800	2.21126892606641e-05	2.21126892606641e-05	0.000307787861841662	RAC1/LIMA1/TACSTD2/EPS8/RDX/PFN2/PLEKHA1/CYFIP1/SH3YL1/CAV1/RHOG	11
BP	GO:1902652	secondary alcohol metabolic process	19/809	149/18800	2.22466635095022e-05	2.22466635095022e-05	0.000308423877143015	APP/NPC2/LIMA1/HDLBP/CYB5R3/RXRA/APOL1/CAT/FDFT1/NFE2L1/HMGCS2/IDH1/LRP5/MSMO1/SREBF1/LDLR/INSIG1/SC5D/LBR	19
BP	GO:0007568	aging	20/809	163/18800	2.41539944131206e-05	2.41539944131206e-05	0.000333543197242136	CANX/SOD2/NFE2L2/CTNNA1/GPX1/SERPING1/CTSC/MMP2/TSPO/APEX1/CLDN1/CAT/IGFBP2/TIMP1/ADM/CDKN1C/FOS/SREBF1/COL4A2/MBP	20
BP	GO:0043281	regulation of cysteine-type endopeptidase activity involved in apoptotic process	23/809	204/18800	2.44707480700483e-05	2.44707480700483e-05	0.000336586874614548	KLF4/VEGFA/CTSH/GPX1/PRDX5/BEX3/GSN/CTSD/BCAP31/PRDX3/DAP/IFI6/TNFSF10/THBS1/SFN/UACA/PMAIP1/BCL10/LGALS9/LAPTM5/RPS6KA3/BIRC3/CD44	23
BP	GO:0007178	transmembrane receptor protein serine/threonine kinase signaling pathway	34/809	368/18800	2.49696474206633e-05	2.49696474206633e-05	0.000341993433251071	HES1/FKBP1A/EGR1/SPTBN1/RBPMS/ID1/TOB1/GDF15/BMPR2/PTK2/JUN/THBS1/CRIM1/TGFBR3/ZMIZ1/WWTR1/ADAM9/ITGB6/TWSG1/ITGA3/SMAD5/SPART/LTBP1/HTRA1/CDKN1C/FOS/FSTL1/CAV1/HPGD/COL1A2/COL3A1/LNPEP/PDCD4/VIM	34
BP	GO:0043618	regulation of transcription from RNA polymerase II promoter in response to stress	10/809	47/18800	2.50595971577766e-05	2.50595971577766e-05	0.000341993433251071	ATF3/EGR1/NFE2L2/VEGFA/HIF1A/CEBPB/JUN/BAG3/EPAS1/ATF6	10
BP	GO:2000810	regulation of bicellular tight junction assembly	7/809	22/18800	2.57441372700194e-05	2.57441372700194e-05	0.00034996842760268	F11R/ROCK2/CLDN1/EPHA2/TJP1/MYO1C/PRKACA	7
BP	GO:0007623	circadian rhythm	23/809	205/18800	2.64676362527876e-05	2.64676362527876e-05	0.000358409158396581	EGR1/BHLHE40/AHR/ID3/ID1/KLF10/GNAQ/CLDN4/ROCK2/ZFHX3/CSNK1E/HDAC2/ID4/BHLHE41/MAGED1/IMPDH2/SREBF1/KLF9/KDM5A/KDM2A/PER1/KMT2A/MYCBP2	23
BP	GO:0032963	collagen metabolic process	15/809	101/18800	2.65963310357218e-05	2.65963310357218e-05	0.000358761319681205	CST3/CTSB/HIF1A/ITGB1/MMP2/ERRFI1/CTSL/MMP14/SERPINH1/HDAC2/MMP7/COL1A1/COL1A2/VIM/RGCC	15
BP	GO:0002237	response to molecule of bacterial origin	33/809	354/18800	2.73595854954439e-05	2.73595854954439e-05	0.000367637507122989	GSTP1/SOD2/TRIB1/CEBPB/XBP1/PRDX3/ZC3H12A/TSPO/CLDN1/CD24/THBD/CHMP5/SELENOS/CXCL8/ADM/ADAM9/BCL10/HDAC2/SERPINE1/CXCL2/HMGCS2/LGALS9/FOS/CCL2/HPGD/SLPI/LTF/RPS6KA3/B2M/TNFAIP3/PDCD4/VIM/HMGB2	33
BP	GO:0051222	positive regulation of protein transport	29/809	293/18800	2.78424347797004e-05	2.78424347797004e-05	0.000372692240507463	YWHAE/CD81/LEPROT/HIF1A/JUP/BCAP31/CD2AP/SOX4/SRI/VPS35/ZC3H12A/BAG3/LRRC8A/ACSL3/CDH1/CHP1/SFN/TMEM30B/ADAM9/TCF7L2/MYO1C/PRKACA/ATP2C1/TM7SF3/ACSL4/OAZ2/RAC2/HLA-DRB1/HCLS1	29
BP	GO:0001916	positive regulation of T cell mediated cytotoxicity	8/809	30/18800	2.85805038658152e-05	2.85805038658152e-05	0.000381111660629332	NECTIN2/PTPRC/HLA-DRA/HLA-DRB1/B2M/HLA-B/HLA-A/HLA-F	8
BP	GO:0061180	mammary gland epithelium development	12/809	68/18800	2.93855549670686e-05	2.93855549670686e-05	0.000389842918911994	RTN4/GPX1/HIF1A/CEBPB/DDR1/EPHA2/IRF6/CCND1/KDM5B/TBX3/LRP5/AREG	12
BP	GO:0008203	cholesterol metabolic process	18/809	139/18800	2.94584525649678e-05	2.94584525649678e-05	0.000389842918911994	APP/NPC2/LIMA1/HDLBP/CYB5R3/RXRA/APOL1/CAT/FDFT1/NFE2L1/HMGCS2/LRP5/MSMO1/SREBF1/LDLR/INSIG1/SC5D/LBR	18
BP	GO:0090557	establishment of endothelial intestinal barrier	5/809	10/18800	3.0658340880278e-05	3.0658340880278e-05	0.000404190797940983	F11R/CLDN1/TJP1/TJP2/AFDN	5
BP	GO:0032570	response to progesterone	9/809	39/18800	3.20282203604507e-05	3.20282203604507e-05	0.000420663487836707	CLDN4/TSPO/THBS1/YAP1/FOS/FOSB/CAV1/SREBF1/MBP	9
BP	GO:0030100	regulation of endocytosis	23/809	208/18800	3.33688740685215e-05	3.33688740685215e-05	0.000436630368749943	CD63/RAC1/LGALS3/ANXA2/VEGFA/CD151/CD2AP/CLU/WASL/EHD4/FLOT1/INSR/PROM2/NEDD4L/SERPINE1/RAB4A/ITGAV/PPT1/RAB31/ANO6/CAV1/PTPN1/B2M	23
BP	GO:0070830	bicellular tight junction assembly	12/809	69/18800	3.4197215935473e-05	3.4197215935473e-05	0.000445425582100245	F11R/CLDN4/ROCK2/CLDN1/EPHA2/CLDN7/RAB13/TJP1/MYO1C/PRKACA/AFDN/PECAM1	12
BP	GO:0045444	fat cell differentiation	25/809	237/18800	3.43258797340105e-05	3.43258797340105e-05	0.000445425582100245	KLF4/HES1/CEBPD/SOD2/GPX1/CEBPB/XBP1/KLF5/ZC3H12A/YAP1/ZFP36L1/ZNF385A/PIM1/JAG1/CCND1/LAMB3/WWTR1/TCF7L2/ID4/LRP5/ALOX5/SREBF1/INSIG1/STK4/ZFP36L2	25
BP	GO:0001570	vasculogenesis	13/809	80/18800	3.4423519677226e-05	3.4423519677226e-05	0.000445425582100245	VEGFA/EMP2/CTNNB1/QKI/EPHA2/YAP1/ZFP36L1/TGFBR3/ZMIZ1/ADM/ITGAV/SGPL1/CAV1	13
BP	GO:0060055	angiogenesis involved in wound healing	8/809	31/18800	3.70774308584177e-05	3.70774308584177e-05	0.000476238363076968	VEGFA/GPX1/XBP1/PRCP/SERPINE1/ALOX5/CXCR4/TNFAIP3	8
BP	GO:1900027	regulation of ruffle assembly	8/809	31/18800	3.70774308584177e-05	3.70774308584177e-05	0.000476238363076968	TACSTD2/EPS8/RDX/PFN2/CYFIP1/SH3YL1/CAV1/RHOG	8
BP	GO:0046822	regulation of nucleocytoplasmic transport	15/809	104/18800	3.78372435951532e-05	3.78372435951532e-05	0.000484217511055769	YWHAE/TXN/JUP/ZC3H12A/BAG3/CDH1/CHP1/SFN/TCF7L2/PTPN14/PRKACA/PKIG/SP100/UHMK1/HCLS1	15
BP	GO:0051960	regulation of nervous system development	38/809	440/18800	3.81536003939688e-05	3.81536003939688e-05	0.000486484055734086	RTN4/HES1/VEGFA/BHLHE40/CTNNA1/HIF1A/RAB11A/ID1/IL6ST/CTSC/BMPR2/TNFRSF21/CTNNB1/TSPO/SEMA4B/SPINT1/PLXNB2/NPTN/YAP1/CUX1/CAPRIN1/YWHAH/CYFIP1/MDK/HDAC2/SPART/ID4/BHLHE41/RARG/CRABP2/TGM2/OBSL1/CXCR4/LDLR/DHX36/B2M/MBP/HMGB2	38
BP	GO:0045598	regulation of fat cell differentiation	18/809	142/18800	3.93341174071259e-05	3.93341174071259e-05	0.00049709780786414	HES1/SOD2/CEBPB/XBP1/KLF5/ZC3H12A/YAP1/ZFP36L1/ZNF385A/PIM1/JAG1/WWTR1/ID4/LRP5/ALOX5/INSIG1/STK4/ZFP36L2	18
BP	GO:0045445	myoblast differentiation	13/809	81/18800	3.94128617473482e-05	3.94128617473482e-05	0.00049709780786414	ITGB1/ID3/SDC1/EPAS1/LRRC8A/ZFP36L1/JAG1/IGFBP3/TBX3/TCF7L2/LGALS1/IFRD1/BTG1	13
BP	GO:0120193	tight junction organization	13/809	81/18800	3.94128617473482e-05	3.94128617473482e-05	0.00049709780786414	F11R/CLDN4/ROCK2/CLDN1/EPHA2/CLDN7/RAB13/TJP1/MYO1C/PRKACA/AFDN/ACTG1/PECAM1	13
BP	GO:0002683	negative regulation of immune system process	37/809	425/18800	4.05767961475688e-05	4.05767961475688e-05	0.000509937093577361	CD59/LGALS3/GRN/GPX1/TRIB1/CD46/SDC4/CEBPB/AHR/SERPING1/TNFRSF21/ZC3H12A/CTNNB1/THBS1/WASL/SELENOS/PLK2/PTPRC/TWSG1/MDK/BST2/PAWR/LGALS9/CRK/A2M/CCL2/LDLR/RUNX3/COL3A1/HLA-DRB1/LTF/LAPTM5/TNFAIP3/HLA-B/HLA-A/TSC22D3/HLA-F	37
BP	GO:0050679	positive regulation of epithelial cell proliferation	23/809	211/18800	4.18464165329874e-05	4.18464165329874e-05	0.000524007758811489	RTN4/GRN/VEGFA/HIF1A/XBP1/ID1/BMPR2/JUN/CTNNB1/CLDN1/LAMB1/LAMC1/YAP1/EGFR/SPINK1/CCND1/KDM5B/MDK/TCF7L2/HTRA1/AREG/TNFAIP3/HMGB2	23
BP	GO:0030336	negative regulation of cell migration	32/809	346/18800	4.20507566838065e-05	4.20507566838065e-05	0.000524685945238924	KLF4/RAC1/NFE2L2/RHOB/TRIB1/JUP/TACSTD2/NR2F2/GADD45A/VCL/APEX1/RAP2B/THBS1/WASL/CDH1/JAG1/TIMP1/PFN2/IGFBP3/LIMCH1/SERPINE1/BST2/AFDN/PHLDB2/ADGRG1/CCL2/CLIC4/DCN/COL3A1/SP100/ARHGDIB/RGCC	32
BP	GO:0042476	odontogenesis	17/809	130/18800	4.28916975037499e-05	4.28916975037499e-05	0.000533274186233174	CTNNA1/PERP/ID3/CTNNB1/SDC1/LAMB1/AQP3/LAMA5/FOXC1/ADM/ITGB6/HDAC2/SERPINE1/HTRA1/PAM/COL1A1/COL1A2	17
BP	GO:1903078	positive regulation of protein localization to plasma membrane	11/809	60/18800	4.35076302784494e-05	4.35076302784494e-05	0.000539013904046933	LGALS3/SPTBN1/ITGB1/PGRMC1/EPHA2/ACSL3/AGR2/EGFR/ITGA3/ATP2C1/RHOG	11
BP	GO:0042176	regulation of protein catabolic process	35/809	395/18800	4.54815145369696e-05	4.54815145369696e-05	0.000561477205684218	CST3/PTTG1IP/ANXA2/CD81/NFE2L2/GPX1/TRIB1/SNX3/HSPA1B/BCAP31/TIMP3/CTSC/LAPTM4B/ATRAID/VPS35/PTK2/CLU/EFNA1/RDX/TIMP2/CDH1/PLK2/EGFR/TIMP1/NEDD4L/ADAM9/CSNK1E/PRKACA/CAV1/OAZ2/LDLR/LAPTM5/TNFAIP3/RNF19A/MYCBP2	35
BP	GO:0051592	response to calcium ion	18/809	144/18800	4.74541443467321e-05	4.74541443467321e-05	0.000582013435411059	JUN/AHCYL1/CPNE3/THBS1/SDC1/AQP3/PPIF/CCND1/ADAM9/S100A16/PKD2/LGMN/FOS/ACTG1/FOSB/CAV1/CLIC4/CALM1	18
BP	GO:0032231	regulation of actin filament bundle assembly	15/809	106/18800	4.74781975406882e-05	4.74781975406882e-05	0.000582013435411059	RAC1/SDC4/F11R/ID1/TACSTD2/ROCK2/RDX/PFN2/SWAP70/TJP1/LIMCH1/CCDC88A/PHLDB2/ACTG1/RGCC	15
BP	GO:0045860	positive regulation of protein kinase activity	35/809	396/18800	4.78917461752339e-05	4.78917461752339e-05	0.000585030200793527	CDKN1A/EGR1/VEGFA/TXN/SDC4/EMP2/HBEGF/BMPR2/PTK2/CLU/THBS1/EFNA1/NEDD9/CD24/EGFR/CCND1/INSR/GPRC5A/GPRC5C/ADAM9/PTPRC/MAGED1/PKD2/CCDC88A/TCIM/RALB/AREG/LTF/PTPN1/WNK1/CCND2/STK4/RGCC/AKAP13/CALM1	35
BP	GO:0032496	response to lipopolysaccharide	31/809	333/18800	4.87446505542497e-05	4.87446505542497e-05	0.000593374271738693	GSTP1/SOD2/TRIB1/CEBPB/XBP1/PRDX3/ZC3H12A/TSPO/CLDN1/THBD/CHMP5/SELENOS/CXCL8/ADM/ADAM9/BCL10/HDAC2/SERPINE1/CXCL2/HMGCS2/LGALS9/FOS/CCL2/HPGD/SLPI/LTF/RPS6KA3/TNFAIP3/PDCD4/VIM/HMGB2	31
BP	GO:0002449	lymphocyte mediated immunity	33/809	365/18800	5.02588429962113e-05	5.02588429962113e-05	0.000609682382691613	CD81/TUBB/CTSH/CD46/AHR/EMP2/SERPING1/CTSC/CLU/JAG1/NECTIN2/PTPRC/SWAP70/BCL10/LGALS9/CRK/TRBC2/C1R/HLA-DMA/C1S/HLA-DRA/HLA-DMB/HLA-DRB1/HLA-DPA1/HLA-DRB5/HLA-DPB1/IGHA1/B2M/HLA-B/HLA-A/HLA-DQA1/IGHG1/HLA-F	33
BP	GO:0060395	SMAD protein signal transduction	13/809	83/18800	5.13108445068681e-05	5.13108445068681e-05	0.000620290267413204	SPTBN1/RBPMS/TOB1/GDF15/BMPR2/JUN/ZMIZ1/WWTR1/ITGB6/SMAD5/FOS/LNPEP/VIM	13
BP	GO:1905475	regulation of protein localization to membrane	20/809	172/18800	5.25756287027763e-05	5.25756287027763e-05	0.000633388427094427	LGALS3/CD81/TMEM59/SPTBN1/TMBIM1/ITGB1/GSN/PGRMC1/EPHA2/ACSL3/CHP1/AGR2/EGFR/MMP14/ITGA3/BCL2L1/MYO1C/LYPLA1/ATP2C1/RHOG	20
BP	GO:0008347	glial cell migration	10/809	51/18800	5.29237041558242e-05	5.29237041558242e-05	0.000634462161377324	CD9/RTN4/MBOAT7/CTNNB1/TSPO/LAMB1/MMP14/ZMIZ1/ADGRG1/CCL2	10
BP	GO:0051098	regulation of binding	33/809	366/18800	5.30279613034256e-05	5.30279613034256e-05	0.000634462161377324	KLF4/APP/ANXA2/CDKN1A/HES1/ATP2A2/FKBP1A/TXN/ID1/SRI/EIF4A3/JUN/CTNNB1/PTPRF/FOXC1/FLOT1/PHLDA2/PPP2CB/TGFBR3/CSNK1E/TCF7L2/HDAC2/PRKACA/CRK/RALB/CAV1/SLPI/SP100/B2M/STK4/CALM1/PBXIP1/HMGB2	33
BP	GO:0010975	regulation of neuron projection development	37/809	431/18800	5.45683742976941e-05	5.45683742976941e-05	0.000650664394805269	KLF4/RTN4/SCARB2/GRN/HES1/NFE2L2/VEGFA/SNX3/RAB11A/ID1/PDLIM5/BMPR2/ITM2C/SEMA4B/PLXNB2/ITGA6/PTPRF/NPTN/EFNA1/CUX1/CAPRIN1/NEDD4L/YWHAH/CAMSAP2/CYFIP1/ITGA3/MDK/HDAC2/SPART/CRABP2/OBSL1/CCDC88A/CRK/DHX36/B2M/VIM/MBP	37
BP	GO:0001558	regulation of cell growth	36/809	415/18800	5.53292713915606e-05	5.53292713915606e-05	0.000656734871163649	RTN4/CDKN1A/VEGFA/ENO1/RAB11A/HSPA1B/IGFBP7/EI24/IGFBP4/HBEGF/DDR1/NET1/BMPR2/CTTN/SEMA4B/SGK1/KRT17/YAP1/FBP1/SFN/EGFR/MMP14/NEDD4L/DPYSL2/CYFIP1/TMEM97/BST2/SPART/CXCL16/PPT1/CRABP2/CXCR4/ITSN2/RPS6KA3/BTG1/TSPYL2	36
BP	GO:0032535	regulation of cellular component size	32/809	351/18800	5.54534340595398e-05	5.54534340595398e-05	0.000656734871163649	RAC1/DSTN/RTN4/LIMA1/VEGFA/SPTBN1/RAB11A/GSN/PPP1R15A/BMPR2/CDC42EP4/CLCN3/CTTN/EPS8/NCKAP1/SEMA4B/RDX/LRRC8A/CAPG/TRIOBP/PFN2/SWAP70/DPYSL2/CYFIP1/SPART/RARG/CRABP2/ARPC1A/ANO6/CAPZA1/HCLS1/COTL1	32
BP	GO:0050900	leukocyte migration	34/809	384/18800	5.90313795184049e-05	5.90313795184049e-05	0.000696746616719723	APP/RAC1/CD9/LGALS3/CD81/VEGFA/ITGB1/F11R/PTK2/EPS8/ITGA6/THBS1/WASL/CXCL8/MMP14/CXADR/SWAP70/ITGA3/MDK/MTUS1/SERPINE1/CXCL2/CXCL16/ALOX5/LGALS9/LGMN/CRK/CXCR4/ANO6/CCL2/RAC2/PECAM1/WNK1/RHOG	34
BP	GO:0031952	regulation of protein autophosphorylation	9/809	42/18800	6.00248402126175e-05	6.00248402126175e-05	0.00070608699154945	VEGFA/JUN/RAP2B/ERRFI1/TNKS1BP1/CHP1/PTPRC/CAV1/CALM1	9
BP	GO:0048771	tissue remodeling	20/809	174/18800	6.19630379728909e-05	6.19630379728909e-05	0.000726440561752119	CST3/TMBIM1/HIF1A/CAPN1/MMP2/BMPR2/CTNNB1/ELF3/ROCK2/EPHA2/EPAS1/FOXC1/JAG1/TIMP1/MMP14/MDK/LRP5/LIPA/CAV1/TNFAIP3	20
BP	GO:0031099	regeneration	21/809	188/18800	6.24158601634256e-05	6.24158601634256e-05	0.00072930202387752	KLF4/CD9/GRN/CDKN1A/CD81/CTNNA1/GPX1/CEBPB/MMP2/KLF5/JUN/TSPO/PTPRF/CLDN1/YAP1/CCND1/TGFBR3/ADM/MDK/PTPN12/LCP1	21
BP	GO:0042063	gliogenesis	28/809	291/18800	6.27996465298901e-05	6.27996465298901e-05	0.000731340445027036	APP/CD9/RTN4/GRN/HES1/NDRG1/IL6ST/SOX4/TNFRSF21/MBOAT7/CTNNB1/TSPO/SPINT1/CLU/LAMB1/MMP14/ZMIZ1/NFIB/ADGRG6/MDK/HDAC2/ID4/CXCR4/ADGRG1/CCL2/LDLR/AREG/VIM	28
BP	GO:0014074	response to purine-containing compound	17/809	134/18800	6.32829482917758e-05	6.32829482917758e-05	0.000734520389510068	APP/HSP90B1/AHR/APEX1/SDC1/ZFP36L1/THBD/HDAC2/HMGCS2/NDUFS4/PKD2/FOS/FOSB/SREBF1/COL1A1/AREG/PER1	17
BP	GO:0050730	regulation of peptidyl-tyrosine phosphorylation	26/809	261/18800	6.39412786541447e-05	6.39412786541447e-05	0.000739704091506122	APP/CD81/HES1/VEGFA/SOCS3/IL6ST/HBEGF/RAP2B/ERRFI1/EFNA1/NEDD9/CD24/EHD4/EGFR/SPINK1/GPRC5A/TNFRSF1A/PTPRC/HDAC2/FGFR3/CAV1/AREG/PECAM1/PTPN1/HCLS1/CD44	26
BP	GO:0060343	trabecula formation	7/809	25/18800	6.48066668780035e-05	6.48066668780035e-05	0.000747241019170031	FKBP1A/MMP2/FHL2/TGFBR3/ADAMTS1/ADGRG6/COL1A1	7
BP	GO:0002460	adaptive immune response based on somatic recombination of immune receptors built from immunoglobulin superfamily domains	33/809	370/18800	6.55415464318557e-05	6.55415464318557e-05	0.000753228506258065	CD81/CTSH/NFKBIZ/CD46/AHR/EMP2/SERPING1/CTSC/ZC3H12A/CLU/JAG1/NECTIN2/PTPRC/SWAP70/BCL10/TRBC2/C1R/HLA-DMA/C1S/HLA-DRA/HLA-DMB/HLA-DRB1/HLA-DPA1/HLA-DRB5/HLA-DPB1/IGHA1/B2M/TNFAIP3/HLA-B/HLA-A/HLA-DQA1/IGHG1/HLA-F	33
BP	GO:0071229	cellular response to acid chemical	13/809	85/18800	6.62156570673645e-05	6.62156570673645e-05	0.000758480641265169	VEGFA/CEBPB/XBP1/MMP2/RRAGA/EGFR/HMGCS2/BCL2L1/PKD2/COL6A1/COL1A1/COL1A2/COL3A1	13
BP	GO:0045807	positive regulation of endocytosis	14/809	97/18800	6.75770699484508e-05	6.75770699484508e-05	0.000771545562982141	CD63/ANXA2/VEGFA/CD151/CLU/WASL/FLOT1/INSR/NEDD4L/SERPINE1/PPT1/RAB31/ANO6/B2M	14
BP	GO:0016055	Wnt signaling pathway	38/809	452/18800	6.78807263151657e-05	6.78807263151657e-05	0.000772488018652615	KLF4/APP/RAC1/CTNND1/EGR1/SNX3/JUP/ATP6AP2/IGFBP4/SOX4/VPS35/GNAQ/CTNNB1/SDC1/CD24/YAP1/IGFBP2/EGFR/CCND1/SPIN1/WWTR1/NDRG2/CSNK1E/ITGA3/MDK/TCF7L2/RARG/LRP5/PLPP3/PKD2/CAV1/COL1A1/TLE3/TNFAIP3/WNK1/STK4/PBXIP1/RNF213	38
BP	GO:0042692	muscle cell differentiation	34/809	387/18800	6.88600362901106e-05	6.88600362901106e-05	0.000781088381568274	CD9/CD81/HES1/ATP2A2/SOD2/VEGFA/LMNA/GPX1/ITGB1/XBP1/ACTN1/MYOF/PDLIM5/GDF15/PLD3/BMPR2/KRT19/KLF5/CTNNB1/FHL2/QKI/SDC1/FLOT1/CSRP1/MMP14/CXADR/ADM/TBX3/BHLHE41/OBSL1/ACTG1/CD53/PDCD4/AKAP13	34
BP	GO:0002685	regulation of leukocyte migration	23/809	218/18800	6.95773524879528e-05	6.95773524879528e-05	0.000786670866658202	APP/RAC1/CD9/LGALS3/CD81/VEGFA/PTK2/THBS1/WASL/CXCL8/MMP14/SWAP70/MDK/MTUS1/SERPINE1/LGALS9/LGMN/CRK/ANO6/CCL2/RAC2/WNK1/RHOG	23
BP	GO:0045669	positive regulation of osteoblast differentiation	12/809	74/18800	6.99147868258234e-05	6.99147868258234e-05	0.000787936086502234	CEBPD/CEBPB/IL6ST/ATRAID/BMPR2/CTNNB1/YAP1/JAG1/WWTR1/SMAD5/LRP5/LTF	12
BP	GO:0042098	T cell proliferation	22/809	204/18800	7.16551605811293e-05	7.16551605811293e-05	0.000804953386254081	LGALS3/CD81/HES1/CD46/SDC4/CEBPB/CD151/IL6ST/TNFRSF21/CTNNB1/CD24/IGFBP2/PTPRC/TWSG1/PAWR/LGALS9/HLA-DMB/RAC2/HLA-DRB1/HLA-DPA1/HLA-DPB1/HLA-A	22
BP	GO:1902905	positive regulation of supramolecular fiber organization	20/809	176/18800	7.28116966457285e-05	7.28116966457285e-05	0.000814183018702743	APP/RAC1/DSTN/GPX1/SDC4/GSN/HSPA1B/ID1/CDC42EP4/CTTN/NCKAP1/CLU/ROCK2/WASL/PFN2/SWAP70/LIMCH1/CYFIP1/CCDC88A/RGCC	20
BP	GO:0046596	regulation of viral entry into host cell	9/809	43/18800	7.30431243046765e-05	7.30431243046765e-05	0.000814183018702743	IFITM3/SNX3/GSN/TRIM8/NECTIN2/LGALS9/LGALS1/HLA-DRB1/TRIM22	9
BP	GO:1904951	positive regulation of establishment of protein localization	29/809	309/18800	7.31758946908793e-05	7.31758946908793e-05	0.000814183018702743	YWHAE/CD81/LEPROT/HIF1A/JUP/BCAP31/CD2AP/SOX4/SRI/VPS35/ZC3H12A/BAG3/LRRC8A/ACSL3/CDH1/CHP1/SFN/TMEM30B/ADAM9/TCF7L2/MYO1C/PRKACA/ATP2C1/TM7SF3/ACSL4/OAZ2/RAC2/HLA-DRB1/HCLS1	29
BP	GO:0090066	regulation of anatomical structure size	40/809	487/18800	7.34685648467174e-05	7.34685648467174e-05	0.000814844333253986	RAC1/DSTN/RTN4/LIMA1/SOD2/VEGFA/SPTBN1/GPX1/RAB11A/GSN/PPP1R15A/MMP2/BMPR2/CDC42EP4/CLCN3/CTTN/EPS8/NCKAP1/SEMA4B/ROCK2/RDX/LRRC8A/CAPG/TRIOBP/FOXC1/PFN2/ADM/SWAP70/DPYSL2/CYFIP1/SCPEP1/SPART/RARG/CRABP2/ARPC1A/ANO6/CAV1/CAPZA1/HCLS1/COTL1	40
BP	GO:0060263	regulation of respiratory burst	6/809	18/18800	7.41450659776898e-05	7.41450659776898e-05	0.000819745083211034	RAC1/GRN/INSR/RAC2/IGHA1/JCHAIN	6
BP	GO:0198738	cell-cell signaling by wnt	38/809	454/18800	7.45082465169636e-05	7.45082465169636e-05	0.00082116178047419	KLF4/APP/RAC1/CTNND1/EGR1/SNX3/JUP/ATP6AP2/IGFBP4/SOX4/VPS35/GNAQ/CTNNB1/SDC1/CD24/YAP1/IGFBP2/EGFR/CCND1/SPIN1/WWTR1/NDRG2/CSNK1E/ITGA3/MDK/TCF7L2/RARG/LRP5/PLPP3/PKD2/CAV1/COL1A1/TLE3/TNFAIP3/WNK1/STK4/PBXIP1/RNF213	38
BP	GO:0034620	cellular response to unfolded protein	14/809	98/18800	7.57714399002111e-05	7.57714399002111e-05	0.000832457494302551	ATF3/NFE2L2/XBP1/HSPA1B/PPP1R15A/TMED2/BAG3/SELENOS/AGR2/ATF6/CCND1/ERMP1/TM7SF3/PTPN1	14
BP	GO:0032507	maintenance of protein location in cell	11/809	64/18800	8.07215408096234e-05	8.07215408096234e-05	0.000881298664299803	KDELR1/TXN/GSN/KDELR2/TSPO/HK1/CCDC88A/CAV1/INSIG1/SP100/SRGN	11
BP	GO:0080164	regulation of nitric oxide metabolic process	11/809	64/18800	8.07215408096234e-05	8.07215408096234e-05	0.000881298664299803	KLF4/RAC1/SOD2/ZC3H12A/TSPO/CLU/ROCK2/SELENOS/INSR/PKD2/CAV1	11
BP	GO:0072009	nephron epithelium development	15/809	111/18800	8.15683458366282e-05	8.15683458366282e-05	0.000887769601022361	HES1/VEGFA/TACSTD2/PBX1/CTNNB1/CD24/YAP1/LAMA5/FOXC1/JAG1/WWTR1/MAGED1/PKD2/PAX8/PECAM1	15
BP	GO:0030218	erythrocyte differentiation	16/809	124/18800	8.40279053773994e-05	8.40279053773994e-05	0.000906070883520431	VEGFA/HIF1A/HSPA1B/FAM210B/EPAS1/ZFP36L1/RBFOX2/TGFBR3/PRMT1/TMEM14C/SMAD5/B2M/HCLS1/ETS1/KMT2E/HMGB2	16
BP	GO:0046683	response to organophosphorus	16/809	124/18800	8.40279053773994e-05	8.40279053773994e-05	0.000906070883520431	APP/HSP90B1/AHR/APEX1/SDC1/ZFP36L1/THBD/HMGCS2/NDUFS4/PKD2/FOS/FOSB/SREBF1/COL1A1/AREG/PER1	16
BP	GO:1904375	regulation of protein localization to cell periphery	16/809	124/18800	8.40279053773994e-05	8.40279053773994e-05	0.000906070883520431	LGALS3/TMEM59/SPTBN1/TMBIM1/ITGB1/PGRMC1/EPHA2/ACSL3/AGR2/EGFR/MMP14/ITGA3/BCL2L1/LYPLA1/ATP2C1/RHOG	16
BP	GO:0019883	antigen processing and presentation of endogenous antigen	7/809	26/18800	8.54074178010643e-05	8.54074178010643e-05	0.00091249708572906	HLA-DRA/HLA-DRB1/B2M/HLA-B/HLA-A/HLA-C/HLA-F	7
BP	GO:0033598	mammary gland epithelial cell proliferation	7/809	26/18800	8.54074178010643e-05	8.54074178010643e-05	0.00091249708572906	RTN4/GPX1/CEBPB/EPHA2/CCND1/KDM5B/AREG	7
BP	GO:0036296	response to increased oxygen levels	7/809	26/18800	8.54074178010643e-05	8.54074178010643e-05	0.00091249708572906	SOD2/ATP6AP1/MMP2/CAT/HDAC2/CAV1/COL1A1	7
BP	GO:0030834	regulation of actin filament depolymerization	10/809	54/18800	8.820932091666e-05	8.820932091666e-05	0.000935406048768255	DSTN/LIMA1/SPTBN1/GSN/EPS8/RDX/CAPG/TRIOBP/SWAP70/CAPZA1	10
BP	GO:0060443	mammary gland morphogenesis	9/809	44/18800	8.83548648053172e-05	8.83548648053172e-05	0.000935406048768255	CAPN1/DDR1/ELF3/EPHA2/KDM5B/TBX3/LRP5/CAV1/AREG	9
BP	GO:0097178	ruffle assembly	9/809	44/18800	8.83548648053172e-05	8.83548648053172e-05	0.000935406048768255	RAC1/TACSTD2/EPS8/RDX/PFN2/CYFIP1/SH3YL1/CAV1/RHOG	9
BP	GO:0010720	positive regulation of cell development	28/809	297/18800	8.95801986341989e-05	8.95801986341989e-05	0.000940515152243812	RAC1/HES1/VEGFA/TRIB1/HIF1A/RAB11A/F11R/IL6ST/BMPR2/CTNNB1/TSPO/SPINT1/PLXNB2/NPTN/NEDD9/LIMS1/TRIOBP/CUX1/CAPRIN1/CYFIP1/MDK/HDAC2/CRABP2/TGM2/OBSL1/CRK/CXCR4/DHX36	28
BP	GO:0031953	negative regulation of protein autophosphorylation	5/809	12/18800	8.96450643001898e-05	8.96450643001898e-05	0.000940515152243812	JUN/ERRFI1/CHP1/PTPRC/CAV1	5
BP	GO:0072182	regulation of nephron tubule epithelial cell differentiation	5/809	12/18800	8.96450643001898e-05	8.96450643001898e-05	0.000940515152243812	CTNNB1/CD24/YAP1/WWTR1/PAX8	5
BP	GO:0002456	T cell mediated immunity	15/809	112/18800	9.05051064386137e-05	9.05051064386137e-05	0.000943869436825637	CD81/CTSH/CD46/AHR/EMP2/CTSC/JAG1/NECTIN2/PTPRC/HLA-DRA/HLA-DRB1/B2M/HLA-B/HLA-A/HLA-F	15
BP	GO:0002698	negative regulation of immune effector process	15/809	112/18800	9.05051064386137e-05	9.05051064386137e-05	0.000943869436825637	CD59/LGALS3/GRN/CD46/AHR/SERPING1/ZC3H12A/PTPRC/BST2/LGALS9/CRK/A2M/HLA-B/HLA-A/HLA-F	15
BP	GO:0060048	cardiac muscle contraction	17/809	138/18800	9.1784453860979e-05	9.1784453860979e-05	0.000954362789362749	ATP2A2/GSN/JUP/ATP1A1/ATP1B1/SRI/DSP/ZC3H12A/GSTO1/DSG2/NEDD4L/SMAD5/PRKACA/CXCR4/CAV1/CALM1/GRK2	17
BP	GO:0050777	negative regulation of immune response	20/809	179/18800	9.22511414168885e-05	9.22511414168885e-05	0.000956369009410129	CD59/LGALS3/GRN/GPX1/CD46/AHR/SERPING1/ZC3H12A/SELENOS/PLK2/PTPRC/LGALS9/CRK/A2M/COL3A1/HLA-DRB1/TNFAIP3/HLA-B/HLA-A/HLA-F	20
BP	GO:0071398	cellular response to fatty acid	8/809	35/18800	9.49610064259232e-05	9.49610064259232e-05	0.000978654185150254	HES1/ID3/ZC3H12A/CLDN1/AKR1C2/HMGCS2/SREBF1/LDLR	8
BP	GO:1905898	positive regulation of response to endoplasmic reticulum stress	8/809	35/18800	9.49610064259232e-05	9.49610064259232e-05	0.000978654185150254	NFE2L2/XBP1/BCAP31/AGR2/ATF6/PMAIP1/CAV1/PTPN1	8
BP	GO:1901879	regulation of protein depolymerization	13/809	88/18800	9.55752225583662e-05	9.55752225583662e-05	0.000982087194028538	DSTN/LIMA1/SPTBN1/ASPH/GSN/EPS8/RDX/CAPG/TRIOBP/SWAP70/CAMSAP2/HDGFL3/CAPZA1	13
BP	GO:0070661	leukocyte proliferation	30/809	330/18800	9.86888642562439e-05	9.86888642562439e-05	0.00101110770324579	LGALS3/CDKN1A/GSTP1/CD81/HES1/CD46/SDC4/CEBPB/AHR/CD151/IL6ST/TNFRSF21/PTK2/CTNNB1/CLU/CD24/IGFBP2/PTPRC/TWSG1/BST2/IMPDH2/PAWR/LGALS9/HLA-DMB/RAC2/HLA-DRB1/HLA-DPA1/HLA-DPB1/TNFAIP3/HLA-A	30
BP	GO:0055093	response to hyperoxia	6/809	19/18800	0.000104434270224378	0.000104434270224378	0.00106684316058698	SOD2/MMP2/CAT/HDAC2/CAV1/COL1A1	6
BP	GO:0030835	negative regulation of actin filament depolymerization	9/809	45/18800	0.00010627099082558	0.00010627099082558	0.0010792944264079	LIMA1/SPTBN1/GSN/EPS8/RDX/CAPG/TRIOBP/SWAP70/CAPZA1	9
BP	GO:1902895	positive regulation of miRNA transcription	9/809	45/18800	0.00010627099082558	0.00010627099082558	0.0010792944264079	KLF4/EGR1/HIF1A/KLF5/JUN/FOS/SREBF1/NR3C1/ETS1	9
BP	GO:0060669	embryonic placenta morphogenesis	7/809	27/18800	0.000111044346759518	0.000111044346759518	0.00112450400273025	SPINT2/SOCS3/TMED2/SPINT1/ZFP36L1/ADM/CDKN1C	7
BP	GO:0001836	release of cytochrome c from mitochondria	10/809	56/18800	0.000121442121648303	0.000121442121648303	0.00122624399680778	SOD2/LMNA/GPX1/IFI6/TNFSF10/CLU/PPIF/SFN/PMAIP1/BCL2L1	10
BP	GO:1904377	positive regulation of protein localization to cell periphery	11/809	67/18800	0.000124062060492438	0.000124062060492438	0.00124908836273139	LGALS3/SPTBN1/ITGB1/PGRMC1/EPHA2/ACSL3/AGR2/EGFR/ITGA3/ATP2C1/RHOG	11
BP	GO:0030323	respiratory tube development	20/809	183/18800	0.000125256495403063	0.000125256495403063	0.00125749034556191	HES1/VEGFA/CTSH/BMPR2/CTNNB1/ERRFI1/EPAS1/YAP1/LAMA5/AGR2/MMP14/NFIB/LTA4H/ITGB6/ITGA3/HMGCS2/LIPA/SREBF1/COL3A1/HECA	20
BP	GO:0035987	endodermal cell differentiation	9/809	46/18800	0.000127131420002984	0.000127131420002984	0.0012726562599605	MMP2/CTNNB1/HSBP1/LAMB1/LAMB3/MMP14/ITGAV/COL6A1/COL4A2	9
BP	GO:1905477	positive regulation of protein localization to membrane	14/809	103/18800	0.000131053462305701	0.000131053462305701	0.00130816974854923	LGALS3/CD81/SPTBN1/ITGB1/PGRMC1/EPHA2/ACSL3/CHP1/AGR2/EGFR/ITGA3/MYO1C/ATP2C1/RHOG	14
BP	GO:0048844	artery morphogenesis	12/809	79/18800	0.000134035076791132	0.000134035076791132	0.00133412031749818	HES1/VEGFA/SOX4/BMPR2/FOXC1/JAG1/ZMIZ1/MDK/PKD2/HPGD/LDLR/COL3A1	12
BP	GO:0072080	nephron tubule development	13/809	91/18800	0.000135569411378052	0.000135569411378052	0.0013455588408007	HES1/VEGFA/TACSTD2/PBX1/CTNNB1/CD24/YAP1/LAMA5/JAG1/WWTR1/MAGED1/PKD2/PAX8	13
BP	GO:0060670	branching involved in labyrinthine layer morphogenesis	5/809	13/18800	0.000140517927929791	0.000140517927929791	0.00139072313343962	SPINT2/SOCS3/TMED2/SPINT1/ADM	5
BP	GO:0032409	regulation of transporter activity	28/809	305/18800	0.000141090607185876	0.000141090607185876	0.00139244640276515	APP/YWHAE/FKBP1A/ITGB1/VMP1/CAPN1/ATP1B1/RXRA/SRI/FXYD3/GSTO1/AHCYL1/SGK1/PPIF/CHP1/PIM1/IFNGR2/NDFIP2/NEDD4L/YWHAH/PRKACA/PKD2/CAV1/CCL2/FXYD5/KMT2A/WNK1/CALM1	28
BP	GO:0044331	cell-cell adhesion mediated by cadherin	7/809	28/18800	0.000142597955306835	0.000142597955306835	0.00139941636210344	CTNND1/VEGFA/FLOT1/EPCAM/TJP1/AFDN/RGCC	7
BP	GO:0098901	regulation of cardiac muscle cell action potential	7/809	28/18800	0.000142597955306835	0.000142597955306835	0.00139941636210344	ATP2A2/JUP/DSP/DSG2/CXADR/CAV1/CALM1	7
BP	GO:0010959	regulation of metal ion transport	34/809	403/18800	0.000150934201775326	0.000150934201775326	0.00147078682078545	CD63/LGALS3/YWHAE/HES1/FKBP1A/ITGB1/VMP1/ATP1A1/ATP1B1/SRI/CTNNB1/FXYD3/GSTO1/AHCYL1/TSPO/CHP1/SPINK1/NEDD4L/YWHAH/TSPAN13/PRKACA/PKD2/CXCR4/ANO6/CAV1/CCL2/B2M/FXYD5/PER1/WNK1/MLLT6/DIAPH1/CALM1/SARAF	34
BP	GO:0045601	regulation of endothelial cell differentiation	9/809	47/18800	0.000151306325413691	0.000151306325413691	0.00147078682078545	VEGFA/F11R/ID1/VCL/CTNNB1/ROCK2/JAG1/TNFRSF1A/BTG1	9
BP	GO:0045646	regulation of erythrocyte differentiation	9/809	47/18800	0.000151306325413691	0.000151306325413691	0.00147078682078545	HIF1A/HSPA1B/FAM210B/ZFP36L1/RBFOX2/PRMT1/B2M/ETS1/HMGB2	9
BP	GO:0007179	transforming growth factor beta receptor signaling pathway	21/809	200/18800	0.000151554411783256	0.000151554411783256	0.00147078682078545	FKBP1A/ID1/GDF15/PTK2/JUN/THBS1/TGFBR3/ZMIZ1/ADAM9/ITGB6/TWSG1/ITGA3/SMAD5/LTBP1/HTRA1/CDKN1C/FOS/CAV1/HPGD/COL1A2/COL3A1	21
BP	GO:0010638	positive regulation of organelle organization	39/809	487/18800	0.000153096609877081	0.000153096609877081	0.00148163769698799	RAC1/DSTN/GRN/ANXA2/HIF1A/SDC4/GSN/LMAN1/HSPA1B/ID1/TMED9/RALBP1/CDC42EP4/VPS35/CTNNB1/CTTN/NCKAP1/TNFSF10/ROCK2/SDC1/WASL/PPIF/PFN2/INSR/PMAIP1/SWAP70/LIMCH1/CYFIP1/LRP5/CCDC88A/RALB/DCN/LCP1/DHX36/G3BP2/HCLS1/ATF7IP/RGCC/CNOT6L	39
BP	GO:0050670	regulation of lymphocyte proliferation	23/809	230/18800	0.000156654407411428	0.000156654407411428	0.00151188129746592	LGALS3/CDKN1A/CD81/HES1/CD46/SDC4/CEBPB/AHR/IL6ST/TNFRSF21/CTNNB1/CD24/IGFBP2/PTPRC/TWSG1/PAWR/LGALS9/HLA-DMB/RAC2/HLA-DRB1/HLA-DPA1/HLA-DPB1/HLA-A	23
BP	GO:0008064	regulation of actin polymerization or depolymerization	18/809	158/18800	0.000159163838279095	0.000159163838279095	0.00153186828838138	DSTN/LIMA1/SPTBN1/GSN/CDC42EP4/CTTN/EPS8/NCKAP1/RDX/CAPG/TRIOBP/PFN2/SWAP70/CYFIP1/ARPC1A/CAPZA1/HCLS1/COTL1	18
BP	GO:0008585	female gonad development	14/809	105/18800	0.000161420862610206	0.000161420862610206	0.00154921879868828	VEGFA/CTNNA1/CEBPB/NR2F2/MMP2/FOXC1/INSR/MMP14/ADAMTS1/PLEKHA1/BCL2L1/IDH1/SGPL1/A2M	14
BP	GO:0010595	positive regulation of endothelial cell migration	16/809	131/18800	0.000161853455391732	0.000161853455391732	0.00154921879868828	RAC1/GRN/NFE2L2/VEGFA/RHOB/HIF1A/HSPB1/BMPR2/ZC3H12A/ROCK2/THBS1/PLK2/SPARC/PLPP3/LGMN/ETS1	16
BP	GO:0071709	membrane assembly	10/809	58/18800	0.000164677669209475	0.000164677669209475	0.00156766150611286	ANXA2/SPTBN1/CHMP4B/CHMP3/EMP2/UGCG/CHMP5/FLOT1/REEP3/CAV1	10
BP	GO:0086065	cell communication involved in cardiac conduction	10/809	58/18800	0.000164677669209475	0.000164677669209475	0.00156766150611286	JUP/ATP1A1/ATP1B1/SRI/DSP/DSG2/CXADR/PRKACA/CAV1/CALM1	10
BP	GO:0060537	muscle tissue development	34/809	405/18800	0.000165797368032579	0.000165797368032579	0.00157146464240195	ATF3/YBX3/MAFF/FKBP1A/EGR1/VEGFA/LMNA/ZFAND5/GPX1/ITGB1/PDLIM5/NR2F2/DSP/KLF5/CTNNB1/FHL2/YAP1/BTG2/FOXC1/PIM1/FLOT1/CSRP1/DSG2/TGFBR3/PRMT1/CXADR/TBX3/SMAD5/OBSL1/PKD2/FOS/CAV1/COL3A1/AKAP13	34
BP	GO:0016064	immunoglobulin mediated immune response	22/809	216/18800	0.000165976779269058	0.000165976779269058	0.00157146464240195	CD81/CD46/SERPING1/CLU/NECTIN2/PTPRC/SWAP70/BCL10/TRBC2/C1R/HLA-DMA/C1S/HLA-DRA/HLA-DMB/HLA-DRB1/HLA-DPA1/HLA-DRB5/HLA-DPB1/IGHA1/B2M/HLA-DQA1/IGHG1	22
BP	GO:0072593	reactive oxygen species metabolic process	23/809	231/18800	0.000167079268830411	0.000167079268830411	0.00157762757680835	RAC1/CDKN1A/GSTP1/ARF4/SOD2/NFE2L2/GPX1/PRDX5/HIF1A/GADD45A/PRCP/PRDX3/CLCN3/ZC3H12A/IFI6/TSPO/CAT/THBS1/PMAIP1/NDUFS4/ALOX5/RAC2/GPX3	23
BP	GO:0072006	nephron development	17/809	145/18800	0.000169368429365071	0.000169368429365071	0.00159493209551048	HES1/EGR1/VEGFA/TACSTD2/PBX1/CTNNB1/CD24/YAP1/LAMA5/FOXC1/JAG1/WWTR1/ITGA3/MAGED1/PKD2/PAX8/PECAM1	17
BP	GO:0046209	nitric oxide metabolic process	12/809	81/18800	0.000171126756456615	0.000171126756456615	0.00160715819094371	KLF4/RAC1/SOD2/CYB5R3/ZC3H12A/TSPO/CLU/ROCK2/SELENOS/INSR/PKD2/CAV1	12
BP	GO:0030832	regulation of actin filament length	18/809	159/18800	0.000172428278133364	0.000172428278133364	0.00161329312709888	DSTN/LIMA1/SPTBN1/GSN/CDC42EP4/CTTN/EPS8/NCKAP1/RDX/CAPG/TRIOBP/PFN2/SWAP70/CYFIP1/ARPC1A/CAPZA1/HCLS1/COTL1	18
BP	GO:0018108	peptidyl-tyrosine phosphorylation	32/809	373/18800	0.000172703539637912	0.000172703539637912	0.00161329312709888	APP/CD81/HES1/VEGFA/SOCS3/IL6ST/HBEGF/DDR1/PTK2/RAP2B/ERRFI1/EFNA1/NEDD9/CD24/EPHA2/WEE1/EHD4/EGFR/SPINK1/INSR/GPRC5A/TNFRSF1A/PTPRC/HDAC2/FGFR3/CAV1/AREG/PECAM1/PTPN1/HCLS1/HIPK1/CD44	32
BP	GO:0071496	cellular response to external stimulus	28/809	309/18800	0.000175669694259767	0.000175669694259767	0.00163662516560889	ATF3/CDKN1A/COMT/NFE2L2/F11R/XBP1/GADD45A/RXRA/LAMP2/KLF10/DAP/BMPR2/ZC3H12A/BAG3/SLC2A1/AQP3/RRAGA/PIM1/LTBR/TNFRSF1A/PMAIP1/PTPRC/BCL10/FOS/RALB/SREBF1/COL1A1/JMY	28
BP	GO:0060047	heart contraction	24/809	247/18800	0.000176775224985364	0.000176775224985364	0.00164004938584091	YWHAE/ATP2A2/GPX1/GSN/JUP/ATP1A1/ATP1B1/HBEGF/SRI/DSP/ZC3H12A/GSTO1/EPAS1/DSG2/CXADR/ADM/NEDD4L/SMAD5/PRKACA/CXCR4/CAV1/SREBF1/CALM1/GRK2	24
BP	GO:1900180	regulation of protein localization to nucleus	16/809	132/18800	0.000176976103506755	0.000176976103506755	0.00164004938584091	LMNA/CTNNA1/JUP/CD2AP/TRIM8/ZC3H12A/BAG3/YAP1/CDH1/CHP1/TRIM29/WWTR1/MAGED1/PKIG/HCLS1/RASSF5	16
BP	GO:0033628	regulation of cell adhesion mediated by integrin	9/809	48/18800	0.000179197339926796	0.000179197339926796	0.0016562405213507	PTK2/EFNA1/EPHA2/ADAM9/SWAP70/SERPINE1/PLAU/CRK/WNK1	9
BP	GO:0002443	leukocyte mediated immunity	37/809	457/18800	0.00018057970000641	0.00018057970000641	0.0016644772714664	CD81/TUBB/CTSH/CD46/AHR/EMP2/SERPING1/CTSC/CLU/JAG1/NECTIN2/PTPRC/SWAP70/BCL10/BST2/LGALS9/CRK/TRBC2/C1R/HLA-DMA/C1S/HLA-DRA/HLA-DMB/RAC2/HLA-DRB1/HLA-DPA1/HLA-DRB5/DHX36/HLA-DPB1/IGHA1/B2M/HLA-B/HLA-A/HLA-DQA1/IGHG1/KMT2E/HLA-F	37
BP	GO:0002474	antigen processing and presentation of peptide antigen via MHC class I	7/809	29/18800	0.000181041366375224	0.000181041366375224	0.0016644772714664	PDIA3/B2M/HLA-B/HLA-A/LNPEP/HLA-C/HLA-F	7
BP	GO:0060541	respiratory system development	21/809	203/18800	0.000186656892771188	0.000186656892771188	0.00171160167732442	HES1/VEGFA/CTSH/BMPR2/CTNNB1/ERRFI1/EPAS1/YAP1/LAMA5/AGR2/MMP14/NFIB/LTA4H/ITGB6/ITGA3/HMGCS2/RARG/LIPA/SREBF1/COL3A1/SMCHD1	21
BP	GO:0002690	positive regulation of leukocyte chemotaxis	13/809	94/18800	0.000189208984586641	0.000189208984586641	0.00172144906755226	RAC1/VEGFA/PTK2/THBS1/CXCL8/SWAP70/MDK/SERPINE1/LGALS9/LGMN/ANO6/RAC2/WNK1	13
BP	GO:0061326	renal tubule development	13/809	94/18800	0.000189208984586641	0.000189208984586641	0.00172144906755226	HES1/VEGFA/TACSTD2/PBX1/CTNNB1/CD24/YAP1/LAMA5/JAG1/WWTR1/MAGED1/PKD2/PAX8	13
BP	GO:1904035	regulation of epithelial cell apoptotic process	13/809	94/18800	0.000189208984586641	0.000189208984586641	0.00172144906755226	NFE2L2/GSN/THBS1/YAP1/ZFP36L1/MDK/TCF7L2/SERPINE1/ANO6/CCL2/TNFAIP3/PDCD4/RGCC	13
BP	GO:0032944	regulation of mononuclear cell proliferation	23/809	233/18800	0.000189788221036282	0.000189788221036282	0.00172196537296493	LGALS3/CDKN1A/CD81/HES1/CD46/SDC4/CEBPB/AHR/IL6ST/TNFRSF21/CTNNB1/CD24/IGFBP2/PTPRC/TWSG1/PAWR/LGALS9/HLA-DMB/RAC2/HLA-DRB1/HLA-DPA1/HLA-DPB1/HLA-A	23
BP	GO:0030042	actin filament depolymerization	10/809	59/18800	0.000190744371609086	0.000190744371609086	0.00172196537296493	DSTN/LIMA1/SPTBN1/GSN/EPS8/RDX/CAPG/TRIOBP/SWAP70/CAPZA1	10
BP	GO:1902893	regulation of miRNA transcription	10/809	59/18800	0.000190744371609086	0.000190744371609086	0.00172196537296493	KLF4/EGR1/HIF1A/KLF5/JUN/NFIB/FOS/SREBF1/NR3C1/ETS1	10
BP	GO:2001057	reactive nitrogen species metabolic process	12/809	82/18800	0.000192744911464708	0.000192744911464708	0.00173172786757291	KLF4/RAC1/SOD2/CYB5R3/ZC3H12A/TSPO/CLU/ROCK2/SELENOS/INSR/PKD2/CAV1	12
BP	GO:0030048	actin filament-based movement	16/809	133/18800	0.000193312797510022	0.000193312797510022	0.00173172786757291	ATP2A2/GSN/JUP/EMP2/ATP1A1/SRI/DSP/MYO6/WASL/DSG2/NEDD4L/FNBP1L/LIMCH1/MYO1C/CAV1/WIPF1	16
BP	GO:0034101	erythrocyte homeostasis	16/809	133/18800	0.000193312797510022	0.000193312797510022	0.00173172786757291	VEGFA/HIF1A/HSPA1B/FAM210B/EPAS1/ZFP36L1/RBFOX2/TGFBR3/PRMT1/TMEM14C/SMAD5/B2M/HCLS1/ETS1/KMT2E/HMGB2	16
BP	GO:2000047	regulation of cell-cell adhesion mediated by cadherin	6/809	21/18800	0.00019400577099966	0.00019400577099966	0.00173349079000639	VEGFA/FLOT1/EPCAM/TJP1/AFDN/RGCC	6
BP	GO:0018212	peptidyl-tyrosine modification	32/809	376/18800	0.000199699467746276	0.000199699467746276	0.00177981346253998	APP/CD81/HES1/VEGFA/SOCS3/IL6ST/HBEGF/DDR1/PTK2/RAP2B/ERRFI1/EFNA1/NEDD9/CD24/EPHA2/WEE1/EHD4/EGFR/SPINK1/INSR/GPRC5A/TNFRSF1A/PTPRC/HDAC2/FGFR3/CAV1/AREG/PECAM1/PTPN1/HCLS1/HIPK1/CD44	32
BP	GO:0060560	developmental growth involved in morphogenesis	23/809	234/18800	0.000202134172788151	0.000202134172788151	0.00179398308436701	APP/RTN4/VEGFA/ITGB1/RAB11A/DDR1/BMPR2/VCL/CTNNB1/CTTN/SEMA4B/YAP1/KDM5B/NEDD4L/DPYSL2/CYFIP1/ALCAM/SPART/RARG/CRABP2/CXCR4/AREG/ITSN2	23
BP	GO:0019724	B cell mediated immunity	22/809	219/18800	0.000202316320722679	0.000202316320722679	0.00179398308436701	CD81/CD46/SERPING1/CLU/NECTIN2/PTPRC/SWAP70/BCL10/TRBC2/C1R/HLA-DMA/C1S/HLA-DRA/HLA-DMB/HLA-DRB1/HLA-DPA1/HLA-DRB5/HLA-DPB1/IGHA1/B2M/HLA-DQA1/IGHG1	22
BP	GO:0043433	negative regulation of DNA-binding transcription factor activity	20/809	190/18800	0.000208601985436685	0.000208601985436685	0.00184503661469516	KLF4/HES1/BHLHE40/TRIB1/ID3/ID1/SRI/DAP/ZC3H12A/CAT/CHP1/PIM1/PPP2CB/ANXA4/TCF7L2/HDAC2/PKD2/SP100/G3BP2/TNFAIP3	20
BP	GO:0060347	heart trabecula formation	5/809	14/18800	0.00021085620668321	0.00021085620668321	0.0018509170853784	FKBP1A/FHL2/TGFBR3/ADAMTS1/ADGRG6	5
BP	GO:0061043	regulation of vascular wound healing	5/809	14/18800	0.00021085620668321	0.00021085620668321	0.0018509170853784	XBP1/SERPINE1/ALOX5/CXCR4/TNFAIP3	5
BP	GO:0072160	nephron tubule epithelial cell differentiation	5/809	14/18800	0.00021085620668321	0.00021085620668321	0.0018509170853784	CTNNB1/CD24/YAP1/WWTR1/PAX8	5
BP	GO:0050818	regulation of coagulation	11/809	71/18800	0.000211452604613099	0.000211452604613099	0.00185150031581817	CD9/ANXA5/NFE2L2/SERPING1/THBS1/THBD/SERPINE1/PLAU/TFPI/ANO6/CAV1	11
BP	GO:0007548	sex differentiation	26/809	281/18800	0.000212725558667705	0.000212725558667705	0.0018571954370546	YBX3/VEGFA/CTNNA1/CEBPB/NR2F2/PBX1/MMP2/CTNNB1/SDC1/FOXC1/HSD17B4/CCND1/INSR/MMP14/RAB13/ADAMTS1/TBX3/PLEKHA1/SMAD5/BCL2L1/IDH1/SGPL1/ADGRG1/A2M/ARID4B/HMGB2	26
BP	GO:0071470	cellular response to osmotic stress	8/809	39/18800	0.000213166195162985	0.000213166195162985	0.0018571954370546	YBX3/TSPO/ERRFI1/SLC2A1/ZFP36L1/SERPINB6/AKR1B1/PKD2	8
BP	GO:0061614	miRNA transcription	10/809	60/18800	0.000220191719875212	0.000220191719875212	0.0019136326741708	KLF4/EGR1/HIF1A/KLF5/JUN/NFIB/FOS/SREBF1/NR3C1/ETS1	10
BP	GO:0032102	negative regulation of response to external stimulus	35/809	429/18800	0.000231401652441774	0.000231401652441774	0.00200606525912041	KLF4/CD9/GRN/GSTP1/SOCS3/GPX1/TRIB1/SERPING1/VPS35/SEMA4B/THBS1/TSPAN6/THBD/SELENOS/PLK2/TNFRSF1A/PTPRC/MDK/SERPINE1/HTRA1/PLAU/ALOX5/LGALS9/CRK/PHLDB2/TFPI/A2M/CCL2/LDLR/HLA-DRB1/LTF/TNFAIP3/HLA-B/HLA-A/HLA-F	35
BP	GO:0006942	regulation of striated muscle contraction	13/809	96/18800	0.000234309978064462	0.000234309978064462	0.00202124708822859	ATP2A2/JUP/ATP1A1/ATP1B1/SRI/DSP/ZC3H12A/GSTO1/DSG2/PRKACA/CAV1/CALM1/GRK2	13
BP	GO:0010769	regulation of cell morphogenesis involved in differentiation	13/809	96/18800	0.000234309978064462	0.000234309978064462	0.00202124708822859	RAC1/TACSTD2/FBLN1/PTK2/NEDD9/LIMS1/TRIOBP/CUX1/CAPRIN1/MDK/OBSL1/CRK/DHX36	13
BP	GO:0010811	positive regulation of cell-substrate adhesion	15/809	122/18800	0.000238494918532681	0.000238494918532681	0.00205228061864135	RAC1/VEGFA/SDC4/JUP/EMP2/NEDD9/LIMS1/TRIOBP/AGR2/ITGA3/MDK/CRK/SPOCK2/PLEKHA2/STK4	15
BP	GO:1901880	negative regulation of protein depolymerization	11/809	72/18800	0.000240033723445912	0.000240033723445912	0.00206044724716664	LIMA1/SPTBN1/GSN/EPS8/RDX/CAPG/TRIOBP/SWAP70/CAMSAP2/HDGFL3/CAPZA1	11
BP	GO:0046545	development of primary female sexual characteristics	14/809	109/18800	0.000240753849858578	0.000240753849858578	0.00206156353890769	VEGFA/CTNNA1/CEBPB/NR2F2/MMP2/FOXC1/INSR/MMP14/ADAMTS1/PLEKHA1/BCL2L1/IDH1/SGPL1/A2M	14
BP	GO:0060326	cell chemotaxis	28/809	315/18800	0.000241749754063846	0.000241749754063846	0.00206503007010142	RAC1/LGALS3/VEGFA/HSPB1/HBEGF/PTK2/THBS1/EPHA2/CXCL8/CXADR/RAB13/SWAP70/MDK/MTUS1/SERPINE1/CXCL2/CXCL16/ALOX5/LGALS9/LGMN/CRK/CXCR4/ANO6/CCL2/RAC2/WNK1/RHOG/HMGB2	28
BP	GO:0022406	membrane docking	12/809	84/18800	0.000243032267525038	0.000243032267525038	0.00207092194073325	ATP2A2/SNX3/RAB10/VMP1/AHCYL1/VAMP3/CHP1/RAB13/STX12/RAB12/RALB/CALM1	12
BP	GO:0030857	negative regulation of epithelial cell differentiation	9/809	50/18800	0.000247898248966367	0.000247898248966367	0.00210724622440613	HES1/VEGFA/ID1/CTNNB1/YAP1/JAG1/CCND1/TBX3/CAV1	9
BP	GO:0030865	cortical cytoskeleton organization	10/809	61/18800	0.000253358577508622	0.000253358577508622	0.00214323211100068	RAC1/RHOB/RND3/NCKAP1/ROCK2/EPB41L1/RAB13/RAC2/LCP1/RHOG	10
BP	GO:0045428	regulation of nitric oxide biosynthetic process	10/809	61/18800	0.000253358577508622	0.000253358577508622	0.00214323211100068	KLF4/RAC1/SOD2/ZC3H12A/TSPO/CLU/ROCK2/INSR/PKD2/CAV1	10
BP	GO:0001914	regulation of T cell mediated cytotoxicity	8/809	40/18800	0.000256517269565382	0.000256517269565382	0.00215405222725893	NECTIN2/PTPRC/HLA-DRA/HLA-DRB1/B2M/HLA-B/HLA-A/HLA-F	8
BP	GO:0043001	Golgi to plasma membrane protein transport	8/809	40/18800	0.000256517269565382	0.000256517269565382	0.00215405222725893	SPTBN1/RAB10/KRT18/VAMP3/ACSL3/LYPLA1/RAB31/ATP2C1	8
BP	GO:0060713	labyrinthine layer morphogenesis	6/809	22/18800	0.000257103883648276	0.000257103883648276	0.00215405222725893	SPINT2/SOCS3/TMED2/SPINT1/ZFP36L1/ADM	6
BP	GO:0061042	vascular wound healing	6/809	22/18800	0.000257103883648276	0.000257103883648276	0.00215405222725893	VEGFA/XBP1/SERPINE1/ALOX5/CXCR4/TNFAIP3	6
BP	GO:0030324	lung development	19/809	179/18800	0.000267429406319615	0.000267429406319615	0.00222986609615576	HES1/VEGFA/CTSH/BMPR2/CTNNB1/ERRFI1/EPAS1/YAP1/LAMA5/AGR2/MMP14/NFIB/LTA4H/ITGB6/ITGA3/HMGCS2/LIPA/SREBF1/COL3A1	19
BP	GO:0043409	negative regulation of MAPK cascade	19/809	179/18800	0.000267429406319615	0.000267429406319615	0.00222986609615576	ATF3/GSTP1/TIMP3/DUSP5/FBLN1/DUSP6/ERRFI1/EFNA1/PTPRC/NDRG2/MECOM/CAV1/RNF149/PTPN1/DUSP4/PER1/PDCD4/DUSP16/DUSP2	19
BP	GO:0002381	immunoglobulin production involved in immunoglobulin-mediated immune response	11/809	73/18800	0.000271810432779193	0.000271810432779193	0.00225801550410059	PTPRC/SWAP70/HLA-DMA/HLA-DRA/HLA-DMB/HLA-DRB1/HLA-DPA1/HLA-DRB5/HLA-DPB1/B2M/HLA-DQA1	11
BP	GO:2000117	negative regulation of cysteine-type endopeptidase activity	12/809	85/18800	0.000272098011709862	0.000272098011709862	0.00225801550410059	KLF4/VEGFA/GPX1/PRDX5/PRDX3/IFI6/THBS1/SFN/LTF/RPS6KA3/BIRC3/CD44	12
BP	GO:0008360	regulation of cell shape	17/809	151/18800	0.000276386273723667	0.000276386273723667	0.0022881667310772	RAC1/VEGFA/RHOB/ALDOA/F11R/RND3/CDC42EP4/PTK2/EPS8/PLXNB2/RDX/CYFIP1/CRK/CCL2/RAC2/RHOG/DIAPH1	17
BP	GO:0046777	protein autophosphorylation	22/809	224/18800	0.000278611230750522	0.000278611230750522	0.00230113394266761	VEGFA/PIM3/SLK/DDR1/PTK2/JUN/RAP2B/ERRFI1/TNKS1BP1/CHP1/PIM1/EGFR/INSR/PTPRC/PRKACA/FGFR3/CAV1/STK17B/UHMK1/STK4/CALM1/PIM2	22
BP	GO:1902042	negative regulation of extrinsic apoptotic signaling pathway via death domain receptors	7/809	31/18800	0.000282965643155563	0.000282965643155563	0.00233158631984438	PEA15/GPX1/TMBIM1/SERPINE1/BCL2L1/TNFAIP3/HMGB2	7
BP	GO:0002688	regulation of leukocyte chemotaxis	15/809	124/18800	0.000285399734759801	0.000285399734759801	0.00234060222304862	RAC1/VEGFA/PTK2/THBS1/CXCL8/SWAP70/MDK/MTUS1/SERPINE1/LGALS9/LGMN/ANO6/CCL2/RAC2/WNK1	15
BP	GO:0046660	female sex differentiation	15/809	124/18800	0.000285399734759801	0.000285399734759801	0.00234060222304862	VEGFA/CTNNA1/CEBPB/NR2F2/MMP2/FOXC1/INSR/MMP14/ADAMTS1/TBX3/PLEKHA1/BCL2L1/IDH1/SGPL1/A2M	15
BP	GO:0000079	regulation of cyclin-dependent protein serine/threonine kinase activity	13/809	98/18800	0.000288307430251459	0.000288307430251459	0.00235891128067199	CDKN1A/IPO7/NR2F2/GADD45A/SFN/EGFR/CCND1/SERTAD1/PKD2/CDKN1C/TNFAIP3/CCND2/RGCC	13
BP	GO:0044091	membrane biogenesis	10/809	62/18800	0.000290606910871935	0.000290606910871935	0.00237217003734371	ANXA2/SPTBN1/CHMP4B/CHMP3/EMP2/UGCG/CHMP5/FLOT1/REEP3/CAV1	10
BP	GO:0002573	myeloid leukocyte differentiation	21/809	210/18800	0.000297682519591514	0.000297682519591514	0.00242426274696169	APP/ANXA2/CD81/VEGFA/TRIB1/CEBPB/ATP6AP1/GLO1/KLF10/JUN/CTNNB1/EPHA2/ZFP36L1/LTBR/ITGB6/DHRS2/FOS/HLA-DRB1/LTF/LBR/HCLS1	21
BP	GO:0035148	tube formation	17/809	152/18800	0.000299003580599993	0.000299003580599993	0.00242935834519309	VEGFA/SPINT2/HIF1A/SDC4/TMED2/SOX4/CTNNB1/SPINT1/PLXNB2/ADM/NFIB/BCL10/RARG/PRKACA/TGM2/PAX8/STK4	17
BP	GO:0032905	transforming growth factor beta1 production	5/809	15/18800	0.000305115341142999	0.000305115341142999	0.00246753854106631	ATP6AP2/CD2AP/LAPTM4B/THBS1/COL3A1	5
BP	GO:1900153	positive regulation of nuclear-transcribed mRNA catabolic process, deadenylation-dependent decay	5/809	15/18800	0.000305115341142999	0.000305115341142999	0.00246753854106631	TOB1/ZFP36L1/DHX36/TNRC6B/ZFP36L2	5
BP	GO:1901568	fatty acid derivative metabolic process	11/809	74/18800	0.00030706205350121	0.00030706205350121	0.00247754699299992	ACSL3/HSD17B4/PTGR1/ACSL5/HMGCS2/PPT1/ALOX5/PAM/ACSL4/HPGD/ELOVL5	11
BP	GO:0030111	regulation of Wnt signaling pathway	29/809	336/18800	0.000309624831370176	0.000309624831370176	0.00249246862798354	APP/CTNND1/EGR1/SNX3/JUP/ATP6AP2/IGFBP4/SOX4/VPS35/GNAQ/CTNNB1/YAP1/IGFBP2/EGFR/SPIN1/WWTR1/CSNK1E/ITGA3/MDK/TCF7L2/PLPP3/CAV1/COL1A1/TLE3/TNFAIP3/WNK1/STK4/PBXIP1/RNF213	29
BP	GO:0043393	regulation of protein binding	20/809	196/18800	0.000315364458597148	0.000315364458597148	0.00252878948065804	APP/ANXA2/CDKN1A/ATP2A2/FKBP1A/ID1/PTPRF/FLOT1/PHLDA2/PPP2CB/TGFBR3/CSNK1E/TCF7L2/PRKACA/CRK/RALB/CAV1/SLPI/B2M/STK4	20
BP	GO:0008406	gonad development	22/809	226/18800	0.000315584393759735	0.000315584393759735	0.00252878948065804	YBX3/VEGFA/CTNNA1/CEBPB/NR2F2/MMP2/SDC1/FOXC1/HSD17B4/CCND1/INSR/MMP14/RAB13/ADAMTS1/PLEKHA1/BCL2L1/IDH1/SGPL1/ADGRG1/A2M/ARID4B/HMGB2	22
BP	GO:0045639	positive regulation of myeloid cell differentiation	13/809	99/18800	0.000319067542191969	0.000319067542191969	0.00255084950628723	TRIB1/HIF1A/HSPA1B/KLF10/FAM210B/ZFP36L1/JAG1/PRMT1/FOS/HLA-DRB1/HCLS1/ETS1/HMGB2	13
BP	GO:0021987	cerebral cortex development	14/809	112/18800	0.000320391028037058	0.000320391028037058	0.00255558236494832	RTN4/YWHAE/HIF1A/MBOAT7/CTNNB1/LAMB1/SLC2A1/EGFR/ZMIZ1/MDK/EMX2/CRK/ADGRG1/COL3A1	14
BP	GO:1903900	regulation of viral life cycle	16/809	139/18800	0.000321623380646915	0.000321623380646915	0.00255956839795494	IFITM3/HACD3/SNX3/GSN/PLSCR1/TRIM8/CXCL8/NECTIN2/BST2/LGALS9/SLPI/LGALS1/HLA-DRB1/LTF/ZC3HAV1/TRIM22	16
BP	GO:0070542	response to fatty acid	10/809	63/18800	0.000332322430778689	0.000332322430778689	0.00263870370276189	HES1/ID3/ZC3H12A/CLDN1/CAT/AKR1C2/HMGCS2/SREBF1/LDLR/MBP	10
BP	GO:0060444	branching involved in mammary gland duct morphogenesis	6/809	23/18800	0.000335268408614584	0.000335268408614584	0.00265294506968131	DDR1/EPHA2/KDM5B/TBX3/LRP5/AREG	6
BP	GO:0048588	developmental cell growth	22/809	227/18800	0.000335634719722562	0.000335634719722562	0.00265294506968131	APP/RTN4/VEGFA/ITGB1/RAB11A/PDLIM5/DDR1/BMPR2/VCL/CTNNB1/CTTN/SEMA4B/NEDD4L/DPYSL2/CYFIP1/ALCAM/SPART/RARG/CRABP2/CXCR4/ITSN2/AKAP13	22
BP	GO:0035023	regulation of Rho protein signal transduction	12/809	87/18800	0.000339154227980858	0.000339154227980858	0.00267471280187351	RAC1/ITGB1/F11R/NET1/RALBP1/EPS8/FLOT1/ITGA3/ADGRG1/COL3A1/ARHGDIB/AKAP13	12
BP	GO:0006809	nitric oxide biosynthetic process	11/809	75/18800	0.000346084784402196	0.000346084784402196	0.0027171032511671	KLF4/RAC1/SOD2/CYB5R3/ZC3H12A/TSPO/CLU/ROCK2/INSR/PKD2/CAV1	11
BP	GO:0071230	cellular response to amino acid stimulus	11/809	75/18800	0.000346084784402196	0.000346084784402196	0.0027171032511671	CEBPB/XBP1/MMP2/RRAGA/EGFR/HMGCS2/BCL2L1/COL6A1/COL1A1/COL1A2/COL3A1	11
BP	GO:0071711	basement membrane organization	7/809	32/18800	0.000348872435360582	0.000348872435360582	0.00272235541454878	SPINT2/ITGB1/LAMB1/LAMB3/NTN4/PHLDB2/CAV1	7
BP	GO:0050921	positive regulation of chemotaxis	16/809	140/18800	0.000348946761383604	0.000348946761383604	0.00272235541454878	RAC1/VEGFA/HSPB1/BMPR2/PTK2/THBS1/CXCL8/SWAP70/MDK/SERPINE1/LGALS9/LGMN/CXCR4/ANO6/RAC2/WNK1	16
BP	GO:0021915	neural tube development	17/809	154/18800	0.000349091432489292	0.000349091432489292	0.00272235541454878	HES1/SPINT2/HIF1A/SDC4/ATP6AP2/TMED2/SOX4/SPINT1/PLXNB2/EPHA2/ZFP36L1/ADM/BCL10/RARG/PRKACA/PKD2/STK4	17
BP	GO:0002832	negative regulation of response to biotic stimulus	14/809	113/18800	0.000351517188578825	0.000351517188578825	0.00273516715248651	GRN/TRIB1/AHR/SERPING1/TSPAN6/HTRA1/LGALS9/CRK/A2M/LTF/TNFAIP3/HLA-B/HLA-A/HLA-F	14
BP	GO:0031341	regulation of cell killing	13/809	100/18800	0.000352580545445953	0.000352580545445953	0.00273734463236285	CD59/CFH/NECTIN2/PTPRC/BCL2L1/LGALS9/CRK/HLA-DRA/HLA-DRB1/B2M/HLA-B/HLA-A/HLA-F	13
BP	GO:0055001	muscle cell development	19/809	183/18800	0.000354483634432914	0.000354483634432914	0.00274601746454159	HES1/ATP2A2/VEGFA/LMNA/GPX1/ITGB1/ACTN1/MYOF/PDLIM5/KRT19/FHL2/SDC1/CSRP1/CXADR/ADM/TBX3/OBSL1/ACTG1/AKAP13	19
BP	GO:0048705	skeletal system morphogenesis	22/809	228/18800	0.000356792802091186	0.000356792802091186	0.00275779066171553	ZFAND5/MMP2/EIF4A3/BMPR2/CTNNB1/DHRS3/FOXC1/MMP14/SLC39A1/HOXB2/SERPINH1/PLEKHA1/HOXB8/RARG/LRP5/FGFR3/SGPL1/COL1A1/MGP/INSIG1/COL3A1/LTF	22
BP	GO:0030041	actin filament polymerization	18/809	169/18800	0.000368202738928091	0.000368202738928091	0.00283344514375686	RAC1/SPTBN1/GSN/CDC42EP4/CTTN/EPS8/NCKAP1/WASL/RDX/CAPG/TRIOBP/PFN2/CYFIP1/ARPC1A/CAPZA1/HCLS1/DIAPH1/COTL1	18
BP	GO:1902904	negative regulation of supramolecular fiber organization	18/809	169/18800	0.000368202738928091	0.000368202738928091	0.00283344514375686	LIMA1/SPTBN1/GSN/F11R/TACSTD2/EPS8/CLU/RDX/CAPG/TRIOBP/PFN2/SWAP70/TJP1/CAMSAP2/HDGFL3/PHLDB2/LDLR/CAPZA1	18
BP	GO:0050852	T cell receptor signaling pathway	15/809	127/18800	0.000370579029136946	0.000370579029136946	0.00284546396230312	LGALS3/CD81/NFKBIZ/TNFRSF21/ZC3H12A/NECTIN2/PTPRC/BCL10/PAWR/FYB1/HLA-DRB1/LAPTM5/HLA-DPB1/HLA-A/WNK1	15
BP	GO:0002687	positive regulation of leukocyte migration	16/809	141/18800	0.000378248436885054	0.000378248436885054	0.00289673962817147	APP/RAC1/LGALS3/VEGFA/PTK2/THBS1/CXCL8/MMP14/SWAP70/MDK/SERPINE1/LGALS9/LGMN/ANO6/RAC2/WNK1	16
BP	GO:1903018	regulation of glycoprotein metabolic process	10/809	64/18800	0.000378915188180368	0.000378915188180368	0.00289673962817147	CST3/TMEM59/TM9SF2/HBEGF/ITM2B/ITM2C/CTNNB1/CHP1/TCF7L2/PAWR	10
BP	GO:0031032	actomyosin structure organization	20/809	199/18800	0.000384747458698259	0.000384747458698259	0.00293490419540226	RAC1/PDLIM1/CNN3/ITGB1/SDC4/F11R/TACSTD2/KRT19/ROCK2/CSRP1/EPB41L1/PFN2/TJP1/LIMCH1/OBSL1/CCDC88A/PHLDB2/ACTG1/RGCC/AKAP13	20
BP	GO:0110020	regulation of actomyosin structure organization	13/809	101/18800	0.000389042432311493	0.000389042432311493	0.00294880023278406	RAC1/SDC4/F11R/TACSTD2/ROCK2/PFN2/TJP1/LIMCH1/CCDC88A/PHLDB2/ACTG1/RGCC/AKAP13	13
BP	GO:1904029	regulation of cyclin-dependent protein kinase activity	13/809	101/18800	0.000389042432311493	0.000389042432311493	0.00294880023278406	CDKN1A/IPO7/NR2F2/GADD45A/SFN/EGFR/CCND1/SERTAD1/PKD2/CDKN1C/TNFAIP3/CCND2/RGCC	13
BP	GO:0030968	endoplasmic reticulum unfolded protein response	11/809	76/18800	0.000389192137603098	0.000389192137603098	0.00294880023278406	ATF3/NFE2L2/XBP1/PPP1R15A/TMED2/SELENOS/AGR2/ATF6/CCND1/ERMP1/PTPN1	11
BP	GO:0010718	positive regulation of epithelial to mesenchymal transition	9/809	53/18800	0.000390789328830993	0.000390789328830993	0.00294880023278406	CTNNB1/FOXC1/JAG1/WWTR1/MDK/TCF7L2/HDAC2/COL1A1/RGCC	9
BP	GO:0048260	positive regulation of receptor-mediated endocytosis	9/809	53/18800	0.000390789328830993	0.000390789328830993	0.00294880023278406	CD63/ANXA2/VEGFA/CLU/WASL/INSR/SERPINE1/PPT1/B2M	9
BP	GO:0032103	positive regulation of response to external stimulus	35/809	442/18800	0.000403960460798684	0.000403960460798684	0.00304161699045107	APP/RAC1/GRN/CD81/VEGFA/NFKBIZ/CEBPB/HSPB1/MGST2/PLSCR1/IL6ST/CAMK2N1/CTSC/BMPR2/PTK2/THBS1/THBD/CXCL8/TNFRSF1A/NECTIN2/SWAP70/MDK/SERPINE1/LGALS9/LGMN/CXCR4/ANO6/LDLR/LGALS1/RAC2/PDCD4/WNK1/ETS1/HMGB2/HLA-F	35
BP	GO:0090316	positive regulation of intracellular protein transport	17/809	156/18800	0.000406279675384199	0.000406279675384199	0.00304825430246187	YWHAE/CD81/LEPROT/JUP/BCAP31/ZC3H12A/BAG3/CDH1/CHP1/SFN/TMEM30B/TCF7L2/MYO1C/PRKACA/OAZ2/RAC2/HCLS1	17
BP	GO:0001906	cell killing	19/809	185/18800	0.000406586977914995	0.000406586977914995	0.00304825430246187	CD59/TUBB/CTSH/EMP2/CFH/CTSC/NECTIN2/PTPRC/BCL2L1/LGALS9/CRK/HLA-DRA/HLA-DRB1/LTF/B2M/HLA-B/HLA-A/IGHG1/HLA-F	19
BP	GO:0022411	cellular component disassembly	36/809	460/18800	0.000418695790378958	0.000418695790378958	0.00313231450077259	CST3/DSTN/LIMA1/ATP2A2/SPTBN1/ASPH/CHMP4B/HIF1A/CHMP3/GSN/VMP1/LAMP2/DDR1/MMP2/CTTN/EPS8/TSPO/LAMC1/RDX/CAPG/TRIOBP/CHMP5/FLOT1/INSR/MMP14/SWAP70/CAMSAP2/HDGFL3/SH3GL1/SREBF1/MMP7/LCP1/DEDD2/CAPZA1/CALM1/PBXIP1	36
BP	GO:0045137	development of primary sexual characteristics	22/809	231/18800	0.000427434483361871	0.000427434483361871	0.0031545324523625	YBX3/VEGFA/CTNNA1/CEBPB/NR2F2/MMP2/SDC1/FOXC1/HSD17B4/CCND1/INSR/MMP14/RAB13/ADAMTS1/PLEKHA1/BCL2L1/IDH1/SGPL1/ADGRG1/A2M/ARID4B/HMGB2	22
BP	GO:0042159	lipoprotein catabolic process	5/809	16/18800	0.000428149204964819	0.000428149204964819	0.0031545324523625	CTSD/ABHD12/PPT1/LYPLA1/LDLR	5
BP	GO:2000696	regulation of epithelial cell differentiation involved in kidney development	5/809	16/18800	0.000428149204964819	0.000428149204964819	0.0031545324523625	CTNNB1/CD24/YAP1/WWTR1/PAX8	5
BP	GO:2001044	regulation of integrin-mediated signaling pathway	5/809	16/18800	0.000428149204964819	0.000428149204964819	0.0031545324523625	CD63/CTNNA1/EMP2/LIMS1/TIMP1	5
BP	GO:0072577	endothelial cell apoptotic process	10/809	65/18800	0.000430820120375938	0.000430820120375938	0.0031545324523625	NFE2L2/BMPR2/THBS1/SERPINE1/ANO6/CCL2/TNFAIP3/PDCD4/HIPK1/RGCC	10
BP	GO:0021801	cerebral cortex radial glia-guided migration	6/809	24/18800	0.000430874057813434	0.000430874057813434	0.0031545324523625	RTN4/MBOAT7/CTNNB1/LAMB1/ZMIZ1/ADGRG1	6
BP	GO:0022030	telencephalon glial cell migration	6/809	24/18800	0.000430874057813434	0.000430874057813434	0.0031545324523625	RTN4/MBOAT7/CTNNB1/LAMB1/ZMIZ1/ADGRG1	6
BP	GO:0036003	positive regulation of transcription from RNA polymerase II promoter in response to stress	6/809	24/18800	0.000430874057813434	0.000430874057813434	0.0031545324523625	ATF3/NFE2L2/VEGFA/HIF1A/CEBPB/ATF6	6
BP	GO:1901522	positive regulation of transcription from RNA polymerase II promoter involved in cellular response to chemical stimulus	6/809	24/18800	0.000430874057813434	0.000430874057813434	0.0031545324523625	NFE2L2/VEGFA/HIF1A/XBP1/JUN/SMAD5	6
BP	GO:0016601	Rac protein signal transduction	8/809	43/18800	0.000431597826639894	0.000431597826639894	0.0031545324523625	RAC1/HACD3/EPS8/NCKAP1/CYFIP1/CRK/RAC2/RHOG	8
BP	GO:0071364	cellular response to epidermal growth factor stimulus	8/809	43/18800	0.000431597826639894	0.000431597826639894	0.0031545324523625	ID1/ERRFI1/ZFP36L1/FOXC1/EGFR/PTPN12/COL1A1/ZFP36L2	8
BP	GO:0043154	negative regulation of cysteine-type endopeptidase activity involved in apoptotic process	11/809	77/18800	0.000436715348313411	0.000436715348313411	0.00316010717963533	KLF4/VEGFA/GPX1/PRDX5/PRDX3/IFI6/THBS1/SFN/RPS6KA3/BIRC3/CD44	11
BP	GO:0055117	regulation of cardiac muscle contraction	11/809	77/18800	0.000436715348313411	0.000436715348313411	0.00316010717963533	ATP2A2/JUP/ATP1B1/SRI/DSP/ZC3H12A/GSTO1/DSG2/PRKACA/CAV1/CALM1	11
BP	GO:0086001	cardiac muscle cell action potential	11/809	77/18800	0.000436715348313411	0.000436715348313411	0.00316010717963533	YWHAE/ATP2A2/JUP/ATP1A1/ATP1B1/DSP/DSG2/CXADR/NEDD4L/CAV1/CALM1	11
BP	GO:1902107	positive regulation of leukocyte differentiation	17/809	157/18800	0.000437787671345684	0.000437787671345684	0.00316010717963533	NFKBIZ/TRIB1/CD46/XBP1/SOX4/KLF10/ZFP36L1/MMP14/ZMIZ1/PTPRC/MDK/LGALS9/FOS/HLA-DRA/RUNX3/HLA-DRB1/HCLS1	17
BP	GO:1903364	positive regulation of cellular protein catabolic process	17/809	157/18800	0.000437787671345684	0.000437787671345684	0.00316010717963533	PTTG1IP/CD81/NFE2L2/TRIB1/HSPA1B/BCAP31/CTSC/VPS35/PTK2/CLU/RDX/CSNK1E/CAV1/LDLR/LAPTM5/TNFAIP3/RNF19A	17
BP	GO:1903708	positive regulation of hemopoiesis	17/809	157/18800	0.000437787671345684	0.000437787671345684	0.00316010717963533	NFKBIZ/TRIB1/CD46/XBP1/SOX4/KLF10/ZFP36L1/MMP14/ZMIZ1/PTPRC/MDK/LGALS9/FOS/HLA-DRA/RUNX3/HLA-DRB1/HCLS1	17
BP	GO:0002274	myeloid leukocyte activation	22/809	232/18800	0.000453553796745307	0.000453553796745307	0.00326716234703782	APP/GRN/PLSCR1/NDRG1/CTSC/JUN/ZC3H12A/CLU/THBS1/CXCL8/IFNGR2/LTBR/NECTIN2/ADAM9/PTPRC/ITGB6/DHRS2/LGALS9/CD2/LDLR/RAC2/KMT2E	22
BP	GO:0009410	response to xenobiotic stimulus	33/809	411/18800	0.000458677622976776	0.000458677622976776	0.00329727318748087	GSTP1/SOD2/NFE2L2/GPX1/AHR/ATP1A1/MMP2/JUN/CTNNB1/GSTO1/TSPO/DUSP6/APEX1/CAT/THBS1/FBP1/IGFBP2/CDH1/CCND1/ITGA3/MDK/HDAC2/HMGCS2/PAM/EMX2/FOS/FOSB/CXCR4/CRYZ/SREBF1/COL1A1/CD69/RNF149	33
BP	GO:0061097	regulation of protein tyrosine kinase activity	12/809	90/18800	0.000465667366612835	0.000465667366612835	0.00334064625481033	APP/HBEGF/RAP2B/ERRFI1/EFNA1/NEDD9/CD24/GPRC5A/PTPRC/CAV1/AREG/PTPN1	12
BP	GO:0048638	regulation of developmental growth	28/809	329/18800	0.000488284842382242	0.000488284842382242	0.00349009439186902	APP/YBX3/RTN4/CDKN1A/VEGFA/RAB11A/GDF15/BMPR2/CTTN/DUSP6/SEMA4B/YAP1/FOXC1/PIM1/AGR2/INSR/TGFBR3/NEDD4L/DPYSL2/CYFIP1/SPART/FGFR3/CRABP2/SGPL1/LGMN/CXCR4/ITSN2/STK4	28
BP	GO:0030193	regulation of blood coagulation	10/809	66/18800	0.000488497544363589	0.000488497544363589	0.00349009439186902	CD9/NFE2L2/SERPING1/THBS1/THBD/SERPINE1/PLAU/TFPI/ANO6/CAV1	10
BP	GO:0007409	axonogenesis	34/809	430/18800	0.000498796077030579	0.000498796077030579	0.0035563999563147	APP/RAC1/APLP2/RTN4/VEGFA/ITGB1/RAB11A/S100A6/RAB10/BMPR2/VCL/PTK2/PGRMC1/CTTN/SEMA4B/PLXNB2/NPTN/EFNA1/EPHA2/LAMA5/ENAH/FLOT1/NFIB/DPYSL2/CYFIP1/ALCAM/SPART/PALLD/FEZ2/CRABP2/RAC2/MYCBP2/RHOG/MBP	34
BP	GO:0051146	striated muscle cell differentiation	25/809	281/18800	0.000502954146799525	0.000502954146799525	0.00357346552975393	CD9/CD81/VEGFA/LMNA/GPX1/ITGB1/XBP1/MYOF/PDLIM5/GDF15/PLD3/KRT19/KLF5/FHL2/SDC1/FLOT1/CSRP1/MMP14/CXADR/TBX3/BHLHE41/OBSL1/ACTG1/CD53/AKAP13	25
BP	GO:0035967	cellular response to topologically incorrect protein	14/809	117/18800	0.000503235248149137	0.000503235248149137	0.00357346552975393	ATF3/NFE2L2/XBP1/HSPA1B/PPP1R15A/TMED2/BAG3/SELENOS/AGR2/ATF6/CCND1/ERMP1/TM7SF3/PTPN1	14
BP	GO:0050792	regulation of viral process	17/809	159/18800	0.000507170684346826	0.000507170684346826	0.00358454851679796	IFITM3/HACD3/SNX3/GSN/PLSCR1/TRIM8/CXCL8/NECTIN2/BST2/LGALS9/CXCR4/SLPI/LGALS1/HLA-DRB1/LTF/ZC3HAV1/TRIM22	17
BP	GO:0007595	lactation	8/809	44/18800	0.00050787404038091	0.00050787404038091	0.00358454851679796	VEGFA/HIF1A/XBP1/DDR1/SLC29A1/CCND1/PAM/CAV1	8
BP	GO:1903573	negative regulation of response to endoplasmic reticulum stress	8/809	44/18800	0.00050787404038091	0.00050787404038091	0.00358454851679796	XBP1/PPP1R15A/CLU/GRINA/SELENOS/BCL2L1/ALOX5/PTPN1	8
BP	GO:0007411	axon guidance	22/809	234/18800	0.000510000078560544	0.000510000078560544	0.00359229681821402	APP/RAC1/VEGFA/BMPR2/PTK2/PGRMC1/SEMA4B/PLXNB2/NPTN/EFNA1/EPHA2/LAMA5/ENAH/NFIB/DPYSL2/CYFIP1/ALCAM/PALLD/FEZ2/RAC2/MYCBP2/RHOG	22
BP	GO:0001909	leukocyte mediated cytotoxicity	15/809	131/18800	0.000517426147657936	0.000517426147657936	0.00363149060915085	TUBB/CTSH/EMP2/CTSC/NECTIN2/PTPRC/LGALS9/CRK/HLA-DRA/HLA-DRB1/B2M/HLA-B/HLA-A/IGHG1/HLA-F	15
BP	GO:0050729	positive regulation of inflammatory response	16/809	145/18800	0.000517643328469197	0.000517643328469197	0.00363149060915085	APP/GRN/CD81/NFKBIZ/CEBPB/MGST2/IL6ST/CAMK2N1/CTSC/TNFRSF1A/MDK/SERPINE1/LDLR/LGALS1/PDCD4/ETS1	16
BP	GO:1905517	macrophage migration	9/809	55/18800	0.000519314144906378	0.000519314144906378	0.00363591107888254	CD9/LGALS3/CD81/PTK2/THBS1/MMP14/MDK/MTUS1/CCL2	9
BP	GO:0051651	maintenance of location in cell	21/809	219/18800	0.000522618972141835	0.000522618972141835	0.00365173130218684	KDELR1/FKBP1A/HSP90B1/TXN/GSN/SRI/KDELR2/GSTO1/TSPO/HK1/PTPRC/PRKACA/PKD2/CCDC88A/CAV1/INSIG1/SP100/SRGN/LCN2/DIAPH1/CALM1	21
BP	GO:0010950	positive regulation of endopeptidase activity	18/809	174/18800	0.000523925487640048	0.000523925487640048	0.00365355330071923	CTSH/ASPH/PERP/BEX3/GSN/CTSD/BCAP31/DAP/TNFSF10/ROCK2/EFNA1/UACA/PMAIP1/BCL10/LGALS9/LGMN/LAPTM5/MBP	18
BP	GO:0048872	homeostasis of number of cells	25/809	282/18800	0.000529991285912506	0.000529991285912506	0.00368849041296625	VEGFA/HIF1A/HSPA1B/SOX4/FAM210B/EPAS1/ZFP36L1/RBFOX2/TGFBR3/PRMT1/PMAIP1/TMEM14C/BCL10/SMAD5/LIPA/LGALS9/FSTL1/ADGRG1/B2M/TNFAIP3/TSC22D3/HCLS1/ETS1/KMT2E/HMGB2	25
BP	GO:0097485	neuron projection guidance	22/809	235/18800	0.000540450524514809	0.000540450524514809	0.00375090095541865	APP/RAC1/VEGFA/BMPR2/PTK2/PGRMC1/SEMA4B/PLXNB2/NPTN/EFNA1/EPHA2/LAMA5/ENAH/NFIB/DPYSL2/CYFIP1/ALCAM/PALLD/FEZ2/RAC2/MYCBP2/RHOG	22
BP	GO:0006970	response to osmotic stress	11/809	79/18800	0.000546425160986054	0.000546425160986054	0.00375090095541865	YBX3/TSPO/CLDN1/ERRFI1/LRRC8A/SLC2A1/ZFP36L1/SERPINB6/AKR1B1/PKD2/TSC22D3	11
BP	GO:1901184	regulation of ERBB signaling pathway	11/809	79/18800	0.000546425160986054	0.000546425160986054	0.00375090095541865	RTN4/HBEGF/IFI6/ERRFI1/AGR2/EGFR/GPRC5A/PTPN12/CCDC88A/LGMN/AREG	11
BP	GO:0001911	negative regulation of leukocyte mediated cytotoxicity	6/809	25/18800	0.000546474286529884	0.000546474286529884	0.00375090095541865	PTPRC/LGALS9/CRK/HLA-B/HLA-A/HLA-F	6
BP	GO:0032469	endoplasmic reticulum calcium ion homeostasis	6/809	25/18800	0.000546474286529884	0.000546474286529884	0.00375090095541865	APP/ATP2A2/BCAP31/CCDC47/GRINA/TGM2	6
BP	GO:0034114	regulation of heterotypic cell-cell adhesion	6/809	25/18800	0.000546474286529884	0.000546474286529884	0.00375090095541865	KLF4/FLOT1/IL1RN/WNK1/MBP/CD44	6
BP	GO:0086064	cell communication by electrical coupling involved in cardiac conduction	6/809	25/18800	0.000546474286529884	0.000546474286529884	0.00375090095541865	ATP1A1/ATP1B1/SRI/PRKACA/CAV1/CALM1	6
BP	GO:0051261	protein depolymerization	14/809	118/18800	0.000548864633751588	0.000548864633751588	0.0037599209895181	DSTN/LIMA1/SPTBN1/ASPH/GSN/EPS8/RDX/CAPG/TRIOBP/SWAP70/CAMSAP2/HDGFL3/SH3GL1/CAPZA1	14
BP	GO:0043534	blood vessel endothelial cell migration	18/809	175/18800	0.000561102886722038	0.000561102886722038	0.00383623541256657	KLF4/NFE2L2/VEGFA/GPX1/HIF1A/ITGB1/JUP/EMP2/HSPB1/ID1/GADD45A/PRCP/THBS1/EFNA1/EPHA2/PLK2/ETS1/RGCC	18
BP	GO:0051492	regulation of stress fiber assembly	12/809	92/18800	0.000570415021177794	0.000570415021177794	0.00389228506432792	RAC1/SDC4/F11R/TACSTD2/ROCK2/PFN2/TJP1/LIMCH1/CCDC88A/PHLDB2/ACTG1/RGCC	12
BP	GO:0002291	T cell activation via T cell receptor contact with antigen bound to MHC molecule on antigen presenting cell	4/809	10/18800	0.000580475971745994	0.000580475971745994	0.00389411254670612	LGALS3/CD81/LGALS9/HLA-DMB	4
BP	GO:0002934	desmosome organization	4/809	10/18800	0.000580475971745994	0.000580475971745994	0.00389411254670612	PERP/JUP/DSP/DSG2	4
BP	GO:0010749	regulation of nitric oxide mediated signal transduction	4/809	10/18800	0.000580475971745994	0.000580475971745994	0.00389411254670612	VEGFA/THBS1/EGFR/SPINK1	4
BP	GO:0033483	gas homeostasis	4/809	10/18800	0.000580475971745994	0.000580475971745994	0.00389411254670612	GSTP1/SOD2/HIF1A/CAV1	4
BP	GO:0019885	antigen processing and presentation of endogenous peptide antigen via MHC class I	5/809	17/18800	0.000585172832982728	0.000585172832982728	0.00389411254670612	B2M/HLA-B/HLA-A/HLA-C/HLA-F	5
BP	GO:0020027	hemoglobin metabolic process	5/809	17/18800	0.000585172832982728	0.000585172832982728	0.00389411254670612	KLF4/HIF1A/CAT/PRMT1/SLC25A37	5
BP	GO:0033631	cell-cell adhesion mediated by integrin	5/809	17/18800	0.000585172832982728	0.000585172832982728	0.00389411254670612	ITGB1/ADAM9/SWAP70/PLPP3/WNK1	5
BP	GO:0046827	positive regulation of protein export from nucleus	5/809	17/18800	0.000585172832982728	0.000585172832982728	0.00389411254670612	YWHAE/BAG3/SFN/TCF7L2/PRKACA	5
BP	GO:0090594	inflammatory response to wounding	5/809	17/18800	0.000585172832982728	0.000585172832982728	0.00389411254670612	GRN/HIF1A/TIMP1/MDK/ALOX5	5
BP	GO:0090713	immunological memory process	5/809	17/18800	0.000585172832982728	0.000585172832982728	0.00389411254670612	CD81/CD46/HLA-DRA/HLA-DRB1/ST3GAL1	5
BP	GO:0097067	cellular response to thyroid hormone stimulus	5/809	17/18800	0.000585172832982728	0.000585172832982728	0.00389411254670612	CTSB/CTSH/RDX/CTSL/KLF9	5
BP	GO:1901550	regulation of endothelial cell development	5/809	17/18800	0.000585172832982728	0.000585172832982728	0.00389411254670612	VEGFA/F11R/VCL/ROCK2/TNFRSF1A	5
BP	GO:1903140	regulation of establishment of endothelial barrier	5/809	17/18800	0.000585172832982728	0.000585172832982728	0.00389411254670612	VEGFA/F11R/VCL/ROCK2/TNFRSF1A	5
BP	GO:0031348	negative regulation of defense response	24/809	268/18800	0.000588155391140311	0.000588155391140311	0.00390651939802821	KLF4/GRN/GSTP1/SOCS3/GPX1/SERPING1/VPS35/TSPAN6/SELENOS/PLK2/TNFRSF1A/PTPRC/MDK/HTRA1/ALOX5/LGALS9/CRK/A2M/LDLR/HLA-DRB1/TNFAIP3/HLA-B/HLA-A/HLA-F	24
BP	GO:0003151	outflow tract morphogenesis	11/809	80/18800	0.000609366136569765	0.000609366136569765	0.0040397207775393	HES1/VEGFA/HIF1A/BMPR2/JUN/CTNNB1/DHRS3/FOXC1/JAG1/TGFBR3/TBX3	11
BP	GO:1900046	regulation of hemostasis	10/809	68/18800	0.000623140599182448	0.000623140599182448	0.00412321301572278	CD9/NFE2L2/SERPING1/THBS1/THBD/SERPINE1/PLAU/TFPI/ANO6/CAV1	10
BP	GO:0050769	positive regulation of neurogenesis	21/809	222/18800	0.000624976910163635	0.000624976910163635	0.00412754624382271	HES1/VEGFA/HIF1A/RAB11A/IL6ST/BMPR2/CTNNB1/TSPO/SPINT1/PLXNB2/NPTN/CUX1/CAPRIN1/CYFIP1/MDK/HDAC2/CRABP2/TGM2/OBSL1/CXCR4/DHX36	21
BP	GO:0001837	epithelial to mesenchymal transition	17/809	162/18800	0.000628912421680915	0.000628912421680915	0.00414570074986883	RTN4/HIF1A/CTNNB1/ROCK2/EFNA1/FOXC1/JAG1/TGFBR3/WWTR1/TBX3/MDK/TCF7L2/HDAC2/PHLDB2/COL1A1/PDCD4/RGCC	17
BP	GO:0048144	fibroblast proliferation	11/809	81/18800	0.000678232324873261	0.000678232324873261	0.00443699392094739	CDKN1A/GSTP1/SOD2/S100A6/JUN/CTNNB1/EGFR/ZMIZ1/NDUFS4/PAWR/COL3A1	11
BP	GO:0045637	regulation of myeloid cell differentiation	20/809	208/18800	0.000678541202721568	0.000678541202721568	0.00443699392094739	TRIB1/HIF1A/CEBPB/HSPA1B/KLF10/CTNNB1/FAM210B/ZFP36L1/JAG1/RBFOX2/PRMT1/HOXB8/RARG/FOS/HLA-DRB1/LTF/B2M/HCLS1/ETS1/HMGB2	20
BP	GO:0071902	positive regulation of protein serine/threonine kinase activity	20/809	208/18800	0.000678541202721568	0.000678541202721568	0.00443699392094739	VEGFA/BMPR2/THBS1/CD24/EGFR/CCND1/INSR/ADAM9/PTPRC/MAGED1/PKD2/TCIM/RALB/LTF/PTPN1/CCND2/STK4/RGCC/AKAP13/CALM1	20
BP	GO:0032984	protein-containing complex disassembly	22/809	239/18800	0.000678638578821862	0.000678638578821862	0.00443699392094739	DSTN/LIMA1/ATP2A2/SPTBN1/ASPH/CHMP4B/CHMP3/GSN/VMP1/LAMP2/EPS8/RDX/CAPG/TRIOBP/CHMP5/INSR/SWAP70/CAMSAP2/HDGFL3/SH3GL1/CAPZA1/CALM1	22
BP	GO:0007566	embryo implantation	9/809	57/18800	0.000680595011500449	0.000680595011500449	0.00443699392094739	VEGFA/VMP1/EMP2/IGFBP7/DDR1/MMP2/FBLN1/TIMP1/ARHGDIB	9
BP	GO:0030038	contractile actin filament bundle assembly	13/809	107/18800	0.000681992301527963	0.000681992301527963	0.00443699392094739	RAC1/PDLIM1/SDC4/F11R/TACSTD2/ROCK2/PFN2/TJP1/LIMCH1/CCDC88A/PHLDB2/ACTG1/RGCC	13
BP	GO:0043149	stress fiber assembly	13/809	107/18800	0.000681992301527963	0.000681992301527963	0.00443699392094739	RAC1/PDLIM1/SDC4/F11R/TACSTD2/ROCK2/PFN2/TJP1/LIMCH1/CCDC88A/PHLDB2/ACTG1/RGCC	13
BP	GO:0051016	barbed-end actin filament capping	6/809	26/18800	0.00068479434714853	0.00068479434714853	0.00443869238977829	GSN/EPS8/RDX/CAPG/TRIOBP/CAPZA1	6
BP	GO:0060314	regulation of ryanodine-sensitive calcium-release channel activity	6/809	26/18800	0.00068479434714853	0.00068479434714853	0.00443869238977829	FKBP1A/SRI/GSTO1/PRKACA/PKD2/CALM1	6
BP	GO:0006941	striated muscle contraction	18/809	178/18800	0.000686589575457968	0.000686589575457968	0.00444208733127679	ATP2A2/ALDOA/GSN/JUP/ATP1A1/ATP1B1/SRI/DSP/ZC3H12A/GSTO1/DSG2/NEDD4L/SMAD5/PRKACA/CXCR4/CAV1/CALM1/GRK2	18
BP	GO:0002697	regulation of immune effector process	29/809	353/18800	0.000690508327527059	0.000690508327527059	0.00445918307045882	CD59/LGALS3/GRN/CD81/NFKBIZ/CD46/AHR/XBP1/CFH/SERPING1/ZC3H12A/HK1/NECTIN2/PTPRC/BCL10/BST2/LGALS9/CRK/A2M/HLA-DRA/HLA-DMB/RAC2/HLA-DRB1/LAPTM5/DHX36/B2M/HLA-B/HLA-A/HLA-F	29
BP	GO:0061462	protein localization to lysosome	8/809	46/18800	0.000693144124213221	0.000693144124213221	0.00445971764711385	RTN4/SCARB2/CD81/LAMP2/CLU/ROCK2/MFSD1/LAPTM5	8
BP	GO:0085029	extracellular matrix assembly	8/809	46/18800	0.000693144124213221	0.000693144124213221	0.00445971764711385	LAMB1/QSOX1/LAMB3/NTN4/PHLDB2/COL1A2/COL3A1/RGCC	8
BP	GO:0038127	ERBB signaling pathway	14/809	121/18800	0.000707398538277037	0.000707398538277037	0.00454306452891155	RTN4/HBEGF/PTK2/IFI6/CPNE3/ERRFI1/AGR2/EGFR/GPRC5A/PTPN12/CCDC88A/LGMN/AREG/PIGR	14
BP	GO:0046661	male sex differentiation	17/809	164/18800	0.000723319329886046	0.000723319329886046	0.00463678774677313	YBX3/CTNNA1/CTNNB1/SDC1/HSD17B4/CCND1/INSR/MMP14/RAB13/TBX3/PLEKHA1/SMAD5/BCL2L1/SGPL1/ADGRG1/ARID4B/HMGB2	17
BP	GO:0060348	bone development	21/809	225/18800	0.000744277088713215	0.000744277088713215	0.00475817301821785	ANXA2/PLS3/ATP6AP1/BMPR2/ZNF385A/DHRS3/FOXC1/MMP14/SERPINH1/PTPRC/ITGB6/SMAD5/RARG/LRP5/FGFR3/TGM2/COL1A1/INSIG1/COL3A1/LTF/AKAP13	21
BP	GO:0018149	peptide cross-linking	7/809	36/18800	0.000744978791478429	0.000744978791478429	0.00475817301821785	DSP/KRT10/THBS1/TGM2/SPOCK2/DCN/COL3A1	7
BP	GO:0043242	negative regulation of protein-containing complex disassembly	11/809	82/18800	0.00075344868469712	0.00075344868469712	0.00480348863716815	LIMA1/SPTBN1/GSN/EPS8/RDX/CAPG/TRIOBP/SWAP70/CAMSAP2/HDGFL3/CAPZA1	11
BP	GO:0022898	regulation of transmembrane transporter activity	24/809	273/18800	0.000764084929451279	0.000764084929451279	0.00486242523410756	APP/YWHAE/FKBP1A/ITGB1/VMP1/CAPN1/ATP1B1/SRI/FXYD3/GSTO1/AHCYL1/PPIF/CHP1/PIM1/IFNGR2/NEDD4L/YWHAH/PRKACA/PKD2/CAV1/CCL2/FXYD5/WNK1/CALM1	24
BP	GO:0010559	regulation of glycoprotein biosynthetic process	9/809	58/18800	0.000775355339676343	0.000775355339676343	0.00491623721919148	TMEM59/TM9SF2/HBEGF/ITM2B/ITM2C/CTNNB1/CHP1/TCF7L2/PAWR	9
BP	GO:1900024	regulation of substrate adhesion-dependent cell spreading	9/809	58/18800	0.000775355339676343	0.000775355339676343	0.00491623721919148	RAC1/TACSTD2/FBLN1/PTK2/NEDD9/LIMS1/TRIOBP/MDK/CRK	9
BP	GO:0120032	regulation of plasma membrane bounded cell projection assembly	19/809	195/18800	0.000779023020835713	0.000779023020835713	0.00492026947115231	RAC1/TACSTD2/CDC42EP4/KLF5/EPS8/NCKAP1/EPHA2/WASL/RDX/YAP1/ATP8B1/PFN2/FNBP1L/CYFIP1/SH3YL1/CCDC88A/CAV1/RAC2/RHOG	19
BP	GO:0036499	PERK-mediated unfolded protein response	5/809	18/18800	0.000781721974138515	0.000781721974138515	0.00492026947115231	NFE2L2/PPP1R15A/TMED2/AGR2/PTPN1	5
BP	GO:0072234	metanephric nephron tubule development	5/809	18/18800	0.000781721974138515	0.000781721974138515	0.00492026947115231	HES1/YAP1/WWTR1/PKD2/PAX8	5
BP	GO:2000136	regulation of cell proliferation involved in heart morphogenesis	5/809	18/18800	0.000781721974138515	0.000781721974138515	0.00492026947115231	HES1/BMPR2/CTNNB1/PIM1/TBX3	5
BP	GO:0009266	response to temperature stimulus	18/809	180/18800	0.000783032942049608	0.000783032942049608	0.00492026947115231	YWHAE/SOD2/HSPB1/HSPA1B/IGFBP7/HSBP1/THBS1/BAG3/DNAJC3/ADM/HDAC2/DNAJB4/HMGCS2/PRKACA/FOS/TCIM/CXCR4/DHX36	18
BP	GO:0071214	cellular response to abiotic stimulus	27/809	323/18800	0.0008023717289186	0.0008023717289186	0.00500879939264079	YBX3/CDKN1A/EGR1/RHOB/F11R/GADD45A/NET1/MMP2/TSPO/ERRFI1/BAG3/SLC2A1/YAP1/ZFP36L1/TNKS1BP1/CHP1/SERPINB6/TIMP1/LTBR/TNFRSF1A/AKR1B1/ITGB6/BCL10/BCL2L1/PKD2/COL1A1/DHX36	27
BP	GO:0104004	cellular response to environmental stimulus	27/809	323/18800	0.0008023717289186	0.0008023717289186	0.00500879939264079	YBX3/CDKN1A/EGR1/RHOB/F11R/GADD45A/NET1/MMP2/TSPO/ERRFI1/BAG3/SLC2A1/YAP1/ZFP36L1/TNKS1BP1/CHP1/SERPINB6/TIMP1/LTBR/TNFRSF1A/AKR1B1/ITGB6/BCL10/BCL2L1/PKD2/COL1A1/DHX36	27
BP	GO:0001774	microglial cell activation	8/809	47/18800	0.000804290339351585	0.000804290339351585	0.00500879939264079	APP/GRN/CTSC/JUN/CLU/IFNGR2/PTPRC/LDLR	8
BP	GO:0060711	labyrinthine layer development	8/809	47/18800	0.000804290339351585	0.000804290339351585	0.00500879939264079	HES1/SPINT2/SOCS3/TMED2/SPINT1/ZFP36L1/ADM/BIRC6	8
BP	GO:0070849	response to epidermal growth factor	8/809	47/18800	0.000804290339351585	0.000804290339351585	0.00500879939264079	ID1/ERRFI1/ZFP36L1/FOXC1/EGFR/PTPN12/COL1A1/ZFP36L2	8
BP	GO:1903362	regulation of cellular protein catabolic process	23/809	258/18800	0.00080645379608268	0.00080645379608268	0.00501333611013002	PTTG1IP/ANXA2/CD81/NFE2L2/GPX1/TRIB1/HSPA1B/BCAP31/CTSC/LAPTM4B/ATRAID/VPS35/PTK2/CLU/EFNA1/RDX/CSNK1E/PRKACA/CAV1/LDLR/LAPTM5/TNFAIP3/RNF19A	23
BP	GO:0071453	cellular response to oxygen levels	17/809	166/18800	0.000829596602074708	0.000829596602074708	0.00514804360528364	EGR1/NFE2L2/VEGFA/ENO1/LMNA/HIF1A/NDRG1/ATP6AP1/ROCK2/EPAS1/SLC29A1/AQP3/ZFP36L1/PMAIP1/CAV1/MALAT1/RGCC	17
BP	GO:0007346	regulation of mitotic cell cycle	36/809	478/18800	0.000844398029556576	0.000844398029556576	0.00523060294904493	KLF4/APP/YWHAE/CDKN1A/HES1/PIM3/RAB11A/PBX1/CTNNB1/APEX1/RDX/WEE1/ZFP36L1/BTG2/FOXC1/PLK2/EGFR/CCND1/INSR/ADAMTS1/LRP5/OBSL1/PKD2/LGMN/CDKN1C/CCL2/ZNF655/BUB3/BTG1/CCND2/RBL2/RGCC/HECA/KMT2E/PIM2/ZFP36L2	36
BP	GO:0032868	response to insulin	23/809	259/18800	0.00085007417931714	0.00085007417931714	0.00525644378417064	PKM/EGR1/SOCS3/YWHAG/RAB10/XBP1/ERRFI1/CAT/SLC2A1/ZFP36L1/FBP1/SELENOS/INSR/ADM/RAB13/CYFIP1/HMGCS2/MYO1C/RAB31/RAB12/SREBF1/INSIG1/PTPN1	23
BP	GO:0002711	positive regulation of T cell mediated immunity	9/809	59/18800	0.00088058531392845	0.00088058531392845	0.00537327031843318	CD81/NECTIN2/PTPRC/HLA-DRA/HLA-DRB1/B2M/HLA-B/HLA-A/HLA-F	9
BP	GO:0001765	membrane raft assembly	4/809	11/18800	0.00088119733086163	0.00088119733086163	0.00537327031843318	ANXA2/EMP2/FLOT1/CAV1	4
BP	GO:0034115	negative regulation of heterotypic cell-cell adhesion	4/809	11/18800	0.00088119733086163	0.00088119733086163	0.00537327031843318	KLF4/IL1RN/WNK1/MBP	4
BP	GO:0034975	protein folding in endoplasmic reticulum	4/809	11/18800	0.00088119733086163	0.00088119733086163	0.00537327031843318	PDIA3/CANX/HSP90B1/DNAJC3	4
BP	GO:0043589	skin morphogenesis	4/809	11/18800	0.00088119733086163	0.00088119733086163	0.00537327031843318	ITGA6/ERRFI1/COL1A1/COL1A2	4
BP	GO:0060315	negative regulation of ryanodine-sensitive calcium-release channel activity	4/809	11/18800	0.00088119733086163	0.00088119733086163	0.00537327031843318	SRI/GSTO1/PKD2/CALM1	4
BP	GO:0070587	regulation of cell-cell adhesion involved in gastrulation	4/809	11/18800	0.00088119733086163	0.00088119733086163	0.00537327031843318	KLF4/IL1RN/WNK1/MBP	4
BP	GO:0060491	regulation of cell projection assembly	19/809	197/18800	0.000881271376269689	0.000881271376269689	0.00537327031843318	RAC1/TACSTD2/CDC42EP4/KLF5/EPS8/NCKAP1/EPHA2/WASL/RDX/YAP1/ATP8B1/PFN2/FNBP1L/CYFIP1/SH3YL1/CCDC88A/CAV1/RAC2/RHOG	19
BP	GO:0045454	cell redox homeostasis	7/809	37/18800	0.000885126444744952	0.000885126444744952	0.00537405138946049	NFE2L2/GPX1/PRDX5/TXN/PRDX3/APEX1/SELENOS	7
BP	GO:0045730	respiratory burst	7/809	37/18800	0.000885126444744952	0.000885126444744952	0.00537405138946049	RAC1/GRN/CD24/INSR/RAC2/IGHA1/JCHAIN	7
BP	GO:0048259	regulation of receptor-mediated endocytosis	13/809	110/18800	0.000887315348978862	0.000887315348978862	0.00537405138946049	CD63/RAC1/ANXA2/VEGFA/CD2AP/CLU/WASL/FLOT1/INSR/SERPINE1/ITGAV/PPT1/B2M	13
BP	GO:0034250	positive regulation of cellular amide metabolic process	17/809	167/18800	0.000887552355870072	0.000887552355870072	0.00537405138946049	YBX3/PKM/NFE2L2/PPP1R15A/TOB1/SOX4/EIF4A3/CLU/PLXNB2/ROCK2/THBS1/KRT17/EFNA1/DNAJC3/DHX36/UHMK1/VIM	17
BP	GO:0061448	connective tissue development	23/809	260/18800	0.000895722879693317	0.000895722879693317	0.00541413993389568	EGR1/HIF1A/XBP1/BMPR2/CTNNB1/TIMP1/SERPINH1/NFIB/MDK/SMAD5/SPART/ID4/HMGCS2/RARG/SPTLC2/LRP5/FGFR3/COL1A1/MGP/RUNX3/COL3A1/PBXIP1/CD44	23
BP	GO:0001838	embryonic epithelial tube formation	14/809	124/18800	0.000903055146940953	0.000903055146940953	0.00544903196563408	SPINT2/HIF1A/SDC4/TMED2/SOX4/CTNNB1/SPINT1/PLXNB2/ADM/BCL10/RARG/PRKACA/PAX8/STK4	14
BP	GO:0031669	cellular response to nutrient levels	20/809	213/18800	0.000913515525062815	0.000913515525062815	0.00550264614824588	ATF3/CDKN1A/COMT/NFE2L2/XBP1/RXRA/LAMP2/KLF10/DAP/BMPR2/ZC3H12A/SLC2A1/AQP3/RRAGA/PIM1/PMAIP1/RALB/SREBF1/COL1A1/JMY	20
BP	GO:0010761	fibroblast migration	8/809	48/18800	0.000929308939236544	0.000929308939236544	0.00557854289984823	RAC1/PDLIM1/ZFAND5/ITGB1/SDC4/PTK2/THBS1/SGPL1	8
BP	GO:0035272	exocrine system development	8/809	48/18800	0.000929308939236544	0.000929308939236544	0.00557854289984823	LAMA5/FOXC1/EGFR/INSR/NFIB/TWSG1/NTN4/TGM2	8
BP	GO:0097529	myeloid leukocyte migration	21/809	229/18800	0.000933622360889606	0.000933622360889606	0.0055948228144671	RAC1/CD9/LGALS3/CD81/VEGFA/PTK2/THBS1/CXCL8/MMP14/CXADR/SWAP70/MDK/MTUS1/SERPINE1/CXCL2/LGMN/ANO6/CCL2/RAC2/PECAM1/RHOG	21
BP	GO:0032388	positive regulation of intracellular transport	19/809	198/18800	0.000936572898004405	0.000936572898004405	0.00560289374274806	YWHAE/ANXA2/CD81/LEPROT/JUP/BCAP31/ZC3H12A/BAG3/RDX/CDH1/CHP1/SFN/TMEM30B/TCF7L2/MYO1C/PRKACA/OAZ2/RAC2/HCLS1	19
BP	GO:0031668	cellular response to extracellular stimulus	22/809	245/18800	0.000943109785860118	0.000943109785860118	0.00563235515838008	ATF3/CDKN1A/COMT/NFE2L2/XBP1/RXRA/LAMP2/KLF10/DAP/BMPR2/ZC3H12A/SLC2A1/AQP3/RRAGA/PIM1/PMAIP1/PTPRC/FOS/RALB/SREBF1/COL1A1/JMY	22
BP	GO:0030833	regulation of actin filament polymerization	15/809	139/18800	0.000963791652595689	0.000963791652595689	0.00573321278412538	SPTBN1/GSN/CDC42EP4/CTTN/EPS8/NCKAP1/RDX/CAPG/TRIOBP/PFN2/CYFIP1/ARPC1A/CAPZA1/HCLS1/COTL1	15
BP	GO:0098876	vesicle-mediated transport to the plasma membrane	15/809	139/18800	0.000963791652595689	0.000963791652595689	0.00573321278412538	SPTBN1/SNX3/RAB11A/RAB10/ATP6AP1/VPS35/KRT18/VAMP3/ACSL3/EHD4/RAB13/LYPLA1/RAB31/ATP2C1/ARL4C	15
BP	GO:0031532	actin cytoskeleton reorganization	13/809	111/18800	0.000966331479538463	0.000966331479538463	0.00573321278412538	GSN/F11R/CD2AP/CTTN/EPS8/NEDD9/CXADR/TJP1/MDK/ATP2C1/PTPN1/ARHGDIB/HCLS1	13
BP	GO:0034504	protein localization to nucleus	25/809	294/18800	0.000968203002561698	0.000968203002561698	0.00573321278412538	YWHAE/PTTG1IP/CDKN1A/LMNA/CTNNA1/TXN/JUP/IPO7/CD2AP/TRIM8/ZC3H12A/BAG3/YAP1/CDH1/CHP1/TRIM29/WWTR1/MAGED1/COL1A1/PKIG/SP100/RANBP2/HCLS1/STK4/RASSF5	25
BP	GO:0048193	Golgi vesicle transport	25/809	294/18800	0.000968203002561698	0.000968203002561698	0.00573321278412538	KDELR1/ARF4/SPTBN1/SNX3/RAB10/LMAN1/BCAP31/TMED9/TMED2/KDELR2/KRT18/VAMP3/ACSL3/ARL1/RAB13/BICD2/BCAP29/TMED3/SCAMP1/PLPP3/LYPLA1/RAB31/ATP2C1/INSIG1/LAPTM5	25
BP	GO:0043244	regulation of protein-containing complex disassembly	14/809	125/18800	0.000977641478269957	0.000977641478269957	0.00577930726935255	DSTN/LIMA1/SPTBN1/ASPH/GSN/EPS8/RDX/CAPG/TRIOBP/INSR/SWAP70/CAMSAP2/HDGFL3/CAPZA1	14
BP	GO:0030330	DNA damage response, signal transduction by p53 class mediator	10/809	72/18800	0.000984857518682054	0.000984857518682054	0.00581213034229327	PTTG1IP/CDKN1A/NDRG1/SOX4/MYO6/ZNF385A/PLK2/PMAIP1/SP100/CD44	10
BP	GO:0071674	mononuclear cell migration	19/809	199/18800	0.000994821138820058	0.000994821138820058	0.00585154153304567	APP/LGALS3/F11R/PTK2/EPS8/THBS1/WASL/MDK/SERPINE1/CXCL16/ALOX5/LGALS9/LGMN/CRK/CXCR4/ANO6/CCL2/PECAM1/WNK1	19
BP	GO:1903320	regulation of protein modification by small protein conjugation or removal	22/809	246/18800	0.000994885473666065	0.000994885473666065	0.00585154153304567	PTTG1IP/FKBP1A/EGR1/HIF1A/HSPA1B/SOX4/ZC3H12A/CTNNB1/TSPO/EPAS1/CHP1/NDFIP2/ZMIZ1/BCL10/CAV1/LAPTM5/BUB3/TNFAIP3/IVNS1ABP/MYCBP2/BIRC3/RASSF5	22
BP	GO:0046824	positive regulation of nucleocytoplasmic transport	9/809	60/18800	0.000997125359937841	0.000997125359937841	0.00585485903517682	YWHAE/JUP/ZC3H12A/BAG3/CDH1/SFN/TCF7L2/PRKACA/HCLS1	9
BP	GO:0060349	bone morphogenesis	12/809	98/18800	0.00101010870190946	0.00101010870190946	0.00591122415875429	BMPR2/DHRS3/FOXC1/MMP14/SERPINH1/RARG/LRP5/FGFR3/COL1A1/INSIG1/COL3A1/LTF	12
BP	GO:0061337	cardiac conduction	12/809	98/18800	0.00101010870190946	0.00101010870190946	0.00591122415875429	YWHAE/ATP2A2/JUP/ATP1A1/ATP1B1/SRI/DSP/DSG2/CXADR/PRKACA/CAV1/CALM1	12
BP	GO:0021543	pallium development	17/809	169/18800	0.0010138738321864	0.0010138738321864	0.00592333611868803	RTN4/YWHAE/UQCRQ/HIF1A/MBOAT7/CTNNB1/LAMB1/SLC2A1/BTG2/EGFR/ZMIZ1/MDK/ID4/EMX2/CRK/ADGRG1/COL3A1	17
BP	GO:0045953	negative regulation of natural killer cell mediated cytotoxicity	5/809	19/18800	0.00102361043982213	0.00102361043982213	0.00594048443743602	LGALS9/CRK/HLA-B/HLA-A/HLA-F	5
BP	GO:0060749	mammary gland alveolus development	5/809	19/18800	0.00102361043982213	0.00102361043982213	0.00594048443743602	VEGFA/HIF1A/DDR1/CCND1/AREG	5
BP	GO:0061323	cell proliferation involved in heart morphogenesis	5/809	19/18800	0.00102361043982213	0.00102361043982213	0.00594048443743602	HES1/BMPR2/CTNNB1/PIM1/TBX3	5
BP	GO:0061377	mammary gland lobule development	5/809	19/18800	0.00102361043982213	0.00102361043982213	0.00594048443743602	VEGFA/HIF1A/DDR1/CCND1/AREG	5
BP	GO:0031342	negative regulation of cell killing	6/809	28/18800	0.00104130245415591	0.00104130245415591	0.00603313754969618	PTPRC/LGALS9/CRK/HLA-B/HLA-A/HLA-F	6
BP	GO:0032412	regulation of ion transmembrane transporter activity	23/809	263/18800	0.00104562119790899	0.00104562119790899	0.00604812958497724	APP/YWHAE/FKBP1A/ITGB1/VMP1/CAPN1/ATP1B1/SRI/FXYD3/GSTO1/AHCYL1/PPIF/CHP1/IFNGR2/NEDD4L/YWHAH/PRKACA/PKD2/CAV1/CCL2/FXYD5/WNK1/CALM1	23
BP	GO:0034284	response to monosaccharide	19/809	200/18800	0.00105614215257662	0.00105614215257662	0.00609573780810493	SOD2/EGR1/PIM3/GPX1/HIF1A/XBP1/SOX4/SRI/CAT/THBS1/SLC29A1/SELENOS/TCF7L2/HMGCS2/PRKACA/LRP5/SREBF1/COL6A2/HLA-DRB1	19
BP	GO:0003206	cardiac chamber morphogenesis	14/809	126/18800	0.00105734144505152	0.00105734144505152	0.00609573780810493	HES1/FKBP1A/HIF1A/SOX4/DSP/BMPR2/FHL2/DHRS3/FOXC1/JAG1/TGFBR3/ADAMTS1/TBX3/ADGRG6	14
BP	GO:0003012	muscle system process	34/809	449/18800	0.00106003468972309	0.00106003468972309	0.00610119680081668	ATP2A2/TPM4/ENO1/LMNA/ASPH/ALDOA/GSN/JUP/ATP1A1/MYOF/PDLIM5/IL6ST/ATP1B1/SRI/DSP/ZC3H12A/GSTO1/CTTN/HSBP1/ROCK2/ERRFI1/DSG2/TNFRSF1A/NEDD4L/TBX3/HDAC2/SMAD5/PRKACA/CXCR4/CAV1/CALD1/AKAP13/CALM1/GRK2	34
BP	GO:0046651	lymphocyte proliferation	25/809	296/18800	0.00106573240145028	0.00106573240145028	0.0061239020782782	LGALS3/CDKN1A/CD81/HES1/CD46/SDC4/CEBPB/AHR/CD151/IL6ST/TNFRSF21/CTNNB1/CD24/IGFBP2/PTPRC/TWSG1/IMPDH2/PAWR/LGALS9/HLA-DMB/RAC2/HLA-DRB1/HLA-DPA1/HLA-DPB1/HLA-A	25
BP	GO:0001818	negative regulation of cytokine production	29/809	363/18800	0.00106961172160959	0.00106961172160959	0.00613444166413621	KLF4/RAC1/GSTP1/CD2AP/LAPTM4B/TNFRSF21/ZC3H12A/TSPO/NPTN/ERRFI1/THBS1/CD24/EPHA2/SELENOS/ANXA4/PTPRC/NDRG2/TWSG1/BST2/LGALS9/HLA-DRB1/SRGN/LTF/LAPTM5/TNFAIP3/PDCD4/RGCC/REL/HLA-F	29
BP	GO:0007034	vacuolar transport	16/809	155/18800	0.00107107832008645	0.00107107832008645	0.00613444166413621	SCARB2/GRN/LEPROT/RHOB/PSAP/CHMP4B/CHMP3/LAMP2/VPS35/CLU/CHMP5/NDFIP2/TRAK1/RAB12/LAPTM5/LEPROTL1	16
BP	GO:0060070	canonical Wnt signaling pathway	26/809	313/18800	0.0010890029830839	0.0010890029830839	0.0062268944798957	KLF4/CTNND1/EGR1/JUP/ATP6AP2/IGFBP4/SOX4/VPS35/GNAQ/CTNNB1/SDC1/YAP1/IGFBP2/EGFR/WWTR1/CSNK1E/MDK/TCF7L2/RARG/LRP5/PLPP3/CAV1/COL1A1/TLE3/WNK1/STK4	26
BP	GO:1903131	mononuclear cell differentiation	33/809	433/18800	0.00112082460651172	0.00112082460651172	0.00639573842792849	KDELR1/EGR1/VEGFA/NFKBIZ/CD46/ITGB1/CEBPB/XBP1/PBX1/SOX4/JUN/ZC3H12A/CTNNB1/LRRC8A/ZFP36L1/CTSL/LTBR/MMP14/ZMIZ1/PTPRC/ITGB6/DHRS2/MDK/LGALS9/CD2/HLA-DRA/LGALS1/RUNX3/HLA-DRB1/B2M/HLA-B/ST3GAL1/ZFP36L2	33
BP	GO:0021885	forebrain cell migration	9/809	61/18800	0.00112585422612751	0.00112585422612751	0.00639573842792849	RTN4/MBOAT7/CTNNB1/LAMB1/EGFR/ZMIZ1/EMX2/CXCR4/ADGRG1	9
BP	GO:0032233	positive regulation of actin filament bundle assembly	9/809	61/18800	0.00112585422612751	0.00112585422612751	0.00639573842792849	RAC1/SDC4/ID1/ROCK2/PFN2/SWAP70/LIMCH1/CCDC88A/RGCC	9
BP	GO:0032387	negative regulation of intracellular transport	9/809	61/18800	0.00112585422612751	0.00112585422612751	0.00639573842792849	SNX3/TXN/LMAN1/VPS35/BAG3/CHP1/PKIG/INSIG1/SP100	9
BP	GO:0031623	receptor internalization	13/809	113/18800	0.00114210446092438	0.00114210446092438	0.00647752000308958	CD63/CD9/ANXA2/CD81/VEGFA/ITGB1/FLOT1/CXCL8/INSR/ADM/RAB31/CAV1/GRK2	13
BP	GO:0071222	cellular response to lipopolysaccharide	20/809	217/18800	0.00114889668868256	0.00114889668868256	0.00650548171924834	GSTP1/TRIB1/CEBPB/XBP1/ZC3H12A/TSPO/CHMP5/SELENOS/CXCL8/ADAM9/BCL10/SERPINE1/CXCL2/HMGCS2/CCL2/LTF/TNFAIP3/PDCD4/VIM/HMGB2	20
BP	GO:0051235	maintenance of location	27/809	331/18800	0.00115502008002332	0.00115502008002332	0.00651986973332278	KDELR1/FKBP1A/HSP90B1/TXN/GSN/SRI/KDELR2/ZC3H12A/GSTO1/TSPO/HK1/PTPRC/ITGAV/PRKACA/LTBP1/PKD2/CCDC88A/CAV1/SREBF1/INSIG1/SP100/SRGN/LCN2/G3BP2/DIAPH1/CALM1/RNF213	27
BP	GO:0051099	positive regulation of binding	17/809	171/18800	0.00115517005022008	0.00115517005022008	0.00651986973332278	KLF4/APP/ANXA2/HES1/FKBP1A/TXN/CTNNB1/FOXC1/FLOT1/PPP2CB/TCF7L2/RALB/CAV1/B2M/STK4/CALM1/HMGB2	17
BP	GO:0045732	positive regulation of protein catabolic process	21/809	233/18800	0.00116305473739608	0.00116305473739608	0.00655378382583631	PTTG1IP/CD81/NFE2L2/TRIB1/HSPA1B/BCAP31/CTSC/VPS35/PTK2/CLU/RDX/PLK2/NEDD4L/ADAM9/CSNK1E/CAV1/OAZ2/LDLR/LAPTM5/TNFAIP3/RNF19A	21
BP	GO:0002269	leukocyte activation involved in inflammatory response	8/809	50/18800	0.00122590058047993	0.00122590058047993	0.00686363702195154	APP/GRN/CTSC/JUN/CLU/IFNGR2/PTPRC/LDLR	8
BP	GO:0034332	adherens junction organization	8/809	50/18800	0.00122590058047993	0.00122590058047993	0.00686363702195154	VEGFA/DSP/VCL/CTNNB1/RDX/CDH1/TJP1/HIPK1	8
BP	GO:0070231	T cell apoptotic process	8/809	50/18800	0.00122590058047993	0.00122590058047993	0.00686363702195154	LGALS3/KDELR1/HIF1A/EFNA1/BCL10/LGALS9/TSC22D3/ST3GAL1	8
BP	GO:1901570	fatty acid derivative biosynthetic process	8/809	50/18800	0.00122590058047993	0.00122590058047993	0.00686363702195154	ACSL3/ACSL5/HMGCS2/PPT1/ALOX5/PAM/ACSL4/ELOVL5	8
BP	GO:0003014	renal system process	13/809	114/18800	0.00123952865615511	0.00123952865615511	0.00692616044603001	GSN/EMP2/CLDN4/SGK1/AQP3/AKR1B1/ADM/ITGA3/PRKACA/LGMN/IGHA1/JCHAIN/MLLT6	13
BP	GO:0055006	cardiac cell development	11/809	87/18800	0.00124103272589757	0.00124103272589757	0.00692616044603001	VEGFA/LMNA/PDLIM5/FHL2/JAG1/TGFBR3/CXADR/TBX3/OBSL1/PDCD4/AKAP13	11
BP	GO:1902105	regulation of leukocyte differentiation	24/809	283/18800	0.00125684957850474	0.00125684957850474	0.00700324645522912	NFKBIZ/TRIB1/CD46/CEBPB/XBP1/SOX4/KLF10/ZC3H12A/CTNNB1/ZFP36L1/MMP14/ZMIZ1/PTPRC/MDK/LGALS9/FOS/CD2/HLA-DRA/RUNX3/HLA-DRB1/LTF/HLA-B/HCLS1/ZFP36L2	24
BP	GO:0097066	response to thyroid hormone	6/809	29/18800	0.0012657183900987	0.0012657183900987	0.00702573547863815	CTSB/HES1/CTSH/RDX/CTSL/KLF9	6
BP	GO:0022617	extracellular matrix disassembly	9/809	62/18800	0.0012676886758879	0.0012676886758879	0.00702573547863815	CST3/DDR1/MMP2/LAMC1/FLOT1/MMP14/MMP7/LCP1/PBXIP1	9
BP	GO:0001553	luteinization	4/809	12/18800	0.00127697346414235	0.00127697346414235	0.00702573547863815	MMP2/PLEKHA1/SGPL1/A2M	4
BP	GO:0032908	regulation of transforming growth factor beta1 production	4/809	12/18800	0.00127697346414235	0.00127697346414235	0.00702573547863815	ATP6AP2/CD2AP/LAPTM4B/THBS1	4
BP	GO:0045916	negative regulation of complement activation	4/809	12/18800	0.00127697346414235	0.00127697346414235	0.00702573547863815	CD59/CD46/SERPING1/A2M	4
BP	GO:0070586	cell-cell adhesion involved in gastrulation	4/809	12/18800	0.00127697346414235	0.00127697346414235	0.00702573547863815	KLF4/IL1RN/WNK1/MBP	4
BP	GO:0098911	regulation of ventricular cardiac muscle cell action potential	4/809	12/18800	0.00127697346414235	0.00127697346414235	0.00702573547863815	JUP/DSP/DSG2/CAV1	4
BP	GO:1904350	regulation of protein catabolic process in the vacuole	4/809	12/18800	0.00127697346414235	0.00127697346414235	0.00702573547863815	CD81/LAPTM4B/VPS35/LDLR	4
BP	GO:0007163	establishment or maintenance of cell polarity	20/809	219/18800	0.00128487159527475	0.00128487159527475	0.00704270698339109	RAC1/PDLIM1/HES1/ARF4/LMNA/CTNNA1/SPINT2/RHOB/ITGB1/GSN/RAB10/DST/RND3/PTK2/ROCK2/WEE1/CRK/CLIC4/RAC2/RHOG	20
BP	GO:0032943	mononuclear cell proliferation	25/809	300/18800	0.00128654545399257	0.00128654545399257	0.00704270698339109	LGALS3/CDKN1A/CD81/HES1/CD46/SDC4/CEBPB/AHR/CD151/IL6ST/TNFRSF21/CTNNB1/CD24/IGFBP2/PTPRC/TWSG1/IMPDH2/PAWR/LGALS9/HLA-DMB/RAC2/HLA-DRB1/HLA-DPA1/HLA-DPB1/HLA-A	25
BP	GO:0071456	cellular response to hypoxia	15/809	143/18800	0.0012881215047507	0.0012881215047507	0.00704270698339109	EGR1/NFE2L2/VEGFA/ENO1/LMNA/HIF1A/NDRG1/ROCK2/EPAS1/SLC29A1/AQP3/ZFP36L1/PMAIP1/MALAT1/RGCC	15
BP	GO:2001056	positive regulation of cysteine-type endopeptidase activity	15/809	143/18800	0.0012881215047507	0.0012881215047507	0.00704270698339109	CTSH/ASPH/PERP/BEX3/GSN/CTSD/BCAP31/DAP/TNFSF10/UACA/PMAIP1/BCL10/LGALS9/LGMN/LAPTM5	15
BP	GO:0002716	negative regulation of natural killer cell mediated immunity	5/809	20/18800	0.00131688609076118	0.00131688609076118	0.00713299867031638	LGALS9/CRK/HLA-B/HLA-A/HLA-F	5
BP	GO:0010288	response to lead ion	5/809	20/18800	0.00131688609076118	0.00131688609076118	0.00713299867031638	APP/PLSCR1/CLDN1/CAT/PPP2CB	5
BP	GO:0072170	metanephric tubule development	5/809	20/18800	0.00131688609076118	0.00131688609076118	0.00713299867031638	HES1/YAP1/WWTR1/PKD2/PAX8	5
BP	GO:0090201	negative regulation of release of cytochrome c from mitochondria	5/809	20/18800	0.00131688609076118	0.00131688609076118	0.00713299867031638	LMNA/GPX1/CLU/PPIF/BCL2L1	5
BP	GO:1902176	negative regulation of oxidative stress-induced intrinsic apoptotic signaling pathway	5/809	20/18800	0.00131688609076118	0.00131688609076118	0.00713299867031638	SOD2/NFE2L2/GPX1/HIF1A/HSPB1	5
BP	GO:1902236	negative regulation of endoplasmic reticulum stress-induced intrinsic apoptotic signaling pathway	5/809	20/18800	0.00131688609076118	0.00131688609076118	0.00713299867031638	XBP1/GRINA/SELENOS/BCL2L1/PTPN1	5
BP	GO:0001101	response to acid chemical	14/809	129/18800	0.00132989078093446	0.00132989078093446	0.00719228858061182	VEGFA/CEBPB/TOMM20/XBP1/MMP2/RRAGA/EGFR/HMGCS2/BCL2L1/PKD2/COL6A1/COL1A1/COL1A2/COL3A1	14
BP	GO:0045685	regulation of glial cell differentiation	10/809	75/18800	0.00135632907562485	0.00135632907562485	0.00731263190708071	HES1/IL6ST/TNFRSF21/CTNNB1/SPINT1/MDK/HDAC2/ID4/CXCR4/LDLR	10
BP	GO:0140056	organelle localization by membrane tethering	10/809	75/18800	0.00135632907562485	0.00135632907562485	0.00731263190708071	ATP2A2/RAB10/VMP1/AHCYL1/VAMP3/RAB13/STX12/RAB12/RALB/CALM1	10
BP	GO:0002253	activation of immune response	30/809	386/18800	0.00136467295532049	0.00136467295532049	0.007338960506985	CD59/LGALS3/CD81/NFKBIZ/CD46/PLSCR1/CFH/SERPING1/TNFRSF21/PTK2/ZC3H12A/CLU/NECTIN2/PTPRC/PLEKHA1/BCL10/PAWR/TRBC2/C1R/A2M/FYB1/C1S/HLA-DRB1/LAPTM5/HLA-DPB1/IGHA1/HLA-A/IGHG1/WNK1/RGCC	30
BP	GO:0030595	leukocyte chemotaxis	21/809	236/18800	0.00136541371288437	0.00136541371288437	0.007338960506985	RAC1/LGALS3/VEGFA/PTK2/THBS1/CXCL8/CXADR/SWAP70/MDK/MTUS1/SERPINE1/CXCL2/CXCL16/ALOX5/LGALS9/LGMN/CXCR4/ANO6/CCL2/RAC2/WNK1	21
BP	GO:0060688	regulation of morphogenesis of a branching structure	8/809	51/18800	0.00140008143106807	0.00140008143106807	0.00750221225333376	RTN4/VEGFA/TACSTD2/CTNNB1/MDK/NTN4/MAGED1/PAX8	8
BP	GO:0072091	regulation of stem cell proliferation	8/809	51/18800	0.00140008143106807	0.00140008143106807	0.00750221225333376	FBLN1/YAP1/ZFP36L1/PIM1/EPCAM/TBX3/PTPRC/HMGB2	8
BP	GO:0032869	cellular response to insulin stimulus	19/809	205/18800	0.00141351966007231	0.00141351966007231	0.00756262070086242	PKM/SOCS3/YWHAG/RAB10/XBP1/ERRFI1/ZFP36L1/FBP1/SELENOS/INSR/RAB13/CYFIP1/HMGCS2/MYO1C/RAB31/RAB12/SREBF1/INSIG1/PTPN1	19
BP	GO:0060675	ureteric bud morphogenesis	9/809	63/18800	0.00142358305007276	0.00142358305007276	0.00760481593946806	HES1/VEGFA/TACSTD2/PBX1/CTNNB1/LAMA5/MAGED1/PKD2/PAX8	9
BP	GO:0048713	regulation of oligodendrocyte differentiation	7/809	40/18800	0.00143318460908425	0.00143318460908425	0.00764441899164421	HES1/TNFRSF21/CTNNB1/MDK/HDAC2/ID4/CXCR4	7
BP	GO:0071675	regulation of mononuclear cell migration	13/809	116/18800	0.00145521047004822	0.00145521047004822	0.00775006988140253	APP/LGALS3/PTK2/THBS1/WASL/MDK/SERPINE1/LGALS9/LGMN/CRK/ANO6/CCL2/WNK1	13
BP	GO:0050731	positive regulation of peptidyl-tyrosine phosphorylation	18/809	190/18800	0.00145841257411312	0.00145841257411312	0.00775530134339732	CD81/HES1/VEGFA/IL6ST/HBEGF/EFNA1/NEDD9/CD24/EHD4/TNFRSF1A/PTPRC/HDAC2/FGFR3/AREG/PECAM1/PTPN1/HCLS1/CD44	18
BP	GO:0006694	steroid biosynthetic process	17/809	175/18800	0.00148832449892748	0.00148832449892748	0.00789458362801057	EGR1/ASAH1/CYB5R3/IGFBP7/ATP1A1/PBX1/TSPO/FDFT1/AKR1B1/ADM/CYB5R1/HMGCS2/MSMO1/SREBF1/INSIG1/SC5D/LBR	17
BP	GO:0007589	body fluid secretion	11/809	89/18800	0.00149760266192492	0.00149760266192492	0.00789458362801057	VEGFA/HIF1A/XBP1/DDR1/SLC29A1/AGR2/SPINK1/CCND1/PAM/CAV1/WNK1	11
BP	GO:0106027	neuron projection organization	11/809	89/18800	0.00149760266192492	0.00149760266192492	0.00789458362801057	APP/PDLIM5/VPS35/CTTN/EFNA1/WASL/INSR/CAPRIN1/ITGA3/LGMN/DHX36	11
BP	GO:0002262	myeloid cell homeostasis	16/809	160/18800	0.00149816315097995	0.00149816315097995	0.00789458362801057	VEGFA/HIF1A/HSPA1B/FAM210B/EPAS1/ZFP36L1/RBFOX2/TGFBR3/PRMT1/TMEM14C/SMAD5/B2M/HCLS1/ETS1/KMT2E/HMGB2	16
BP	GO:0009267	cellular response to starvation	16/809	160/18800	0.00149816315097995	0.00149816315097995	0.00789458362801057	ATF3/CDKN1A/COMT/NFE2L2/XBP1/LAMP2/KLF10/DAP/BMPR2/ZC3H12A/SLC2A1/RRAGA/PMAIP1/RALB/SREBF1/JMY	16
BP	GO:2000045	regulation of G1/S transition of mitotic cell cycle	16/809	160/18800	0.00149816315097995	0.00149816315097995	0.00789458362801057	KLF4/CDKN1A/APEX1/RDX/WEE1/PLK2/EGFR/CCND1/ADAMTS1/PKD2/CCL2/ZNF655/CCND2/RBL2/RGCC/KMT2E	16
BP	GO:0061045	negative regulation of wound healing	10/809	76/18800	0.00150286497532511	0.00150286497532511	0.0079074331850096	CD9/SERPING1/THBS1/THBD/SERPINE1/PLAU/ALOX5/CRK/PHLDB2/TFPI	10
BP	GO:0001945	lymph vessel development	6/809	30/18800	0.00152528736301254	0.00152528736301254	0.00800130987488324	VEGFA/NR2F2/BMPR2/EPHA2/FOXC1/PTPN14	6
BP	GO:0060603	mammary gland duct morphogenesis	6/809	30/18800	0.00152528736301254	0.00152528736301254	0.00800130987488324	DDR1/EPHA2/KDM5B/TBX3/LRP5/AREG	6
BP	GO:0042102	positive regulation of T cell proliferation	12/809	103/18800	0.0015644871263777	0.0015644871263777	0.00819463863717763	CD81/HES1/CD46/IL6ST/CD24/IGFBP2/PTPRC/LGALS9/HLA-DMB/HLA-DPA1/HLA-DPB1/HLA-A	12
BP	GO:0050819	negative regulation of coagulation	8/809	52/18800	0.00159334760917231	0.00159334760917231	0.00831459663152526	CD9/ANXA5/SERPING1/THBS1/THBD/SERPINE1/PLAU/TFPI	8
BP	GO:0006900	vesicle budding from membrane	9/809	64/18800	0.00159452870020061	0.00159452870020061	0.00831459663152526	ANXA2/SNX3/CHMP4B/TMED9/TMED2/WASL/CHMP5/FNBP1L/INSIG1	9
BP	GO:0072171	mesonephric tubule morphogenesis	9/809	64/18800	0.00159452870020061	0.00159452870020061	0.00831459663152526	HES1/VEGFA/TACSTD2/PBX1/CTNNB1/LAMA5/MAGED1/PKD2/PAX8	9
BP	GO:0010639	negative regulation of organelle organization	28/809	356/18800	0.00163032286192191	0.00163032286192191	0.00848857412929457	LIMA1/LMNA/SPTBN1/GPX1/CHMP4B/GSN/F11R/TACSTD2/EPS8/TSPO/CLU/RDX/CAPG/YAP1/PPIF/TRIOBP/PFN2/SWAP70/TJP1/CAMSAP2/NBDY/BCL2L1/FEZ2/HDGFL3/PHLDB2/VAT1/CAPZA1/BUB3	28
BP	GO:0002028	regulation of sodium ion transport	11/809	90/18800	0.00164128985494305	0.00164128985494305	0.00851859397797634	ATP1A1/ATP1B1/FXYD3/AHCYL1/CHP1/NEDD4L/YWHAH/FXYD5/PER1/WNK1/MLLT6	11
BP	GO:0070301	cellular response to hydrogen peroxide	11/809	90/18800	0.00164128985494305	0.00164128985494305	0.00851859397797634	NFE2L2/RHOB/TXN/NET1/APEX1/CAT/PPIF/PLEKHA1/HDAC2/PAWR/TNFAIP3	11
BP	GO:0070373	negative regulation of ERK1 and ERK2 cascade	10/809	77/18800	0.00166199178532686	0.00166199178532686	0.00851859397797634	ATF3/GSTP1/TIMP3/FBLN1/DUSP6/ERRFI1/PTPRC/NDRG2/PTPN1/DUSP4	10
BP	GO:0070972	protein localization to endoplasmic reticulum	10/809	77/18800	0.00166199178532686	0.00166199178532686	0.00851859397797634	RTN4/KDELR1/CHMP4B/RAB10/PPP1R15A/BCAP31/KDELR2/BCAP29/MAN1A1/INSIG1	10
BP	GO:0009991	response to extracellular stimulus	35/809	479/18800	0.00166219057670631	0.00166219057670631	0.00851859397797634	ATF3/CDKN1A/COMT/SOD2/NFE2L2/GPX1/XBP1/GDF15/RXRA/LAMP2/KLF10/DAP/BMPR2/ZC3H12A/TSPO/CAT/SLC2A1/AQP3/RRAGA/IGFBP2/PIM1/SPINK1/CCND1/PMAIP1/ADM/PTPRC/BCL10/HMGCS2/FOS/RALB/A2M/SREBF1/COL1A1/LDLR/JMY	35
BP	GO:0051693	actin filament capping	7/809	41/18800	0.0016650831174587	0.0016650831174587	0.00851859397797634	SPTBN1/GSN/EPS8/RDX/CAPG/TRIOBP/CAPZA1	7
BP	GO:0072595	maintenance of protein localization in organelle	7/809	41/18800	0.0016650831174587	0.0016650831174587	0.00851859397797634	KDELR1/TXN/KDELR2/TSPO/HK1/INSIG1/SP100	7
BP	GO:1905521	regulation of macrophage migration	7/809	41/18800	0.0016650831174587	0.0016650831174587	0.00851859397797634	CD9/CD81/PTK2/THBS1/MMP14/MDK/MTUS1	7
BP	GO:0030449	regulation of complement activation	5/809	21/18800	0.00166778619068666	0.00166778619068666	0.00851859397797634	CD59/CD46/CFH/SERPING1/A2M	5
BP	GO:0038083	peptidyl-tyrosine autophosphorylation	5/809	21/18800	0.00166778619068666	0.00166778619068666	0.00851859397797634	VEGFA/DDR1/EGFR/INSR/CAV1	5
BP	GO:0045056	transcytosis	5/809	21/18800	0.00166778619068666	0.00166778619068666	0.00851859397797634	RAB11A/VPS35/FCGRT/MAL2/PIGR	5
BP	GO:0071243	cellular response to arsenic-containing substance	5/809	21/18800	0.00166778619068666	0.00166778619068666	0.00851859397797634	ATF3/ZC3H12A/GSTO1/PPIF/DHX36	5
BP	GO:0072243	metanephric nephron epithelium development	5/809	21/18800	0.00166778619068666	0.00166778619068666	0.00851859397797634	HES1/YAP1/WWTR1/PKD2/PAX8	5
BP	GO:2000377	regulation of reactive oxygen species metabolic process	15/809	147/18800	0.00169960130607704	0.00169960130607704	0.00865007366906574	RAC1/CDKN1A/GSTP1/ARF4/SOD2/NFE2L2/HIF1A/GADD45A/PRCP/CLCN3/ZC3H12A/TSPO/THBS1/ALOX5/RAC2	15
BP	GO:0001841	neural tube formation	12/809	104/18800	0.00170095528174624	0.00170095528174624	0.00865007366906574	SPINT2/HIF1A/SDC4/TMED2/SOX4/SPINT1/PLXNB2/ADM/BCL10/RARG/PRKACA/STK4	12
BP	GO:0014812	muscle cell migration	12/809	104/18800	0.00170095528174624	0.00170095528174624	0.00865007366906574	NFE2L2/S100A11/TRIB1/DDR1/NET1/APEX1/IGFBP3/ADAMTS1/MDK/SERPINE1/PLAU/CRK	12
BP	GO:0050920	regulation of chemotaxis	20/809	225/18800	0.00177814090511545	0.00177814090511545	0.00893252754850011	RAC1/VEGFA/HSPB1/BMPR2/PTK2/SEMA4B/THBS1/CXCL8/SWAP70/MDK/MTUS1/SERPINE1/LGALS9/LGMN/CXCR4/ANO6/CCL2/RAC2/WNK1/MYCBP2	20
BP	GO:0031346	positive regulation of cell projection organization	27/809	341/18800	0.00177870713992674	0.00177870713992674	0.00893252754850011	RAC1/SCARB2/GRN/NFE2L2/VEGFA/SNX3/RAB11A/BMPR2/CDC42EP4/EPS8/NCKAP1/PLXNB2/ITGA6/NPTN/WASL/CUX1/CAPRIN1/PROM2/FNBP1L/CYFIP1/ITGA3/MDK/CRABP2/OBSL1/CCDC88A/RAC2/DHX36	27
BP	GO:0016126	sterol biosynthetic process	9/809	65/18800	0.00178155329338672	0.00178155329338672	0.00893252754850011	CYB5R3/FDFT1/CYB5R1/HMGCS2/MSMO1/SREBF1/INSIG1/SC5D/LBR	9
BP	GO:0045682	regulation of epidermis development	9/809	65/18800	0.00178155329338672	0.00178155329338672	0.00893252754850011	MAFF/HES1/ROCK2/ERRFI1/KRT10/AQP3/ZFP36L1/FOXC1/SFN	9
BP	GO:0042541	hemoglobin biosynthetic process	4/809	13/18800	0.00178206481357016	0.00178206481357016	0.00893252754850011	KLF4/HIF1A/PRMT1/SLC25A37	4
BP	GO:0051280	negative regulation of release of sequestered calcium ion into cytosol	4/809	13/18800	0.00178206481357016	0.00178206481357016	0.00893252754850011	SRI/GSTO1/PKD2/CALM1	4
BP	GO:0060009	Sertoli cell development	4/809	13/18800	0.00178206481357016	0.00178206481357016	0.00893252754850011	SDC1/HSD17B4/RAB13/ARID4B	4
BP	GO:0061418	regulation of transcription from RNA polymerase II promoter in response to hypoxia	4/809	13/18800	0.00178206481357016	0.00178206481357016	0.00893252754850011	EGR1/NFE2L2/VEGFA/HIF1A	4
BP	GO:0071474	cellular hyperosmotic response	4/809	13/18800	0.00178206481357016	0.00178206481357016	0.00893252754850011	YBX3/ERRFI1/SLC2A1/AKR1B1	4
BP	GO:1900103	positive regulation of endoplasmic reticulum unfolded protein response	4/809	13/18800	0.00178206481357016	0.00178206481357016	0.00893252754850011	XBP1/AGR2/ATF6/PTPN1	4
BP	GO:0014909	smooth muscle cell migration	11/809	91/18800	0.00179604349612469	0.00179604349612469	0.00898969742668956	NFE2L2/S100A11/TRIB1/DDR1/APEX1/IGFBP3/ADAMTS1/MDK/SERPINE1/PLAU/CRK	11
BP	GO:1900087	positive regulation of G1/S transition of mitotic cell cycle	8/809	53/18800	0.00180713574789966	0.00180713574789966	0.00903227700817553	APEX1/RDX/EGFR/CCND1/ADAMTS1/CCND2/RGCC/KMT2E	8
BP	GO:0030307	positive regulation of cell growth	16/809	163/18800	0.00181728454658017	0.00181728454658017	0.00905691215909607	VEGFA/RAB11A/HBEGF/BMPR2/KRT17/YAP1/SFN/EGFR/MMP14/NEDD4L/CYFIP1/CXCL16/CRABP2/CXCR4/ITSN2/RPS6KA3	16
BP	GO:0010821	regulation of mitochondrion organization	15/809	148/18800	0.00181806940411032	0.00181806940411032	0.00905691215909607	LMNA/GPX1/HIF1A/RALBP1/VPS35/CTTN/TNFSF10/TSPO/CLU/PPIF/PMAIP1/BCL2L1/VAT1/SREBF1/DCN	15
BP	GO:0031667	response to nutrient levels	33/809	446/18800	0.00181984173513142	0.00181984173513142	0.00905691215909607	ATF3/CDKN1A/COMT/SOD2/NFE2L2/GPX1/XBP1/GDF15/RXRA/LAMP2/KLF10/DAP/BMPR2/ZC3H12A/TSPO/CAT/SLC2A1/AQP3/RRAGA/IGFBP2/PIM1/SPINK1/CCND1/PMAIP1/ADM/BCL10/HMGCS2/RALB/A2M/SREBF1/COL1A1/LDLR/JMY	33
BP	GO:0006470	protein dephosphorylation	24/809	291/18800	0.00182851568346071	0.00182851568346071	0.00908713566430503	LGALS3/YWHAE/FKBP1A/HSP90B1/PPP1R15A/DUSP5/DUSP6/PTPRF/ROCK2/CAMTA1/PPP2CB/PPP4R1/PTPRC/SWAP70/PTPN13/PTPN14/PTPN12/PTPN1/DUSP4/PPP4R3A/DUSP16/CALM1/PPP2R5C/DUSP2	24
BP	GO:0051897	positive regulation of protein kinase B signaling	13/809	119/18800	0.00183645186418072	0.00183645186418072	0.00911361204727244	RTN4/GPX1/TXN/ITGB1/GDF15/HBEGF/PTK2/THBS1/EGFR/INSR/TCF7L2/AKR1C2/HCLS1	13
BP	GO:0002027	regulation of heart rate	12/809	105/18800	0.00184705917226038	0.00184705917226038	0.00915325030643106	YWHAE/ATP2A2/JUP/SRI/DSP/EPAS1/DSG2/ADM/PRKACA/CAV1/SREBF1/CALM1	12
BP	GO:0009743	response to carbohydrate	20/809	226/18800	0.00187425245414146	0.00187425245414146	0.00927485298239974	SOD2/EGR1/PIM3/GPX1/HIF1A/XBP1/SOX4/SRI/CAT/THBS1/SLC29A1/ZFP36L1/SELENOS/TCF7L2/HMGCS2/PRKACA/LRP5/SREBF1/COL6A2/HLA-DRB1	20
BP	GO:0030574	collagen catabolic process	7/809	42/18800	0.00192512174594191	0.00192512174594191	0.00951310812890819	CST3/CTSB/ITGB1/MMP2/CTSL/MMP14/MMP7	7
BP	GO:0016525	negative regulation of angiogenesis	15/809	149/18800	0.00194334478877249	0.00194334478877249	0.00958959463862013	KLF4/GADD45A/CTNNB1/ROCK2/THBS1/EPHA2/FOXC1/PLK2/SPARC/ADAMTS1/SERPINE1/ALOX5/DCN/COL4A2/RGCC	15
BP	GO:0051495	positive regulation of cytoskeleton organization	18/809	195/18800	0.00194968579811486	0.00194968579811486	0.00960731521630645	RAC1/DSTN/SDC4/GSN/HSPA1B/ID1/CDC42EP4/CTTN/NCKAP1/ROCK2/WASL/PFN2/SWAP70/LIMCH1/CYFIP1/CCDC88A/HCLS1/RGCC	18
BP	GO:0002065	columnar/cuboidal epithelial cell differentiation	11/809	92/18800	0.00196248686926563	0.00196248686926563	0.0096431918263271	HES1/TUBB/HIF1A/CEBPB/IL6ST/SOX4/KLF5/YAP1/AGR2/SERPINE1/RARG	11
BP	GO:1903035	negative regulation of response to wounding	11/809	92/18800	0.00196248686926563	0.00196248686926563	0.0096431918263271	CD9/SERPING1/THBS1/THBD/MDK/SERPINE1/PLAU/ALOX5/CRK/PHLDB2/TFPI	11
BP	GO:0008016	regulation of heart contraction	19/809	211/18800	0.00197342232809576	0.00197342232809576	0.00968330678141605	YWHAE/ATP2A2/JUP/ATP1A1/ATP1B1/HBEGF/SRI/DSP/ZC3H12A/GSTO1/EPAS1/DSG2/CXADR/ADM/PRKACA/CAV1/SREBF1/CALM1/GRK2	19
BP	GO:0034605	cellular response to heat	9/809	66/18800	0.00198571999060089	0.00198571999060089	0.0097299839799282	YWHAE/HSPA1B/HSBP1/THBS1/BAG3/HDAC2/PRKACA/TCIM/DHX36	9
BP	GO:0060840	artery development	12/809	106/18800	0.00200330278069154	0.00200330278069154	0.00980239116779483	HES1/VEGFA/SOX4/BMPR2/FOXC1/JAG1/ZMIZ1/MDK/PKD2/HPGD/LDLR/COL3A1	12
BP	GO:0010770	positive regulation of cell morphogenesis involved in differentiation	10/809	79/18800	0.00202116609202815	0.00202116609202815	0.0098621732717457	RAC1/NEDD9/LIMS1/TRIOBP/CUX1/CAPRIN1/MDK/OBSL1/CRK/DHX36	10
BP	GO:0048145	regulation of fibroblast proliferation	10/809	79/18800	0.00202116609202815	0.00202116609202815	0.0098621732717457	CDKN1A/GSTP1/SOD2/S100A6/JUN/CTNNB1/EGFR/ZMIZ1/NDUFS4/PAWR	10
BP	GO:0061900	glial cell activation	8/809	54/18800	0.00204293234224501	0.00204293234224501	0.00994061346417124	APP/GRN/CTSC/JUN/CLU/IFNGR2/PTPRC/LDLR	8
BP	GO:1903202	negative regulation of oxidative stress-induced cell death	8/809	54/18800	0.00204293234224501	0.00204293234224501	0.00994061346417124	SOD2/NFE2L2/NCOA7/GPX1/TXN/HIF1A/HSPB1/CTNNB1	8
BP	GO:0051494	negative regulation of cytoskeleton organization	16/809	165/18800	0.0020601844827279	0.0020601844827279	0.0100086479559427	LIMA1/SPTBN1/GSN/F11R/TACSTD2/EPS8/RDX/CAPG/TRIOBP/PFN2/SWAP70/TJP1/CAMSAP2/HDGFL3/PHLDB2/CAPZA1	16
BP	GO:0042594	response to starvation	18/809	196/18800	0.00206303437870666	0.00206303437870666	0.0100086479559427	ATF3/CDKN1A/COMT/NFE2L2/XBP1/LAMP2/KLF10/DAP/BMPR2/ZC3H12A/SLC2A1/RRAGA/PMAIP1/ADM/HMGCS2/RALB/SREBF1/JMY	18
BP	GO:0051258	protein polymerization	23/809	277/18800	0.00206550871269146	0.00206550871269146	0.0100086479559427	RAC1/SPTBN1/CHMP4B/CHMP3/GSN/HSPA1B/CDC42EP4/CTTN/EPS8/NCKAP1/WASL/RDX/CAPG/TRIOBP/PFN2/CAMSAP2/CYFIP1/HDGFL3/ARPC1A/CAPZA1/HCLS1/DIAPH1/COTL1	23
BP	GO:0016331	morphogenesis of embryonic epithelium	15/809	150/18800	0.00207572547297491	0.00207572547297491	0.0100442234214955	SPINT2/HIF1A/SDC4/TMED2/SOX4/CTNNB1/SPINT1/PLXNB2/LAMA5/ADM/BCL10/RARG/PRKACA/PAX8/STK4	15
BP	GO:0140467	integrated stress response signaling	5/809	22/18800	0.0020826927515803	0.0020826927515803	0.0100639983147631	NFE2L2/PPP1R15A/TMED2/AGR2/PTPN1	5
BP	GO:0019221	cytokine-mediated signaling pathway	35/809	486/18800	0.00211634711564546	0.00211634711564546	0.0102124979308335	GSTP1/IFITM3/EGR1/HIF1A/HSPA1B/UGCG/IL6ST/CD24/LIMS1/KRT18/RRAGA/YAP1/FOXC1/CXCL8/IFNGR2/PPP2CB/TNFRSF1A/PTPRC/TXNDC17/IL13RA1/CXCL2/PRKACA/IL1RN/CXCR4/CAV1/CCL2/IL2RG/SP100/LAPTM5/PTPN1/TNFAIP3/WNK1/HIPK1/BIRC3/CD44	35
BP	GO:0007041	lysosomal transport	13/809	121/18800	0.00213375613627708	0.00213375613627708	0.0102823036171377	SCARB2/GRN/RHOB/PSAP/CHMP4B/CHMP3/LAMP2/VPS35/CLU/CHMP5/TRAK1/RAB12/LAPTM5	13
BP	GO:0010721	negative regulation of cell development	17/809	181/18800	0.00213789770778083	0.00213789770778083	0.0102880708889728	RTN4/HES1/VEGFA/CTNNA1/ID1/TACSTD2/FBLN1/CTNNB1/TSPO/SEMA4B/YWHAH/SPART/ID4/LDLR/LTF/B2M/MBP	17
BP	GO:0060993	kidney morphogenesis	11/809	93/18800	0.00214126266023532	0.00214126266023532	0.010290090160459	HES1/VEGFA/TACSTD2/PBX1/SOX4/CTNNB1/LAMA5/WWTR1/MAGED1/PKD2/PAX8	11
BP	GO:0010644	cell communication by electrical coupling	6/809	32/18800	0.00216373045433613	0.00216373045433613	0.0103297159272997	ATP1A1/ATP1B1/SRI/PRKACA/CAV1/CALM1	6
BP	GO:0032509	endosome transport via multivesicular body sorting pathway	6/809	32/18800	0.00216373045433613	0.00216373045433613	0.0103297159272997	LEPROT/CHMP4B/CHMP3/LAPTM4B/CHMP5/LEPROTL1	6
BP	GO:0060674	placenta blood vessel development	6/809	32/18800	0.00216373045433613	0.00216373045433613	0.0103297159272997	HES1/SOCS3/NR2F2/TMED2/SPINT1/PKD2	6
BP	GO:1902235	regulation of endoplasmic reticulum stress-induced intrinsic apoptotic signaling pathway	6/809	32/18800	0.00216373045433613	0.00216373045433613	0.0103297159272997	XBP1/GRINA/SELENOS/PMAIP1/BCL2L1/PTPN1	6
BP	GO:0008637	apoptotic mitochondrial changes	12/809	107/18800	0.00217020515700694	0.00217020515700694	0.0103297159272997	SOD2/LMNA/GPX1/VPS35/IFI6/TNFSF10/CLU/PPIF/SFN/PPP2CB/PMAIP1/BCL2L1	12
BP	GO:0033209	tumor necrosis factor-mediated signaling pathway	12/809	107/18800	0.00217020515700694	0.00217020515700694	0.0103297159272997	GSTP1/HSPA1B/LIMS1/KRT18/RRAGA/PPP2CB/TNFRSF1A/TXNDC17/LAPTM5/TNFAIP3/HIPK1/BIRC3	12
BP	GO:0045621	positive regulation of lymphocyte differentiation	12/809	107/18800	0.00217020515700694	0.00217020515700694	0.0103297159272997	NFKBIZ/CD46/XBP1/SOX4/MMP14/ZMIZ1/PTPRC/MDK/LGALS9/HLA-DRA/RUNX3/HLA-DRB1	12
BP	GO:0071219	cellular response to molecule of bacterial origin	20/809	229/18800	0.00218939903855101	0.00218939903855101	0.0104068963966356	GSTP1/TRIB1/CEBPB/XBP1/ZC3H12A/TSPO/CHMP5/SELENOS/CXCL8/ADAM9/BCL10/SERPINE1/CXCL2/HMGCS2/CCL2/LTF/TNFAIP3/PDCD4/VIM/HMGB2	20
BP	GO:0072175	epithelial tube formation	14/809	136/18800	0.00220017830639703	0.00220017830639703	0.0104317510722272	SPINT2/HIF1A/SDC4/TMED2/SOX4/CTNNB1/SPINT1/PLXNB2/ADM/BCL10/RARG/PRKACA/PAX8/STK4	14
BP	GO:0002704	negative regulation of leukocyte mediated immunity	9/809	67/18800	0.00220812650039259	0.00220812650039259	0.0104317510722272	CD46/AHR/PTPRC/BST2/LGALS9/CRK/HLA-B/HLA-A/HLA-F	9
BP	GO:0045600	positive regulation of fat cell differentiation	9/809	67/18800	0.00220812650039259	0.00220812650039259	0.0104317510722272	CEBPB/XBP1/KLF5/ZC3H12A/ZFP36L1/ZNF385A/PIM1/LRP5/STK4	9
BP	GO:0036294	cellular response to decreased oxygen levels	15/809	151/18800	0.0022155174713063	0.0022155174713063	0.0104317510722272	EGR1/NFE2L2/VEGFA/ENO1/LMNA/HIF1A/NDRG1/ROCK2/EPAS1/SLC29A1/AQP3/ZFP36L1/PMAIP1/MALAT1/RGCC	15
BP	GO:2000181	negative regulation of blood vessel morphogenesis	15/809	151/18800	0.0022155174713063	0.0022155174713063	0.0104317510722272	KLF4/GADD45A/CTNNB1/ROCK2/THBS1/EPHA2/FOXC1/PLK2/SPARC/ADAMTS1/SERPINE1/ALOX5/DCN/COL4A2/RGCC	15
BP	GO:0035019	somatic stem cell population maintenance	7/809	43/18800	0.00221552917469508	0.00221552917469508	0.0104317510722272	HES1/SOX4/KLF10/YAP1/LRP5/PAX8/ZFP36L2	7
BP	GO:0090317	negative regulation of intracellular protein transport	7/809	43/18800	0.00221552917469508	0.00221552917469508	0.0104317510722272	TXN/LMAN1/BAG3/CHP1/PKIG/INSIG1/SP100	7
BP	GO:0008306	associative learning	10/809	80/18800	0.00222285179995078	0.00222285179995078	0.0104380944029947	APP/HIF1A/ITGB1/EIF4A3/PGRMC1/NPTN/BTG2/PPT1/LGMN/FOS	10
BP	GO:0097061	dendritic spine organization	10/809	80/18800	0.00222285179995078	0.00222285179995078	0.0104380944029947	PDLIM5/VPS35/CTTN/EFNA1/WASL/INSR/CAPRIN1/ITGA3/LGMN/DHX36	10
BP	GO:0098742	cell-cell adhesion via plasma-membrane adhesion molecules	23/809	279/18800	0.00226448005075784	0.00226448005075784	0.010619299595147	KLF4/ITGB1/MPZL2/CLDN4/PLXNB2/PTPRF/NPTN/CLDN1/CLDN7/CDH1/DSG2/CXADR/NECTIN2/ALCAM/PALLD/IL1RN/OBSL1/ATP2C1/SPARCL1/PECAM1/FXYD5/WNK1/MBP	23
BP	GO:0014902	myotube differentiation	13/809	122/18800	0.00229662273573329	0.00229662273573329	0.0107388651158487	CD9/CD81/GPX1/ITGB1/XBP1/MYOF/GDF15/PLD3/KLF5/FLOT1/MMP14/BHLHE41/CD53	13
BP	GO:0071901	negative regulation of protein serine/threonine kinase activity	13/809	122/18800	0.00229662273573329	0.00229662273573329	0.0107388651158487	CDKN1A/GSTP1/IPO7/NR2F2/GADD45A/LRP5/CDKN1C/CAV1/PKIG/PTPN1/TNFAIP3/PDCD4/DUSP16	13
BP	GO:0002707	negative regulation of lymphocyte mediated immunity	8/809	55/18800	0.00230227160987712	0.00230227160987712	0.0107388651158487	CD46/AHR/PTPRC/LGALS9/CRK/HLA-B/HLA-A/HLA-F	8
BP	GO:0042743	hydrogen peroxide metabolic process	8/809	55/18800	0.00230227160987712	0.00230227160987712	0.0107388651158487	RAC1/SOD2/GPX1/PRDX5/PRDX3/CAT/RAC2/GPX3	8
BP	GO:0009952	anterior/posterior pattern specification	19/809	214/18800	0.00231717966278868	0.00231717966278868	0.0107939920011167	ETS2/HES1/BHLHE40/ATP6AP2/NR2F2/PBX1/TMED2/BMPR2/CTNNB1/BTG2/FOXC1/HOXB2/TBX3/HOXB8/BHLHE41/RARG/LRP5/EMX2/HIPK1	19
BP	GO:0045582	positive regulation of T cell differentiation	11/809	94/18800	0.00233303269835923	0.00233303269835923	0.010853368176963	NFKBIZ/CD46/XBP1/SOX4/ZMIZ1/PTPRC/MDK/LGALS9/HLA-DRA/RUNX3/HLA-DRB1	11
BP	GO:1901343	negative regulation of vasculature development	15/809	152/18800	0.00236303478624473	0.00236303478624473	0.0109783209064197	KLF4/GADD45A/CTNNB1/ROCK2/THBS1/EPHA2/FOXC1/PLK2/SPARC/ADAMTS1/SERPINE1/ALOX5/DCN/COL4A2/RGCC	15
BP	GO:0032352	positive regulation of hormone metabolic process	4/809	14/18800	0.00241054825632494	0.00241054825632494	0.0111250916536779	EGR1/HIF1A/ADM/PAX8	4
BP	GO:0060576	intestinal epithelial cell development	4/809	14/18800	0.00241054825632494	0.00241054825632494	0.0111250916536779	HIF1A/IL6ST/KLF5/YAP1	4
BP	GO:0070141	response to UV-A	4/809	14/18800	0.00241054825632494	0.00241054825632494	0.0111250916536779	MMP2/EGFR/TIMP1/CCND1	4
BP	GO:0090715	immunological memory formation process	4/809	14/18800	0.00241054825632494	0.00241054825632494	0.0111250916536779	CD46/HLA-DRA/HLA-DRB1/ST3GAL1	4
BP	GO:0099170	postsynaptic modulation of chemical synaptic transmission	4/809	14/18800	0.00241054825632494	0.00241054825632494	0.0111250916536779	EIF4A3/CDH1/CYFIP1/RNF19A	4
BP	GO:0007611	learning or memory	22/809	264/18800	0.00244247168565649	0.00244247168565649	0.0112575524575669	APP/ARF4/HIF1A/ITGB1/CEBPB/CAMK2N1/EIF4A3/PGRMC1/NPTN/SGK1/BTG2/ZNF385A/PLK2/EGFR/INSR/ITGA3/MDK/PPT1/LGMN/FOS/LDLR/B2M	22
BP	GO:0072665	protein localization to vacuole	9/809	68/18800	0.00244990401074668	0.00244990401074668	0.0112620933679615	RTN4/SCARB2/CD81/LAMP2/CLU/ROCK2/MFSD1/LAPTM5/TNFAIP3	9
BP	GO:1903317	regulation of protein maturation	9/809	68/18800	0.00244990401074668	0.00244990401074668	0.0112620933679615	ANXA2/TMEM59/ENO1/GSN/SOX4/THBS1/MMP14/SERPINE1/PRKACA	9
BP	GO:0006936	muscle contraction	27/809	349/18800	0.00246807058034407	0.00246807058034407	0.0113226478272262	ATP2A2/TPM4/ENO1/ASPH/ALDOA/GSN/JUP/ATP1A1/MYOF/ATP1B1/SRI/DSP/ZC3H12A/GSTO1/CTTN/HSBP1/ROCK2/DSG2/NEDD4L/TBX3/SMAD5/PRKACA/CXCR4/CAV1/CALD1/CALM1/GRK2	27
BP	GO:0032355	response to estradiol	13/809	123/18800	0.00246955853031909	0.00246955853031909	0.0113226478272262	GPX1/NR2F2/MMP2/CTNNB1/CAT/FAM210B/IGFBP2/EGFR/CCND1/PAM/HPGD/COL1A1/AREG	13
BP	GO:0035051	cardiocyte differentiation	15/809	153/18800	0.00251859938400181	0.00251859938400181	0.0115292778310666	HES1/VEGFA/LMNA/ITGB1/PDLIM5/FHL2/EGFR/JAG1/TGFBR3/CXADR/TBX3/OBSL1/DHX36/PDCD4/AKAP13	15
BP	GO:0042552	myelination	14/809	138/18800	0.00252122622771563	0.00252122622771563	0.0115292778310666	CD9/NDRG1/CTSC/TNFRSF21/CTNNB1/QKI/CLU/MAL2/CYFIP1/ADGRG6/ID4/RARG/CXCR4/MBP	14
BP	GO:0009408	response to heat	12/809	109/18800	0.00253813689632205	0.00253813689632205	0.0115322492322815	YWHAE/HSPB1/HSPA1B/IGFBP7/HSBP1/THBS1/BAG3/HDAC2/DNAJB4/PRKACA/TCIM/DHX36	12
BP	GO:0032526	response to retinoic acid	12/809	109/18800	0.00253813689632205	0.00253813689632205	0.0115322492322815	KLF4/CTSH/IGFBP7/RXRA/MMP2/AQP3/YAP1/IGFBP2/HDAC2/RARG/SREBF1/COL1A1	12
BP	GO:0071887	leukocyte apoptotic process	12/809	109/18800	0.00253813689632205	0.00253813689632205	0.0115322492322815	LGALS3/KDELR1/HIF1A/TNFRSF21/EFNA1/CTSL/SELENOS/BCL10/LGALS9/TSC22D3/ST3GAL1/HCLS1	12
BP	GO:0021795	cerebral cortex cell migration	7/809	44/18800	0.00253859906497073	0.00253859906497073	0.0115322492322815	RTN4/MBOAT7/CTNNB1/LAMB1/EGFR/ZMIZ1/ADGRG1	7
BP	GO:0021799	cerebral cortex radially oriented cell migration	6/809	33/18800	0.00254977673063261	0.00254977673063261	0.0115322492322815	RTN4/MBOAT7/CTNNB1/LAMB1/ZMIZ1/ADGRG1	6
BP	GO:0045648	positive regulation of erythrocyte differentiation	6/809	33/18800	0.00254977673063261	0.00254977673063261	0.0115322492322815	HIF1A/HSPA1B/FAM210B/PRMT1/ETS1/HMGB2	6
BP	GO:0060317	cardiac epithelial to mesenchymal transition	6/809	33/18800	0.00254977673063261	0.00254977673063261	0.0115322492322815	RTN4/EFNA1/JAG1/TGFBR3/TBX3/PDCD4	6
BP	GO:0007039	protein catabolic process in the vacuole	5/809	23/18800	0.00256808840240411	0.00256808840240411	0.0115322492322815	CD81/LAPTM4B/LAMP2/VPS35/LDLR	5
BP	GO:0030194	positive regulation of blood coagulation	5/809	23/18800	0.00256808840240411	0.00256808840240411	0.0115322492322815	NFE2L2/THBS1/THBD/SERPINE1/ANO6	5
BP	GO:0035988	chondrocyte proliferation	5/809	23/18800	0.00256808840240411	0.00256808840240411	0.0115322492322815	BMPR2/MMP14/FGFR3/LTF/PBXIP1	5
BP	GO:0036303	lymph vessel morphogenesis	5/809	23/18800	0.00256808840240411	0.00256808840240411	0.0115322492322815	VEGFA/BMPR2/EPHA2/FOXC1/PTPN14	5
BP	GO:0060479	lung cell differentiation	5/809	23/18800	0.00256808840240411	0.00256808840240411	0.0115322492322815	CTNNB1/YAP1/AGR2/NFIB/LTA4H	5
BP	GO:1900048	positive regulation of hemostasis	5/809	23/18800	0.00256808840240411	0.00256808840240411	0.0115322492322815	NFE2L2/THBS1/THBD/SERPINE1/ANO6	5
BP	GO:1900120	regulation of receptor binding	5/809	23/18800	0.00256808840240411	0.00256808840240411	0.0115322492322815	ANXA2/ATP2A2/PTPRF/PHLDA2/B2M	5
BP	GO:0050866	negative regulation of cell activation	19/809	216/18800	0.00257325370819693	0.00257325370819693	0.0115406108472476	CD9/LGALS3/GRN/SDC4/CEBPB/TNFRSF21/ZC3H12A/THBD/PTPRC/TWSG1/MDK/PAWR/LGALS9/LDLR/RUNX3/HLA-DRB1/LAPTM5/TNFAIP3/HLA-F	19
BP	GO:0051224	negative regulation of protein transport	13/809	124/18800	0.00265302289053455	0.00265302289053455	0.0118831079266993	PIM3/SNX3/MIDN/TXN/LMAN1/BAG3/CHP1/NDFIP2/LYPLA1/SREBF1/PKIG/INSIG1/SP100	13
BP	GO:0033002	muscle cell proliferation	20/809	233/18800	0.0026781989019509	0.0026781989019509	0.0119752076893702	CDKN1A/SOD2/TRIB1/HBEGF/MMP2/BMPR2/JUN/CTNNB1/THBS1/YAP1/FOXC1/PIM1/TGFBR3/IGFBP3/ADAMTS1/NDRG2/TCF7L2/HPGD/TNFAIP3/PDCD4	20
BP	GO:0001819	positive regulation of cytokine production	34/809	475/18800	0.00268044043158575	0.00268044043158575	0.0119752076893702	APP/CD81/EGR1/SPTBN1/CD46/HIF1A/CEBPB/XBP1/ATP6AP2/HSPB1/HSPA1B/IL6ST/CLU/ROCK2/THBS1/FLOT1/HK1/PTPRC/BCL10/MDK/HDAC2/SERPINE1/LGALS9/CD2/HLA-DPA1/LAPTM5/DHX36/HLA-DPB1/B2M/HLA-A/RGCC/MBP/HMGB2/HLA-F	34
BP	GO:0046635	positive regulation of alpha-beta T cell activation	9/809	69/18800	0.00271221600222786	0.00271221600222786	0.0121016937707794	CD81/NFKBIZ/PTPRC/LGALS9/HLA-DRA/RUNX3/HLA-DRB1/HSPH1/HLA-A	9
BP	GO:0032271	regulation of protein polymerization	18/809	201/18800	0.00271627645226344	0.00271627645226344	0.0121043522355832	RAC1/SPTBN1/GSN/HSPA1B/CDC42EP4/CTTN/EPS8/NCKAP1/RDX/CAPG/TRIOBP/PFN2/CAMSAP2/CYFIP1/ARPC1A/CAPZA1/HCLS1/COTL1	18
BP	GO:0006959	humoral immune response	25/809	317/18800	0.00272033434191047	0.00272033434191047	0.0121069925320829	CD59/CD81/CD46/CFH/SERPING1/TNFRSF21/CLU/CXCL8/PTPRC/CXCL2/ALOX5/TRBC2/C1R/A2M/CCL2/SLPI/WFDC2/C1S/HLA-DRB1/LTF/IGHA1/JCHAIN/HLA-A/IGHG1/RGCC	25
BP	GO:0031214	biomineral tissue development	16/809	170/18800	0.00278827202474471	0.00278827202474471	0.0123778169599782	HIF1A/CEBPB/KLF10/ATRAID/BMPR2/ROCK2/SLC20A1/ITGB6/FGFR3/ALOX5/ANO6/COL1A1/MGP/COL1A2/SRGN/LTF	16
BP	GO:0048660	regulation of smooth muscle cell proliferation	16/809	170/18800	0.00278827202474471	0.00278827202474471	0.0123778169599782	CDKN1A/SOD2/TRIB1/HBEGF/MMP2/BMPR2/JUN/CTNNB1/THBS1/IGFBP3/ADAMTS1/NDRG2/TCF7L2/HPGD/TNFAIP3/PDCD4	16
BP	GO:0060485	mesenchyme development	24/809	301/18800	0.00284347058279076	0.00284347058279076	0.0126068379164875	RTN4/HES1/HIF1A/BMPR2/CTNNB1/SEMA4B/ROCK2/EFNA1/YAP1/ZFP36L1/LAMA5/FOXC1/JAG1/TGFBR3/WWTR1/TBX3/MDK/TCF7L2/HDAC2/PKD2/PHLDB2/COL1A1/PDCD4/RGCC	24
BP	GO:0007272	ensheathment of neurons	14/809	140/18800	0.00287989066241661	0.00287989066241661	0.0126714455811579	CD9/NDRG1/CTSC/TNFRSF21/CTNNB1/QKI/CLU/MAL2/CYFIP1/ADGRG6/ID4/RARG/CXCR4/MBP	14
BP	GO:0008366	axon ensheathment	14/809	140/18800	0.00287989066241661	0.00287989066241661	0.0126714455811579	CD9/NDRG1/CTSC/TNFRSF21/CTNNB1/QKI/CLU/MAL2/CYFIP1/ADGRG6/ID4/RARG/CXCR4/MBP	14
BP	GO:0008584	male gonad development	14/809	140/18800	0.00287989066241661	0.00287989066241661	0.0126714455811579	YBX3/CTNNA1/SDC1/HSD17B4/CCND1/INSR/MMP14/RAB13/PLEKHA1/BCL2L1/SGPL1/ADGRG1/ARID4B/HMGB2	14
BP	GO:0034341	response to interferon-gamma	14/809	140/18800	0.00287989066241661	0.00287989066241661	0.0126714455811579	IFITM3/GSN/CDC42EP4/CLDN1/VAMP3/BST2/MYO1C/CXCL16/LGALS9/ACTG1/CCL2/HLA-DPA1/SP100/VIM	14
BP	GO:0070997	neuron death	27/809	353/18800	0.00289077769982548	0.00289077769982548	0.0126714455811579	APP/GRN/SOD2/EGR1/NCOA7/GPX1/CHMP4B/HIF1A/CEBPB/ATN1/IL6ST/TNFRSF21/VPS35/JUN/CTNNB1/CLU/FOXQ1/SNCG/BTG2/CHP1/MDK/BCL2L1/PPT1/LGMN/FOS/CCL2/HLA-F	27
BP	GO:0007520	myoblast fusion	7/809	45/18800	0.00289668442101174	0.00289668442101174	0.0126714455811579	CD9/CD81/ITGB1/MYOF/GDF15/FLOT1/CD53	7
BP	GO:0010171	body morphogenesis	7/809	45/18800	0.00289668442101174	0.00289668442101174	0.0126714455811579	ASPH/ATP6AP2/MMP2/PLEKHA1/SGPL1/PHLDB2/COL1A1	7
BP	GO:2000273	positive regulation of signaling receptor activity	7/809	45/18800	0.00289668442101174	0.00289668442101174	0.0126714455811579	HIF1A/ITGB1/HBEGF/IFNGR2/HDAC2/CCL2/AREG	7
BP	GO:0001658	branching involved in ureteric bud morphogenesis	8/809	57/18800	0.00289793936980352	0.00289793936980352	0.0126714455811579	VEGFA/TACSTD2/PBX1/CTNNB1/LAMA5/MAGED1/PKD2/PAX8	8
BP	GO:0038066	p38MAPK cascade	8/809	57/18800	0.00289793936980352	0.00289793936980352	0.0126714455811579	VEGFA/GADD45B/GADD45A/ZC3H12A/ZFP36L1/PRMT1/LGALS9/PER1	8
BP	GO:0060350	endochondral bone morphogenesis	8/809	57/18800	0.00289793936980352	0.00289793936980352	0.0126714455811579	BMPR2/FOXC1/MMP14/SERPINH1/RARG/FGFR3/COL1A1/COL3A1	8
BP	GO:0014910	regulation of smooth muscle cell migration	10/809	83/18800	0.00292665432424729	0.00292665432424729	0.0127604397798543	NFE2L2/S100A11/TRIB1/APEX1/IGFBP3/ADAMTS1/MDK/SERPINE1/PLAU/CRK	10
BP	GO:0032092	positive regulation of protein binding	10/809	83/18800	0.00292665432424729	0.00292665432424729	0.0127604397798543	APP/ANXA2/FKBP1A/FLOT1/PPP2CB/TCF7L2/RALB/CAV1/B2M/STK4	10
BP	GO:0010506	regulation of autophagy	26/809	336/18800	0.00292924949330249	0.00292924949330249	0.0127604397798543	TMEM59/CAPNS1/PSAP/CHMP4B/HIF1A/HSPB1/CAPN1/DAP/TRIM8/VPS35/ZC3H12A/CTTN/TSPO/BAG3/RRAGA/QSOX1/ATF6/PLK2/FEZ2/SPTLC2/PRKACA/RALB/SREBF1/DCN/TRIM22/PIM2	26
BP	GO:0007435	salivary gland morphogenesis	6/809	34/18800	0.00298529208270173	0.00298529208270173	0.0128920492127865	LAMA5/EGFR/NFIB/TWSG1/NTN4/TGM2	6
BP	GO:0035025	positive regulation of Rho protein signal transduction	6/809	34/18800	0.00298529208270173	0.00298529208270173	0.0128920492127865	RAC1/F11R/NET1/ADGRG1/COL3A1/AKAP13	6
BP	GO:0035308	negative regulation of protein dephosphorylation	6/809	34/18800	0.00298529208270173	0.00298529208270173	0.0128920492127865	LGALS3/YWHAE/FKBP1A/PPP1R15A/ROCK2/SWAP70	6
BP	GO:0060323	head morphogenesis	6/809	34/18800	0.00298529208270173	0.00298529208270173	0.0128920492127865	ASPH/ATP6AP2/MMP2/PLEKHA1/SGPL1/COL1A1	6
BP	GO:0070232	regulation of T cell apoptotic process	6/809	34/18800	0.00298529208270173	0.00298529208270173	0.0128920492127865	LGALS3/HIF1A/EFNA1/LGALS9/TSC22D3/ST3GAL1	6
BP	GO:0086004	regulation of cardiac muscle cell contraction	6/809	34/18800	0.00298529208270173	0.00298529208270173	0.0128920492127865	ATP2A2/JUP/SRI/DSP/DSG2/CAV1	6
BP	GO:1990000	amyloid fibril formation	6/809	34/18800	0.00298529208270173	0.00298529208270173	0.0128920492127865	APP/FKBP1A/GSN/CLU/LDLR/B2M	6
BP	GO:0061077	chaperone-mediated protein folding	9/809	70/18800	0.00299625694603731	0.00299625694603731	0.0129234266457412	FKBP1A/CRTAP/HSPB1/HSPA1B/CLU/BAG1/PDIA4/DNAJB4/HSPH1	9
BP	GO:0046546	development of primary male sexual characteristics	14/809	141/18800	0.00307432824023154	0.00307432824023154	0.0132438126151321	YBX3/CTNNA1/SDC1/HSD17B4/CCND1/INSR/MMP14/RAB13/PLEKHA1/BCL2L1/SGPL1/ADGRG1/ARID4B/HMGB2	14
BP	GO:0035162	embryonic hemopoiesis	5/809	24/18800	0.00313051322992798	0.00313051322992798	0.0133354562903847	VEGFA/HIF1A/PBX1/KMT2A/STK4	5
BP	GO:0035994	response to muscle stretch	5/809	24/18800	0.00313051322992798	0.00313051322992798	0.0133354562903847	GSN/PTK2/JUN/CTNNB1/FOS	5
BP	GO:0042730	fibrinolysis	5/809	24/18800	0.00313051322992798	0.00313051322992798	0.0133354562903847	SERPING1/THBS1/THBD/SERPINE1/PLAU	5
BP	GO:0050820	positive regulation of coagulation	5/809	24/18800	0.00313051322992798	0.00313051322992798	0.0133354562903847	NFE2L2/THBS1/THBD/SERPINE1/ANO6	5
BP	GO:0060563	neuroepithelial cell differentiation	5/809	24/18800	0.00313051322992798	0.00313051322992798	0.0133354562903847	HES1/TUBB/CEBPB/SOX4/SERPINE1	5
BP	GO:0072207	metanephric epithelium development	5/809	24/18800	0.00313051322992798	0.00313051322992798	0.0133354562903847	HES1/YAP1/WWTR1/PKD2/PAX8	5
BP	GO:2000353	positive regulation of endothelial cell apoptotic process	5/809	24/18800	0.00313051322992798	0.00313051322992798	0.0133354562903847	THBS1/ANO6/CCL2/PDCD4/RGCC	5
BP	GO:2000737	negative regulation of stem cell differentiation	5/809	24/18800	0.00313051322992798	0.00313051322992798	0.0133354562903847	HES1/NFE2L2/YAP1/JAG1/ZFP36L2	5
BP	GO:0110148	biomineralization	16/809	172/18800	0.00313377195953165	0.00313377195953165	0.0133354562903847	HIF1A/CEBPB/KLF10/ATRAID/BMPR2/ROCK2/SLC20A1/ITGB6/FGFR3/ALOX5/ANO6/COL1A1/MGP/COL1A2/SRGN/LTF	16
BP	GO:1990138	neuron projection extension	16/809	172/18800	0.00313377195953165	0.00313377195953165	0.0133354562903847	RTN4/VEGFA/ITGB1/RAB11A/DDR1/BMPR2/VCL/CTNNB1/CTTN/SEMA4B/NEDD4L/DPYSL2/CYFIP1/ALCAM/CXCR4/ITSN2	16
BP	GO:0010755	regulation of plasminogen activation	4/809	15/18800	0.00317616022548199	0.00317616022548199	0.013418626328143	ANXA2/ENO1/THBS1/SERPINE1	4
BP	GO:0033599	regulation of mammary gland epithelial cell proliferation	4/809	15/18800	0.00317616022548199	0.00317616022548199	0.013418626328143	RTN4/GPX1/CCND1/KDM5B	4
BP	GO:0043129	surfactant homeostasis	4/809	15/18800	0.00317616022548199	0.00317616022548199	0.013418626328143	VEGFA/CTSH/EPAS1/ITGB6	4
BP	GO:0051284	positive regulation of sequestering of calcium ion	4/809	15/18800	0.00317616022548199	0.00317616022548199	0.013418626328143	SRI/GSTO1/PKD2/CALM1	4
BP	GO:0070831	basement membrane assembly	4/809	15/18800	0.00317616022548199	0.00317616022548199	0.013418626328143	LAMB1/LAMB3/NTN4/PHLDB2	4
BP	GO:0007033	vacuole organization	17/809	188/18800	0.00318020231085186	0.00318020231085186	0.013418626328143	SCARB2/GRN/ANXA2/ATP2A2/CHMP4B/CHMP3/VMP1/ATP6AP2/LAPTM4B/VPS35/BAG3/TMEM165/FEZ2/STX12/PPT1/RALB/LAPTM5	17
BP	GO:1902806	regulation of cell cycle G1/S phase transition	17/809	188/18800	0.00318020231085186	0.00318020231085186	0.013418626328143	KLF4/CDKN1A/APEX1/RDX/WEE1/PLK2/EGFR/CCND1/ADAMTS1/PKD2/TCIM/CCL2/ZNF655/CCND2/RBL2/RGCC/KMT2E	17
BP	GO:0001912	positive regulation of leukocyte mediated cytotoxicity	8/809	58/18800	0.00323755281462386	0.00323755281462386	0.0135623347112667	NECTIN2/PTPRC/HLA-DRA/HLA-DRB1/B2M/HLA-B/HLA-A/HLA-F	8
BP	GO:0006695	cholesterol biosynthetic process	8/809	58/18800	0.00323755281462386	0.00323755281462386	0.0135623347112667	CYB5R3/FDFT1/HMGCS2/MSMO1/SREBF1/INSIG1/SC5D/LBR	8
BP	GO:0022029	telencephalon cell migration	8/809	58/18800	0.00323755281462386	0.00323755281462386	0.0135623347112667	RTN4/MBOAT7/CTNNB1/LAMB1/EGFR/ZMIZ1/CXCR4/ADGRG1	8
BP	GO:0045604	regulation of epidermal cell differentiation	8/809	58/18800	0.00323755281462386	0.00323755281462386	0.0135623347112667	MAFF/HES1/ROCK2/ERRFI1/AQP3/ZFP36L1/FOXC1/SFN	8
BP	GO:0060135	maternal process involved in female pregnancy	8/809	58/18800	0.00323755281462386	0.00323755281462386	0.0135623347112667	CTSB/NR2F2/TMED2/PRDX3/BMPR2/ITGA3/PAM/LGALS9	8
BP	GO:1902653	secondary alcohol biosynthetic process	8/809	58/18800	0.00323755281462386	0.00323755281462386	0.0135623347112667	CYB5R3/FDFT1/HMGCS2/MSMO1/SREBF1/INSIG1/SC5D/LBR	8
BP	GO:0010212	response to ionizing radiation	14/809	142/18800	0.00327938764416452	0.00327938764416452	0.0137211315360631	CDKN1A/SOD2/EGR1/RHOB/GPX1/GADD45A/NET1/YAP1/THBD/TNKS1BP1/CCND1/PTPRC/ITGB6/BCL2L1	14
BP	GO:0010939	regulation of necrotic cell death	7/809	46/18800	0.00329219165377045	0.00329219165377045	0.0137253914066878	YBX3/ASAH1/TSPO/HEBP2/PPIF/CAV1/BIRC3	7
BP	GO:0061383	trabecula morphogenesis	7/809	46/18800	0.00329219165377045	0.00329219165377045	0.0137253914066878	FKBP1A/MMP2/FHL2/TGFBR3/ADAMTS1/ADGRG6/COL1A1	7
BP	GO:0090199	regulation of release of cytochrome c from mitochondria	7/809	46/18800	0.00329219165377045	0.00329219165377045	0.0137253914066878	LMNA/GPX1/TNFSF10/CLU/PPIF/PMAIP1/BCL2L1	7
BP	GO:0051881	regulation of mitochondrial membrane potential	9/809	71/18800	0.00330325089104122	0.00330325089104122	0.0137387089064735	SOD2/PRDX3/IFI6/TSPO/HEBP2/PMAIP1/SPART/BCL2L1/DCN	9
BP	GO:2000379	positive regulation of reactive oxygen species metabolic process	9/809	71/18800	0.00330325089104122	0.00330325089104122	0.0137387089064735	CDKN1A/GSTP1/SOD2/NFE2L2/GADD45A/CLCN3/ZC3H12A/TSPO/THBS1	9
BP	GO:0071241	cellular response to inorganic substance	19/809	221/18800	0.00331898366574874	0.00331898366574874	0.013740220294056	APP/NFE2L2/EIF4A3/JUN/CPNE3/TSPO/CLDN1/FBP1/PPIF/CDH1/EGFR/PKD2/LGMN/FOS/CRK/FOSB/CLIC4/MT2A/B2M	19
BP	GO:0048659	smooth muscle cell proliferation	16/809	173/18800	0.00331934577637062	0.00331934577637062	0.013740220294056	CDKN1A/SOD2/TRIB1/HBEGF/MMP2/BMPR2/JUN/CTNNB1/THBS1/IGFBP3/ADAMTS1/NDRG2/TCF7L2/HPGD/TNFAIP3/PDCD4	16
BP	GO:0071772	response to BMP	16/809	173/18800	0.00331934577637062	0.00331934577637062	0.013740220294056	HES1/EGR1/SPINT2/TOB1/GDF15/BMPR2/SPINT1/CRIM1/TGFBR3/TWSG1/ITGA3/SMAD5/SPART/HTRA1/FSTL1/PDCD4	16
BP	GO:0071773	cellular response to BMP stimulus	16/809	173/18800	0.00331934577637062	0.00331934577637062	0.013740220294056	HES1/EGR1/SPINT2/TOB1/GDF15/BMPR2/SPINT1/CRIM1/TGFBR3/TWSG1/ITGA3/SMAD5/SPART/HTRA1/FSTL1/PDCD4	16
BP	GO:0009615	response to virus	29/809	392/18800	0.00334751373980399	0.00334751373980399	0.0138404211802049	IFITM3/NPC2/ENO1/HIF1A/CHMP3/HSPB1/PLSCR1/TRIM8/ZC3H12A/IFI6/CLU/TSPAN6/DNAJC3/IFNGR2/PMAIP1/PTPRC/ITGB6/BST2/BCL2L1/HTRA1/LGALS9/CXCR4/DHX36/TNFAIP3/IVNS1ABP/ZC3HAV1/TRIM22/BIRC3/PIM2	29
BP	GO:0070665	positive regulation of leukocyte proliferation	15/809	158/18800	0.00342895262088397	0.00342895262088397	0.0141603754494387	CDKN1A/CD81/HES1/CD46/IL6ST/PTK2/CD24/IGFBP2/PTPRC/BST2/LGALS9/HLA-DMB/HLA-DPA1/HLA-DPB1/HLA-A	15
BP	GO:1904031	positive regulation of cyclin-dependent protein kinase activity	6/809	35/18800	0.00347404745678875	0.00347404745678875	0.0143296632188925	CDKN1A/EGFR/CCND1/PKD2/CCND2/RGCC	6
BP	GO:0001910	regulation of leukocyte mediated cytotoxicity	10/809	85/18800	0.00348724366542851	0.00348724366542851	0.0143671322313273	NECTIN2/PTPRC/LGALS9/CRK/HLA-DRA/HLA-DRB1/B2M/HLA-B/HLA-A/HLA-F	10
BP	GO:0001508	action potential	14/809	143/18800	0.00349549404689161	0.00349549404689161	0.0143688545935695	YWHAE/ATP2A2/JUP/ATP1A1/ATP1B1/SRI/DSP/GNAQ/DSG2/CXADR/NEDD4L/YWHAH/CAV1/CALM1	14
BP	GO:0045931	positive regulation of mitotic cell cycle	13/809	128/18800	0.00350175677927733	0.00350175677927733	0.0143688545935695	APP/HES1/RAB11A/PBX1/APEX1/RDX/EGFR/CCND1/ADAMTS1/LGMN/CCND2/RGCC/KMT2E	13
BP	GO:1904950	negative regulation of establishment of protein localization	13/809	128/18800	0.00350175677927733	0.00350175677927733	0.0143688545935695	PIM3/SNX3/MIDN/TXN/LMAN1/BAG3/CHP1/NDFIP2/LYPLA1/SREBF1/PKIG/INSIG1/SP100	13
BP	GO:0016050	vesicle organization	24/809	306/18800	0.00350822576676682	0.00350822576676682	0.0143688545935695	SCARB2/ANXA2/SNX3/CHMP4B/CHMP3/SDC4/RAB11A/CD2AP/TMED9/LAPTM4B/TMED2/CLCN3/SDC1/WASL/VAMP3/ZNF385A/CHMP5/NECTIN2/RAB13/FNBP1L/STX12/CAV1/INSIG1/SRGN	24
BP	GO:0050890	cognition	24/809	306/18800	0.00350822576676682	0.00350822576676682	0.0143688545935695	APP/ARF4/HIF1A/ITGB1/CEBPB/CAMK2N1/EIF4A3/PGRMC1/NPTN/SGK1/BTG2/ZNF385A/PLK2/EGFR/INSR/CYFIP1/ITGA3/MDK/PPT1/LGMN/FOS/LDLR/HLA-DRA/B2M	24
BP	GO:0050727	regulation of inflammatory response	29/809	394/18800	0.00359810949455529	0.00359810949455529	0.0146884305897035	KLF4/APP/GRN/GSTP1/CD81/NFKBIZ/SOCS3/GPX1/CEBPB/MGST2/IL6ST/CAMK2N1/CTSC/VPS35/SELENOS/PLK2/TNFRSF1A/ABHD12/PTPRC/MDK/SERPINE1/ALOX5/LDLR/LGALS1/HLA-DRB1/TNFAIP3/PDCD4/ETS1/BIRC3	29
BP	GO:0000768	syncytium formation by plasma membrane fusion	8/809	59/18800	0.00360727320688983	0.00360727320688983	0.0146884305897035	CD9/CD81/ITGB1/MYOF/GDF15/FLOT1/ADAM9/CD53	8
BP	GO:0031102	neuron projection regeneration	8/809	59/18800	0.00360727320688983	0.00360727320688983	0.0146884305897035	KLF4/GRN/CTNNA1/MMP2/JUN/TSPO/PTPRF/ADM	8
BP	GO:0140253	cell-cell fusion	8/809	59/18800	0.00360727320688983	0.00360727320688983	0.0146884305897035	CD9/CD81/ITGB1/MYOF/GDF15/FLOT1/ADAM9/CD53	8
BP	GO:2000351	regulation of endothelial cell apoptotic process	8/809	59/18800	0.00360727320688983	0.00360727320688983	0.0146884305897035	NFE2L2/THBS1/SERPINE1/ANO6/CCL2/TNFAIP3/PDCD4/RGCC	8
BP	GO:0072078	nephron tubule morphogenesis	9/809	72/18800	0.00363444994423539	0.00363444994423539	0.0147709105361148	HES1/VEGFA/TACSTD2/PBX1/CTNNB1/LAMA5/MAGED1/PKD2/PAX8	9
BP	GO:0045927	positive regulation of growth	21/809	256/18800	0.00364021279693134	0.00364021279693134	0.0147709105361148	YBX3/VEGFA/RAB11A/HBEGF/BMPR2/KRT17/YAP1/PIM1/AGR2/SFN/EGFR/INSR/TGFBR3/MMP14/NEDD4L/CYFIP1/CXCL16/CRABP2/CXCR4/ITSN2/RPS6KA3	21
BP	GO:0071216	cellular response to biotic stimulus	21/809	256/18800	0.00364021279693134	0.00364021279693134	0.0147709105361148	GSTP1/TRIB1/CEBPB/XBP1/ZC3H12A/CCDC47/TSPO/CHMP5/SELENOS/CXCL8/ADAM9/BCL10/SERPINE1/CXCL2/HMGCS2/CCL2/LTF/TNFAIP3/PDCD4/VIM/HMGB2	21
BP	GO:0043200	response to amino acid	12/809	114/18800	0.00368365428910798	0.00368365428910798	0.0149298431866521	CEBPB/TOMM20/XBP1/MMP2/RRAGA/EGFR/HMGCS2/BCL2L1/COL6A1/COL1A1/COL1A2/COL3A1	12
BP	GO:1903038	negative regulation of leukocyte cell-cell adhesion	14/809	144/18800	0.00372308164522265	0.00372308164522265	0.0150622376511434	KLF4/LGALS3/SDC4/CEBPB/TNFRSF21/ZC3H12A/TWSG1/MDK/PAWR/LGALS9/RUNX3/HLA-DRB1/LAPTM5/WNK1	14
BP	GO:0043616	keratinocyte proliferation	7/809	47/18800	0.00372757438379375	0.00372757438379375	0.0150622376511434	YAP1/ZFP36L1/IRF6/SFN/MDK/AREG/KLF9	7
BP	GO:0006631	fatty acid metabolic process	29/809	395/18800	0.00372925392884214	0.00372925392884214	0.0150622376511434	GSTP1/HACD3/GPX1/ASAH1/XBP1/HADHB/QKI/ACSL3/HSD17B4/PTGR1/TNFRSF1A/AKR1B1/ABHD12/AIG1/ACSL5/CROT/CYP4B1/AKR1C2/LYPLA1/SGPL1/ALOX5/PAM/CAV1/ACSL4/MSMO1/SREBF1/HPGD/INSIG1/ELOVL5	29
BP	GO:0071248	cellular response to metal ion	17/809	191/18800	0.0037406928683111	0.0037406928683111	0.0150909926217632	APP/NFE2L2/JUN/CPNE3/TSPO/CLDN1/FBP1/PPIF/CDH1/EGFR/PKD2/LGMN/FOS/FOSB/CLIC4/MT2A/B2M	17
BP	GO:0031639	plasminogen activation	5/809	25/18800	0.0037765229657775	0.0037765229657775	0.0151654927083067	ANXA2/ENO1/THBS1/SERPINE1/PLAU	5
BP	GO:0046949	fatty-acyl-CoA biosynthetic process	5/809	25/18800	0.0037765229657775	0.0037765229657775	0.0151654927083067	ACSL3/ACSL5/PPT1/ACSL4/ELOVL5	5
BP	GO:0060396	growth hormone receptor signaling pathway	5/809	25/18800	0.0037765229657775	0.0037765229657775	0.0151654927083067	LEPROT/GDF15/PTK2/PTPN1/LEPROTL1	5
BP	GO:1905048	regulation of metallopeptidase activity	5/809	25/18800	0.0037765229657775	0.0037765229657775	0.0151654927083067	TIMP3/CLDN4/TIMP2/TIMP1/MBP	5
BP	GO:1901992	positive regulation of mitotic cell cycle phase transition	11/809	100/18800	0.00379592030405783	0.00379592030405783	0.0152258861431723	APP/RAB11A/PBX1/APEX1/RDX/EGFR/CCND1/ADAMTS1/CCND2/RGCC/KMT2E	11
BP	GO:0006913	nucleocytoplasmic transport	24/809	308/18800	0.0038084848673088	0.0038084848673088	0.0152412868808077	YWHAE/PTTG1IP/CDKN1A/LMNA/TXN/JUP/IPO7/ZC3H12A/AHCYL1/BAG3/CDH1/CHP1/SFN/TCF7L2/PTPN14/PRKACA/PKIG/SP100/UHMK1/RANBP2/DUSP16/HCLS1/STK4/AKAP13	24
BP	GO:0051169	nuclear transport	24/809	308/18800	0.0038084848673088	0.0038084848673088	0.0152412868808077	YWHAE/PTTG1IP/CDKN1A/LMNA/TXN/JUP/IPO7/ZC3H12A/AHCYL1/BAG3/CDH1/CHP1/SFN/TCF7L2/PTPN14/PRKACA/PKIG/SP100/UHMK1/RANBP2/DUSP16/HCLS1/STK4/AKAP13	24
BP	GO:0006066	alcohol metabolic process	27/809	361/18800	0.00392273463302201	0.00392273463302201	0.0156805446790318	APP/NPC2/LIMA1/HDLBP/ASAH1/CYB5R3/RXRA/APOL1/PCBD1/CAT/FDFT1/NFE2L1/DHRS3/ALDH2/AKR1B1/AKR1C2/HMGCS2/SPTLC2/IDH1/LRP5/PLPP3/MSMO1/SREBF1/LDLR/INSIG1/SC5D/LBR	27
BP	GO:0042058	regulation of epidermal growth factor receptor signaling pathway	9/809	73/18800	0.00399113264948278	0.00399113264948278	0.0158993809801756	HBEGF/IFI6/ERRFI1/AGR2/EGFR/GPRC5A/PTPN12/CCDC88A/AREG	9
BP	GO:0045824	negative regulation of innate immune response	9/809	73/18800	0.00399113264948278	0.00399113264948278	0.0158993809801756	GRN/SERPING1/LGALS9/CRK/A2M/TNFAIP3/HLA-B/HLA-A/HLA-F	9
BP	GO:0150076	neuroinflammatory response	9/809	73/18800	0.00399113264948278	0.00399113264948278	0.0158993809801756	APP/GRN/ITGB1/CTSC/JUN/CLU/IFNGR2/PTPRC/LDLR	9
BP	GO:0030168	platelet activation	13/809	130/18800	0.00400207720906726	0.00400207720906726	0.015923044861099	CD9/F11R/HSPB1/PLSCR1/IL6ST/VCL/RAP2B/THBD/CSRP1/DGKH/ACTG1/COL3A1/DGKA	13
BP	GO:0006893	Golgi to plasma membrane transport	8/809	60/18800	0.0040088344141132	0.0040088344141132	0.015923044861099	SPTBN1/RAB10/KRT18/VAMP3/ACSL3/LYPLA1/RAB31/ATP2C1	8
BP	GO:0007431	salivary gland development	6/809	36/18800	0.00401986118985082	0.00401986118985082	0.015923044861099	LAMA5/EGFR/NFIB/TWSG1/NTN4/TGM2	6
BP	GO:0010837	regulation of keratinocyte proliferation	6/809	36/18800	0.00401986118985082	0.00401986118985082	0.015923044861099	YAP1/ZFP36L1/SFN/MDK/AREG/KLF9	6
BP	GO:0032350	regulation of hormone metabolic process	6/809	36/18800	0.00401986118985082	0.00401986118985082	0.015923044861099	EGR1/HIF1A/ATP1A1/ADM/TCF7L2/PAX8	6
BP	GO:0000082	G1/S transition of mitotic cell cycle	19/809	225/18800	0.00403797890911324	0.00403797890911324	0.0159766966672788	KLF4/CDKN1A/ITGB1/APEX1/RDX/WEE1/PLK2/EGFR/CCND1/ADAMTS1/ID4/PKD2/CCL2/ZNF655/CCND2/RBL2/RGCC/KMT2E/PIM2	19
BP	GO:0002921	negative regulation of humoral immune response	4/809	16/18800	0.00409216389898773	0.00409216389898773	0.0161362623033626	CD59/CD46/SERPING1/A2M	4
BP	GO:0035751	regulation of lysosomal lumen pH	4/809	16/18800	0.00409216389898773	0.00409216389898773	0.0161362623033626	GRN/ATP6AP2/TMEM165/PPT1	4
BP	GO:0051127	positive regulation of actin nucleation	4/809	16/18800	0.00409216389898773	0.00409216389898773	0.0161362623033626	GSN/NCKAP1/WASL/CYFIP1	4
BP	GO:1901215	negative regulation of neuron death	18/809	209/18800	0.00411557526890529	0.00411557526890529	0.0162102822257125	GRN/SOD2/NCOA7/CHMP4B/HIF1A/CEBPB/IL6ST/VPS35/JUN/CTNNB1/FOXQ1/BTG2/MDK/BCL2L1/PPT1/LGMN/CCL2/HLA-F	18
BP	GO:0048736	appendage development	16/809	177/18800	0.00415456259157539	0.00415456259157539	0.0163213439547151	ASPH/NR2F2/PBX1/SOX4/BMPR2/CTNNB1/ITGA6/IRF6/SLC39A1/TBX3/HDAC2/RARG/LRP5/CRABP2/PAM/COL3A1	16
BP	GO:0060173	limb development	16/809	177/18800	0.00415456259157539	0.00415456259157539	0.0163213439547151	ASPH/NR2F2/PBX1/SOX4/BMPR2/CTNNB1/ITGA6/IRF6/SLC39A1/TBX3/HDAC2/RARG/LRP5/CRABP2/PAM/COL3A1	16
BP	GO:0002695	negative regulation of leukocyte activation	17/809	193/18800	0.00415778737984681	0.00415778737984681	0.0163213439547151	LGALS3/GRN/SDC4/CEBPB/TNFRSF21/ZC3H12A/PTPRC/TWSG1/MDK/PAWR/LGALS9/LDLR/RUNX3/HLA-DRB1/LAPTM5/TNFAIP3/HLA-F	17
BP	GO:0030195	negative regulation of blood coagulation	7/809	48/18800	0.00420532702066937	0.00420532702066937	0.0164525023652993	CD9/SERPING1/THBS1/THBD/SERPINE1/PLAU/TFPI	7
BP	GO:0035305	negative regulation of dephosphorylation	7/809	48/18800	0.00420532702066937	0.00420532702066937	0.0164525023652993	LGALS3/YWHAE/FKBP1A/PPP1R15A/ROCK2/CHP1/SWAP70	7
BP	GO:0060324	face development	7/809	48/18800	0.00420532702066937	0.00420532702066937	0.0164525023652993	ZFAND5/ASPH/MMP2/PLEKHA1/RARG/SGPL1/COL1A1	7
BP	GO:1903522	regulation of blood circulation	21/809	260/18800	0.00435371677662234	0.00435371677662234	0.0170139950330973	YWHAE/ATP2A2/JUP/ATP1A1/ATP1B1/HBEGF/SRI/MMP2/DSP/BMPR2/ZC3H12A/GSTO1/EPAS1/DSG2/CXADR/ADM/PRKACA/CAV1/SREBF1/CALM1/GRK2	21
BP	GO:0007040	lysosome organization	9/809	74/18800	0.00437460226970106	0.00437460226970106	0.0170384379899522	SCARB2/GRN/CHMP3/ATP6AP2/LAPTM4B/VPS35/TMEM165/PPT1/LAPTM5	9
BP	GO:0072088	nephron epithelium morphogenesis	9/809	74/18800	0.00437460226970106	0.00437460226970106	0.0170384379899522	HES1/VEGFA/TACSTD2/PBX1/CTNNB1/LAMA5/MAGED1/PKD2/PAX8	9
BP	GO:0080171	lytic vacuole organization	9/809	74/18800	0.00437460226970106	0.00437460226970106	0.0170384379899522	SCARB2/GRN/CHMP3/ATP6AP2/LAPTM4B/VPS35/TMEM165/PPT1/LAPTM5	9
BP	GO:0010717	regulation of epithelial to mesenchymal transition	11/809	102/18800	0.00442043949863271	0.00442043949863271	0.0171977947438307	CTNNB1/EFNA1/FOXC1/JAG1/WWTR1/MDK/TCF7L2/HDAC2/PHLDB2/COL1A1/RGCC	11
BP	GO:0043112	receptor metabolic process	8/809	61/18800	0.00444400123494123	0.00444400123494123	0.017270230195855	ANXA2/CAPN1/VAMP3/CHMP5/LGMN/LDLR/LAPTM5/PTPN1	8
BP	GO:0002709	regulation of T cell mediated immunity	10/809	88/18800	0.00448439731277257	0.00448439731277257	0.0173356866616867	CD81/AHR/NECTIN2/PTPRC/HLA-DRA/HLA-DRB1/B2M/HLA-B/HLA-A/HLA-F	10
BP	GO:0002026	regulation of the force of heart contraction	5/809	26/18800	0.00451264882735583	0.00451264882735583	0.0173356866616867	ATP2A2/ATP1A1/ADM/CAV1/GRK2	5
BP	GO:0006972	hyperosmotic response	5/809	26/18800	0.00451264882735583	0.00451264882735583	0.0173356866616867	YBX3/CLDN1/ERRFI1/SLC2A1/AKR1B1	5
BP	GO:0010882	regulation of cardiac muscle contraction by calcium ion signaling	5/809	26/18800	0.00451264882735583	0.00451264882735583	0.0173356866616867	ATP2A2/ATP1B1/GSTO1/PRKACA/CALM1	5
BP	GO:0045324	late endosome to vacuole transport	5/809	26/18800	0.00451264882735583	0.00451264882735583	0.0173356866616867	LEPROT/CHMP4B/CHMP3/CHMP5/LEPROTL1	5
BP	GO:0045822	negative regulation of heart contraction	5/809	26/18800	0.00451264882735583	0.00451264882735583	0.0173356866616867	ATP2A2/ATP1A1/SRI/ZC3H12A/GRK2	5
BP	GO:0060706	cell differentiation involved in embryonic placenta development	5/809	26/18800	0.00451264882735583	0.00451264882735583	0.0173356866616867	SPINT2/SOCS3/NR2F2/KRT19/STK4	5
BP	GO:0071378	cellular response to growth hormone stimulus	5/809	26/18800	0.00451264882735583	0.00451264882735583	0.0173356866616867	LEPROT/GDF15/PTK2/PTPN1/LEPROTL1	5
BP	GO:1900151	regulation of nuclear-transcribed mRNA catabolic process, deadenylation-dependent decay	5/809	26/18800	0.00451264882735583	0.00451264882735583	0.0173356866616867	TOB1/ZFP36L1/DHX36/TNRC6B/ZFP36L2	5
BP	GO:1903901	negative regulation of viral life cycle	5/809	26/18800	0.00451264882735583	0.00451264882735583	0.0173356866616867	IFITM3/SNX3/GSN/TRIM8/BST2	5
BP	GO:0048762	mesenchymal cell differentiation	20/809	244/18800	0.00451542667039114	0.00451542667039114	0.0173356866616867	RTN4/HES1/HIF1A/CTNNB1/SEMA4B/ROCK2/EFNA1/LAMA5/FOXC1/JAG1/TGFBR3/WWTR1/TBX3/MDK/TCF7L2/HDAC2/PHLDB2/COL1A1/PDCD4/RGCC	20
BP	GO:0060828	regulation of canonical Wnt signaling pathway	21/809	261/18800	0.00454917872324233	0.00454917872324233	0.0174303425934089	CTNND1/EGR1/JUP/ATP6AP2/IGFBP4/SOX4/VPS35/GNAQ/CTNNB1/YAP1/IGFBP2/EGFR/WWTR1/CSNK1E/MDK/TCF7L2/CAV1/COL1A1/TLE3/WNK1/STK4	21
BP	GO:0032411	positive regulation of transporter activity	12/809	117/18800	0.00455005990446805	0.00455005990446805	0.0174303425934089	VMP1/ATP1B1/RXRA/GSTO1/SGK1/CHP1/IFNGR2/PKD2/CCL2/KMT2A/WNK1/CALM1	12
BP	GO:0007498	mesoderm development	13/809	132/18800	0.00455864679084858	0.00455864679084858	0.0174441098735533	KLF4/ETS2/VEGFA/ITGB1/BMPR2/EPHA2/YAP1/ZFP36L1/FOXC1/TBX3/TWSG1/ITGA3/PRKACA	13
BP	GO:0050680	negative regulation of epithelial cell proliferation	15/809	163/18800	0.00459327062371659	0.00459327062371659	0.017557370954872	NR2F2/THBS1/SFN/TGFBR3/SPARC/NFIB/MAGED1/ALOX5/CDKN1C/CAV1/CCL2/KLF9/RUNX3/B2M/RGCC	15
BP	GO:0050808	synapse organization	30/809	419/18800	0.00460779948925399	0.00460779948925399	0.0175936571812873	APP/ARF4/TUBB/ACTN1/PDLIM5/VPS35/CTNNB1/PGRMC1/CTTN/PLXNB2/PTPRF/NPTN/NFIA/EFNA1/WASL/SNCG/CDH1/PFN2/INSR/CAPRIN1/CYFIP1/ITGA3/PPFIBP1/OBSL1/LGMN/ACTG1/SPOCK2/SPARCL1/SRGN/DHX36	30
BP	GO:0008207	C21-steroid hormone metabolic process	6/809	37/18800	0.00462658404374228	0.00462658404374228	0.0176460956575277	EGR1/TSPO/AKR1B1/ADM/DHRS2/AKR1C2	6
BP	GO:0008361	regulation of cell size	16/809	179/18800	0.00463258022306885	0.00463258022306885	0.0176496972511801	RAC1/RTN4/VEGFA/RAB11A/BMPR2/CLCN3/CTTN/SEMA4B/RDX/LRRC8A/DPYSL2/CYFIP1/SPART/RARG/CRABP2/ANO6	16
BP	GO:1900047	negative regulation of hemostasis	7/809	49/18800	0.00472797815620798	0.00472797815620798	0.0179935322789293	CD9/SERPING1/THBS1/THBD/SERPINE1/PLAU/TFPI	7
BP	GO:0035335	peptidyl-tyrosine dephosphorylation	11/809	103/18800	0.00476191206488059	0.00476191206488059	0.0180772096067477	DUSP5/DUSP6/PTPRF/PTPRC/PTPN13/PTPN14/PTPN12/PTPN1/DUSP4/DUSP16/DUSP2	11
BP	GO:0070252	actin-mediated cell contraction	11/809	103/18800	0.00476191206488059	0.00476191206488059	0.0180772096067477	ATP2A2/GSN/JUP/EMP2/ATP1A1/SRI/DSP/DSG2/NEDD4L/LIMCH1/CAV1	11
BP	GO:0002437	inflammatory response to antigenic stimulus	9/809	75/18800	0.00478618497798419	0.00478618497798419	0.0180772096067477	CD81/GPX1/SELENOS/PLK2/IL1RN/A2M/HLA-DRB1/IGHG1/HMGB2	9
BP	GO:0048332	mesoderm morphogenesis	9/809	75/18800	0.00478618497798419	0.00478618497798419	0.0180772096067477	KLF4/ITGB1/BMPR2/EPHA2/FOXC1/TBX3/TWSG1/ITGA3/PRKACA	9
BP	GO:0070227	lymphocyte apoptotic process	9/809	75/18800	0.00478618497798419	0.00478618497798419	0.0180772096067477	LGALS3/KDELR1/HIF1A/TNFRSF21/EFNA1/BCL10/LGALS9/TSC22D3/ST3GAL1	9
BP	GO:0071479	cellular response to ionizing radiation	9/809	75/18800	0.00478618497798419	0.00478618497798419	0.0180772096067477	CDKN1A/EGR1/RHOB/GADD45A/NET1/YAP1/TNKS1BP1/ITGB6/BCL2L1	9
BP	GO:0086003	cardiac muscle cell contraction	9/809	75/18800	0.00478618497798419	0.00478618497798419	0.0180772096067477	ATP2A2/GSN/JUP/ATP1A1/SRI/DSP/DSG2/NEDD4L/CAV1	9
BP	GO:0001656	metanephros development	10/809	89/18800	0.00486247258503177	0.00486247258503177	0.0183257213532282	HES1/EGR1/CTSH/ID3/CTNNB1/YAP1/AKR1B1/WWTR1/PKD2/PAX8	10
BP	GO:0097581	lamellipodium organization	10/809	89/18800	0.00486247258503177	0.00486247258503177	0.0183257213532282	RAC1/ITGB1/VCL/CTTN/NCKAP1/EPHA2/CYFIP1/CCDC88A/RAC2/CD44	10
BP	GO:2000736	regulation of stem cell differentiation	8/809	62/18800	0.00491456605850469	0.00491456605850469	0.0185020925002009	HES1/NFE2L2/TACSTD2/YAP1/FOXC1/JAG1/DHX36/ZFP36L2	8
BP	GO:0042445	hormone metabolic process	19/809	230/18800	0.00511350532926934	0.00511350532926934	0.0192303259734235	CTSB/EGR1/HIF1A/ATP6AP2/ATP1A1/TSPO/CTSL/DHRS3/HSD17B4/AKR1B1/ADM/DHRS2/PLEKHA1/SCPEP1/TCF7L2/AKR1C2/CRABP2/SGPL1/PAX8	19
BP	GO:0045619	regulation of lymphocyte differentiation	16/809	181/18800	0.00515456510401981	0.00515456510401981	0.0192781364823978	NFKBIZ/CD46/XBP1/SOX4/ZC3H12A/ZFP36L1/MMP14/ZMIZ1/PTPRC/MDK/LGALS9/CD2/HLA-DRA/RUNX3/HLA-DRB1/ZFP36L2	16
BP	GO:0021537	telencephalon development	20/809	247/18800	0.00516698814606203	0.00516698814606203	0.0192781364823978	RTN4/YWHAE/HES1/UQCRQ/HIF1A/MBOAT7/CTNNB1/LAMB1/SLC2A1/BTG2/EGFR/ZMIZ1/NFIB/MDK/ID4/EMX2/CRK/CXCR4/ADGRG1/COL3A1	20
BP	GO:0044539	long-chain fatty acid import into cell	4/809	17/18800	0.00517123807314311	0.00517123807314311	0.0192781364823978	THBS1/SLC2A1/ACSL3/ACSL5	4
BP	GO:0045019	negative regulation of nitric oxide biosynthetic process	4/809	17/18800	0.00517123807314311	0.00517123807314311	0.0192781364823978	ZC3H12A/TSPO/ROCK2/CAV1	4
BP	GO:0048875	chemical homeostasis within a tissue	4/809	17/18800	0.00517123807314311	0.00517123807314311	0.0192781364823978	VEGFA/CTSH/EPAS1/ITGB6	4
BP	GO:0061158	3'-UTR-mediated mRNA destabilization	4/809	17/18800	0.00517123807314311	0.00517123807314311	0.0192781364823978	ZC3H12A/ZFP36L1/DHX36/ZFP36L2	4
BP	GO:0090136	epithelial cell-cell adhesion	4/809	17/18800	0.00517123807314311	0.00517123807314311	0.0192781364823978	CTNNA1/JUP/DSP/VCL	4
BP	GO:1904406	negative regulation of nitric oxide metabolic process	4/809	17/18800	0.00517123807314311	0.00517123807314311	0.0192781364823978	ZC3H12A/TSPO/ROCK2/CAV1	4
BP	GO:0019079	viral genome replication	13/809	134/18800	0.00517588051204117	0.00517588051204117	0.0192781364823978	IFITM3/HACD3/PLSCR1/ZC3H12A/ROCK2/NFIA/CXCL8/BST2/CCL2/SLPI/LTF/ZC3HAV1/GRK2	13
BP	GO:0071774	response to fibroblast growth factor	12/809	119/18800	0.00521307755975166	0.00521307755975166	0.0193960029379696	IER2/CTNNB1/NPTN/THBS1/ZFP36L1/CXCL8/KDM5B/FGFR3/CCL2/COL1A1/ZFP36L2/CD44	12
BP	GO:0061333	renal tubule morphogenesis	9/809	76/18800	0.005227227963416	0.005227227963416	0.0194073154097854	HES1/VEGFA/TACSTD2/PBX1/CTNNB1/LAMA5/MAGED1/PKD2/PAX8	9
BP	GO:0072089	stem cell proliferation	9/809	76/18800	0.005227227963416	0.005227227963416	0.0194073154097854	FBLN1/YAP1/ZFP36L1/PIM1/EPCAM/TBX3/PTPRC/MECOM/HMGB2	9
BP	GO:0010817	regulation of hormone levels	34/809	496/18800	0.00523921973339129	0.00523921973339129	0.0194311881720032	CTSB/EGR1/PIM3/MIDN/HIF1A/ATP6AP2/ATP1A1/SOX4/SRI/TSPO/LRRC8A/CTSL/DHRS3/HSD17B4/SPINK1/KDM5B/AKR1B1/ADM/TBX3/DHRS2/PLEKHA1/SCPEP1/TCF7L2/AKR1C2/LRP5/IL1RN/CRABP2/SGPL1/ALOX5/TM7SF3/ACSL4/SREBF1/PAX8/HLA-DRB1	34
BP	GO:0042475	odontogenesis of dentin-containing tooth	10/809	90/18800	0.00526512042629287	0.00526512042629287	0.019504566183224	CTNNA1/PERP/CTNNB1/LAMA5/FOXC1/ADM/ITGB6/HDAC2/SERPINE1/HTRA1	10
BP	GO:2000107	negative regulation of leukocyte apoptotic process	7/809	50/18800	0.00529808380807068	0.00529808380807068	0.019504566183224	HIF1A/EFNA1/SELENOS/BCL10/TSC22D3/ST3GAL1/HCLS1	7
BP	GO:0035337	fatty-acyl-CoA metabolic process	6/809	38/18800	0.00529808425504236	0.00529808425504236	0.019504566183224	ACSL3/HSD17B4/ACSL5/PPT1/ACSL4/ELOVL5	6
BP	GO:0048246	macrophage chemotaxis	6/809	38/18800	0.00529808425504236	0.00529808425504236	0.019504566183224	LGALS3/PTK2/THBS1/MDK/MTUS1/CCL2	6
BP	GO:0060416	response to growth hormone	6/809	38/18800	0.00529808425504236	0.00529808425504236	0.019504566183224	LEPROT/GDF15/PTK2/HMGCS2/PTPN1/LEPROTL1	6
BP	GO:0071985	multivesicular body sorting pathway	6/809	38/18800	0.00529808425504236	0.00529808425504236	0.019504566183224	LEPROT/CHMP4B/CHMP3/LAPTM4B/CHMP5/LEPROTL1	6
BP	GO:1904037	positive regulation of epithelial cell apoptotic process	6/809	38/18800	0.00529808425504236	0.00529808425504236	0.019504566183224	GSN/THBS1/ANO6/CCL2/PDCD4/RGCC	6
BP	GO:0051056	regulation of small GTPase mediated signal transduction	23/809	299/18800	0.00531635225686263	0.00531635225686263	0.0195512167762073	RAC1/ITGB1/F11R/ARHGEF12/CD2AP/ARHGAP23/NET1/RALBP1/ARHGAP5/EPS8/RDX/FBP1/FLOT1/PPP2CB/SWAP70/ITGA3/ITGAV/TGM2/CRK/ADGRG1/COL3A1/ARHGDIB/AKAP13	23
BP	GO:0030325	adrenal gland development	5/809	27/18800	0.00534535926114391	0.00534535926114391	0.0196165937502617	PBX1/TSPO/INSR/MDK/CDKN1C	5
BP	GO:1903523	negative regulation of blood circulation	5/809	27/18800	0.00534535926114391	0.00534535926114391	0.0196165937502617	ATP2A2/ATP1A1/SRI/ZC3H12A/GRK2	5
BP	GO:0043535	regulation of blood vessel endothelial cell migration	14/809	150/18800	0.00535512266653528	0.00535512266653528	0.0196318022093451	KLF4/NFE2L2/VEGFA/HIF1A/JUP/HSPB1/GADD45A/PRCP/THBS1/EFNA1/EPHA2/PLK2/ETS1/RGCC	14
BP	GO:1904062	regulation of cation transmembrane transport	26/809	352/18800	0.00539628146084659	0.00539628146084659	0.0197619531816725	APP/CD63/YWHAE/FKBP1A/ITGB1/VMP1/CAPN1/ATP1B1/SRI/FXYD3/GSTO1/PPIF/CHP1/IFNGR2/NEDD4L/YWHAH/TSPAN13/PRKACA/PKD2/ANO6/CAV1/CCL2/FXYD5/WNK1/DIAPH1/CALM1	26
BP	GO:0006949	syncytium formation	8/809	63/18800	0.00542234540518571	0.00542234540518571	0.0198158603829678	CD9/CD81/ITGB1/MYOF/GDF15/FLOT1/ADAM9/CD53	8
BP	GO:0070059	intrinsic apoptotic signaling pathway in response to endoplasmic reticulum stress	8/809	63/18800	0.00542234540518571	0.00542234540518571	0.0198158603829678	CEBPB/XBP1/PPP1R15A/GRINA/SELENOS/PMAIP1/BCL2L1/PTPN1	8
BP	GO:0046634	regulation of alpha-beta T cell activation	11/809	105/18800	0.0055074279186521	0.0055074279186521	0.0201057617136956	CD81/NFKBIZ/ZC3H12A/PTPRC/TWSG1/LGALS9/HLA-DRA/RUNX3/HLA-DRB1/HSPH1/HLA-A	11
BP	GO:0070371	ERK1 and ERK2 cascade	25/809	335/18800	0.00553181519458228	0.00553181519458228	0.0201737112743859	APP/ATF3/GSTP1/CTSH/TIMP3/DUSP5/FBLN1/JUN/DUSP6/NPTN/ERRFI1/EPHA2/ZFP36L1/EGFR/PTPRC/NDRG2/ITGAV/FGFR3/LGALS9/CCL2/HLA-DRB1/PTPN1/DUSP4/ZFP36L2/CD44	25
BP	GO:0035304	regulation of protein dephosphorylation	10/809	91/18800	0.00569340152878276	0.00569340152878276	0.0207188832484703	LGALS3/YWHAE/FKBP1A/HSP90B1/PPP1R15A/ROCK2/CAMTA1/PTPRC/SWAP70/CALM1	10
BP	GO:0072028	nephron morphogenesis	9/809	77/18800	0.00569909745757486	0.00569909745757486	0.0207188832484703	HES1/VEGFA/TACSTD2/PBX1/CTNNB1/LAMA5/MAGED1/PKD2/PAX8	9
BP	GO:1903201	regulation of oxidative stress-induced cell death	9/809	77/18800	0.00569909745757486	0.00569909745757486	0.0207188832484703	SOD2/NFE2L2/NCOA7/GPX1/TXN/HIF1A/HSPB1/CTNNB1/PAWR	9
BP	GO:0003205	cardiac chamber development	15/809	167/18800	0.00574022427744285	0.00574022427744285	0.0208467057411454	HES1/FKBP1A/HIF1A/SOX4/DSP/BMPR2/FHL2/DHRS3/FOXC1/JAG1/TGFBR3/ADAMTS1/TBX3/ADGRG6/PAX8	15
BP	GO:0090257	regulation of muscle system process	20/809	250/18800	0.00589412013780686	0.00589412013780686	0.0213819996788843	ATP2A2/ENO1/LMNA/JUP/ATP1A1/IL6ST/ATP1B1/SRI/DSP/ZC3H12A/GSTO1/CTTN/ROCK2/ERRFI1/DSG2/TNFRSF1A/PRKACA/CAV1/CALM1/GRK2	20
BP	GO:0010823	negative regulation of mitochondrion organization	7/809	51/18800	0.00591822054986655	0.00591822054986655	0.0213819996788843	LMNA/GPX1/TSPO/CLU/PPIF/BCL2L1/VAT1	7
BP	GO:0043277	apoptotic cell clearance	7/809	51/18800	0.00591822054986655	0.00591822054986655	0.0213819996788843	RAC1/THBS1/ITGAV/TGM2/CCL2/RAC2/RHOG	7
BP	GO:0044088	regulation of vacuole organization	7/809	51/18800	0.00591822054986655	0.00591822054986655	0.0213819996788843	SCARB2/GRN/ANXA2/CHMP4B/LAPTM4B/FEZ2/RALB	7
BP	GO:0051496	positive regulation of stress fiber assembly	7/809	51/18800	0.00591822054986655	0.00591822054986655	0.0213819996788843	RAC1/SDC4/ROCK2/PFN2/LIMCH1/CCDC88A/RGCC	7
BP	GO:0006690	icosanoid metabolic process	12/809	121/18800	0.00595080157070953	0.00595080157070953	0.0214553369324697	GSTP1/GPX1/MGST2/MGST3/PTGR1/TNFRSF1A/AKR1B1/ABHD12/LTA4H/AKR1C2/ALOX5/HPGD	12
BP	GO:0051101	regulation of DNA binding	12/809	121/18800	0.00595080157070953	0.00595080157070953	0.0214553369324697	KLF4/HES1/TXN/ID1/SRI/JUN/CTNNB1/FOXC1/HDAC2/SP100/CALM1/HMGB2	12
BP	GO:0045995	regulation of embryonic development	8/809	64/18800	0.00596917636304072	0.00596917636304072	0.0214993991849508	HES1/NFE2L2/CTNNB1/LAMA5/PHLDA2/INSR/PHLDB2/DHX36	8
BP	GO:0002764	immune response-regulating signaling pathway	33/809	482/18800	0.0059978272527552	0.0059978272527552	0.0215803443567613	LGALS3/RTN4/CD81/CTSH/NFKBIZ/HSPA1B/PLSCR1/TNFRSF21/PTK2/ZC3H12A/TSPAN6/CD24/FLOT1/NECTIN2/PTPRC/PLEKHA1/BCL10/PAWR/TRBC2/CAV1/FYB1/HLA-DRB1/PIGR/LTF/LAPTM5/HLA-DPB1/IGHA1/RPS6KA3/TNFAIP3/HLA-A/IGHG1/WNK1/BIRC3	33
BP	GO:0006869	lipid transport	28/809	391/18800	0.00604783968874359	0.00604783968874359	0.0217379033213558	SCARB2/ANXA2/NPC2/LIMA1/HDLBP/PSAP/VMP1/PLSCR1/UGCG/APOL1/TSPO/CLU/THBS1/SLC2A1/ACSL3/ATP8B1/KDM5B/GOT2/TMEM30B/ACSL5/CROT/GLTP/ITGAV/CRABP2/ANO6/CAV1/LDLR/APOL6	28
BP	GO:0045930	negative regulation of mitotic cell cycle	19/809	234/18800	0.00613441102262369	0.00613441102262369	0.0220264079451377	KLF4/CDKN1A/CTNNB1/WEE1/ZFP36L1/BTG2/FOXC1/PLK2/CCND1/PKD2/CDKN1C/CCL2/ZNF655/BUB3/BTG1/RBL2/RGCC/HECA/ZFP36L2	19
BP	GO:0010876	lipid localization	31/809	446/18800	0.006144269088302	0.006144269088302	0.0220301686797014	SCARB2/ANXA2/NPC2/LIMA1/HDLBP/PSAP/VMP1/PLSCR1/UGCG/APOL1/ZC3H12A/TSPO/CLU/THBS1/SLC2A1/ACSL3/ATP8B1/KDM5B/GOT2/TMEM30B/ACSL5/CROT/GLTP/ITGAV/CRABP2/ANO6/CAV1/SREBF1/LDLR/APOL6/RNF213	31
BP	GO:1900407	regulation of cellular response to oxidative stress	10/809	92/18800	0.00614839112140678	0.00614839112140678	0.0220301686797014	SOD2/NFE2L2/NCOA7/GPX1/TXN/HIF1A/HSPB1/CTNNB1/ALOX5/PAWR	10
BP	GO:0051924	regulation of calcium ion transport	20/809	251/18800	0.00615437553474513	0.00615437553474513	0.0220301686797014	LGALS3/YWHAE/HES1/FKBP1A/VMP1/ATP1B1/SRI/CTNNB1/GSTO1/TSPO/SPINK1/TSPAN13/PRKACA/PKD2/CXCR4/CAV1/CCL2/DIAPH1/CALM1/SARAF	20
BP	GO:0018209	peptidyl-serine modification	25/809	338/18800	0.00617917527037848	0.00617917527037848	0.0220963020227185	APP/VEGFA/TXN/GADD45A/GALNT1/ROCK2/SGK1/TNKS1BP1/PLK2/EGFR/PFN2/MAST4/CSNK1E/PRKACA/CAV1/SPOCK2/DCN/UHMK1/RPS6KA3/WNK1/HCLS1/HIPK1/STK4/GRK2/CD44	25
BP	GO:0002285	lymphocyte activation involved in immune response	17/809	201/18800	0.00622598921126268	0.00622598921126268	0.0222409409021428	LGALS3/CD81/NFKBIZ/CD46/XBP1/ZC3H12A/PTPRC/SWAP70/MDK/LGALS9/HLA-DRA/LGALS1/HLA-DMB/LCP1/HLA-DRB1/ST3GAL1/HLA-F	17
BP	GO:0032801	receptor catabolic process	5/809	28/18800	0.00628102378440218	0.00628102378440218	0.0223917485933736	ANXA2/CAPN1/LGMN/LAPTM5/PTPN1	5
BP	GO:1903319	positive regulation of protein maturation	5/809	28/18800	0.00628102378440218	0.00628102378440218	0.0223917485933736	ANXA2/ENO1/GSN/SOX4/MMP14	5
BP	GO:0030004	cellular monovalent inorganic cation homeostasis	11/809	107/18800	0.00634204996616294	0.00634204996616294	0.0225862587453134	GRN/ATP6AP2/ATP1A1/ATP6AP1/ATP1B1/CLCN3/CHP1/NEDD4L/TMEM165/PPT1/CLIC4	11
BP	GO:0010001	glial cell differentiation	18/809	218/18800	0.00635146583014396	0.00635146583014396	0.0225967575198283	APP/GRN/HES1/NDRG1/IL6ST/SOX4/TNFRSF21/CTNNB1/SPINT1/CLU/NFIB/ADGRG6/MDK/HDAC2/ID4/CXCR4/LDLR/VIM	18
BP	GO:0001946	lymphangiogenesis	4/809	18/18800	0.00642538553000157	0.00642538553000157	0.0226750181542533	BMPR2/EPHA2/FOXC1/PTPN14	4
BP	GO:0019896	axonal transport of mitochondrion	4/809	18/18800	0.00642538553000157	0.00642538553000157	0.0226750181542533	HIF1A/HSBP1/TRAK1/ARMCX3	4
BP	GO:0030903	notochord development	4/809	18/18800	0.00642538553000157	0.00642538553000157	0.0226750181542533	ID3/EFNA1/EPHA2/YAP1	4
BP	GO:0032511	late endosome to vacuole transport via multivesicular body sorting pathway	4/809	18/18800	0.00642538553000157	0.00642538553000157	0.0226750181542533	LEPROT/CHMP4B/CHMP5/LEPROTL1	4
BP	GO:0060008	Sertoli cell differentiation	4/809	18/18800	0.00642538553000157	0.00642538553000157	0.0226750181542533	SDC1/HSD17B4/RAB13/ARID4B	4
BP	GO:0071786	endoplasmic reticulum tubular network organization	4/809	18/18800	0.00642538553000157	0.00642538553000157	0.0226750181542533	RTN4/RTN3/RAB10/REEP3	4
BP	GO:0097284	hepatocyte apoptotic process	4/809	18/18800	0.00642538553000157	0.00642538553000157	0.0226750181542533	GSN/KRT18/BCL2L1/STK4	4
BP	GO:0140354	lipid import into cell	4/809	18/18800	0.00642538553000157	0.00642538553000157	0.0226750181542533	THBS1/SLC2A1/ACSL3/ACSL5	4
BP	GO:1902115	regulation of organelle assembly	17/809	202/18800	0.00653476975793302	0.00653476975793302	0.023037761778724	CHMP4B/CHMP3/SDC4/GSN/HSPA1B/SDC1/RDX/YAP1/CHMP5/PLK2/NBDY/FEZ2/CCDC88A/RALB/LCP1/G3BP2/CNOT6L	17
BP	GO:0006749	glutathione metabolic process	8/809	65/18800	0.00655691293422021	0.00655691293422021	0.023046059545353	GSTP1/SOD2/NFE2L2/GPX1/MGST2/GLO1/GSTO1/IDH1	8
BP	GO:0031343	positive regulation of cell killing	8/809	65/18800	0.00655691293422021	0.00655691293422021	0.023046059545353	NECTIN2/PTPRC/HLA-DRA/HLA-DRB1/B2M/HLA-B/HLA-A/HLA-F	8
BP	GO:0070613	regulation of protein processing	8/809	65/18800	0.00655691293422021	0.00655691293422021	0.023046059545353	ANXA2/TMEM59/ENO1/GSN/THBS1/MMP14/SERPINE1/PRKACA	8
BP	GO:0031103	axon regeneration	7/809	52/18800	0.00659097856286343	0.00659097856286343	0.0231425102884356	KLF4/GRN/CTNNA1/MMP2/JUN/TSPO/PTPRF	7
BP	GO:0051962	positive regulation of nervous system development	21/809	270/18800	0.00665800217404957	0.00665800217404957	0.0233543745673965	HES1/VEGFA/HIF1A/RAB11A/IL6ST/BMPR2/CTNNB1/TSPO/SPINT1/PLXNB2/NPTN/CUX1/CAPRIN1/CYFIP1/MDK/HDAC2/CRABP2/TGM2/OBSL1/CXCR4/DHX36	21
BP	GO:0006937	regulation of muscle contraction	15/809	170/18800	0.00674370418990518	0.00674370418990518	0.0236075880247815	ATP2A2/ENO1/JUP/ATP1A1/ATP1B1/SRI/DSP/ZC3H12A/GSTO1/CTTN/DSG2/PRKACA/CAV1/CALM1/GRK2	15
BP	GO:0072331	signal transduction by p53 class mediator	15/809	170/18800	0.00674370418990518	0.00674370418990518	0.0236075880247815	PTTG1IP/CDKN1A/PERP/NDRG1/SOX4/MYO6/SGK1/ZNF385A/PLK2/PMAIP1/SP100/KAT6A/HIPK1/JMY/CD44	15
BP	GO:0007173	epidermal growth factor receptor signaling pathway	11/809	108/18800	0.0067949494149661	0.0067949494149661	0.0237631706530451	HBEGF/PTK2/IFI6/ERRFI1/AGR2/EGFR/GPRC5A/PTPN12/CCDC88A/AREG/PIGR	11
BP	GO:0072594	establishment of protein localization to organelle	30/809	431/18800	0.00682042899008307	0.00682042899008307	0.0238284250716692	SCARB2/PTTG1IP/CDKN1A/LEPROT/LMNA/CHMP4B/RAB11A/JUP/RAB10/TOMM20/LMAN1/IPO7/BCAP31/LAMP2/ZC3H12A/TSPO/CLU/BAG3/CDH1/CHP1/HK1/MAN1A1/SREBF1/PKIG/RAC2/LAPTM5/RANBP2/TNFAIP3/HCLS1/STK4	30
BP	GO:1903115	regulation of actin filament-based movement	6/809	40/18800	0.00685088824184222	0.00685088824184222	0.0239043014644784	ATP2A2/JUP/SRI/DSP/DSG2/CAV1	6
BP	GO:0071383	cellular response to steroid hormone stimulus	17/809	203/18800	0.00685583144442212	0.00685583144442212	0.0239043014644784	HSPA1B/ATP1A1/RXRA/SGK1/ERRFI1/YAP1/ZFP36L1/RBFOX2/ZMIZ1/YWHAH/HMGCS2/TFPI/KLF9/TAF7/PER1/NR3C1/ZFP36L2	17
BP	GO:0071692	protein localization to extracellular region	26/809	359/18800	0.00692349130082056	0.00692349130082056	0.0241161438079692	CANX/PIM3/MIDN/HIF1A/RAB10/CD2AP/SOX4/SRI/VPS35/SNCG/LRRC8A/CAVIN1/PDIA4/RAB13/ADAM9/TCF7L2/LRP5/IL1RN/LTBP1/ALOX5/PAM/RAB12/TM7SF3/ACSL4/SREBF1/HLA-DRB1	26
BP	GO:0046578	regulation of Ras protein signal transduction	16/809	187/18800	0.00701364953163352	0.00701364953163352	0.0243126115073432	RAC1/ITGB1/F11R/NET1/RALBP1/EPS8/RDX/FBP1/FLOT1/PPP2CB/ITGA3/CRK/ADGRG1/COL3A1/ARHGDIB/AKAP13	16
BP	GO:0071706	tumor necrosis factor superfamily cytokine production	16/809	187/18800	0.00701364953163352	0.00701364953163352	0.0243126115073432	APP/GSTP1/HSPB1/ZC3H12A/TSPO/CLU/ERRFI1/THBS1/SELENOS/PTPRC/BCL10/HDAC2/LGALS9/CD2/LTF/TNFAIP3	16
BP	GO:1903555	regulation of tumor necrosis factor superfamily cytokine production	16/809	187/18800	0.00701364953163352	0.00701364953163352	0.0243126115073432	APP/GSTP1/HSPB1/ZC3H12A/TSPO/CLU/ERRFI1/THBS1/SELENOS/PTPRC/BCL10/HDAC2/LGALS9/CD2/LTF/TNFAIP3	16
BP	GO:0019827	stem cell population maintenance	13/809	139/18800	0.00701469020169684	0.00701469020169684	0.0243126115073432	KLF4/HES1/SOX4/KLF10/TRIM8/CTNNB1/YAP1/JAG1/TBX3/LRP5/PAX8/DDX6/ZFP36L2	13
BP	GO:0055076	transition metal ion homeostasis	13/809	139/18800	0.00701469020169684	0.00701469020169684	0.0243126115073432	APP/SOD2/HIF1A/ATP6AP1/SRI/SLC39A6/EPAS1/SLC39A7/SLC25A37/LTF/MT2A/LCN2/B2M	13
BP	GO:0061014	positive regulation of mRNA catabolic process	10/809	94/18800	0.00714286160973592	0.00714286160973592	0.0247323120157671	TOB1/ZC3H12A/ROCK2/ZFP36L1/BTG2/DHX36/TNRC6B/ZC3HAV1/CNOT6L/ZFP36L2	10
BP	GO:0010812	negative regulation of cell-substrate adhesion	8/809	66/18800	0.00718742230575391	0.00718742230575391	0.0247638893727782	TACSTD2/FBLN1/THBS1/JAG1/MMP14/SERPINE1/PHLDB2/COL1A1	8
BP	GO:0030104	water homeostasis	8/809	66/18800	0.00718742230575391	0.00718742230575391	0.0247638893727782	UGCG/CLDN4/CLDN1/AQP3/SFN/AKR1B1/NEDD4L/PRKACA	8
BP	GO:0030837	negative regulation of actin filament polymerization	8/809	66/18800	0.00718742230575391	0.00718742230575391	0.0247638893727782	SPTBN1/GSN/EPS8/RDX/CAPG/TRIOBP/PFN2/CAPZA1	8
BP	GO:1902808	positive regulation of cell cycle G1/S phase transition	8/809	66/18800	0.00718742230575391	0.00718742230575391	0.0247638893727782	APEX1/RDX/EGFR/CCND1/ADAMTS1/CCND2/RGCC/KMT2E	8
BP	GO:2000514	regulation of CD4-positive, alpha-beta T cell activation	8/809	66/18800	0.00718742230575391	0.00718742230575391	0.0247638893727782	CD81/NFKBIZ/ZC3H12A/TWSG1/LGALS9/HLA-DRA/RUNX3/HLA-DRB1	8
BP	GO:0042177	negative regulation of protein catabolic process	12/809	124/18800	0.00720987114202334	0.00720987114202334	0.0248167615456318	CST3/ANXA2/SNX3/TIMP3/LAPTM4B/ATRAID/VPS35/EFNA1/TIMP2/EGFR/TIMP1/MYCBP2	12
BP	GO:0044843	cell cycle G1/S phase transition	20/809	255/18800	0.00729122009745589	0.00729122009745589	0.0250720674507419	KLF4/CDKN1A/ITGB1/APEX1/RDX/WEE1/PLK2/EGFR/CCND1/ADAMTS1/ID4/PKD2/TCIM/CCL2/ZNF655/CCND2/RBL2/RGCC/KMT2E/PIM2	20
BP	GO:0001895	retina homeostasis	9/809	80/18800	0.00731356950654427	0.00731356950654427	0.0250924588746476	HSPB1/CLCN3/SLC2A1/ACTG1/PIGR/LTF/IGHA1/JCHAIN/B2M	9
BP	GO:0034067	protein localization to Golgi apparatus	5/809	29/18800	0.00732587907488206	0.00732587907488206	0.0250924588746476	ARL5B/ARL1/BICD2/OBSL1/PACS1	5
BP	GO:0051654	establishment of mitochondrion localization	5/809	29/18800	0.00732587907488206	0.00732587907488206	0.0250924588746476	HIF1A/HSBP1/TRAK1/NECTIN2/ARMCX3	5
BP	GO:1902175	regulation of oxidative stress-induced intrinsic apoptotic signaling pathway	5/809	29/18800	0.00732587907488206	0.00732587907488206	0.0250924588746476	SOD2/NFE2L2/GPX1/HIF1A/HSPB1	5
BP	GO:0006575	cellular modified amino acid metabolic process	16/809	188/18800	0.00737024927310159	0.00737024927310159	0.0251950327916615	CTSB/GSTP1/SOD2/NFE2L2/GPX1/MGST2/PLSCR1/SERINC2/GLO1/GSTO1/PCYOX1/GOT2/ABHD12/CROT/IDH1/PAX8	16
BP	GO:0031345	negative regulation of cell projection organization	16/809	188/18800	0.00737024927310159	0.00737024927310159	0.0251950327916615	RTN4/HES1/ID1/TACSTD2/ITM2C/SEMA4B/EFNA1/YAP1/PFN2/YWHAH/ITGA3/HDAC2/SPART/B2M/VIM/MBP	16
BP	GO:0050768	negative regulation of neurogenesis	13/809	140/18800	0.00743793739863102	0.00743793739863102	0.0254015683758362	RTN4/HES1/CTNNA1/ID1/CTNNB1/TSPO/SEMA4B/YWHAH/SPART/ID4/LDLR/B2M/MBP	13
BP	GO:0002084	protein depalmitoylation	3/809	10/18800	0.00759108929405717	0.00759108929405717	0.0256240278331815	ABHD12/PPT1/LYPLA1	3
BP	GO:0003183	mitral valve morphogenesis	3/809	10/18800	0.00759108929405717	0.00759108929405717	0.0256240278331815	SOX4/BMPR2/EFNA1	3
BP	GO:0015911	long-chain fatty acid import across plasma membrane	3/809	10/18800	0.00759108929405717	0.00759108929405717	0.0256240278331815	THBS1/SLC2A1/ACSL5	3
BP	GO:0032060	bleb assembly	3/809	10/18800	0.00759108929405717	0.00759108929405717	0.0256240278331815	EMP1/EMP2/ANO6	3
BP	GO:0033197	response to vitamin E	3/809	10/18800	0.00759108929405717	0.00759108929405717	0.0256240278331815	CAT/CCND1/COL1A1	3
BP	GO:0033327	Leydig cell differentiation	3/809	10/18800	0.00759108929405717	0.00759108929405717	0.0256240278331815	CCND1/PLEKHA1/SGPL1	3
BP	GO:0042996	regulation of Golgi to plasma membrane protein transport	3/809	10/18800	0.00759108929405717	0.00759108929405717	0.0256240278331815	ACSL3/LYPLA1/ATP2C1	3
BP	GO:0051918	negative regulation of fibrinolysis	3/809	10/18800	0.00759108929405717	0.00759108929405717	0.0256240278331815	THBS1/THBD/SERPINE1	3
BP	GO:1905165	regulation of lysosomal protein catabolic process	3/809	10/18800	0.00759108929405717	0.00759108929405717	0.0256240278331815	LAPTM4B/VPS35/LDLR	3
BP	GO:2000048	negative regulation of cell-cell adhesion mediated by cadherin	3/809	10/18800	0.00759108929405717	0.00759108929405717	0.0256240278331815	VEGFA/EPCAM/RGCC	3
BP	GO:2000347	positive regulation of hepatocyte proliferation	3/809	10/18800	0.00759108929405717	0.00759108929405717	0.0256240278331815	XBP1/MDK/TNFAIP3	3
BP	GO:2000601	positive regulation of Arp2/3 complex-mediated actin nucleation	3/809	10/18800	0.00759108929405717	0.00759108929405717	0.0256240278331815	NCKAP1/WASL/CYFIP1	3
BP	GO:0043280	positive regulation of cysteine-type endopeptidase activity involved in apoptotic process	12/809	125/18800	0.00767313319557011	0.00767313319557011	0.0258510166737017	CTSH/BEX3/GSN/CTSD/BCAP31/DAP/TNFSF10/UACA/PMAIP1/BCL10/LGALS9/LAPTM5	12
BP	GO:0050868	negative regulation of T cell activation	12/809	125/18800	0.00767313319557011	0.00767313319557011	0.0258510166737017	LGALS3/SDC4/CEBPB/TNFRSF21/ZC3H12A/TWSG1/MDK/PAWR/LGALS9/RUNX3/HLA-DRB1/LAPTM5	12
BP	GO:0009749	response to glucose	16/809	189/18800	0.00774125708493201	0.00774125708493201	0.0260554023576608	EGR1/PIM3/GPX1/HIF1A/XBP1/SOX4/SRI/THBS1/SLC29A1/SELENOS/TCF7L2/PRKACA/LRP5/SREBF1/COL6A2/HLA-DRB1	16
BP	GO:1901222	regulation of NIK/NF-kappaB signaling	11/809	110/18800	0.00777636341191602	0.00777636341191602	0.0261482736143341	APP/ZC3H12A/TSPAN6/LIMS1/EGFR/UACA/TRIP6/LGALS9/TCIM/LAPTM5/PDCD4	11
BP	GO:0032024	positive regulation of insulin secretion	8/809	67/18800	0.00786258105902323	0.00786258105902323	0.0261482736143341	HIF1A/SOX4/SRI/LRRC8A/TCF7L2/TM7SF3/ACSL4/HLA-DRB1	8
BP	GO:1901224	positive regulation of NIK/NF-kappaB signaling	8/809	67/18800	0.00786258105902323	0.00786258105902323	0.0261482736143341	APP/LIMS1/EGFR/TRIP6/LGALS9/TCIM/LAPTM5/PDCD4	8
BP	GO:0030050	vesicle transport along actin filament	4/809	19/18800	0.00786585888738274	0.00786585888738274	0.0261482736143341	MYO6/WASL/FNBP1L/MYO1C	4
BP	GO:0035338	long-chain fatty-acyl-CoA biosynthetic process	4/809	19/18800	0.00786585888738274	0.00786585888738274	0.0261482736143341	ACSL3/ACSL5/ACSL4/ELOVL5	4
BP	GO:0043031	negative regulation of macrophage activation	4/809	19/18800	0.00786585888738274	0.00786585888738274	0.0261482736143341	GRN/ZC3H12A/PTPRC/LDLR	4
BP	GO:0043652	engulfment of apoptotic cell	4/809	19/18800	0.00786585888738274	0.00786585888738274	0.0261482736143341	RAC1/THBS1/RAC2/RHOG	4
BP	GO:0060216	definitive hemopoiesis	4/809	19/18800	0.00786585888738274	0.00786585888738274	0.0261482736143341	RBFOX2/TGFBR3/HIPK1/ZFP36L2	4
BP	GO:0061298	retina vasculature development in camera-type eye	4/809	19/18800	0.00786585888738274	0.00786585888738274	0.0261482736143341	HIF1A/BMPR2/LRP5/CLIC4	4
BP	GO:1902774	late endosome to lysosome transport	4/809	19/18800	0.00786585888738274	0.00786585888738274	0.0261482736143341	CHMP4B/CHMP3/VPS35/CHMP5	4
BP	GO:1905146	lysosomal protein catabolic process	4/809	19/18800	0.00786585888738274	0.00786585888738274	0.0261482736143341	LAPTM4B/LAMP2/VPS35/LDLR	4
BP	GO:0038061	NIK/NF-kappaB signaling	13/809	141/18800	0.007881116453781	0.007881116453781	0.0261482736143341	APP/ZC3H12A/TSPAN6/LIMS1/EGFR/UACA/TRIP6/LGALS9/TCIM/LAPTM5/PDCD4/REL/BIRC3	13
BP	GO:0045727	positive regulation of translation	13/809	141/18800	0.007881116453781	0.007881116453781	0.0261482736143341	YBX3/PKM/PPP1R15A/TOB1/SOX4/EIF4A3/PLXNB2/THBS1/KRT17/DNAJC3/DHX36/UHMK1/VIM	13
BP	GO:0050671	positive regulation of lymphocyte proliferation	13/809	141/18800	0.007881116453781	0.007881116453781	0.0261482736143341	CDKN1A/CD81/HES1/CD46/IL6ST/CD24/IGFBP2/PTPRC/LGALS9/HLA-DMB/HLA-DPA1/HLA-DPB1/HLA-A	13
BP	GO:0098727	maintenance of cell number	13/809	141/18800	0.007881116453781	0.007881116453781	0.0261482736143341	KLF4/HES1/SOX4/KLF10/TRIM8/CTNNB1/YAP1/JAG1/TBX3/LRP5/PAX8/DDX6/ZFP36L2	13
BP	GO:0014020	primary neural tube formation	10/809	96/18800	0.00825737444037487	0.00825737444037487	0.0273188055897171	SPINT2/HIF1A/SDC4/TMED2/SPINT1/PLXNB2/ADM/BCL10/RARG/PRKACA	10
BP	GO:0030316	osteoclast differentiation	10/809	96/18800	0.00825737444037487	0.00825737444037487	0.0273188055897171	ANXA2/CD81/CEBPB/ATP6AP1/GLO1/KLF10/CTNNB1/EPHA2/FOS/LTF	10
BP	GO:1902414	protein localization to cell junction	10/809	96/18800	0.00825737444037487	0.00825737444037487	0.0273188055897171	RAB11A/F11R/HSPB1/DSP/VCL/VPS35/TJP1/TJP2/ACTG1/PECAM1	10
BP	GO:0001676	long-chain fatty acid metabolic process	11/809	111/18800	0.00830668014868582	0.00830668014868582	0.0274559293068647	GSTP1/GPX1/QKI/ACSL3/ABHD12/AIG1/ACSL5/ALOX5/PAM/ACSL4/ELOVL5	11
BP	GO:0055123	digestive system development	13/809	142/18800	0.00834485656637799	0.00834485656637799	0.0275560431238768	HES1/HIF1A/IL6ST/KLF5/CTNNB1/YAP1/AGR2/EGFR/CXCL8/INSR/HMGCS2/CDKN1C/COL3A1	13
BP	GO:0007176	regulation of epidermal growth factor-activated receptor activity	5/809	30/18800	0.00848599741725597	0.00848599741725597	0.0278379297532716	APP/HBEGF/ERRFI1/GPRC5A/AREG	5
BP	GO:0008045	motor neuron axon guidance	5/809	30/18800	0.00848599741725597	0.00848599741725597	0.0278379297532716	RAC1/ALCAM/RAC2/MYCBP2/RHOG	5
BP	GO:0042744	hydrogen peroxide catabolic process	5/809	30/18800	0.00848599741725597	0.00848599741725597	0.0278379297532716	GPX1/PRDX5/PRDX3/CAT/GPX3	5
BP	GO:0060325	face morphogenesis	5/809	30/18800	0.00848599741725597	0.00848599741725597	0.0278379297532716	ASPH/MMP2/PLEKHA1/SGPL1/COL1A1	5
BP	GO:1900101	regulation of endoplasmic reticulum unfolded protein response	5/809	30/18800	0.00848599741725597	0.00848599741725597	0.0278379297532716	XBP1/PPP1R15A/AGR2/ATF6/PTPN1	5
BP	GO:1903019	negative regulation of glycoprotein metabolic process	5/809	30/18800	0.00848599741725597	0.00848599741725597	0.0278379297532716	CST3/TMEM59/HBEGF/ITM2B/ITM2C	5
BP	GO:1990776	response to angiotensin	5/809	30/18800	0.00848599741725597	0.00848599741725597	0.0278379297532716	NFE2L2/AHCYL1/ROCK2/CAV1/COL3A1	5
BP	GO:0044089	positive regulation of cellular component biogenesis	33/809	494/18800	0.00853834399926569	0.00853834399926569	0.0279833748726798	RAC1/LGALS3/VEGFA/SDC4/HSPA1B/ID1/CDC42EP4/CTTN/EPS8/NCKAP1/CLU/ROCK2/CLDN1/SDC1/LIMS1/EPHA2/WASL/FLOT1/PFN2/FNBP1L/SWAP70/LIMCH1/CYFIP1/CCDC88A/PHLDB2/RALB/CAV1/RAC2/LCP1/G3BP2/ATF7IP/RGCC/CNOT6L	33
BP	GO:0002720	positive regulation of cytokine production involved in immune response	8/809	68/18800	0.00858427133212678	0.00858427133212678	0.028081210872589	CD81/HK1/BCL10/LAPTM5/DHX36/B2M/HLA-A/HLA-F	8
BP	GO:0043627	response to estrogen	8/809	68/18800	0.00858427133212678	0.00858427133212678	0.028081210872589	CTNNA1/MMP2/KRT19/CD24/IGFBP2/CCND1/MMP14/CAV1	8
BP	GO:0090150	establishment of protein localization to membrane	20/809	259/18800	0.00859339444884763	0.00859339444884763	0.028084758185934	SPTBN1/CHMP4B/RAB11A/RAB10/ATP6AP1/ATP1B1/VPS35/CCDC47/CD24/KRT18/VAMP3/ACSL3/CHP1/EGFR/ZDHHC3/MYO1C/AFDN/LYPLA1/RAB31/ATP2C1	20
BP	GO:0002347	response to tumor cell	6/809	42/18800	0.00870901034936898	0.00870901034936898	0.0283565069402616	KLF4/AHR/NECTIN2/HLA-DRB1/LAPTM5/HLA-A	6
BP	GO:0045687	positive regulation of glial cell differentiation	6/809	42/18800	0.00870901034936898	0.00870901034936898	0.0283565069402616	HES1/IL6ST/SPINT1/MDK/HDAC2/CXCR4	6
BP	GO:1900026	positive regulation of substrate adhesion-dependent cell spreading	6/809	42/18800	0.00870901034936898	0.00870901034936898	0.0283565069402616	RAC1/NEDD9/LIMS1/TRIOBP/MDK/CRK	6
BP	GO:2000249	regulation of actin cytoskeleton reorganization	6/809	42/18800	0.00870901034936898	0.00870901034936898	0.0283565069402616	F11R/CD2AP/TJP1/MDK/ARHGDIB/HCLS1	6
BP	GO:0032946	positive regulation of mononuclear cell proliferation	13/809	143/18800	0.00882979281832659	0.00882979281832659	0.028696286280564	CDKN1A/CD81/HES1/CD46/IL6ST/CD24/IGFBP2/PTPRC/LGALS9/HLA-DMB/HLA-DPA1/HLA-DPB1/HLA-A	13
BP	GO:0061351	neural precursor cell proliferation	13/809	143/18800	0.00882979281832659	0.00882979281832659	0.028696286280564	VEGFA/CTNNA1/SPINT2/HIF1A/RAB10/CTNNB1/SPINT1/PLXNB2/BTG2/MDK/ID4/EMX2/ADGRG1	13
BP	GO:0001954	positive regulation of cell-matrix adhesion	7/809	55/18800	0.00895093926395756	0.00895093926395756	0.0290359843787081	RAC1/VEGFA/SDC4/JUP/EMP2/LIMS1/PLEKHA2	7
BP	GO:0097352	autophagosome maturation	7/809	55/18800	0.00895093926395756	0.00895093926395756	0.0290359843787081	ATP2A2/CHMP4B/CHMP3/VMP1/LAMP2/CHMP5/CALM1	7
BP	GO:1901214	regulation of neuron death	23/809	313/18800	0.00904849575807882	0.00904849575807882	0.0293252196280281	GRN/SOD2/EGR1/NCOA7/CHMP4B/HIF1A/CEBPB/IL6ST/VPS35/JUN/CTNNB1/CLU/FOXQ1/SNCG/BTG2/CHP1/MDK/BCL2L1/PPT1/LGMN/FOS/CCL2/HLA-F	23
BP	GO:0016311	dephosphorylation	29/809	422/18800	0.00913565656203794	0.00913565656203794	0.029580258650216	LGALS3/YWHAE/FKBP1A/HSP90B1/PPP1R15A/ATP1A1/DUSP5/DUSP6/PTPRF/ROCK2/G6PC3/CAMTA1/FBP1/CHP1/PPP2CB/PPP4R1/PTPRC/SWAP70/PTPN13/PTPN14/PTPN12/PLPP3/PTPN1/DUSP4/PPP4R3A/DUSP16/CALM1/PPP2R5C/DUSP2	29
BP	GO:0033273	response to vitamin	9/809	83/18800	0.0092560504623661	0.0092560504623661	0.0299423308816697	SOD2/GPX1/RXRA/TSPO/CAT/AQP3/PIM1/CCND1/COL1A1	9
BP	GO:0010324	membrane invagination	13/809	144/18800	0.00933656568283311	0.00933656568283311	0.0301469612815674	RAC1/SNX3/GSN/CLCN3/THBS1/FNBP1L/RAB31/TRBC2/ANO6/RAC2/IGHA1/IGHG1/RHOG	13
BP	GO:0030177	positive regulation of Wnt signaling pathway	13/809	144/18800	0.00933656568283311	0.00933656568283311	0.0301469612815674	JUP/ATP6AP2/SOX4/VPS35/YAP1/EGFR/SPIN1/CSNK1E/CAV1/COL1A1/TNFAIP3/WNK1/PBXIP1	13
BP	GO:0070527	platelet aggregation	8/809	69/18800	0.00935437694916271	0.00935437694916271	0.0301765826838422	CD9/F11R/HSPB1/IL6ST/VCL/RAP2B/CSRP1/ACTG1	8
BP	GO:0009746	response to hexose	16/809	193/18800	0.00937751571215787	0.00937751571215787	0.0302066974591504	EGR1/PIM3/GPX1/HIF1A/XBP1/SOX4/SRI/THBS1/SLC29A1/SELENOS/TCF7L2/PRKACA/LRP5/SREBF1/COL6A2/HLA-DRB1	16
BP	GO:0090287	regulation of cellular response to growth factor stimulus	23/809	314/18800	0.00938100434046981	0.00938100434046981	0.0302066974591504	CD63/HES1/FKBP1A/HIF1A/TOB1/BMPR2/CTNNB1/NPTN/THBS1/CRIM1/TGFBR3/CYFIP1/TWSG1/ITGA3/SPART/MYO1C/LTBP1/HTRA1/CDKN1C/FSTL1/CAV1/DCN/PTPN1	23
BP	GO:0009306	protein secretion	25/809	350/18800	0.0094270588633448	0.0094270588633448	0.0302100434128826	CANX/PIM3/MIDN/HIF1A/RAB10/CD2AP/SOX4/SRI/VPS35/SNCG/LRRC8A/CAVIN1/PDIA4/RAB13/ADAM9/TCF7L2/LRP5/IL1RN/ALOX5/PAM/RAB12/TM7SF3/ACSL4/SREBF1/HLA-DRB1	25
BP	GO:0050851	antigen receptor-mediated signaling pathway	19/809	244/18800	0.0094285275073562	0.0094285275073562	0.0302100434128826	LGALS3/CD81/NFKBIZ/TNFRSF21/ZC3H12A/NECTIN2/PTPRC/PLEKHA1/BCL10/PAWR/TRBC2/FYB1/HLA-DRB1/LAPTM5/HLA-DPB1/IGHA1/HLA-A/IGHG1/WNK1	19
BP	GO:0051259	protein complex oligomerization	19/809	244/18800	0.0094285275073562	0.0094285275073562	0.0302100434128826	SOD2/ALDOA/VPS35/ZC3H12A/SLC1A5/CLDN1/KRT10/LRRC8A/EHD4/PRMT1/KCTD12/BCL10/PKD2/CRYZ/COL1A2/HLA-DRB1/G3BP2/B2M/STK4	19
BP	GO:0044344	cellular response to fibroblast growth factor stimulus	11/809	113/18800	0.0094510943956762	0.0094510943956762	0.0302100434128826	CTNNB1/NPTN/THBS1/ZFP36L1/CXCL8/KDM5B/FGFR3/CCL2/COL1A1/ZFP36L2/CD44	11
BP	GO:0050773	regulation of dendrite development	10/809	98/18800	0.00950091792309021	0.00950091792309021	0.0302100434128826	ID1/CUX1/CAPRIN1/NEDD4L/YWHAH/CAMSAP2/CYFIP1/OBSL1/CRK/DHX36	10
BP	GO:0006700	C21-steroid hormone biosynthetic process	4/809	20/18800	0.00950310208653812	0.00950310208653812	0.0302100434128826	EGR1/TSPO/AKR1B1/ADM	4
BP	GO:0010523	negative regulation of calcium ion transport into cytosol	4/809	20/18800	0.00950310208653812	0.00950310208653812	0.0302100434128826	SRI/GSTO1/PKD2/CALM1	4
BP	GO:0032495	response to muramyl dipeptide	4/809	20/18800	0.00950310208653812	0.00950310208653812	0.0302100434128826	CHMP5/JAG1/TNFAIP3/VIM	4
BP	GO:0043555	regulation of translation in response to stress	4/809	20/18800	0.00950310208653812	0.00950310208653812	0.0302100434128826	PPP1R15A/TMED2/DNAJC3/RPS6KA3	4
BP	GO:0045591	positive regulation of regulatory T cell differentiation	4/809	20/18800	0.00950310208653812	0.00950310208653812	0.0302100434128826	CD46/LGALS9/HLA-DRA/HLA-DRB1	4
BP	GO:0070233	negative regulation of T cell apoptotic process	4/809	20/18800	0.00950310208653812	0.00950310208653812	0.0302100434128826	HIF1A/EFNA1/TSC22D3/ST3GAL1	4
BP	GO:0070293	renal absorption	4/809	20/18800	0.00950310208653812	0.00950310208653812	0.0302100434128826	GSN/CLDN4/SGK1/AQP3	4
BP	GO:0097062	dendritic spine maintenance	4/809	20/18800	0.00950310208653812	0.00950310208653812	0.0302100434128826	VPS35/CTTN/INSR/ITGA3	4
BP	GO:1903978	regulation of microglial cell activation	4/809	20/18800	0.00950310208653812	0.00950310208653812	0.0302100434128826	GRN/CTSC/PTPRC/LDLR	4
BP	GO:0090276	regulation of peptide hormone secretion	15/809	177/18800	0.00963567817777699	0.00963567817777699	0.0305819742966568	PIM3/MIDN/HIF1A/SOX4/SRI/LRRC8A/SPINK1/TCF7L2/LRP5/ALOX5/TM7SF3/ACSL4/SREBF1/PAX8/HLA-DRB1	15
BP	GO:0045786	negative regulation of cell cycle	27/809	387/18800	0.00963760651268097	0.00963760651268097	0.0305819742966568	KLF4/CDKN1A/RHOB/IPO7/NR2F2/CTNNB1/WEE1/ZFP36L1/BTG2/FOXC1/PLK2/CCND1/PKD2/CDKN1C/CCL2/HPGD/RUNX3/ZNF655/BUB3/TNFAIP3/PDCD4/BTG1/RBL2/RGCC/TSPYL2/HECA/ZFP36L2	27
BP	GO:0035592	establishment of protein localization to extracellular region	25/809	351/18800	0.00975098877461575	0.00975098877461575	0.0308253961916625	CANX/PIM3/MIDN/HIF1A/RAB10/CD2AP/SOX4/SRI/VPS35/SNCG/LRRC8A/CAVIN1/PDIA4/RAB13/ADAM9/TCF7L2/LRP5/IL1RN/ALOX5/PAM/RAB12/TM7SF3/ACSL4/SREBF1/HLA-DRB1	25
BP	GO:0010712	regulation of collagen metabolic process	6/809	43/18800	0.00976200729661339	0.00976200729661339	0.0308253961916625	CST3/ITGB1/ERRFI1/HDAC2/VIM/RGCC	6
BP	GO:0035767	endothelial cell chemotaxis	5/809	31/18800	0.00976725757907861	0.00976725757907861	0.0308253961916625	VEGFA/HSPB1/THBS1/RAB13/LGMN	5
BP	GO:0045737	positive regulation of cyclin-dependent protein serine/threonine kinase activity	5/809	31/18800	0.00976725757907861	0.00976725757907861	0.0308253961916625	EGFR/CCND1/PKD2/CCND2/RGCC	5
BP	GO:0060390	regulation of SMAD protein signal transduction	5/809	31/18800	0.00976725757907861	0.00976725757907861	0.0308253961916625	SPTBN1/RBPMS/TOB1/BMPR2/WWTR1	5
BP	GO:0061384	heart trabecula morphogenesis	5/809	31/18800	0.00976725757907861	0.00976725757907861	0.0308253961916625	FKBP1A/FHL2/TGFBR3/ADAMTS1/ADGRG6	5
BP	GO:0006665	sphingolipid metabolic process	14/809	161/18800	0.00980922881215329	0.00980922881215329	0.0309020268877004	TM9SF2/HACD3/ASAH1/PSAP/UGCG/SERINC2/KDSR/GLTP/SPTLC2/PPT1/PLPP3/SGPL1/ST3GAL1/ELOVL5	14
BP	GO:0051250	negative regulation of lymphocyte activation	14/809	161/18800	0.00980922881215329	0.00980922881215329	0.0309020268877004	LGALS3/SDC4/CEBPB/TNFRSF21/ZC3H12A/TWSG1/MDK/PAWR/LGALS9/RUNX3/HLA-DRB1/LAPTM5/TNFAIP3/HLA-F	14
BP	GO:0045926	negative regulation of growth	19/809	245/18800	0.00982399075944959	0.00982399075944959	0.0309206499104914	RTN4/CDKN1A/ENO1/HIF1A/HSPA1B/EI24/GDF15/BMPR2/SEMA4B/FBP1/BST2/SPART/PPT1/FGFR3/LGMN/MT2A/BTG1/STK4/TSPYL2	19
BP	GO:0010332	response to gamma radiation	7/809	56/18800	0.00986011156679768	0.00986011156679768	0.0309408091281608	CDKN1A/SOD2/EGR1/GPX1/YAP1/PTPRC/BCL2L1	7
BP	GO:0018208	peptidyl-proline modification	7/809	56/18800	0.00986011156679768	0.00986011156679768	0.0309408091281608	FKBP1A/CRTAP/PPIF/FKBP9/P4HA1/RANBP2/NKTR	7
BP	GO:0043524	negative regulation of neuron apoptotic process	13/809	145/18800	0.00986582051832857	0.00986582051832857	0.0309408091281608	GRN/SOD2/HIF1A/CEBPB/IL6ST/JUN/FOXQ1/BTG2/MDK/BCL2L1/PPT1/LGMN/CCL2	13
BP	GO:0051961	negative regulation of nervous system development	13/809	145/18800	0.00986582051832857	0.00986582051832857	0.0309408091281608	RTN4/HES1/CTNNA1/ID1/CTNNB1/TSPO/SEMA4B/YWHAH/SPART/ID4/LDLR/B2M/MBP	13
BP	GO:1900182	positive regulation of protein localization to nucleus	9/809	84/18800	0.00998311435469932	0.00998311435469932	0.0310569130691737	JUP/CD2AP/TRIM8/ZC3H12A/BAG3/YAP1/CDH1/WWTR1/HCLS1	9
BP	GO:0030217	T cell differentiation	20/809	263/18800	0.010077494649611	0.010077494649611	0.0310569130691737	KDELR1/EGR1/NFKBIZ/CD46/XBP1/SOX4/ZC3H12A/CTNNB1/ZFP36L1/CTSL/ZMIZ1/PTPRC/MDK/LGALS9/CD2/HLA-DRA/RUNX3/HLA-DRB1/B2M/ZFP36L2	20
BP	GO:0007517	muscle organ development	24/809	334/18800	0.0101003460125432	0.0101003460125432	0.0310569130691737	ATF3/YBX3/MAFF/FKBP1A/EGR1/GPX1/XBP1/ID3/NR2F2/HBEGF/SRI/DSP/KLF5/CTNNB1/BTG2/LAMA5/FOXC1/FLOT1/TGFBR3/ZFHX3/FOS/CAV1/COL3A1/CHD2	24
BP	GO:0002551	mast cell chemotaxis	3/809	11/18800	0.0101072987802555	0.0101072987802555	0.0310569130691737	VEGFA/SWAP70/RAC2	3
BP	GO:0003174	mitral valve development	3/809	11/18800	0.0101072987802555	0.0101072987802555	0.0310569130691737	SOX4/BMPR2/EFNA1	3
BP	GO:0003263	cardioblast proliferation	3/809	11/18800	0.0101072987802555	0.0101072987802555	0.0310569130691737	HES1/CTNNB1/PIM1	3
BP	GO:0003264	regulation of cardioblast proliferation	3/809	11/18800	0.0101072987802555	0.0101072987802555	0.0310569130691737	HES1/CTNNB1/PIM1	3
BP	GO:0007042	lysosomal lumen acidification	3/809	11/18800	0.0101072987802555	0.0101072987802555	0.0310569130691737	GRN/ATP6AP2/PPT1	3
BP	GO:0019372	lipoxygenase pathway	3/809	11/18800	0.0101072987802555	0.0101072987802555	0.0310569130691737	GPX1/ALOX5/HPGD	3
BP	GO:0036363	transforming growth factor beta activation	3/809	11/18800	0.0101072987802555	0.0101072987802555	0.0310569130691737	ITGB6/ITGAV/LTBP1	3
BP	GO:0036490	regulation of translation in response to endoplasmic reticulum stress	3/809	11/18800	0.0101072987802555	0.0101072987802555	0.0310569130691737	PPP1R15A/TMED2/DNAJC3	3
BP	GO:0043619	regulation of transcription from RNA polymerase II promoter in response to oxidative stress	3/809	11/18800	0.0101072987802555	0.0101072987802555	0.0310569130691737	NFE2L2/HIF1A/EPAS1	3
BP	GO:0046598	positive regulation of viral entry into host cell	3/809	11/18800	0.0101072987802555	0.0101072987802555	0.0310569130691737	LGALS9/LGALS1/HLA-DRB1	3
BP	GO:0072017	distal tubule development	3/809	11/18800	0.0101072987802555	0.0101072987802555	0.0310569130691737	JAG1/PKD2/PAX8	3
BP	GO:0072584	caveolin-mediated endocytosis	3/809	11/18800	0.0101072987802555	0.0101072987802555	0.0310569130691737	PROM2/NEDD4L/CAV1	3
BP	GO:0075294	positive regulation by symbiont of entry into host	3/809	11/18800	0.0101072987802555	0.0101072987802555	0.0310569130691737	LGALS9/LGALS1/HLA-DRB1	3
BP	GO:0097084	vascular associated smooth muscle cell development	3/809	11/18800	0.0101072987802555	0.0101072987802555	0.0310569130691737	HES1/VEGFA/ADM	3
BP	GO:0097278	complement-dependent cytotoxicity	3/809	11/18800	0.0101072987802555	0.0101072987802555	0.0310569130691737	CD59/CFH/IGHG1	3
BP	GO:1901844	regulation of cell communication by electrical coupling involved in cardiac conduction	3/809	11/18800	0.0101072987802555	0.0101072987802555	0.0310569130691737	SRI/CAV1/CALM1	3
BP	GO:1903897	regulation of PERK-mediated unfolded protein response	3/809	11/18800	0.0101072987802555	0.0101072987802555	0.0310569130691737	PPP1R15A/AGR2/PTPN1	3
BP	GO:1990440	positive regulation of transcription from RNA polymerase II promoter in response to endoplasmic reticulum stress	3/809	11/18800	0.0101072987802555	0.0101072987802555	0.0310569130691737	ATF3/CEBPB/ATF6	3
BP	GO:2000049	positive regulation of cell-cell adhesion mediated by cadherin	3/809	11/18800	0.0101072987802555	0.0101072987802555	0.0310569130691737	FLOT1/TJP1/AFDN	3
BP	GO:2000644	regulation of receptor catabolic process	3/809	11/18800	0.0101072987802555	0.0101072987802555	0.0310569130691737	ANXA2/LAPTM5/PTPN1	3
BP	GO:0060759	regulation of response to cytokine stimulus	15/809	178/18800	0.0101185701181791	0.0101185701181791	0.031064225531622	KLF4/GSTP1/HIF1A/HSPA1B/CD24/PPP2CB/TNFRSF1A/PTPRC/IL1RN/CXCR4/CAV1/LAPTM5/PTPN1/TNFAIP3/HIPK1	15
BP	GO:0042698	ovulation cycle	8/809	70/18800	0.0101747795302112	0.0101747795302112	0.0311546595883305	EGR1/MMP2/ADAMTS1/PLEKHA1/MDK/SGPL1/PAM/A2M	8
BP	GO:0051057	positive regulation of small GTPase mediated signal transduction	8/809	70/18800	0.0101747795302112	0.0101747795302112	0.0311546595883305	RAC1/F11R/NET1/ITGAV/TGM2/ADGRG1/COL3A1/AKAP13	8
BP	GO:0071260	cellular response to mechanical stimulus	8/809	70/18800	0.0101747795302112	0.0101747795302112	0.0311546595883305	F11R/GADD45A/BAG3/SLC2A1/LTBR/TNFRSF1A/BCL10/COL1A1	8
BP	GO:0006417	regulation of translation	31/809	463/18800	0.0102571919294736	0.0102571919294736	0.0313795004276181	APP/YBX3/PKM/HSPB1/PPP1R15A/TOB1/TMED2/SOX4/EIF4A3/ZC3H12A/QKI/PLXNB2/ROCK2/THBS1/KRT17/ZFP36L1/BTG2/DNAJC3/ZNF385A/BZW2/CAPRIN1/CYFIP1/DHX36/UHMK1/TNRC6B/RPS6KA3/DDX6/PER1/VIM/CNOT6L/ZFP36L2	31
BP	GO:0051216	cartilage development	16/809	195/18800	0.0102927943412501	0.0102927943412501	0.0314608688295888	HIF1A/BMPR2/CTNNB1/TIMP1/SERPINH1/NFIB/MDK/SMAD5/RARG/FGFR3/COL1A1/MGP/RUNX3/COL3A1/PBXIP1/CD44	16
BP	GO:0030509	BMP signaling pathway	14/809	162/18800	0.0103267952879538	0.0103267952879538	0.0315372042332706	HES1/EGR1/TOB1/GDF15/BMPR2/CRIM1/TGFBR3/TWSG1/ITGA3/SMAD5/SPART/HTRA1/FSTL1/PDCD4	14
BP	GO:0002821	positive regulation of adaptive immune response	11/809	115/18800	0.0107133663763866	0.0107133663763866	0.0326891868565637	CD81/NFKBIZ/IL6ST/NECTIN2/PTPRC/HLA-DRA/HLA-DRB1/B2M/HLA-B/HLA-A/HLA-F	11
BP	GO:0055072	iron ion homeostasis	9/809	85/18800	0.0107523621994814	0.0107523621994814	0.0327224373189793	SOD2/HIF1A/ATP6AP1/SRI/EPAS1/SLC25A37/LTF/LCN2/B2M	9
BP	GO:2000106	regulation of leukocyte apoptotic process	9/809	85/18800	0.0107523621994814	0.0107523621994814	0.0327224373189793	LGALS3/HIF1A/EFNA1/SELENOS/BCL10/LGALS9/TSC22D3/ST3GAL1/HCLS1	9
BP	GO:2000177	regulation of neural precursor cell proliferation	9/809	85/18800	0.0107523621994814	0.0107523621994814	0.0327224373189793	VEGFA/CTNNA1/SPINT2/HIF1A/CTNNB1/SPINT1/BTG2/MDK/ADGRG1	9
BP	GO:0001541	ovarian follicle development	7/809	57/18800	0.0108348156743768	0.0108348156743768	0.0328019275957828	VEGFA/CTNNA1/CEBPB/MMP2/FOXC1/MMP14/BCL2L1	7
BP	GO:0010803	regulation of tumor necrosis factor-mediated signaling pathway	7/809	57/18800	0.0108348156743768	0.0108348156743768	0.0328019275957828	GSTP1/HSPA1B/PPP2CB/TNFRSF1A/LAPTM5/TNFAIP3/HIPK1	7
BP	GO:0042306	regulation of protein import into nucleus	7/809	57/18800	0.0108348156743768	0.0108348156743768	0.0328019275957828	JUP/ZC3H12A/BAG3/CDH1/CHP1/PKIG/HCLS1	7
BP	GO:0043388	positive regulation of DNA binding	7/809	57/18800	0.0108348156743768	0.0108348156743768	0.0328019275957828	KLF4/HES1/TXN/CTNNB1/FOXC1/CALM1/HMGB2	7
BP	GO:0070228	regulation of lymphocyte apoptotic process	7/809	57/18800	0.0108348156743768	0.0108348156743768	0.0328019275957828	LGALS3/HIF1A/EFNA1/BCL10/LGALS9/TSC22D3/ST3GAL1	7
BP	GO:0098900	regulation of action potential	7/809	57/18800	0.0108348156743768	0.0108348156743768	0.0328019275957828	ATP2A2/JUP/DSP/DSG2/CXADR/CAV1/CALM1	7
BP	GO:0099173	postsynapse organization	14/809	163/18800	0.0108655157262042	0.0108655157262042	0.032866390244039	ARF4/ACTN1/PDLIM5/VPS35/CTTN/EFNA1/WASL/INSR/CAPRIN1/ITGA3/LGMN/ACTG1/SRGN/DHX36	14
BP	GO:0014013	regulation of gliogenesis	10/809	100/18800	0.0108825792653008	0.0108825792653008	0.0328895288486008	HES1/IL6ST/CTNNB1/TSPO/SPINT1/MDK/HDAC2/ID4/CXCR4/LDLR	10
BP	GO:0051091	positive regulation of DNA-binding transcription factor activity	20/809	265/18800	0.0108931305033877	0.0108931305033877	0.032892962739952	APP/VEGFA/JUP/HSPA1B/PRDX3/TRIM8/CTNNB1/CLU/CAT/FLOT1/BCL10/LRP5/PLPP3/LGALS9/CAV1/LTF/TRIM22/HCLS1/JMY/RGCC	20
BP	GO:0050856	regulation of T cell receptor signaling pathway	6/809	44/18800	0.0109025454384517	0.0109025454384517	0.032892962739952	LGALS3/CD81/NECTIN2/BCL10/PAWR/LAPTM5	6
BP	GO:0006956	complement activation	12/809	131/18800	0.0109627018683862	0.0109627018683862	0.0330459175343297	CD59/CD46/CFH/SERPING1/CLU/TRBC2/C1R/A2M/C1S/IGHA1/IGHG1/RGCC	12
BP	GO:0050796	regulation of insulin secretion	13/809	147/18800	0.0109943788283836	0.0109943788283836	0.0331128342390247	PIM3/MIDN/HIF1A/SOX4/SRI/LRRC8A/TCF7L2/LRP5/ALOX5/TM7SF3/ACSL4/SREBF1/HLA-DRB1	13
BP	GO:0030032	lamellipodium assembly	8/809	71/18800	0.0110473545955026	0.0110473545955026	0.0332437280950841	RAC1/ITGB1/VCL/NCKAP1/EPHA2/CYFIP1/CCDC88A/RAC2	8
BP	GO:0002699	positive regulation of immune effector process	19/809	248/18800	0.0110907085449517	0.0110907085449517	0.0333454675792145	CD81/NFKBIZ/CD46/XBP1/HK1/NECTIN2/PTPRC/BCL10/LGALS9/HLA-DRA/HLA-DMB/RAC2/HLA-DRB1/LAPTM5/DHX36/B2M/HLA-B/HLA-A/HLA-F	19
BP	GO:0002791	regulation of peptide secretion	15/809	180/18800	0.0111414683151593	0.0111414683151593	0.0334692793935951	PIM3/MIDN/HIF1A/SOX4/SRI/LRRC8A/SPINK1/TCF7L2/LRP5/ALOX5/TM7SF3/ACSL4/SREBF1/PAX8/HLA-DRB1	15
BP	GO:0019082	viral protein processing	5/809	32/18800	0.0111753181577346	0.0111753181577346	0.0334845905619944	CANX/GALNT1/MGAT1/PRMT1/ST3GAL1	5
BP	GO:1900745	positive regulation of p38MAPK cascade	5/809	32/18800	0.0111753181577346	0.0111753181577346	0.0334845905619944	VEGFA/GADD45B/GADD45A/ZC3H12A/PRMT1	5
BP	GO:1901185	negative regulation of ERBB signaling pathway	5/809	32/18800	0.0111753181577346	0.0111753181577346	0.0334845905619944	ERRFI1/EGFR/GPRC5A/PTPN12/LGMN	5
BP	GO:0016197	endosomal transport	18/809	231/18800	0.0112314340212299	0.0112314340212299	0.0335951059088518	LEPROT/SNX3/CHMP4B/CHMP3/RAB11A/RAB10/ATP6AP1/LAPTM4B/TINAGL1/VPS35/VAMP3/CHMP5/EHD4/ARL1/RAB13/ITSN2/LEPROTL1/ARL4C	18
BP	GO:0016358	dendrite development	18/809	231/18800	0.0112314340212299	0.0112314340212299	0.0335951059088518	APP/ARF4/ITGB1/ID1/PDLIM5/EFNA1/WASL/CUX1/RBFOX2/CAPRIN1/NEDD4L/YWHAH/CAMSAP2/CYFIP1/HDAC2/OBSL1/CRK/DHX36	18
BP	GO:0030705	cytoskeleton-dependent intracellular transport	16/809	197/18800	0.0112773519791006	0.0112773519791006	0.0336517886149093	APP/TUBB/HIF1A/DST/HSPB1/MYO6/HSBP1/DYNC1I2/BAG3/WASL/TRAK1/BICD2/FNBP1L/MYO1C/ARMCX3/CCDC88A	16
BP	GO:0019370	leukotriene biosynthetic process	4/809	21/18800	0.0113467058267385	0.0113467058267385	0.0336517886149093	MGST2/MGST3/LTA4H/ALOX5	4
BP	GO:0046716	muscle cell cellular homeostasis	4/809	21/18800	0.0113467058267385	0.0113467058267385	0.0336517886149093	HIF1A/ALDOA/LAMP2/BAG3	4
BP	GO:0070262	peptidyl-serine dephosphorylation	4/809	21/18800	0.0113467058267385	0.0113467058267385	0.0336517886149093	YWHAE/PPP1R15A/PPP2CB/SWAP70	4
BP	GO:0071404	cellular response to low-density lipoprotein particle stimulus	4/809	21/18800	0.0113467058267385	0.0113467058267385	0.0336517886149093	CD9/CD81/ITGB1/LDLR	4
BP	GO:0071498	cellular response to fluid shear stress	4/809	21/18800	0.0113467058267385	0.0113467058267385	0.0336517886149093	KLF4/NFE2L2/MMP2/PKD2	4
BP	GO:0071636	positive regulation of transforming growth factor beta production	4/809	21/18800	0.0113467058267385	0.0113467058267385	0.0336517886149093	CD46/ATP6AP2/THBS1/LGALS9	4
BP	GO:0090189	regulation of branching involved in ureteric bud morphogenesis	4/809	21/18800	0.0113467058267385	0.0113467058267385	0.0336517886149093	VEGFA/TACSTD2/MAGED1/PAX8	4
BP	GO:0099515	actin filament-based transport	4/809	21/18800	0.0113467058267385	0.0113467058267385	0.0336517886149093	MYO6/WASL/FNBP1L/MYO1C	4
BP	GO:2000178	negative regulation of neural precursor cell proliferation	4/809	21/18800	0.0113467058267385	0.0113467058267385	0.0336517886149093	CTNNA1/SPINT2/SPINT1/BTG2	4
BP	GO:0002286	T cell activation involved in immune response	11/809	116/18800	0.0113910210742736	0.0113910210742736	0.033754563586906	LGALS3/CD81/NFKBIZ/CD46/ZC3H12A/MDK/LGALS9/HLA-DRA/HLA-DMB/LCP1/HLA-DRB1	11
BP	GO:2000134	negative regulation of G1/S transition of mitotic cell cycle	9/809	86/18800	0.0115652328996545	0.0115652328996545	0.0342417555699852	KLF4/CDKN1A/WEE1/PLK2/CCND1/PKD2/CCL2/ZNF655/RBL2	9
BP	GO:0008630	intrinsic apoptotic signaling pathway in response to DNA damage	10/809	101/18800	0.0116280589742108	0.0116280589742108	0.0343404615699654	CDKN1A/SOD2/CLU/EPHA2/ZNF385A/SFN/TNFRSF1A/BCL2L1/HIPK1/CD44	10
BP	GO:0070167	regulation of biomineral tissue development	10/809	101/18800	0.0116280589742108	0.0116280589742108	0.0343404615699654	HIF1A/CEBPB/ATRAID/BMPR2/ROCK2/ALOX5/ANO6/MGP/SRGN/LTF	10
BP	GO:1902882	regulation of response to oxidative stress	10/809	101/18800	0.0116280589742108	0.0116280589742108	0.0343404615699654	SOD2/NFE2L2/NCOA7/GPX1/TXN/HIF1A/HSPB1/CTNNB1/ALOX5/PAWR	10
BP	GO:0002011	morphogenesis of an epithelial sheet	7/809	58/18800	0.0118775772433625	0.0118775772433625	0.0349886206361234	CD151/HBEGF/DDR1/JAG1/HOXB2/PHLDB2/CD44	7
BP	GO:0061005	cell differentiation involved in kidney development	7/809	58/18800	0.0118775772433625	0.0118775772433625	0.0349886206361234	HES1/CTNNB1/CD24/YAP1/JAG1/WWTR1/PAX8	7
BP	GO:2000649	regulation of sodium ion transmembrane transporter activity	7/809	58/18800	0.0118775772433625	0.0118775772433625	0.0349886206361234	ATP1B1/FXYD3/CHP1/NEDD4L/YWHAH/FXYD5/WNK1	7
BP	GO:0042246	tissue regeneration	8/809	72/18800	0.011973967676911	0.011973967676911	0.0352131833418992	CD9/CDKN1A/CD81/GPX1/KLF5/YAP1/MDK/PTPN12	8
BP	GO:0050810	regulation of steroid biosynthetic process	8/809	72/18800	0.011973967676911	0.011973967676911	0.0352131833418992	EGR1/ASAH1/IGFBP7/ATP1A1/TSPO/ADM/SREBF1/INSIG1	8
BP	GO:1901990	regulation of mitotic cell cycle phase transition	23/809	321/18800	0.0119960223793384	0.0119960223793384	0.035248371720618	KLF4/APP/CDKN1A/RAB11A/PBX1/APEX1/RDX/WEE1/ZFP36L1/PLK2/EGFR/CCND1/ADAMTS1/PKD2/CDKN1C/CCL2/ZNF655/BUB3/CCND2/RBL2/RGCC/KMT2E/ZFP36L2	23
BP	GO:0051100	negative regulation of binding	14/809	165/18800	0.0120086744748993	0.0120086744748993	0.0352558961363916	CDKN1A/ATP2A2/ID1/SRI/EIF4A3/JUN/PTPRF/CSNK1E/HDAC2/RALB/CAV1/SLPI/SP100/B2M	14
BP	GO:0002920	regulation of humoral immune response	6/809	45/18800	0.0121342163642117	0.0121342163642117	0.0355646980862051	CD59/CD46/CFH/SERPING1/PTPRC/A2M	6
BP	GO:1990090	cellular response to nerve growth factor stimulus	6/809	45/18800	0.0121342163642117	0.0121342163642117	0.0355646980862051	APP/HES1/ID1/EIF4A3/DYNC1LI2/CRK	6
BP	GO:0030900	forebrain development	26/809	376/18800	0.012157092140419	0.012157092140419	0.0356018783377163	APP/RTN4/YWHAE/HES1/UQCRQ/HIF1A/NR2F2/MBOAT7/CTNNB1/LAMB1/SLC2A1/BTG2/CDH1/EGFR/ZMIZ1/NFIB/TBX3/TWSG1/MDK/ID4/EMX2/CRK/CXCR4/ADGRG1/COL3A1/B2M	26
BP	GO:0032640	tumor necrosis factor production	15/809	182/18800	0.0122437867051523	0.0122437867051523	0.0357658229839822	APP/GSTP1/HSPB1/ZC3H12A/TSPO/CLU/ERRFI1/THBS1/SELENOS/PTPRC/HDAC2/LGALS9/CD2/LTF/TNFAIP3	15
BP	GO:0032680	regulation of tumor necrosis factor production	15/809	182/18800	0.0122437867051523	0.0122437867051523	0.0357658229839822	APP/GSTP1/HSPB1/ZC3H12A/TSPO/CLU/ERRFI1/THBS1/SELENOS/PTPRC/HDAC2/LGALS9/CD2/LTF/TNFAIP3	15
BP	GO:0050728	negative regulation of inflammatory response	15/809	182/18800	0.0122437867051523	0.0122437867051523	0.0357658229839822	KLF4/GRN/GSTP1/SOCS3/GPX1/VPS35/SELENOS/PLK2/TNFRSF1A/PTPRC/MDK/ALOX5/LDLR/HLA-DRB1/TNFAIP3	15
BP	GO:0043491	protein kinase B signaling	17/809	216/18800	0.0123099673784863	0.0123099673784863	0.0359291049810455	RTN4/GPX1/TXN/ITGB1/GDF15/HBEGF/PTK2/THBS1/EPHA2/ZFP36L1/EGFR/INSR/PLEKHA1/TCF7L2/AKR1C2/CCL2/HCLS1	17
BP	GO:0001959	regulation of cytokine-mediated signaling pathway	14/809	166/18800	0.0126142475103228	0.0126142475103228	0.0367864752541617	GSTP1/HIF1A/HSPA1B/CD24/PPP2CB/TNFRSF1A/PTPRC/IL1RN/CXCR4/CAV1/LAPTM5/PTPN1/TNFAIP3/HIPK1	14
BP	GO:0048738	cardiac muscle tissue development	18/809	234/18800	0.0126985464231941	0.0126985464231941	0.0367999727225361	FKBP1A/VEGFA/LMNA/ITGB1/PDLIM5/DSP/FHL2/YAP1/FOXC1/PIM1/DSG2/TGFBR3/PRMT1/CXADR/TBX3/SMAD5/OBSL1/AKAP13	18
BP	GO:0001893	maternal placenta development	5/809	33/18800	0.0127155934125743	0.0127155934125743	0.0367999727225361	CTSB/NR2F2/TMED2/PRDX3/BMPR2	5
BP	GO:0010765	positive regulation of sodium ion transport	5/809	33/18800	0.0127155934125743	0.0127155934125743	0.0367999727225361	ATP1B1/AHCYL1/CHP1/WNK1/MLLT6	5
BP	GO:0036336	dendritic cell migration	5/809	33/18800	0.0127155934125743	0.0127155934125743	0.0367999727225361	EPS8/ALOX5/LGALS9/CXCR4/ANO6	5
BP	GO:0045589	regulation of regulatory T cell differentiation	5/809	33/18800	0.0127155934125743	0.0127155934125743	0.0367999727225361	CD46/MDK/LGALS9/HLA-DRA/HLA-DRB1	5
BP	GO:0045736	negative regulation of cyclin-dependent protein serine/threonine kinase activity	5/809	33/18800	0.0127155934125743	0.0127155934125743	0.0367999727225361	CDKN1A/IPO7/NR2F2/CDKN1C/TNFAIP3	5
BP	GO:0046685	response to arsenic-containing substance	5/809	33/18800	0.0127155934125743	0.0127155934125743	0.0367999727225361	ATF3/ZC3H12A/GSTO1/PPIF/DHX36	5
BP	GO:0070229	negative regulation of lymphocyte apoptotic process	5/809	33/18800	0.0127155934125743	0.0127155934125743	0.0367999727225361	HIF1A/EFNA1/BCL10/TSC22D3/ST3GAL1	5
BP	GO:1904030	negative regulation of cyclin-dependent protein kinase activity	5/809	33/18800	0.0127155934125743	0.0127155934125743	0.0367999727225361	CDKN1A/IPO7/NR2F2/CDKN1C/TNFAIP3	5
BP	GO:0042886	amide transport	21/809	287/18800	0.0128010376431921	0.0128010376431921	0.0367999727225361	PIM3/PSAP/MIDN/HIF1A/SOX4/SRI/LRRC8A/AQP3/SPINK1/MGST1/TCF7L2/GLTP/LRP5/SLC14A1/IL1RN/ALOX5/TM7SF3/ACSL4/SREBF1/PAX8/HLA-DRB1	21
BP	GO:0043405	regulation of MAP kinase activity	15/809	183/18800	0.0128259635823067	0.0128259635823067	0.0367999727225361	GSTP1/VEGFA/TRIB1/THBS1/CD24/EGFR/INSR/ADAM9/PTPRC/MAGED1/CAV1/PTPN1/PDCD4/DUSP16/AKAP13	15
BP	GO:0090087	regulation of peptide transport	15/809	183/18800	0.0128259635823067	0.0128259635823067	0.0367999727225361	PIM3/MIDN/HIF1A/SOX4/SRI/LRRC8A/SPINK1/TCF7L2/LRP5/ALOX5/TM7SF3/ACSL4/SREBF1/PAX8/HLA-DRB1	15
BP	GO:0030278	regulation of ossification	11/809	118/18800	0.0128440340189152	0.0128440340189152	0.0367999727225361	HIF1A/PBX1/ATRAID/BMPR2/DHRS3/MDK/ALOX5/ANO6/MGP/SRGN/LTF	11
BP	GO:0071346	cellular response to interferon-gamma	11/809	118/18800	0.0128440340189152	0.0128440340189152	0.0367999727225361	GSN/CDC42EP4/CLDN1/VAMP3/MYO1C/LGALS9/ACTG1/CCL2/HLA-DPA1/SP100/VIM	11
BP	GO:0007584	response to nutrient	13/809	150/18800	0.0128721871538834	0.0128721871538834	0.0367999727225361	SOD2/GPX1/XBP1/RXRA/TSPO/CAT/AQP3/IGFBP2/PIM1/CCND1/HMGCS2/A2M/COL1A1	13
BP	GO:0001707	mesoderm formation	8/809	73/18800	0.0129564704495175	0.0129564704495175	0.0367999727225361	KLF4/ITGB1/BMPR2/EPHA2/FOXC1/TWSG1/ITGA3/PRKACA	8
BP	GO:0048662	negative regulation of smooth muscle cell proliferation	8/809	73/18800	0.0129564704495175	0.0129564704495175	0.0367999727225361	CDKN1A/SOD2/TRIB1/BMPR2/IGFBP3/NDRG2/TNFAIP3/PDCD4	8
BP	GO:0001889	liver development	12/809	134/18800	0.0129698745548232	0.0129698745548232	0.0367999727225361	HES1/SOD2/CEBPB/XBP1/JUN/CLDN1/CCND1/TGFBR3/MDK/HMGCS2/PKD2/TNFAIP3	12
BP	GO:0043666	regulation of phosphoprotein phosphatase activity	7/809	59/18800	0.0129908874021185	0.0129908874021185	0.0367999727225361	LGALS3/FKBP1A/HSP90B1/PPP1R15A/ROCK2/PTPRC/CALM1	7
BP	GO:0045599	negative regulation of fat cell differentiation	7/809	59/18800	0.0129908874021185	0.0129908874021185	0.0367999727225361	SOD2/YAP1/JAG1/WWTR1/ID4/INSIG1/ZFP36L2	7
BP	GO:0050891	multicellular organismal water homeostasis	7/809	59/18800	0.0129908874021185	0.0129908874021185	0.0367999727225361	UGCG/CLDN4/CLDN1/AQP3/SFN/AKR1B1/PRKACA	7
BP	GO:0071384	cellular response to corticosteroid stimulus	7/809	59/18800	0.0129908874021185	0.0129908874021185	0.0367999727225361	SGK1/ERRFI1/ZFP36L1/HMGCS2/KLF9/NR3C1/ZFP36L2	7
BP	GO:0002424	T cell mediated immune response to tumor cell	3/809	12/18800	0.0130507405522932	0.0130507405522932	0.0367999727225361	AHR/HLA-DRB1/HLA-A	3
BP	GO:0010269	response to selenium ion	3/809	12/18800	0.0130507405522932	0.0130507405522932	0.0367999727225361	SOD2/GPX1/SELENOW	3
BP	GO:0033629	negative regulation of cell adhesion mediated by integrin	3/809	12/18800	0.0130507405522932	0.0130507405522932	0.0367999727225361	SWAP70/SERPINE1/WNK1	3
BP	GO:0033690	positive regulation of osteoblast proliferation	3/809	12/18800	0.0130507405522932	0.0130507405522932	0.0367999727225361	ITGAV/LRP5/LTF	3
BP	GO:0034333	adherens junction assembly	3/809	12/18800	0.0130507405522932	0.0130507405522932	0.0367999727225361	VCL/CTNNB1/HIPK1	3
BP	GO:0035739	CD4-positive, alpha-beta T cell proliferation	3/809	12/18800	0.0130507405522932	0.0130507405522932	0.0367999727225361	CD81/TWSG1/LGALS9	3
BP	GO:0038063	collagen-activated tyrosine kinase receptor signaling pathway	3/809	12/18800	0.0130507405522932	0.0130507405522932	0.0367999727225361	DDR1/COL1A1/COL4A2	3
BP	GO:0043380	regulation of memory T cell differentiation	3/809	12/18800	0.0130507405522932	0.0130507405522932	0.0367999727225361	CD46/HLA-DRA/HLA-DRB1	3
BP	GO:0045602	negative regulation of endothelial cell differentiation	3/809	12/18800	0.0130507405522932	0.0130507405522932	0.0367999727225361	VEGFA/ID1/JAG1	3
BP	GO:0048548	regulation of pinocytosis	3/809	12/18800	0.0130507405522932	0.0130507405522932	0.0367999727225361	PROM2/PPT1/CAV1	3
BP	GO:0048715	negative regulation of oligodendrocyte differentiation	3/809	12/18800	0.0130507405522932	0.0130507405522932	0.0367999727225361	HES1/CTNNB1/ID4	3
BP	GO:0051639	actin filament network formation	3/809	12/18800	0.0130507405522932	0.0130507405522932	0.0367999727225361	PLS3/ACTN1/LCP1	3
BP	GO:0060788	ectodermal placode formation	3/809	12/18800	0.0130507405522932	0.0130507405522932	0.0367999727225361	CTNNB1/TBX3/HDAC2	3
BP	GO:0071635	negative regulation of transforming growth factor beta production	3/809	12/18800	0.0130507405522932	0.0130507405522932	0.0367999727225361	CD2AP/LAPTM4B/CD24	3
BP	GO:0071697	ectodermal placode morphogenesis	3/809	12/18800	0.0130507405522932	0.0130507405522932	0.0367999727225361	CTNNB1/TBX3/HDAC2	3
BP	GO:0097531	mast cell migration	3/809	12/18800	0.0130507405522932	0.0130507405522932	0.0367999727225361	VEGFA/SWAP70/RAC2	3
BP	GO:1902337	regulation of apoptotic process involved in morphogenesis	3/809	12/18800	0.0130507405522932	0.0130507405522932	0.0367999727225361	FOXC1/TNFRSF1A/PAX8	3
BP	GO:1905245	regulation of aspartic-type peptidase activity	3/809	12/18800	0.0130507405522932	0.0130507405522932	0.0367999727225361	GRN/ROCK2/EFNA1	3
BP	GO:2000561	regulation of CD4-positive, alpha-beta T cell proliferation	3/809	12/18800	0.0130507405522932	0.0130507405522932	0.0367999727225361	CD81/TWSG1/LGALS9	3
BP	GO:0009135	purine nucleoside diphosphate metabolic process	10/809	103/18800	0.0132340317671548	0.0132340317671548	0.0372266729682065	APP/PKM/ENO1/HIF1A/ALDOA/AK3/FBP1/HK1/INSR/TJP2	10
BP	GO:0009179	purine ribonucleoside diphosphate metabolic process	10/809	103/18800	0.0132340317671548	0.0132340317671548	0.0372266729682065	APP/PKM/ENO1/HIF1A/ALDOA/AK3/FBP1/HK1/INSR/TJP2	10
BP	GO:0110149	regulation of biomineralization	10/809	103/18800	0.0132340317671548	0.0132340317671548	0.0372266729682065	HIF1A/CEBPB/ATRAID/BMPR2/ROCK2/ALOX5/ANO6/MGP/SRGN/LTF	10
BP	GO:0045104	intermediate filament cytoskeleton organization	9/809	88/18800	0.0133275779309152	0.0133275779309152	0.0373478057158291	DST/KRT8/DSP/KRT19/KRT7/KRT17/KRT18/KRT5/VIM	9
BP	GO:0001919	regulation of receptor recycling	4/809	22/18800	0.0134053753989958	0.0134053753989958	0.0373478057158291	ANXA2/VAMP3/CHMP5/LDLR	4
BP	GO:0006907	pinocytosis	4/809	22/18800	0.0134053753989958	0.0134053753989958	0.0373478057158291	EHD4/PROM2/PPT1/CAV1	4
BP	GO:0010042	response to manganese ion	4/809	22/18800	0.0134053753989958	0.0134053753989958	0.0373478057158291	APP/SOD2/TSPO/ADAM9	4
BP	GO:0046597	negative regulation of viral entry into host cell	4/809	22/18800	0.0134053753989958	0.0134053753989958	0.0373478057158291	IFITM3/SNX3/GSN/TRIM8	4
BP	GO:0046823	negative regulation of nucleocytoplasmic transport	4/809	22/18800	0.0134053753989958	0.0134053753989958	0.0373478057158291	TXN/CHP1/PKIG/SP100	4
BP	GO:0046885	regulation of hormone biosynthetic process	4/809	22/18800	0.0134053753989958	0.0134053753989958	0.0373478057158291	EGR1/HIF1A/ATP1A1/ADM	4
BP	GO:0060487	lung epithelial cell differentiation	4/809	22/18800	0.0134053753989958	0.0134053753989958	0.0373478057158291	YAP1/AGR2/NFIB/LTA4H	4
BP	GO:0072574	hepatocyte proliferation	4/809	22/18800	0.0134053753989958	0.0134053753989958	0.0373478057158291	CEBPB/XBP1/MDK/TNFAIP3	4
BP	GO:0072575	epithelial cell proliferation involved in liver morphogenesis	4/809	22/18800	0.0134053753989958	0.0134053753989958	0.0373478057158291	CEBPB/XBP1/MDK/TNFAIP3	4
BP	GO:1901673	regulation of mitotic spindle assembly	4/809	22/18800	0.0134053753989958	0.0134053753989958	0.0373478057158291	CHMP4B/CHMP3/HSPA1B/CHMP5	4
BP	GO:2000310	regulation of NMDA receptor activity	4/809	22/18800	0.0134053753989958	0.0134053753989958	0.0373478057158291	APP/CAPN1/IFNGR2/CCL2	4
BP	GO:0001974	blood vessel remodeling	6/809	46/18800	0.0134605200707779	0.0134605200707779	0.0374119382949478	CST3/TMBIM1/BMPR2/EPAS1/FOXC1/JAG1	6
BP	GO:0042269	regulation of natural killer cell mediated cytotoxicity	6/809	46/18800	0.0134605200707779	0.0134605200707779	0.0374119382949478	NECTIN2/LGALS9/CRK/HLA-B/HLA-A/HLA-F	6
BP	GO:1900744	regulation of p38MAPK cascade	6/809	46/18800	0.0134605200707779	0.0134605200707779	0.0374119382949478	VEGFA/GADD45B/GADD45A/ZC3H12A/PRMT1/PER1	6
BP	GO:0045580	regulation of T cell differentiation	13/809	151/18800	0.0135500927767775	0.0135500927767775	0.0376309580170064	NFKBIZ/CD46/XBP1/SOX4/ZC3H12A/ZMIZ1/PTPRC/MDK/LGALS9/CD2/HLA-DRA/RUNX3/HLA-DRB1	13
BP	GO:0045471	response to ethanol	11/809	119/18800	0.0136212610656818	0.0136212610656818	0.0377985581514134	SOD2/EPS8/CLDN1/CAT/SPINK1/CCND1/GOT2/HDAC2/HMGCS2/SREBF1/HPGD	11
BP	GO:0002263	cell activation involved in immune response	21/809	289/18800	0.0137520178293311	0.0137520178293311	0.0381311171057225	APP/LGALS3/GRN/CD81/NFKBIZ/CD46/XBP1/ZC3H12A/PTPRC/SWAP70/MDK/LGALS9/TCIM/HLA-DRA/LGALS1/HLA-DMB/RAC2/LCP1/HLA-DRB1/ST3GAL1/HLA-F	21
BP	GO:0006892	post-Golgi vesicle-mediated transport	10/809	104/18800	0.0140968052831661	0.0140968052831661	0.0390561348427131	SPTBN1/RAB10/KRT18/VAMP3/ACSL3/SCAMP1/LYPLA1/RAB31/ATP2C1/LAPTM5	10
BP	GO:0045103	intermediate filament-based process	9/809	89/18800	0.0142799022823271	0.0142799022823271	0.0395320674577059	DST/KRT8/DSP/KRT19/KRT7/KRT17/KRT18/KRT5/VIM	9
BP	GO:0006691	leukotriene metabolic process	5/809	34/18800	0.0143932315728971	0.0143932315728971	0.0397827578201579	MGST2/MGST3/PTGR1/LTA4H/ALOX5	5
BP	GO:1900181	negative regulation of protein localization to nucleus	5/809	34/18800	0.0143932315728971	0.0143932315728971	0.0397827578201579	CTNNA1/CHP1/TRIM29/MAGED1/PKIG	5
BP	GO:0010508	positive regulation of autophagy	12/809	136/18800	0.0144564537070746	0.0144564537070746	0.0399259162502855	TMEM59/HIF1A/TRIM8/ZC3H12A/BAG3/ATF6/PLK2/SPTLC2/RALB/DCN/TRIM22/PIM2	12
BP	GO:0048639	positive regulation of developmental growth	14/809	169/18800	0.0145737916591396	0.0145737916591396	0.0402181878412609	YBX3/VEGFA/RAB11A/BMPR2/YAP1/PIM1/AGR2/INSR/TGFBR3/NEDD4L/CYFIP1/CRABP2/CXCR4/ITSN2	14
BP	GO:0030098	lymphocyte differentiation	26/809	382/18800	0.0146312863926319	0.0146312863926319	0.040333641567911	KDELR1/EGR1/NFKBIZ/CD46/ITGB1/XBP1/PBX1/SOX4/ZC3H12A/CTNNB1/LRRC8A/ZFP36L1/CTSL/MMP14/ZMIZ1/PTPRC/MDK/LGALS9/CD2/HLA-DRA/LGALS1/RUNX3/HLA-DRB1/B2M/ST3GAL1/ZFP36L2	26
BP	GO:0009314	response to radiation	29/809	438/18800	0.0146387178766814	0.0146387178766814	0.040333641567911	APP/CDKN1A/SOD2/EGR1/BHLHE40/RHOB/GPX1/TXN/HIF1A/ITGB1/GADD45A/NET1/MMP2/GNAQ/NPTN/CAT/YAP1/THBD/TNKS1BP1/EGFR/TIMP1/CCND1/PTPRC/ITGB6/BCL2L1/FOS/COL3A1/DHX36/PER1	29
BP	GO:0032964	collagen biosynthetic process	6/809	47/18800	0.0148848535859463	0.0148848535859463	0.0408828442996986	ERRFI1/SERPINH1/HDAC2/COL1A1/VIM/RGCC	6
BP	GO:0090279	regulation of calcium ion import	6/809	47/18800	0.0148848535859463	0.0148848535859463	0.0408828442996986	LGALS3/HES1/CTNNB1/SPINK1/PKD2/CCL2	6
BP	GO:0097028	dendritic cell differentiation	6/809	47/18800	0.0148848535859463	0.0148848535859463	0.0408828442996986	CEBPB/LTBR/ITGB6/DHRS2/LGALS9/HLA-B	6
BP	GO:1990089	response to nerve growth factor	6/809	47/18800	0.0148848535859463	0.0148848535859463	0.0408828442996986	APP/HES1/ID1/EIF4A3/DYNC1LI2/CRK	6
BP	GO:0002768	immune response-regulating cell surface receptor signaling pathway	23/809	328/18800	0.0151664159641911	0.0151664159641911	0.041623462674288	LGALS3/CD81/NFKBIZ/PLSCR1/TNFRSF21/PTK2/ZC3H12A/CD24/NECTIN2/PTPRC/PLEKHA1/BCL10/PAWR/TRBC2/FYB1/HLA-DRB1/PIGR/LAPTM5/HLA-DPB1/IGHA1/HLA-A/IGHG1/WNK1	23
BP	GO:0034754	cellular hormone metabolic process	12/809	137/18800	0.0152466246064236	0.0152466246064236	0.0416457538356877	EGR1/TSPO/DHRS3/HSD17B4/AKR1B1/ADM/DHRS2/PLEKHA1/SCPEP1/AKR1C2/CRABP2/SGPL1	12
BP	GO:0061008	hepaticobiliary system development	12/809	137/18800	0.0152466246064236	0.0152466246064236	0.0416457538356877	HES1/SOD2/CEBPB/XBP1/JUN/CLDN1/CCND1/TGFBR3/MDK/HMGCS2/PKD2/TNFAIP3	12
BP	GO:0006909	phagocytosis	22/809	310/18800	0.0152545897998353	0.0152545897998353	0.0416457538356877	RAC1/SNX3/ITGB1/GSN/PLSCR1/CLCN3/PTK2/THBS1/PTPRC/ITGAV/TGM2/RAB31/TRBC2/ANO6/CCL2/LDLR/IL2RG/RAC2/PECAM1/IGHA1/IGHG1/RHOG	22
BP	GO:0001843	neural tube closure	9/809	90/18800	0.0152815447107753	0.0152815447107753	0.0416457538356877	SPINT2/SDC4/TMED2/SPINT1/PLXNB2/ADM/BCL10/RARG/PRKACA	9
BP	GO:0030901	midbrain development	9/809	90/18800	0.0152815447107753	0.0152815447107753	0.0416457538356877	YWHAE/HES1/UQCRQ/CTNNB1/YWHAH/NDRG2/CSNK1E/MBP/CALM1	9
BP	GO:0046031	ADP metabolic process	9/809	90/18800	0.0152815447107753	0.0152815447107753	0.0416457538356877	APP/PKM/ENO1/HIF1A/ALDOA/AK3/FBP1/HK1/INSR	9
BP	GO:0061157	mRNA destabilization	9/809	90/18800	0.0152815447107753	0.0152815447107753	0.0416457538356877	TOB1/ZC3H12A/ROCK2/ZFP36L1/BTG2/DHX36/TNRC6B/CNOT6L/ZFP36L2	9
BP	GO:0030282	bone mineralization	11/809	121/18800	0.0152818209088533	0.0152818209088533	0.0416457538356877	HIF1A/KLF10/ATRAID/BMPR2/FGFR3/ALOX5/ANO6/MGP/COL1A2/SRGN/LTF	11
BP	GO:0048675	axon extension	11/809	121/18800	0.0152818209088533	0.0152818209088533	0.0416457538356877	RTN4/VEGFA/ITGB1/RAB11A/BMPR2/VCL/CTTN/SEMA4B/DPYSL2/CYFIP1/ALCAM	11
BP	GO:0051896	regulation of protein kinase B signaling	15/809	187/18800	0.0153730840252671	0.0153730840252671	0.0418618089837645	RTN4/GPX1/TXN/ITGB1/GDF15/HBEGF/PTK2/THBS1/EPHA2/EGFR/INSR/PLEKHA1/TCF7L2/AKR1C2/HCLS1	15
BP	GO:0007405	neuroblast proliferation	7/809	61/18800	0.0154389067570804	0.0154389067570804	0.0419756146031127	VEGFA/CTNNA1/HIF1A/RAB10/CTNNB1/PLXNB2/ID4	7
BP	GO:1904589	regulation of protein import	7/809	61/18800	0.0154389067570804	0.0154389067570804	0.0419756146031127	JUP/ZC3H12A/BAG3/CDH1/CHP1/PKIG/HCLS1	7
BP	GO:0044772	mitotic cell cycle phase transition	29/809	440/18800	0.015482814458829	0.015482814458829	0.0420622584831412	KLF4/APP/CDKN1A/CHMP4B/ITGB1/RAB11A/PBX1/EPS8/APEX1/RDX/WEE1/ZFP36L1/PLK2/EGFR/CCND1/ADAMTS1/ID4/PKD2/CDKN1C/CCL2/ZNF655/BUB3/CCND2/RBL2/RGCC/CALM1/KMT2E/PIM2/ZFP36L2	29
BP	GO:0006622	protein targeting to lysosome	4/809	23/18800	0.0156869095035415	0.0156869095035415	0.0424188142759119	SCARB2/LAMP2/CLU/LAPTM5	4
BP	GO:0031468	nuclear membrane reassembly	4/809	23/18800	0.0156869095035415	0.0156869095035415	0.0424188142759119	CHMP4B/CHMP3/CHMP5/REEP3	4
BP	GO:0046519	sphingoid metabolic process	4/809	23/18800	0.0156869095035415	0.0156869095035415	0.0424188142759119	ASAH1/KDSR/SPTLC2/PLPP3	4
BP	GO:0046641	positive regulation of alpha-beta T cell proliferation	4/809	23/18800	0.0156869095035415	0.0156869095035415	0.0424188142759119	CD81/PTPRC/LGALS9/HLA-A	4
BP	GO:0060575	intestinal epithelial cell differentiation	4/809	23/18800	0.0156869095035415	0.0156869095035415	0.0424188142759119	HIF1A/IL6ST/KLF5/YAP1	4
BP	GO:0072576	liver morphogenesis	4/809	23/18800	0.0156869095035415	0.0156869095035415	0.0424188142759119	CEBPB/XBP1/MDK/TNFAIP3	4
BP	GO:0042116	macrophage activation	10/809	106/18800	0.0159475941798215	0.0159475941798215	0.0430903774028799	APP/GRN/CTSC/JUN/ZC3H12A/CLU/THBS1/IFNGR2/PTPRC/LDLR	10
BP	GO:0002819	regulation of adaptive immune response	15/809	188/18800	0.0160669714315242	0.0160669714315242	0.0432273528266548	CD81/NFKBIZ/CD46/AHR/IL6ST/ZC3H12A/NECTIN2/PTPRC/HLA-DRA/HLA-DRB1/B2M/TNFAIP3/HLA-B/HLA-A/HLA-F	15
BP	GO:0010737	protein kinase A signaling	5/809	35/18800	0.0162130955922485	0.0162130955922485	0.0432273528266548	RDX/RAB13/PRKACA/TCIM/LCP1	5
BP	GO:0010762	regulation of fibroblast migration	5/809	35/18800	0.0162130955922485	0.0162130955922485	0.0432273528266548	RAC1/ITGB1/SDC4/PTK2/THBS1	5
BP	GO:0044319	wound healing, spreading of cells	5/809	35/18800	0.0162130955922485	0.0162130955922485	0.0432273528266548	CD151/HBEGF/DDR1/PHLDB2/CD44	5
BP	GO:0086005	ventricular cardiac muscle cell action potential	5/809	35/18800	0.0162130955922485	0.0162130955922485	0.0432273528266548	JUP/DSP/DSG2/NEDD4L/CAV1	5
BP	GO:0090075	relaxation of muscle	5/809	35/18800	0.0162130955922485	0.0162130955922485	0.0432273528266548	GSN/ATP1A1/ATP1B1/SRI/GRK2	5
BP	GO:0090505	epiboly involved in wound healing	5/809	35/18800	0.0162130955922485	0.0162130955922485	0.0432273528266548	CD151/HBEGF/DDR1/PHLDB2/CD44	5
BP	GO:0008344	adult locomotory behavior	8/809	76/18800	0.0162575455771868	0.0162575455771868	0.0432273528266548	APP/CSTB/CLCN3/EPS8/SNCG/ABHD12/HOXB8/PPT1	8
BP	GO:0048525	negative regulation of viral process	9/809	91/18800	0.0163339018892867	0.0163339018892867	0.0432273528266548	IFITM3/SNX3/GSN/PLSCR1/TRIM8/BST2/SLPI/LTF/ZC3HAV1	9
BP	GO:0060021	roof of mouth development	9/809	91/18800	0.0163339018892867	0.0163339018892867	0.0432273528266548	ASPH/IRF6/DHRS3/TGFBR3/TBX3/ITGB6/PLEKHA1/SGPL1/INSIG1	9
BP	GO:0060606	tube closure	9/809	91/18800	0.0163339018892867	0.0163339018892867	0.0432273528266548	SPINT2/SDC4/TMED2/SPINT1/PLXNB2/ADM/BCL10/RARG/PRKACA	9
BP	GO:0070664	negative regulation of leukocyte proliferation	9/809	91/18800	0.0163339018892867	0.0163339018892867	0.0432273528266548	GSTP1/SDC4/CEBPB/TNFRSF21/TWSG1/PAWR/LGALS9/HLA-DRB1/TNFAIP3	9
BP	GO:0090277	positive regulation of peptide hormone secretion	9/809	91/18800	0.0163339018892867	0.0163339018892867	0.0432273528266548	HIF1A/SOX4/SRI/LRRC8A/SPINK1/TCF7L2/TM7SF3/ACSL4/HLA-DRB1	9
BP	GO:0097306	cellular response to alcohol	9/809	91/18800	0.0163339018892867	0.0163339018892867	0.0432273528266548	SOD2/CTNNA1/JUP/AHR/CTNNB1/SGK1/CDH1/AKR1C2/KLF9	9
BP	GO:1901019	regulation of calcium ion transmembrane transporter activity	9/809	91/18800	0.0163339018892867	0.0163339018892867	0.0432273528266548	YWHAE/FKBP1A/VMP1/ATP1B1/SRI/GSTO1/PRKACA/PKD2/CALM1	9
BP	GO:0032527	protein exit from endoplasmic reticulum	6/809	48/18800	0.0164105002381287	0.0164105002381287	0.0432273528266548	CD81/HSP90B1/BCAP31/SELENOS/TMEM30B/INSIG1	6
BP	GO:0035850	epithelial cell differentiation involved in kidney development	6/809	48/18800	0.0164105002381287	0.0164105002381287	0.0432273528266548	CTNNB1/CD24/YAP1/JAG1/WWTR1/PAX8	6
BP	GO:0048146	positive regulation of fibroblast proliferation	6/809	48/18800	0.0164105002381287	0.0164105002381287	0.0432273528266548	CDKN1A/S100A6/JUN/EGFR/ZMIZ1/NDUFS4	6
BP	GO:0006000	fructose metabolic process	3/809	13/18800	0.0164313432739101	0.0164313432739101	0.0432273528266548	ALDOA/FBP1/AKR1B1	3
BP	GO:0021819	layer formation in cerebral cortex	3/809	13/18800	0.0164313432739101	0.0164313432739101	0.0432273528266548	MBOAT7/CTNNB1/ADGRG1	3
BP	GO:0031665	negative regulation of lipopolysaccharide-mediated signaling pathway	3/809	13/18800	0.0164313432739101	0.0164313432739101	0.0432273528266548	TRIB1/LTF/TNFAIP3	3
BP	GO:0035437	maintenance of protein localization in endoplasmic reticulum	3/809	13/18800	0.0164313432739101	0.0164313432739101	0.0432273528266548	KDELR1/KDELR2/INSIG1	3
BP	GO:0036462	TRAIL-activated apoptotic signaling pathway	3/809	13/18800	0.0164313432739101	0.0164313432739101	0.0432273528266548	ATF3/TIMP3/ZDHHC3	3
BP	GO:0042921	glucocorticoid receptor signaling pathway	3/809	13/18800	0.0164313432739101	0.0164313432739101	0.0432273528266548	YWHAH/PER1/NR3C1	3
BP	GO:0043379	memory T cell differentiation	3/809	13/18800	0.0164313432739101	0.0164313432739101	0.0432273528266548	CD46/HLA-DRA/HLA-DRB1	3
BP	GO:0046185	aldehyde catabolic process	3/809	13/18800	0.0164313432739101	0.0164313432739101	0.0432273528266548	ESD/ALDH2/PNKD	3
BP	GO:0046761	viral budding from plasma membrane	3/809	13/18800	0.0164313432739101	0.0164313432739101	0.0432273528266548	CHMP4B/CHMP3/CHMP5	3
BP	GO:0060213	positive regulation of nuclear-transcribed mRNA poly(A) tail shortening	3/809	13/18800	0.0164313432739101	0.0164313432739101	0.0432273528266548	TOB1/BTG2/TNRC6B	3
BP	GO:0061029	eyelid development in camera-type eye	3/809	13/18800	0.0164313432739101	0.0164313432739101	0.0432273528266548	JUN/EGFR/HDAC2	3
BP	GO:0070424	regulation of nucleotide-binding oligomerization domain containing signaling pathway	3/809	13/18800	0.0164313432739101	0.0164313432739101	0.0432273528266548	HSPA1B/TNFAIP3/BIRC3	3
BP	GO:0071696	ectodermal placode development	3/809	13/18800	0.0164313432739101	0.0164313432739101	0.0432273528266548	CTNNB1/TBX3/HDAC2	3
BP	GO:0072683	T cell extravasation	3/809	13/18800	0.0164313432739101	0.0164313432739101	0.0432273528266548	F11R/CRK/CCL2	3
BP	GO:1900121	negative regulation of receptor binding	3/809	13/18800	0.0164313432739101	0.0164313432739101	0.0432273528266548	ATP2A2/PTPRF/B2M	3
BP	GO:1904748	regulation of apoptotic process involved in development	3/809	13/18800	0.0164313432739101	0.0164313432739101	0.0432273528266548	FOXC1/TNFRSF1A/PAX8	3
BP	GO:2001198	regulation of dendritic cell differentiation	3/809	13/18800	0.0164313432739101	0.0164313432739101	0.0432273528266548	CEBPB/LGALS9/HLA-B	3
BP	GO:0051402	neuron apoptotic process	18/809	241/18800	0.0167107906823092	0.0167107906823092	0.0439294398436374	APP/GRN/SOD2/GPX1/HIF1A/CEBPB/ATN1/IL6ST/TNFRSF21/JUN/CTNNB1/FOXQ1/BTG2/MDK/BCL2L1/PPT1/LGMN/CCL2	18
BP	GO:0030199	collagen fibril organization	7/809	62/18800	0.0167783683005355	0.0167783683005355	0.0440739251202829	CRTAP/FOXC1/SERPINH1/P4HA1/COL1A1/COL1A2/COL3A1	7
BP	GO:0048813	dendrite morphogenesis	12/809	139/18800	0.0169246223748323	0.0169246223748323	0.0444247077085441	ITGB1/ID1/PDLIM5/EFNA1/WASL/CUX1/RBFOX2/CAPRIN1/NEDD4L/YWHAH/OBSL1/DHX36	12
BP	GO:0033138	positive regulation of peptidyl-serine phosphorylation	10/809	107/18800	0.0169378564698894	0.0169378564698894	0.0444260673491093	APP/VEGFA/TXN/TNKS1BP1/EGFR/PFN2/CAV1/HCLS1/STK4/CD44	10
BP	GO:1901989	positive regulation of cell cycle phase transition	11/809	123/18800	0.0170900421204818	0.0170900421204818	0.0447916056365767	APP/RAB11A/PBX1/APEX1/RDX/EGFR/CCND1/ADAMTS1/CCND2/RGCC/KMT2E	11
BP	GO:0051168	nuclear export	13/809	156/18800	0.0173592731870538	0.0173592731870538	0.0454336864969609	YWHAE/TXN/AHCYL1/BAG3/CHP1/SFN/TCF7L2/PTPN14/PRKACA/SP100/UHMK1/DUSP16/AKAP13	13
BP	GO:0006643	membrane lipid metabolic process	16/809	207/18800	0.0173610343174964	0.0173610343174964	0.0454336864969609	TM9SF2/HACD3/ASAH1/PSAP/MGST2/UGCG/SERINC2/SCCPDH/KDSR/GLTP/SPTLC2/PPT1/PLPP3/SGPL1/ST3GAL1/ELOVL5	16
BP	GO:0051604	protein maturation	22/809	314/18800	0.0174227103125701	0.0174227103125701	0.0455609640146709	ANXA2/TMEM59/FKBP1A/CTSH/ENO1/ASPH/PERP/GSN/SEC11A/ATP6AP2/SOX4/THBS1/CTSL/MMP14/SERPINH1/SERPINE1/PRKACA/PLAU/LGMN/C1R/NAA50/SRGN	22
BP	GO:0090559	regulation of membrane permeability	8/809	77/18800	0.0174817134751128	0.0174817134751128	0.0456810668219498	F11R/LAPTM4B/HEBP2/PPIF/PMAIP1/BCL2L1/TJP2/LAPTM5	8
BP	GO:0002822	regulation of adaptive immune response based on somatic recombination of immune receptors built from immunoglobulin superfamily domains	14/809	173/18800	0.017541183019226	0.017541183019226	0.0457338463792702	CD81/NFKBIZ/CD46/AHR/ZC3H12A/NECTIN2/PTPRC/HLA-DRA/HLA-DRB1/B2M/TNFAIP3/HLA-B/HLA-A/HLA-F	14
BP	GO:0010469	regulation of signaling receptor activity	14/809	173/18800	0.017541183019226	0.017541183019226	0.0457338463792702	APP/HIF1A/ITGB1/CAPN1/HBEGF/ERRFI1/PHLDA2/IFNGR2/GPRC5A/HDAC2/SERPINE1/PLAU/CCL2/AREG	14
BP	GO:0061013	regulation of mRNA catabolic process	14/809	173/18800	0.017541183019226	0.017541183019226	0.0457338463792702	YBX3/TOB1/EIF4A3/ZC3H12A/APEX1/ROCK2/ZFP36L1/BTG2/DHX36/TNRC6B/ZC3HAV1/VIM/CNOT6L/ZFP36L2	14
BP	GO:0061387	regulation of extent of cell growth	10/809	108/18800	0.0179728469856979	0.0179728469856979	0.0466461663425716	RTN4/VEGFA/RAB11A/BMPR2/CTTN/SEMA4B/DPYSL2/CYFIP1/SPART/CRABP2	10
BP	GO:2000060	positive regulation of ubiquitin-dependent protein catabolic process	10/809	108/18800	0.0179728469856979	0.0179728469856979	0.0466461663425716	NFE2L2/TRIB1/HSPA1B/BCAP31/PTK2/CLU/CSNK1E/CAV1/LAPTM5/RNF19A	10
BP	GO:0018105	peptidyl-serine phosphorylation	22/809	315/18800	0.0180008183814388	0.0180008183814388	0.0466461663425716	APP/VEGFA/TXN/GADD45A/ROCK2/SGK1/TNKS1BP1/PLK2/EGFR/PFN2/MAST4/CSNK1E/PRKACA/CAV1/UHMK1/RPS6KA3/WNK1/HCLS1/HIPK1/STK4/GRK2/CD44	22
BP	GO:0016485	protein processing	18/809	243/18800	0.0180212864134976	0.0180212864134976	0.0466461663425716	ANXA2/TMEM59/CTSH/ENO1/ASPH/PERP/GSN/SEC11A/ATP6AP2/THBS1/CTSL/MMP14/SERPINE1/PRKACA/PLAU/LGMN/C1R/SRGN	18
BP	GO:0008038	neuron recognition	6/809	49/18800	0.0180406195983968	0.0180406195983968	0.0466461663425716	APP/RTN4/TNFRSF21/NPTN/PALLD/CXCR4	6
BP	GO:0010656	negative regulation of muscle cell apoptotic process	6/809	49/18800	0.0180406195983968	0.0180406195983968	0.0466461663425716	NFE2L2/ZC3H12A/BAG3/MDK/LYPD3/PAX8	6
BP	GO:0022602	ovulation cycle process	6/809	49/18800	0.0180406195983968	0.0180406195983968	0.0466461663425716	MMP2/ADAMTS1/PLEKHA1/SGPL1/PAM/A2M	6
BP	GO:0006904	vesicle docking involved in exocytosis	5/809	36/18800	0.0181797463023126	0.0181797463023126	0.0466461663425716	RAB10/VAMP3/RAB13/RAB12/RALB	5
BP	GO:0043516	regulation of DNA damage response, signal transduction by p53 class mediator	5/809	36/18800	0.0181797463023126	0.0181797463023126	0.0466461663425716	PTTG1IP/SOX4/ZNF385A/PMAIP1/CD44	5
BP	GO:0045066	regulatory T cell differentiation	5/809	36/18800	0.0181797463023126	0.0181797463023126	0.0466461663425716	CD46/MDK/LGALS9/HLA-DRA/HLA-DRB1	5
BP	GO:0060428	lung epithelium development	5/809	36/18800	0.0181797463023126	0.0181797463023126	0.0466461663425716	ERRFI1/YAP1/AGR2/NFIB/LTA4H	5
BP	GO:0090504	epiboly	5/809	36/18800	0.0181797463023126	0.0181797463023126	0.0466461663425716	CD151/HBEGF/DDR1/PHLDB2/CD44	5
BP	GO:1905332	positive regulation of morphogenesis of an epithelium	5/809	36/18800	0.0181797463023126	0.0181797463023126	0.0466461663425716	VEGFA/CTNNB1/MDK/MAGED1/PAX8	5
BP	GO:0000288	nuclear-transcribed mRNA catabolic process, deadenylation-dependent decay	7/809	63/18800	0.0181978711624542	0.0181978711624542	0.0466461663425716	TOB1/ZFP36L1/BTG2/DHX36/TNRC6B/CNOT6L/ZFP36L2	7
BP	GO:0001778	plasma membrane repair	4/809	24/18800	0.0181981887582642	0.0181981887582642	0.0466461663425716	CHMP4B/CHMP3/MYOF/CHMP5	4
BP	GO:0007035	vacuolar acidification	4/809	24/18800	0.0181981887582642	0.0181981887582642	0.0466461663425716	GRN/ATP6AP2/PPT1/CLIC4	4
BP	GO:0010560	positive regulation of glycoprotein biosynthetic process	4/809	24/18800	0.0181981887582642	0.0181981887582642	0.0466461663425716	CTNNB1/CHP1/TCF7L2/PAWR	4
BP	GO:0042026	protein refolding	4/809	24/18800	0.0181981887582642	0.0181981887582642	0.0466461663425716	FKBP1A/HSPB1/HSPA1B/B2M	4
BP	GO:0051043	regulation of membrane protein ectodomain proteolysis	4/809	24/18800	0.0181981887582642	0.0181981887582642	0.0466461663425716	TIMP3/TIMP2/TIMP1/ADAM9	4
BP	GO:0060143	positive regulation of syncytium formation by plasma membrane fusion	4/809	24/18800	0.0181981887582642	0.0181981887582642	0.0466461663425716	GDF15/FLOT1/ADAM9/CD53	4
BP	GO:0072202	cell differentiation involved in metanephros development	4/809	24/18800	0.0181981887582642	0.0181981887582642	0.0466461663425716	CTNNB1/YAP1/WWTR1/PAX8	4
BP	GO:0090023	positive regulation of neutrophil chemotaxis	4/809	24/18800	0.0181981887582642	0.0181981887582642	0.0466461663425716	RAC1/CXCL8/MDK/RAC2	4
BP	GO:2001026	regulation of endothelial cell chemotaxis	4/809	24/18800	0.0181981887582642	0.0181981887582642	0.0466461663425716	VEGFA/HSPB1/THBS1/LGMN	4
BP	GO:0002793	positive regulation of peptide secretion	9/809	93/18800	0.0185962667049517	0.0185962667049517	0.0476315860423945	HIF1A/SOX4/SRI/LRRC8A/SPINK1/TCF7L2/TM7SF3/ACSL4/HLA-DRB1	9
BP	GO:0034763	negative regulation of transmembrane transport	12/809	141/18800	0.0187379881739159	0.0187379881739159	0.0479594237510908	YWHAE/PEA15/SRI/GSTO1/THBS1/PPIF/SELENOS/NEDD4L/PKD2/CAV1/OAZ2/CALM1	12
BP	GO:0090263	positive regulation of canonical Wnt signaling pathway	10/809	109/18800	0.0190536643679146	0.0190536643679146	0.0487316884003302	JUP/ATP6AP2/SOX4/VPS35/YAP1/EGFR/CSNK1E/CAV1/COL1A1/WNK1	10
BP	GO:0003018	vascular process in circulatory system	19/809	263/18800	0.0194975285999035	0.0194975285999035	0.0498304373180454	SOD2/VEGFA/GPX1/MMP2/BMPR2/SLC44A1/SLC1A5/ROCK2/SLC29A1/SLC2A1/FOXC1/INSR/ADM/TJP1/SCPEP1/TJP2/CAV1/SLC2A3/SLC38A1	19
BP	GO:0017038	protein import	16/809	210/18800	0.0196064194802128	0.0196064194802128	0.0500721039203035	PTTG1IP/CDKN1A/LMNA/JUP/TOMM20/IPO7/LAMP2/ZC3H12A/CLU/BAG3/CDH1/CHP1/PKIG/RANBP2/HCLS1/STK4	16
BP	GO:0014015	positive regulation of gliogenesis	7/809	64/18800	0.0196996406992243	0.0196996406992243	0.0501807684933272	HES1/IL6ST/TSPO/SPINT1/MDK/HDAC2/CXCR4	7
BP	GO:0048814	regulation of dendrite morphogenesis	7/809	64/18800	0.0196996406992243	0.0196996406992243	0.0501807684933272	ID1/CUX1/CAPRIN1/NEDD4L/YWHAH/OBSL1/DHX36	7
BP	GO:0048857	neural nucleus development	7/809	64/18800	0.0196996406992243	0.0196996406992243	0.0501807684933272	YWHAE/HOXB2/NFIB/YWHAH/NDRG2/MBP/CALM1	7
BP	GO:0002715	regulation of natural killer cell mediated immunity	6/809	50/18800	0.0197782381152594	0.0197782381152594	0.0501807684933272	NECTIN2/LGALS9/CRK/HLA-B/HLA-A/HLA-F	6
BP	GO:0006692	prostanoid metabolic process	6/809	50/18800	0.0197782381152594	0.0197782381152594	0.0501807684933272	GSTP1/PTGR1/TNFRSF1A/AKR1B1/AKR1C2/HPGD	6
BP	GO:0006693	prostaglandin metabolic process	6/809	50/18800	0.0197782381152594	0.0197782381152594	0.0501807684933272	GSTP1/PTGR1/TNFRSF1A/AKR1B1/AKR1C2/HPGD	6
BP	GO:0031062	positive regulation of histone methylation	6/809	50/18800	0.0197782381152594	0.0197782381152594	0.0501807684933272	LMNA/CTNNB1/NSD3/PHF1/KMT2A/KMT2E	6
BP	GO:0038084	vascular endothelial growth factor signaling pathway	6/809	50/18800	0.0197782381152594	0.0197782381152594	0.0501807684933272	CD63/VEGFA/HSPB1/FOXC1/MYO1C/DCN	6
BP	GO:0043370	regulation of CD4-positive, alpha-beta T cell differentiation	6/809	50/18800	0.0197782381152594	0.0197782381152594	0.0501807684933272	NFKBIZ/ZC3H12A/LGALS9/HLA-DRA/RUNX3/HLA-DRB1	6
BP	GO:0050779	RNA destabilization	9/809	94/18800	0.0198089801856216	0.0198089801856216	0.0502222941227395	TOB1/ZC3H12A/ROCK2/ZFP36L1/BTG2/DHX36/TNRC6B/CNOT6L/ZFP36L2	9
BP	GO:0006606	protein import into nucleus	13/809	159/18800	0.0200043452596544	0.0200043452596544	0.0505797456396172	PTTG1IP/CDKN1A/LMNA/JUP/IPO7/ZC3H12A/BAG3/CDH1/CHP1/PKIG/RANBP2/HCLS1/STK4	13
BP	GO:0002429	immune response-activating cell surface receptor signaling pathway	21/809	300/18800	0.0200259189256581	0.0200259189256581	0.0505797456396172	LGALS3/CD81/NFKBIZ/PLSCR1/TNFRSF21/PTK2/ZC3H12A/NECTIN2/PTPRC/PLEKHA1/BCL10/PAWR/TRBC2/FYB1/HLA-DRB1/LAPTM5/HLA-DPB1/IGHA1/HLA-A/IGHG1/WNK1	21
BP	GO:0002757	immune response-activating signal transduction	21/809	300/18800	0.0200259189256581	0.0200259189256581	0.0505797456396172	LGALS3/CD81/NFKBIZ/PLSCR1/TNFRSF21/PTK2/ZC3H12A/NECTIN2/PTPRC/PLEKHA1/BCL10/PAWR/TRBC2/FYB1/HLA-DRB1/LAPTM5/HLA-DPB1/IGHA1/HLA-A/IGHG1/WNK1	21
BP	GO:0003231	cardiac ventricle development	11/809	126/18800	0.0200953035505624	0.0200953035505624	0.0505797456396172	HES1/FKBP1A/HIF1A/SOX4/DSP/BMPR2/FOXC1/JAG1/TGFBR3/TBX3/PAX8	11
BP	GO:0072332	intrinsic apoptotic signaling pathway by p53 class mediator	8/809	79/18800	0.0201261623860605	0.0201261623860605	0.0505797456396172	PTTG1IP/CDKN1A/PERP/ZNF385A/PMAIP1/HIPK1/JMY/CD44	8
BP	GO:1903556	negative regulation of tumor necrosis factor superfamily cytokine production	8/809	79/18800	0.0201261623860605	0.0201261623860605	0.0505797456396172	GSTP1/ZC3H12A/TSPO/ERRFI1/SELENOS/LGALS9/LTF/TNFAIP3	8
BP	GO:0002824	positive regulation of adaptive immune response based on somatic recombination of immune receptors built from immunoglobulin superfamily domains	10/809	110/18800	0.0201813944635144	0.0201813944635144	0.0505797456396172	CD81/NFKBIZ/NECTIN2/PTPRC/HLA-DRA/HLA-DRB1/B2M/HLA-B/HLA-A/HLA-F	10
BP	GO:0030148	sphingolipid biosynthetic process	10/809	110/18800	0.0201813944635144	0.0201813944635144	0.0505797456396172	TM9SF2/HACD3/ASAH1/UGCG/KDSR/SPTLC2/PLPP3/SGPL1/ST3GAL1/ELOVL5	10
BP	GO:0030522	intracellular receptor signaling pathway	19/809	264/18800	0.0201969283680013	0.0201969283680013	0.0505797456396172	AHR/HSPA1B/NR2F2/PRCP/RXRA/TSPAN6/YAP1/DHRS3/PIM1/RBFOX2/ZMIZ1/YWHAH/RARG/SREBF1/TAF7/TNFAIP3/PER1/NR3C1/BIRC3	19
BP	GO:0031958	corticosteroid receptor signaling pathway	3/809	14/18800	0.0202551964605243	0.0202551964605243	0.0505797456396172	YWHAH/PER1/NR3C1	3
BP	GO:0032486	Rap protein signal transduction	3/809	14/18800	0.0202551964605243	0.0202551964605243	0.0505797456396172	RAP2B/RDX/PLK2	3
BP	GO:0038166	angiotensin-activated signaling pathway	3/809	14/18800	0.0202551964605243	0.0202551964605243	0.0505797456396172	AHCYL1/ROCK2/CAV1	3
BP	GO:0043558	regulation of translational initiation in response to stress	3/809	14/18800	0.0202551964605243	0.0202551964605243	0.0505797456396172	PPP1R15A/TMED2/DNAJC3	3
BP	GO:0046753	non-lytic viral release	3/809	14/18800	0.0202551964605243	0.0202551964605243	0.0505797456396172	CHMP4B/CHMP3/CHMP5	3
BP	GO:0051764	actin crosslink formation	3/809	14/18800	0.0202551964605243	0.0202551964605243	0.0505797456396172	MARCKS/EPS8/LCP1	3
BP	GO:0051917	regulation of fibrinolysis	3/809	14/18800	0.0202551964605243	0.0202551964605243	0.0505797456396172	THBS1/THBD/SERPINE1	3
BP	GO:0098734	macromolecule depalmitoylation	3/809	14/18800	0.0202551964605243	0.0202551964605243	0.0505797456396172	ABHD12/PPT1/LYPLA1	3
BP	GO:1903729	regulation of plasma membrane organization	3/809	14/18800	0.0202551964605243	0.0202551964605243	0.0505797456396172	GSN/WASL/ATP8B1	3
BP	GO:1904294	positive regulation of ERAD pathway	3/809	14/18800	0.0202551964605243	0.0202551964605243	0.0505797456396172	NFE2L2/BCAP31/CAV1	3
BP	GO:1905049	negative regulation of metallopeptidase activity	3/809	14/18800	0.0202551964605243	0.0202551964605243	0.0505797456396172	TIMP3/TIMP2/TIMP1	3
BP	GO:0003176	aortic valve development	5/809	37/18800	0.0202974279052143	0.0202974279052143	0.0505797456396172	BMPR2/ROCK2/EFNA1/JAG1/TNFRSF1A	5
BP	GO:0010923	negative regulation of phosphatase activity	5/809	37/18800	0.0202974279052143	0.0202974279052143	0.0505797456396172	LGALS3/FKBP1A/PPP1R15A/ROCK2/CHP1	5
BP	GO:0046640	regulation of alpha-beta T cell proliferation	5/809	37/18800	0.0202974279052143	0.0202974279052143	0.0505797456396172	CD81/PTPRC/TWSG1/LGALS9/HLA-A	5
BP	GO:1901021	positive regulation of calcium ion transmembrane transporter activity	5/809	37/18800	0.0202974279052143	0.0202974279052143	0.0505797456396172	VMP1/ATP1B1/GSTO1/PKD2/CALM1	5
BP	GO:0035264	multicellular organism growth	12/809	143/18800	0.0206928559715233	0.0206928559715233	0.0515283707615154	APP/GDF15/TMED2/ZFP36L1/WWTR1/PLEKHA1/RARG/SGPL1/LGMN/CDKN1C/CLIC4/COL3A1	12
BP	GO:0001935	endothelial cell proliferation	15/809	194/18800	0.0207486096944439	0.0207486096944439	0.0516304060397805	VEGFA/HIF1A/NR2F2/BMPR2/JUN/THBS1/EPHA2/MMP14/SPARC/MDK/ALOX5/CAV1/CCL2/RGCC/HMGB2	15
BP	GO:0006929	substrate-dependent cell migration	4/809	25/18800	0.0209451727187378	0.0209451727187378	0.0518977441235467	CD2AP/CTTN/PTPRC/STK4	4
BP	GO:0035336	long-chain fatty-acyl-CoA metabolic process	4/809	25/18800	0.0209451727187378	0.0209451727187378	0.0518977441235467	ACSL3/ACSL5/ACSL4/ELOVL5	4
BP	GO:0061436	establishment of skin barrier	4/809	25/18800	0.0209451727187378	0.0209451727187378	0.0518977441235467	UGCG/CLDN4/CLDN1/SFN	4
BP	GO:0072273	metanephric nephron morphogenesis	4/809	25/18800	0.0209451727187378	0.0209451727187378	0.0518977441235467	HES1/CTNNB1/PKD2/PAX8	4
BP	GO:1903077	negative regulation of protein localization to plasma membrane	4/809	25/18800	0.0209451727187378	0.0209451727187378	0.0518977441235467	TMEM59/TMBIM1/BCL2L1/LYPLA1	4
BP	GO:1905523	positive regulation of macrophage migration	4/809	25/18800	0.0209451727187378	0.0209451727187378	0.0518977441235467	PTK2/THBS1/MMP14/MDK	4
BP	GO:0032088	negative regulation of NF-kappaB transcription factor activity	9/809	95/18800	0.0210778155008533	0.0210778155008533	0.0521524300337946	KLF4/DAP/ZC3H12A/CAT/CHP1/PPP2CB/ANXA4/G3BP2/TNFAIP3	9
BP	GO:0042982	amyloid precursor protein metabolic process	9/809	95/18800	0.0210778155008533	0.0210778155008533	0.0521524300337946	RTN4/FKBP1A/RTN3/ITM2B/ITM2C/CLU/ROCK2/EFNA1/PAWR	9
BP	GO:0014823	response to activity	7/809	65/18800	0.0212858319812076	0.0212858319812076	0.0525554594350961	SOD2/HIF1A/TOMM20/MMP2/CAT/CXCR4/COL4A2	7
BP	GO:0030858	positive regulation of epithelial cell differentiation	7/809	65/18800	0.0212858319812076	0.0212858319812076	0.0525554594350961	CTNNB1/CD24/FOXC1/SFN/SERPINE1/PAX8/BTG1	7
BP	GO:1905330	regulation of morphogenesis of an epithelium	7/809	65/18800	0.0212858319812076	0.0212858319812076	0.0525554594350961	VEGFA/TACSTD2/CTNNB1/MDK/NTN4/MAGED1/PAX8	7
BP	GO:0006821	chloride transport	10/809	111/18800	0.0213571087521113	0.0213571087521113	0.0526942045407802	CLCN3/APOL1/FXYD3/CLDN4/TSPO/PCYOX1/LRRC8A/ATP8B1/ANO6/CLIC4	10
BP	GO:0045668	negative regulation of osteoblast differentiation	6/809	51/18800	0.0216262404573118	0.0216262404573118	0.053282972368657	ID3/TOB1/CRIM1/TWSG1/LRP5/AREG	6
BP	GO:0071622	regulation of granulocyte chemotaxis	6/809	51/18800	0.0216262404573118	0.0216262404573118	0.053282972368657	RAC1/PTK2/THBS1/CXCL8/MDK/RAC2	6
BP	GO:0014706	striated muscle tissue development	18/809	248/18800	0.0216456773791143	0.0216456773791143	0.0532932778615633	FKBP1A/VEGFA/LMNA/ITGB1/PDLIM5/DSP/FHL2/YAP1/FOXC1/PIM1/DSG2/TGFBR3/PRMT1/CXADR/TBX3/SMAD5/OBSL1/AKAP13	18
BP	GO:0031396	regulation of protein ubiquitination	16/809	213/18800	0.022067016566658	0.022067016566658	0.0542923854594055	PTTG1IP/FKBP1A/HSPA1B/SOX4/TSPO/CHP1/NDFIP2/BCL10/CAV1/LAPTM5/BUB3/TNFAIP3/IVNS1ABP/MYCBP2/BIRC3/RASSF5	16
BP	GO:0006911	phagocytosis, engulfment	11/809	128/18800	0.022304615489128	0.022304615489128	0.0547997770437604	RAC1/GSN/CLCN3/THBS1/RAB31/TRBC2/ANO6/RAC2/IGHA1/IGHG1/RHOG	11
BP	GO:0050714	positive regulation of protein secretion	11/809	128/18800	0.022304615489128	0.022304615489128	0.0547997770437604	HIF1A/CD2AP/SOX4/SRI/VPS35/LRRC8A/ADAM9/TCF7L2/TM7SF3/ACSL4/HLA-DRB1	11
BP	GO:0003300	cardiac muscle hypertrophy	9/809	96/18800	0.0224040680243511	0.0224040680243511	0.0549282376899881	ATP2A2/LMNA/PDLIM5/IL6ST/ROCK2/ERRFI1/TNFRSF1A/HDAC2/AKAP13	9
BP	GO:0032091	negative regulation of protein binding	9/809	96/18800	0.0224040680243511	0.0224040680243511	0.0549282376899881	CDKN1A/ATP2A2/ID1/PTPRF/CSNK1E/RALB/CAV1/SLPI/B2M	9
BP	GO:1903321	negative regulation of protein modification by small protein conjugation or removal	9/809	96/18800	0.0224040680243511	0.0224040680243511	0.0549282376899881	HSPA1B/SOX4/CTNNB1/TSPO/CHP1/CAV1/BUB3/TNFAIP3/IVNS1ABP	9
BP	GO:0035886	vascular associated smooth muscle cell differentiation	5/809	38/18800	0.0225700557309979	0.0225700557309979	0.0551320038242058	HES1/SOD2/VEGFA/ADM/PDCD4	5
BP	GO:0045616	regulation of keratinocyte differentiation	5/809	38/18800	0.0225700557309979	0.0225700557309979	0.0551320038242058	ROCK2/ERRFI1/AQP3/ZFP36L1/FOXC1	5
BP	GO:0046329	negative regulation of JNK cascade	5/809	38/18800	0.0225700557309979	0.0225700557309979	0.0551320038242058	GSTP1/MECOM/PER1/PDCD4/DUSP16	5
BP	GO:1901186	positive regulation of ERBB signaling pathway	5/809	38/18800	0.0225700557309979	0.0225700557309979	0.0551320038242058	RTN4/HBEGF/AGR2/CCDC88A/AREG	5
BP	GO:0009185	ribonucleoside diphosphate metabolic process	10/809	112/18800	0.0225818627896404	0.0225818627896404	0.0551320038242058	APP/PKM/ENO1/HIF1A/ALDOA/AK3/FBP1/HK1/INSR/TJP2	10
BP	GO:0010633	negative regulation of epithelial cell migration	10/809	112/18800	0.0225818627896404	0.0225818627896404	0.0551320038242058	KLF4/JUP/TACSTD2/NR2F2/GADD45A/THBS1/PFN2/DCN/SP100/RGCC	10
BP	GO:0007612	learning	12/809	145/18800	0.0227952693492963	0.0227952693492963	0.055575347243776	APP/ARF4/HIF1A/ITGB1/EIF4A3/PGRMC1/NPTN/BTG2/INSR/PPT1/LGMN/FOS	12
BP	GO:0015748	organophosphate ester transport	12/809	145/18800	0.0227952693492963	0.0227952693492963	0.055575347243776	SCARB2/NPC2/VMP1/PLSCR1/G6PC3/LRRC8A/SLC29A1/ATP8B1/TMEM30B/GLTP/ANO6/LDLR	12
BP	GO:0030073	insulin secretion	14/809	179/18800	0.0228265980626872	0.0228265980626872	0.0556129185715766	PIM3/MIDN/HIF1A/SOX4/SRI/LRRC8A/TCF7L2/LRP5/IL1RN/ALOX5/TM7SF3/ACSL4/SREBF1/HLA-DRB1	14
BP	GO:0032835	glomerulus development	7/809	66/18800	0.0229585246545665	0.0229585246545665	0.0557787448418902	HES1/EGR1/CD24/FOXC1/JAG1/WWTR1/PECAM1	7
BP	GO:0050854	regulation of antigen receptor-mediated signaling pathway	7/809	66/18800	0.0229585246545665	0.0229585246545665	0.0557787448418902	LGALS3/CD81/NECTIN2/PTPRC/BCL10/PAWR/LAPTM5	7
BP	GO:0070265	necrotic cell death	7/809	66/18800	0.0229585246545665	0.0229585246545665	0.0557787448418902	YBX3/ASAH1/TSPO/HEBP2/PPIF/CAV1/BIRC3	7
BP	GO:0071677	positive regulation of mononuclear cell migration	7/809	66/18800	0.0229585246545665	0.0229585246545665	0.0557787448418902	APP/LGALS3/SERPINE1/LGALS9/LGMN/ANO6/WNK1	7
BP	GO:0006096	glycolytic process	8/809	81/18800	0.0230431611981691	0.0230431611981691	0.0557903869983756	APP/PKM/ENO1/HIF1A/ALDOA/FBP1/HK1/INSR	8
BP	GO:0010660	regulation of muscle cell apoptotic process	8/809	81/18800	0.0230431611981691	0.0230431611981691	0.0557903869983756	SOD2/NFE2L2/ZC3H12A/BAG3/MDK/LYPD3/PAX8/PDCD4	8
BP	GO:0030500	regulation of bone mineralization	8/809	81/18800	0.0230431611981691	0.0230431611981691	0.0557903869983756	HIF1A/ATRAID/BMPR2/ALOX5/ANO6/MGP/SRGN/LTF	8
BP	GO:0032272	negative regulation of protein polymerization	8/809	81/18800	0.0230431611981691	0.0230431611981691	0.0557903869983756	SPTBN1/GSN/EPS8/RDX/CAPG/TRIOBP/PFN2/CAPZA1	8
BP	GO:0055013	cardiac muscle cell development	8/809	81/18800	0.0230431611981691	0.0230431611981691	0.0557903869983756	VEGFA/LMNA/PDLIM5/FHL2/CXADR/TBX3/OBSL1/AKAP13	8
BP	GO:0070169	positive regulation of biomineral tissue development	6/809	52/18800	0.023587361573979	0.023587361573979	0.057028922283035	CEBPB/ATRAID/BMPR2/ALOX5/ANO6/LTF	6
BP	GO:1904036	negative regulation of epithelial cell apoptotic process	6/809	52/18800	0.023587361573979	0.023587361573979	0.057028922283035	NFE2L2/YAP1/MDK/TCF7L2/SERPINE1/TNFAIP3	6
BP	GO:0002532	production of molecular mediator involved in inflammatory response	9/809	97/18800	0.0237890061132793	0.0237890061132793	0.0572698698551088	GRN/HIF1A/PLD3/ZC3H12A/SERPINE1/ALOX5/PER1/PDCD4/PBXIP1	9
BP	GO:1902807	negative regulation of cell cycle G1/S phase transition	9/809	97/18800	0.0237890061132793	0.0237890061132793	0.0572698698551088	KLF4/CDKN1A/WEE1/PLK2/CCND1/PKD2/CCL2/ZNF655/RBL2	9
BP	GO:0002526	acute inflammatory response	10/809	113/18800	0.0238566946725496	0.0238566946725496	0.0572698698551088	GSTP1/CEBPB/PLSCR1/IL6ST/PRCP/SELENOS/ANO6/A2M/SERPINA1/IGHG1	10
BP	GO:0009895	negative regulation of catabolic process	22/809	324/18800	0.0239048625144407	0.0239048625144407	0.0572698698551088	CST3/YBX3/ANXA2/SNX3/CHMP4B/TOB1/TIMP3/LAPTM4B/DAP/ATRAID/VPS35/TSPO/EFNA1/TIMP2/RRAGA/FBP1/QSOX1/EGFR/TIMP1/FEZ2/DHX36/MYCBP2	22
BP	GO:0010954	positive regulation of protein processing	4/809	26/18800	0.0239329043353528	0.0239329043353528	0.0572698698551088	ANXA2/ENO1/GSN/MMP14	4
BP	GO:0031954	positive regulation of protein autophosphorylation	4/809	26/18800	0.0239329043353528	0.0239329043353528	0.0572698698551088	VEGFA/RAP2B/TNKS1BP1/CALM1	4
BP	GO:0032515	negative regulation of phosphoprotein phosphatase activity	4/809	26/18800	0.0239329043353528	0.0239329043353528	0.0572698698551088	LGALS3/FKBP1A/PPP1R15A/ROCK2	4
BP	GO:0032682	negative regulation of chemokine production	4/809	26/18800	0.0239329043353528	0.0239329043353528	0.0572698698551088	KLF4/GSTP1/EPHA2/LGALS9	4
BP	GO:0034643	establishment of mitochondrion localization, microtubule-mediated	4/809	26/18800	0.0239329043353528	0.0239329043353528	0.0572698698551088	HIF1A/HSBP1/TRAK1/ARMCX3	4
BP	GO:0047497	mitochondrion transport along microtubule	4/809	26/18800	0.0239329043353528	0.0239329043353528	0.0572698698551088	HIF1A/HSBP1/TRAK1/ARMCX3	4
BP	GO:0050857	positive regulation of antigen receptor-mediated signaling pathway	4/809	26/18800	0.0239329043353528	0.0239329043353528	0.0572698698551088	CD81/NECTIN2/PTPRC/BCL10	4
BP	GO:0051894	positive regulation of focal adhesion assembly	4/809	26/18800	0.0239329043353528	0.0239329043353528	0.0572698698551088	RAC1/VEGFA/SDC4/LIMS1	4
BP	GO:0060561	apoptotic process involved in morphogenesis	4/809	26/18800	0.0239329043353528	0.0239329043353528	0.0572698698551088	FOXC1/TNFRSF1A/LRP5/PAX8	4
BP	GO:0072010	glomerular epithelium development	4/809	26/18800	0.0239329043353528	0.0239329043353528	0.0572698698551088	CD24/FOXC1/JAG1/PECAM1	4
BP	GO:1904385	cellular response to angiotensin	4/809	26/18800	0.0239329043353528	0.0239329043353528	0.0572698698551088	NFE2L2/AHCYL1/ROCK2/CAV1	4
BP	GO:0051170	import into nucleus	13/809	163/18800	0.0239872205809797	0.0239872205809797	0.0573605570144974	PTTG1IP/CDKN1A/LMNA/JUP/IPO7/ZC3H12A/BAG3/CDH1/CHP1/PKIG/RANBP2/HCLS1/STK4	13
BP	GO:0016236	macroautophagy	21/809	306/18800	0.024278505389953	0.024278505389953	0.0579718875924124	CAPNS1/ATP2A2/CHMP4B/HIF1A/CHMP3/VMP1/CAPN1/EI24/LAMP2/VPS35/BAG3/QSOX1/CHMP5/FEZ2/SPTLC2/STX12/PRKACA/RALB/DCN/CALM1/RNF213	21
BP	GO:0002468	dendritic cell antigen processing and presentation	3/809	15/18800	0.0245249555192848	0.0245249555192848	0.0579718875924124	THBS1/HLA-DRA/HLA-DRB1	3
BP	GO:0007567	parturition	3/809	15/18800	0.0245249555192848	0.0245249555192848	0.0579718875924124	MAFF/MMP2/HPGD	3
BP	GO:0010649	regulation of cell communication by electrical coupling	3/809	15/18800	0.0245249555192848	0.0245249555192848	0.0579718875924124	SRI/CAV1/CALM1	3
BP	GO:0010763	positive regulation of fibroblast migration	3/809	15/18800	0.0245249555192848	0.0245249555192848	0.0579718875924124	ITGB1/PTK2/THBS1	3
BP	GO:0032933	SREBP signaling pathway	3/809	15/18800	0.0245249555192848	0.0245249555192848	0.0579718875924124	TMED2/SREBF1/INSIG1	3
BP	GO:0042994	cytoplasmic sequestering of transcription factor	3/809	15/18800	0.0245249555192848	0.0245249555192848	0.0579718875924124	SRI/PKD2/G3BP2	3
BP	GO:0044406	adhesion of symbiont to host	3/809	15/18800	0.0245249555192848	0.0245249555192848	0.0579718875924124	CD81/NECTIN2/LTF	3
BP	GO:0045176	apical protein localization	3/809	15/18800	0.0245249555192848	0.0245249555192848	0.0579718875924124	ARF4/RDX/ATP8B1	3
BP	GO:0045346	regulation of MHC class II biosynthetic process	3/809	15/18800	0.0245249555192848	0.0245249555192848	0.0579718875924124	XBP1/HDAC2/TAF7	3
BP	GO:0060211	regulation of nuclear-transcribed mRNA poly(A) tail shortening	3/809	15/18800	0.0245249555192848	0.0245249555192848	0.0579718875924124	TOB1/BTG2/TNRC6B	3
BP	GO:0070863	positive regulation of protein exit from endoplasmic reticulum	3/809	15/18800	0.0245249555192848	0.0245249555192848	0.0579718875924124	CD81/BCAP31/TMEM30B	3
BP	GO:0086069	bundle of His cell to Purkinje myocyte communication	3/809	15/18800	0.0245249555192848	0.0245249555192848	0.0579718875924124	JUP/DSP/DSG2	3
BP	GO:0099638	endosome to plasma membrane protein transport	3/809	15/18800	0.0245249555192848	0.0245249555192848	0.0579718875924124	RAB11A/ATP6AP1/VPS35	3
BP	GO:2000345	regulation of hepatocyte proliferation	3/809	15/18800	0.0245249555192848	0.0245249555192848	0.0579718875924124	XBP1/MDK/TNFAIP3	3
BP	GO:2000767	positive regulation of cytoplasmic translation	3/809	15/18800	0.0245249555192848	0.0245249555192848	0.0579718875924124	YBX3/PKM/DHX36	3
BP	GO:2001028	positive regulation of endothelial cell chemotaxis	3/809	15/18800	0.0245249555192848	0.0245249555192848	0.0579718875924124	VEGFA/HSPB1/LGMN	3
BP	GO:0006757	ATP generation from ADP	8/809	82/18800	0.0246078564196795	0.0246078564196795	0.0581285188832542	APP/PKM/ENO1/HIF1A/ALDOA/FBP1/HK1/INSR	8
BP	GO:0035303	regulation of dephosphorylation	11/809	130/18800	0.0246867797243869	0.0246867797243869	0.0581960166603493	LGALS3/YWHAE/FKBP1A/HSP90B1/PPP1R15A/ROCK2/CAMTA1/CHP1/PTPRC/SWAP70/CALM1	11
BP	GO:0048565	digestive tract development	11/809	130/18800	0.0246867797243869	0.0246867797243869	0.0581960166603493	HES1/HIF1A/IL6ST/KLF5/CTNNB1/YAP1/AGR2/EGFR/CXCL8/HMGCS2/COL3A1	11
BP	GO:0051926	negative regulation of calcium ion transport	7/809	67/18800	0.0247197180740465	0.0247197180740465	0.0581960166603493	YWHAE/HES1/SRI/GSTO1/SPINK1/PKD2/CALM1	7
BP	GO:0055002	striated muscle cell development	7/809	67/18800	0.0247197180740465	0.0247197180740465	0.0581960166603493	ITGB1/KRT19/SDC1/CSRP1/OBSL1/ACTG1/AKAP13	7
BP	GO:1902305	regulation of sodium ion transmembrane transport	7/809	67/18800	0.0247197180740465	0.0247197180740465	0.0581960166603493	ATP1B1/FXYD3/CHP1/NEDD4L/YWHAH/FXYD5/WNK1	7
BP	GO:0009595	detection of biotic stimulus	5/809	39/18800	0.0250012061771846	0.0250012061771846	0.0586216907821093	TSPO/YAP1/HLA-DRB1/HLA-B/HLA-A	5
BP	GO:0014912	negative regulation of smooth muscle cell migration	5/809	39/18800	0.0250012061771846	0.0250012061771846	0.0586216907821093	NFE2L2/TRIB1/APEX1/IGFBP3/SERPINE1	5
BP	GO:0042307	positive regulation of protein import into nucleus	5/809	39/18800	0.0250012061771846	0.0250012061771846	0.0586216907821093	JUP/ZC3H12A/BAG3/CDH1/HCLS1	5
BP	GO:0086091	regulation of heart rate by cardiac conduction	5/809	39/18800	0.0250012061771846	0.0250012061771846	0.0586216907821093	YWHAE/JUP/DSP/DSG2/CAV1	5
BP	GO:1901020	negative regulation of calcium ion transmembrane transporter activity	5/809	39/18800	0.0250012061771846	0.0250012061771846	0.0586216907821093	YWHAE/SRI/GSTO1/PKD2/CALM1	5
BP	GO:2000516	positive regulation of CD4-positive, alpha-beta T cell activation	5/809	39/18800	0.0250012061771846	0.0250012061771846	0.0586216907821093	CD81/NFKBIZ/LGALS9/HLA-DRA/HLA-DRB1	5
BP	GO:0001764	neuron migration	13/809	164/18800	0.0250686541787053	0.0250686541787053	0.0587404166889922	RAC1/YWHAE/VEGFA/NR2F2/CTNNB1/PLXNB2/ZMIZ1/ITGA3/MDK/CRK/CXCR4/ADGRG1/COL3A1	13
BP	GO:0043254	regulation of protein-containing complex assembly	26/809	401/18800	0.0252067175544414	0.0252067175544414	0.058969344193927	RAC1/LGALS3/HES1/VEGFA/SPTBN1/GSN/HSPA1B/CDC42EP4/VPS35/CTTN/EPS8/NCKAP1/CLU/RDX/CAPG/TRIOBP/PFN2/CAMSAP2/CYFIP1/ARPC1A/RALB/LCP1/CAPZA1/HCLS1/ATF7IP/COTL1	26
BP	GO:0002718	regulation of cytokine production involved in immune response	9/809	98/18800	0.0252338689639725	0.0252338689639725	0.058969344193927	CD81/HK1/BCL10/BST2/LAPTM5/DHX36/B2M/HLA-A/HLA-F	9
BP	GO:0036473	cell death in response to oxidative stress	9/809	98/18800	0.0252338689639725	0.0252338689639725	0.058969344193927	SOD2/NFE2L2/NCOA7/GPX1/TXN/HIF1A/HSPB1/CTNNB1/PAWR	9
BP	GO:0042632	cholesterol homeostasis	9/809	98/18800	0.0252338689639725	0.0252338689639725	0.058969344193927	NPC2/LIMA1/XBP1/CD24/TMEM97/LRP5/CAV1/LDLR/INSIG1	9
BP	GO:0031349	positive regulation of defense response	20/809	289/18800	0.0253902309024172	0.0253902309024172	0.0592950860998613	APP/GRN/CD81/NFKBIZ/CEBPB/MGST2/PLSCR1/IL6ST/CAMK2N1/CTSC/TNFRSF1A/NECTIN2/MDK/SERPINE1/LDLR/LGALS1/PDCD4/ETS1/HMGB2/HLA-F	20
BP	GO:0071385	cellular response to glucocorticoid stimulus	6/809	53/18800	0.0256641794800101	0.0256641794800101	0.0598149023518512	ERRFI1/ZFP36L1/HMGCS2/KLF9/NR3C1/ZFP36L2	6
BP	GO:0110151	positive regulation of biomineralization	6/809	53/18800	0.0256641794800101	0.0256641794800101	0.0598149023518512	CEBPB/ATRAID/BMPR2/ALOX5/ANO6/LTF	6
BP	GO:1902743	regulation of lamellipodium organization	6/809	53/18800	0.0256641794800101	0.0256641794800101	0.0598149023518512	RAC1/NCKAP1/EPHA2/CYFIP1/RAC2/CD44	6
BP	GO:0030641	regulation of cellular pH	8/809	83/18800	0.0262453823884596	0.0262453823884596	0.0610473222701643	GRN/ATP6AP2/ATP6AP1/CLCN3/CHP1/TMEM165/PPT1/CLIC4	8
BP	GO:0042509	regulation of tyrosine phosphorylation of STAT protein	8/809	83/18800	0.0262453823884596	0.0262453823884596	0.0610473222701643	HES1/SOCS3/IL6ST/TNFRSF1A/HDAC2/FGFR3/CAV1/HCLS1	8
BP	GO:0048678	response to axon injury	8/809	83/18800	0.0262453823884596	0.0262453823884596	0.0610473222701643	KLF4/GRN/SOD2/CTNNA1/MMP2/JUN/TSPO/PTPRF	8
BP	GO:0050864	regulation of B cell activation	15/809	200/18800	0.0263962620941148	0.0263962620941148	0.0613574212209736	CDKN1A/CD81/AHR/XBP1/TNFRSF21/ZFP36L1/MMP14/PTPRC/PAWR/TRBC2/LAPTM5/IGHA1/TNFAIP3/IGHG1/ZFP36L2	15
BP	GO:0021782	glial cell development	10/809	115/18800	0.0265606480159584	0.0265606480159584	0.0616004144674109	APP/GRN/NDRG1/SOX4/CLU/ADGRG6/MDK/ID4/LDLR/VIM	10
BP	GO:0033559	unsaturated fatty acid metabolic process	10/809	115/18800	0.0265606480159584	0.0265606480159584	0.0616004144674109	GSTP1/GPX1/PTGR1/TNFRSF1A/AKR1B1/ABHD12/AKR1C2/ALOX5/HPGD/ELOVL5	10
BP	GO:0042130	negative regulation of T cell proliferation	7/809	68/18800	0.0265713267165619	0.0265713267165619	0.0616004144674109	SDC4/CEBPB/TNFRSF21/TWSG1/PAWR/LGALS9/HLA-DRB1	7
BP	GO:0045109	intermediate filament organization	7/809	68/18800	0.0265713267165619	0.0265713267165619	0.0616004144674109	KRT8/DSP/KRT19/KRT7/KRT17/KRT5/VIM	7
BP	GO:0014897	striated muscle hypertrophy	9/809	99/18800	0.0267398645234522	0.0267398645234522	0.0618270300974174	ATP2A2/LMNA/PDLIM5/IL6ST/ROCK2/ERRFI1/TNFRSF1A/HDAC2/AKAP13	9
BP	GO:0050764	regulation of phagocytosis	9/809	99/18800	0.0267398645234522	0.0267398645234522	0.0618270300974174	SNX3/PLSCR1/PTPRC/ITGAV/TGM2/RAB31/ANO6/CCL2/IL2RG	9
BP	GO:0055092	sterol homeostasis	9/809	99/18800	0.0267398645234522	0.0267398645234522	0.0618270300974174	NPC2/LIMA1/XBP1/CD24/TMEM97/LRP5/CAV1/LDLR/INSIG1	9
BP	GO:1990830	cellular response to leukemia inhibitory factor	9/809	99/18800	0.0267398645234522	0.0267398645234522	0.0618270300974174	KLF4/SOCS3/KLF5/EPS8/KDM5B/RARG/SPOCK2/CACYBP/SRSF7	9
BP	GO:0008217	regulation of blood pressure	14/809	183/18800	0.0269589198706377	0.0269589198706377	0.0622922967492666	SOD2/EMP2/ATP6AP2/ATP1A1/NR2F2/PRCP/BMPR2/SGK1/ADM/SCPEP1/LRP5/COL1A2/LNPEP/WNK1	14
BP	GO:0002418	immune response to tumor cell	4/809	27/18800	0.0271655208699978	0.0271655208699978	0.0623572610606008	AHR/NECTIN2/HLA-DRB1/HLA-A	4
BP	GO:0007263	nitric oxide mediated signal transduction	4/809	27/18800	0.0271655208699978	0.0271655208699978	0.0623572610606008	VEGFA/THBS1/EGFR/SPINK1	4
BP	GO:0010561	negative regulation of glycoprotein biosynthetic process	4/809	27/18800	0.0271655208699978	0.0271655208699978	0.0623572610606008	TMEM59/HBEGF/ITM2B/ITM2C	4
BP	GO:0010758	regulation of macrophage chemotaxis	4/809	27/18800	0.0271655208699978	0.0271655208699978	0.0623572610606008	PTK2/THBS1/MDK/MTUS1	4
BP	GO:0045686	negative regulation of glial cell differentiation	4/809	27/18800	0.0271655208699978	0.0271655208699978	0.0623572610606008	HES1/CTNNB1/ID4/LDLR	4
BP	GO:0070861	regulation of protein exit from endoplasmic reticulum	4/809	27/18800	0.0271655208699978	0.0271655208699978	0.0623572610606008	CD81/BCAP31/TMEM30B/INSIG1	4
BP	GO:0071624	positive regulation of granulocyte chemotaxis	4/809	27/18800	0.0271655208699978	0.0271655208699978	0.0623572610606008	RAC1/CXCL8/MDK/RAC2	4
BP	GO:0097205	renal filtration	4/809	27/18800	0.0271655208699978	0.0271655208699978	0.0623572610606008	EMP2/ITGA3/IGHA1/JCHAIN	4
BP	GO:1903020	positive regulation of glycoprotein metabolic process	4/809	27/18800	0.0271655208699978	0.0271655208699978	0.0623572610606008	CTNNB1/CHP1/TCF7L2/PAWR	4
BP	GO:1904376	negative regulation of protein localization to cell periphery	4/809	27/18800	0.0271655208699978	0.0271655208699978	0.0623572610606008	TMEM59/TMBIM1/BCL2L1/LYPLA1	4
BP	GO:0000413	protein peptidyl-prolyl isomerization	5/809	40/18800	0.0275941087393764	0.0275941087393764	0.0631336620866441	FKBP1A/PPIF/FKBP9/RANBP2/NKTR	5
BP	GO:0001953	negative regulation of cell-matrix adhesion	5/809	40/18800	0.0275941087393764	0.0275941087393764	0.0631336620866441	THBS1/JAG1/MMP14/SERPINE1/PHLDB2	5
BP	GO:0030866	cortical actin cytoskeleton organization	5/809	40/18800	0.0275941087393764	0.0275941087393764	0.0631336620866441	NCKAP1/ROCK2/EPB41L1/RAB13/LCP1	5
BP	GO:0046633	alpha-beta T cell proliferation	5/809	40/18800	0.0275941087393764	0.0275941087393764	0.0631336620866441	CD81/PTPRC/TWSG1/LGALS9/HLA-A	5
BP	GO:0072210	metanephric nephron development	5/809	40/18800	0.0275941087393764	0.0275941087393764	0.0631336620866441	HES1/EGR1/CTNNB1/PKD2/PAX8	5
BP	GO:0045661	regulation of myoblast differentiation	6/809	54/18800	0.0278591087651499	0.0278591087651499	0.0636565915056503	ID3/LRRC8A/ZFP36L1/IGFBP3/TBX3/BTG1	6
BP	GO:0086002	cardiac muscle cell action potential involved in contraction	6/809	54/18800	0.0278591087651499	0.0278591087651499	0.0636565915056503	JUP/ATP1A1/DSP/DSG2/NEDD4L/CAV1	6
BP	GO:0006816	calcium ion transport	27/809	424/18800	0.027938840394105	0.027938840394105	0.0636725087854162	LGALS3/YWHAE/ANXA2/HES1/ATP2A2/FKBP1A/VMP1/ATP1B1/SRI/CTNNB1/GSTO1/TSPO/SPINK1/PTPRC/TSPAN13/TMEM165/ITGAV/PRKACA/PKD2/ATP2C1/CXCR4/ANO6/CAV1/CCL2/DIAPH1/CALM1/SARAF	27
BP	GO:0010921	regulation of phosphatase activity	8/809	84/18800	0.0279572000762239	0.0279572000762239	0.0636725087854162	LGALS3/FKBP1A/HSP90B1/PPP1R15A/ROCK2/CHP1/PTPRC/CALM1	8
BP	GO:0031397	negative regulation of protein ubiquitination	8/809	84/18800	0.0279572000762239	0.0279572000762239	0.0636725087854162	HSPA1B/SOX4/TSPO/CHP1/CAV1/BUB3/TNFAIP3/IVNS1ABP	8
BP	GO:0035050	embryonic heart tube development	8/809	84/18800	0.0279572000762239	0.0279572000762239	0.0636725087854162	HES1/HIF1A/TMED2/CTNNB1/YAP1/FOXC1/TBX3/PKD2	8
BP	GO:0071277	cellular response to calcium ion	8/809	84/18800	0.0279572000762239	0.0279572000762239	0.0636725087854162	JUN/CPNE3/PPIF/PKD2/LGMN/FOS/FOSB/CLIC4	8
BP	GO:0043406	positive regulation of MAP kinase activity	10/809	116/18800	0.0279917448972494	0.0279917448972494	0.0637096528811732	VEGFA/THBS1/CD24/EGFR/INSR/ADAM9/PTPRC/MAGED1/PTPN1/AKAP13	10
BP	GO:0002367	cytokine production involved in immune response	9/809	100/18800	0.0283081674610715	0.0283081674610715	0.0643041597449157	CD81/HK1/BCL10/BST2/LAPTM5/DHX36/B2M/HLA-A/HLA-F	9
BP	GO:0019080	viral gene expression	9/809	100/18800	0.0283081674610715	0.0283081674610715	0.0643041597449157	CANX/IFITM3/GALNT1/TRIM8/JUN/MGAT1/PRMT1/ST3GAL1/CHD1	9
BP	GO:1990823	response to leukemia inhibitory factor	9/809	100/18800	0.0283081674610715	0.0283081674610715	0.0643041597449157	KLF4/SOCS3/KLF5/EPS8/KDM5B/RARG/SPOCK2/CACYBP/SRSF7	9
BP	GO:0022900	electron transport chain	13/809	167/18800	0.0285286302360983	0.0285286302360983	0.0647628492552309	SOD2/UQCRQ/ASPH/CYB5A/COX6A1/UQCRHL/DHRS3/GPX2/ALDH2/AKR1B1/NDUFB5/DHRS2/NDUFS4	13
BP	GO:0043010	camera-type eye development	22/809	330/18800	0.0286009166767097	0.0286009166767097	0.0648847863636361	KLF4/VEGFA/HIF1A/RCN1/BMPR2/JUN/CTNNB1/EPHA2/FOXC1/EGFR/JAG1/KDM5B/TWSG1/HDAC2/RARG/LRP5/IMPDH2/OBSL1/CDKN1C/CLIC4/VIM/HIPK1	22
BP	GO:0030072	peptide hormone secretion	16/809	220/18800	0.0287114244668494	0.0287114244668494	0.0650932188978265	PIM3/MIDN/HIF1A/SOX4/SRI/LRRC8A/SPINK1/TCF7L2/LRP5/IL1RN/ALOX5/TM7SF3/ACSL4/SREBF1/PAX8/HLA-DRB1	16
BP	GO:0010976	positive regulation of neuron projection development	12/809	150/18800	0.0287353488439391	0.0287353488439391	0.0651052104669492	SCARB2/GRN/NFE2L2/SNX3/PLXNB2/ITGA6/NPTN/CAPRIN1/CYFIP1/ITGA3/MDK/DHX36	12
BP	GO:0030033	microvillus assembly	3/809	16/18800	0.0292402151239688	0.0292402151239688	0.065737501860362	KLF5/ATP8B1/FXYD5	3
BP	GO:0042448	progesterone metabolic process	3/809	16/18800	0.0292402151239688	0.0292402151239688	0.065737501860362	EGR1/ADM/AKR1C2	3
BP	GO:0043508	negative regulation of JUN kinase activity	3/809	16/18800	0.0292402151239688	0.0292402151239688	0.065737501860362	GSTP1/PDCD4/DUSP16	3
BP	GO:0045342	MHC class II biosynthetic process	3/809	16/18800	0.0292402151239688	0.0292402151239688	0.065737501860362	XBP1/HDAC2/TAF7	3
BP	GO:0050862	positive regulation of T cell receptor signaling pathway	3/809	16/18800	0.0292402151239688	0.0292402151239688	0.065737501860362	CD81/NECTIN2/BCL10	3
BP	GO:0051014	actin filament severing	3/809	16/18800	0.0292402151239688	0.0292402151239688	0.065737501860362	DSTN/GSN/CAPG	3
BP	GO:0061684	chaperone-mediated autophagy	3/809	16/18800	0.0292402151239688	0.0292402151239688	0.065737501860362	LAMP2/CLU/BAG3	3
BP	GO:0071501	cellular response to sterol depletion	3/809	16/18800	0.0292402151239688	0.0292402151239688	0.065737501860362	TMED2/SREBF1/INSIG1	3
BP	GO:1901163	regulation of trophoblast cell migration	3/809	16/18800	0.0292402151239688	0.0292402151239688	0.065737501860362	VEGFA/TIMP1/ARHGDIB	3
BP	GO:1901741	positive regulation of myoblast fusion	3/809	16/18800	0.0292402151239688	0.0292402151239688	0.065737501860362	GDF15/FLOT1/CD53	3
BP	GO:1905906	regulation of amyloid fibril formation	3/809	16/18800	0.0292402151239688	0.0292402151239688	0.065737501860362	APP/CLU/LDLR	3
BP	GO:2000651	positive regulation of sodium ion transmembrane transporter activity	3/809	16/18800	0.0292402151239688	0.0292402151239688	0.065737501860362	ATP1B1/CHP1/WNK1	3
BP	GO:0048562	embryonic organ morphogenesis	20/809	294/18800	0.0297219725676581	0.0297219725676581	0.0667428667867188	HES1/HIF1A/TMED2/EIF4A3/MYO6/CTNNB1/EFNA1/EPHA2/YAP1/TRIOBP/MMP14/SLC39A1/HOXB2/TBX3/HOXB8/RARG/PKD2/PAX8/INSIG1/HIPK1	20
BP	GO:0007032	endosome organization	8/809	85/18800	0.0297447156997816	0.0297447156997816	0.0667428667867188	SCARB2/SNX3/CHMP4B/CHMP3/RAB11A/LAPTM4B/CLCN3/CHMP5	8
BP	GO:0010657	muscle cell apoptotic process	8/809	85/18800	0.0297447156997816	0.0297447156997816	0.0667428667867188	SOD2/NFE2L2/ZC3H12A/BAG3/MDK/LYPD3/PAX8/PDCD4	8
BP	GO:0000041	transition metal ion transport	9/809	101/18800	0.0299399172043515	0.0299399172043515	0.0670946863382347	SLC39A6/SLC39A7/SLC39A1/TMEM165/ATP2C1/SLC25A37/LTF/LCN2/B2M	9
BP	GO:0014896	muscle hypertrophy	9/809	101/18800	0.0299399172043515	0.0299399172043515	0.0670946863382347	ATP2A2/LMNA/PDLIM5/IL6ST/ROCK2/ERRFI1/TNFRSF1A/HDAC2/AKAP13	9
BP	GO:1903052	positive regulation of proteolysis involved in cellular protein catabolic process	11/809	134/18800	0.0299966952101779	0.0299966952101779	0.0671788336049801	NFE2L2/TRIB1/HSPA1B/BCAP31/CTSC/PTK2/CLU/CSNK1E/CAV1/LAPTM5/RNF19A	11
BP	GO:0002763	positive regulation of myeloid leukocyte differentiation	6/809	55/18800	0.0301743948265203	0.0301743948265203	0.0673608988930357	TRIB1/KLF10/ZFP36L1/FOS/HLA-DRB1/HCLS1	6
BP	GO:0045010	actin nucleation	6/809	55/18800	0.0301743948265203	0.0301743948265203	0.0673608988930357	GSN/NCKAP1/WASL/CYFIP1/ARPC1A/JMY	6
BP	GO:0048008	platelet-derived growth factor receptor signaling pathway	6/809	55/18800	0.0301743948265203	0.0301743948265203	0.0673608988930357	VEGFA/ZFAND5/PLEKHA1/PTPN12/SGPL1/PTPN1	6
BP	GO:0061098	positive regulation of protein tyrosine kinase activity	6/809	55/18800	0.0301743948265203	0.0301743948265203	0.0673608988930357	HBEGF/EFNA1/NEDD9/CD24/AREG/PTPN1	6
BP	GO:1902991	regulation of amyloid precursor protein catabolic process	6/809	55/18800	0.0301743948265203	0.0301743948265203	0.0673608988930357	RTN4/FKBP1A/RTN3/CLU/ROCK2/EFNA1	6
BP	GO:0006458	'de novo' protein folding	5/809	41/18800	0.0303516400356755	0.0303516400356755	0.0674978011178981	FKBP1A/HSPA1B/BAG1/DNAJB4/HSPH1	5
BP	GO:0010591	regulation of lamellipodium assembly	5/809	41/18800	0.0303516400356755	0.0303516400356755	0.0674978011178981	RAC1/NCKAP1/EPHA2/CYFIP1/RAC2	5
BP	GO:0014014	negative regulation of gliogenesis	5/809	41/18800	0.0303516400356755	0.0303516400356755	0.0674978011178981	HES1/CTNNB1/TSPO/ID4/LDLR	5
BP	GO:0045429	positive regulation of nitric oxide biosynthetic process	5/809	41/18800	0.0303516400356755	0.0303516400356755	0.0674978011178981	KLF4/SOD2/CLU/INSR/PKD2	5
BP	GO:0050892	intestinal absorption	5/809	41/18800	0.0303516400356755	0.0303516400356755	0.0674978011178981	LIMA1/F11R/UGCG/TJP2/LDLR	5
BP	GO:1905314	semi-lunar valve development	5/809	41/18800	0.0303516400356755	0.0303516400356755	0.0674978011178981	BMPR2/ROCK2/EFNA1/JAG1/TNFRSF1A	5
BP	GO:0002831	regulation of response to biotic stimulus	23/809	351/18800	0.0304418865739298	0.0304418865739298	0.067655431591585	GRN/NFE2L2/TRIB1/AHR/PLSCR1/CFH/SERPING1/ZC3H12A/TSPAN6/NECTIN2/HTRA1/LGALS9/CRK/A2M/HLA-DRB1/LTF/PTPN1/TNFAIP3/HLA-B/HLA-A/BIRC3/HMGB2/HLA-F	23
BP	GO:0000289	nuclear-transcribed mRNA poly(A) tail shortening	4/809	28/18800	0.0306462703842637	0.0306462703842637	0.0677219424117789	TOB1/BTG2/TNRC6B/CNOT6L	4
BP	GO:0001958	endochondral ossification	4/809	28/18800	0.0306462703842637	0.0306462703842637	0.0677219424117789	FOXC1/MMP14/FGFR3/COL1A1	4
BP	GO:0010592	positive regulation of lamellipodium assembly	4/809	28/18800	0.0306462703842637	0.0306462703842637	0.0677219424117789	RAC1/NCKAP1/CYFIP1/RAC2	4
BP	GO:0010971	positive regulation of G2/M transition of mitotic cell cycle	4/809	28/18800	0.0306462703842637	0.0306462703842637	0.0677219424117789	APP/RAB11A/PBX1/CCND1	4
BP	GO:0033688	regulation of osteoblast proliferation	4/809	28/18800	0.0306462703842637	0.0306462703842637	0.0677219424117789	ATRAID/ITGAV/LRP5/LTF	4
BP	GO:0034123	positive regulation of toll-like receptor signaling pathway	4/809	28/18800	0.0306462703842637	0.0306462703842637	0.0677219424117789	RTN4/FLOT1/CAV1/LTF	4
BP	GO:0036075	replacement ossification	4/809	28/18800	0.0306462703842637	0.0306462703842637	0.0677219424117789	FOXC1/MMP14/FGFR3/COL1A1	4
BP	GO:1903672	positive regulation of sprouting angiogenesis	4/809	28/18800	0.0306462703842637	0.0306462703842637	0.0677219424117789	KLF4/PKM/VEGFA/TJP1	4
BP	GO:2000765	regulation of cytoplasmic translation	4/809	28/18800	0.0306462703842637	0.0306462703842637	0.0677219424117789	YBX3/PKM/ZNF385A/DHX36	4
BP	GO:0030433	ubiquitin-dependent ERAD pathway	8/809	86/18800	0.0316092780382561	0.0316092780382561	0.0697771139327808	CANX/NFE2L2/HSP90B1/BCAP31/CCDC47/SELENOS/MAN1A1/CAV1	8
BP	GO:0015914	phospholipid transport	9/809	102/18800	0.0316362160427986	0.0316362160427986	0.0697771139327808	SCARB2/NPC2/VMP1/PLSCR1/ATP8B1/TMEM30B/GLTP/ANO6/LDLR	9
BP	GO:0035710	CD4-positive, alpha-beta T cell activation	9/809	102/18800	0.0316362160427986	0.0316362160427986	0.0697771139327808	CD81/NFKBIZ/ZC3H12A/CTSL/TWSG1/LGALS9/HLA-DRA/RUNX3/HLA-DRB1	9
BP	GO:0003229	ventricular cardiac muscle tissue development	6/809	56/18800	0.032612108817687	0.032612108817687	0.0717952744814092	FKBP1A/DSP/FOXC1/DSG2/TGFBR3/TBX3	6
BP	GO:0045806	negative regulation of endocytosis	6/809	56/18800	0.032612108817687	0.032612108817687	0.0717952744814092	RAC1/LGALS3/ANXA2/PROM2/ITGAV/CAV1	6
BP	GO:0051928	positive regulation of calcium ion transport	10/809	119/18800	0.0326128790514904	0.0326128790514904	0.0717952744814092	LGALS3/VMP1/ATP1B1/SRI/GSTO1/TSPO/PKD2/CAV1/CCL2/CALM1	10
BP	GO:0060411	cardiac septum morphogenesis	7/809	71/18800	0.0326864274155747	0.0326864274155747	0.0719118736525869	HES1/SOX4/BMPR2/DHRS3/JAG1/TGFBR3/TBX3	7
BP	GO:0030501	positive regulation of bone mineralization	5/809	42/18800	0.0332763197230142	0.0332763197230142	0.0729340983693352	ATRAID/BMPR2/ALOX5/ANO6/LTF	5
BP	GO:0034314	Arp2/3 complex-mediated actin nucleation	5/809	42/18800	0.0332763197230142	0.0332763197230142	0.0729340983693352	NCKAP1/WASL/CYFIP1/ARPC1A/JMY	5
BP	GO:0042417	dopamine metabolic process	5/809	42/18800	0.0332763197230142	0.0332763197230142	0.0729340983693352	COMT/VPS35/MAOA/ALDH2/PNKD	5
BP	GO:0060412	ventricular septum morphogenesis	5/809	42/18800	0.0332763197230142	0.0332763197230142	0.0729340983693352	HES1/SOX4/BMPR2/TGFBR3/TBX3	5
BP	GO:0070296	sarcoplasmic reticulum calcium ion transport	5/809	42/18800	0.0332763197230142	0.0332763197230142	0.0729340983693352	ATP2A2/SRI/GSTO1/PRKACA/CALM1	5
BP	GO:1904591	positive regulation of protein import	5/809	42/18800	0.0332763197230142	0.0332763197230142	0.0729340983693352	JUP/ZC3H12A/BAG3/CDH1/HCLS1	5
BP	GO:0007260	tyrosine phosphorylation of STAT protein	8/809	87/18800	0.0335521758921218	0.0335521758921218	0.0734465583603432	HES1/SOCS3/IL6ST/TNFRSF1A/HDAC2/FGFR3/CAV1/HCLS1	8
BP	GO:0045069	regulation of viral genome replication	8/809	87/18800	0.0335521758921218	0.0335521758921218	0.0734465583603432	IFITM3/HACD3/PLSCR1/CXCL8/BST2/SLPI/LTF/ZC3HAV1	8
BP	GO:0005996	monosaccharide metabolic process	18/809	261/18800	0.0336703723879198	0.0336703723879198	0.073659141123492	ATF3/ENO1/MIDN/ALDOA/IGFBP4/GSTO1/G6PC3/SLC2A1/FBP1/SELENOS/PHLDA2/HK1/INSR/PMAIP1/AKR1B1/LRP5/RANBP2/SLC2A3	18
BP	GO:0001678	cellular glucose homeostasis	12/809	154/18800	0.0342372462550315	0.0342372462550315	0.0739995296328291	PIM3/GPX1/HIF1A/XBP1/SOX4/SRI/LRRC8A/SLC29A1/HK1/PRKACA/LRP5/HLA-DRB1	12
BP	GO:0051092	positive regulation of NF-kappaB transcription factor activity	12/809	154/18800	0.0342372462550315	0.0342372462550315	0.0739995296328291	APP/HSPA1B/PRDX3/TRIM8/CLU/CAT/FLOT1/BCL10/LGALS9/CAV1/LTF/TRIM22	12
BP	GO:0097530	granulocyte migration	12/809	154/18800	0.0342372462550315	0.0342372462550315	0.0739995296328291	RAC1/LGALS3/PTK2/THBS1/CXCL8/CXADR/MDK/CXCL2/CCL2/RAC2/PECAM1/RHOG	12
BP	GO:0002702	positive regulation of production of molecular mediator of immune response	10/809	120/18800	0.0342655456540288	0.0342655456540288	0.0739995296328291	CD81/XBP1/HK1/PTPRC/BCL10/LAPTM5/DHX36/B2M/HLA-A/HLA-F	10
BP	GO:0002790	peptide secretion	16/809	225/18800	0.0342948232652254	0.0342948232652254	0.0739995296328291	PIM3/MIDN/HIF1A/SOX4/SRI/LRRC8A/SPINK1/TCF7L2/LRP5/IL1RN/ALOX5/TM7SF3/ACSL4/SREBF1/PAX8/HLA-DRB1	16
BP	GO:0001773	myeloid dendritic cell activation	4/809	29/18800	0.0343775329937647	0.0343775329937647	0.0739995296328291	LTBR/ITGB6/DHRS2/CD2	4
BP	GO:0008209	androgen metabolic process	4/809	29/18800	0.0343775329937647	0.0343775329937647	0.0739995296328291	HSD17B4/ADM/PLEKHA1/SGPL1	4
BP	GO:0010464	regulation of mesenchymal cell proliferation	4/809	29/18800	0.0343775329937647	0.0343775329937647	0.0739995296328291	LMNA/CTNNB1/NFIB/LRP5	4
BP	GO:0033561	regulation of water loss via skin	4/809	29/18800	0.0343775329937647	0.0343775329937647	0.0739995296328291	UGCG/CLDN4/CLDN1/SFN	4
BP	GO:0051481	negative regulation of cytosolic calcium ion concentration	4/809	29/18800	0.0343775329937647	0.0343775329937647	0.0739995296328291	SRI/GSTO1/PKD2/CALM1	4
BP	GO:0061437	renal system vasculature development	4/809	29/18800	0.0343775329937647	0.0343775329937647	0.0739995296328291	HES1/EGR1/PKD2/PECAM1	4
BP	GO:0061440	kidney vasculature development	4/809	29/18800	0.0343775329937647	0.0343775329937647	0.0739995296328291	HES1/EGR1/PKD2/PECAM1	4
BP	GO:0090169	regulation of spindle assembly	4/809	29/18800	0.0343775329937647	0.0343775329937647	0.0739995296328291	CHMP4B/CHMP3/HSPA1B/CHMP5	4
BP	GO:0006978	DNA damage response, signal transduction by p53 class mediator resulting in transcription of p21 class mediator	3/809	17/18800	0.0343978530634314	0.0343978530634314	0.0739995296328291	CDKN1A/ZNF385A/SP100	3
BP	GO:0009404	toxin metabolic process	3/809	17/18800	0.0343978530634314	0.0343978530634314	0.0739995296328291	NFE2L2/ARL1/PAM	3
BP	GO:0016045	detection of bacterium	3/809	17/18800	0.0343978530634314	0.0343978530634314	0.0739995296328291	HLA-DRB1/HLA-B/HLA-A	3
BP	GO:0021542	dentate gyrus development	3/809	17/18800	0.0343978530634314	0.0343978530634314	0.0739995296328291	BTG2/MDK/EMX2	3
BP	GO:0033194	response to hydroperoxide	3/809	17/18800	0.0343978530634314	0.0343978530634314	0.0739995296328291	GPX1/MGST1/GPX3	3
BP	GO:0038065	collagen-activated signaling pathway	3/809	17/18800	0.0343978530634314	0.0343978530634314	0.0739995296328291	DDR1/COL1A1/COL4A2	3
BP	GO:0043117	positive regulation of vascular permeability	3/809	17/18800	0.0343978530634314	0.0343978530634314	0.0739995296328291	VEGFA/TJP1/TJP2	3
BP	GO:0051412	response to corticosterone	3/809	17/18800	0.0343978530634314	0.0343978530634314	0.0739995296328291	CCND1/FOS/FOSB	3
BP	GO:0051895	negative regulation of focal adhesion assembly	3/809	17/18800	0.0343978530634314	0.0343978530634314	0.0739995296328291	THBS1/MMP14/PHLDB2	3
BP	GO:0055119	relaxation of cardiac muscle	3/809	17/18800	0.0343978530634314	0.0343978530634314	0.0739995296328291	GSN/ATP1A1/ATP1B1	3
BP	GO:0061450	trophoblast cell migration	3/809	17/18800	0.0343978530634314	0.0343978530634314	0.0739995296328291	VEGFA/TIMP1/ARHGDIB	3
BP	GO:0061952	midbody abscission	3/809	17/18800	0.0343978530634314	0.0343978530634314	0.0739995296328291	CHMP4B/CHMP3/CHMP5	3
BP	GO:0150118	negative regulation of cell-substrate junction organization	3/809	17/18800	0.0343978530634314	0.0343978530634314	0.0739995296328291	THBS1/MMP14/PHLDB2	3
BP	GO:2000811	negative regulation of anoikis	3/809	17/18800	0.0343978530634314	0.0343978530634314	0.0739995296328291	ITGB1/PTK2/CAV1	3
BP	GO:0099024	plasma membrane invagination	11/809	137/18800	0.0344817708094768	0.0344817708094768	0.0741344112172653	RAC1/GSN/CLCN3/THBS1/RAB31/TRBC2/ANO6/RAC2/IGHA1/IGHG1/RHOG	11
BP	GO:0043410	positive regulation of MAPK cascade	30/809	491/18800	0.0345878129736139	0.0345878129736139	0.0743166642451121	APP/CD81/VEGFA/GADD45B/IGFBP4/GADD45A/GDF15/JUN/ZC3H12A/CTNNB1/ROCK2/NPTN/THBS1/EFNA1/CD24/EGFR/INSR/LTBR/PRMT1/ADAM9/PTPRC/MAGED1/FGFR3/LGALS9/CCL2/HLA-DRB1/LAPTM5/PTPN1/AKAP13/CD44	30
BP	GO:0003208	cardiac ventricle morphogenesis	7/809	72/18800	0.0349170000028154	0.0349170000028154	0.0748858020802846	FKBP1A/HIF1A/SOX4/DSP/FOXC1/JAG1/TGFBR3	7
BP	GO:0042267	natural killer cell mediated cytotoxicity	7/809	72/18800	0.0349170000028154	0.0349170000028154	0.0748858020802846	TUBB/NECTIN2/LGALS9/CRK/HLA-B/HLA-A/HLA-F	7
BP	GO:0045665	negative regulation of neuron differentiation	7/809	72/18800	0.0349170000028154	0.0349170000028154	0.0748858020802846	APP/HES1/PBX1/JAG1/ID4/B2M/DDX6	7
BP	GO:0031122	cytoplasmic microtubule organization	6/809	57/18800	0.0351741433051353	0.0351741433051353	0.0752986207622188	RAB11A/DST/SLK/CHP1/CAMSAP2/CCDC88A	6
BP	GO:0045071	negative regulation of viral genome replication	6/809	57/18800	0.0351741433051353	0.0351741433051353	0.0752986207622188	IFITM3/PLSCR1/BST2/SLPI/LTF/ZC3HAV1	6
BP	GO:0048278	vesicle docking	6/809	57/18800	0.0351741433051353	0.0351741433051353	0.0752986207622188	RAB10/VAMP3/RAB13/STX12/RAB12/RALB	6
BP	GO:0019218	regulation of steroid metabolic process	9/809	104/18800	0.0352266735998705	0.0352266735998705	0.0753187719371063	EGR1/ASAH1/IGFBP7/ATP1A1/TSPO/ADM/SREBF1/LDLR/INSIG1	9
BP	GO:0022600	digestive system process	9/809	104/18800	0.0352266735998705	0.0352266735998705	0.0753187719371063	LIMA1/F11R/UGCG/SGK1/SPINK1/MDK/TJP2/LDLR/WNK1	9
BP	GO:0046879	hormone secretion	19/809	281/18800	0.0352803488371586	0.0352803488371586	0.0753873991891384	PIM3/MIDN/HIF1A/SOX4/SRI/LRRC8A/SPINK1/KDM5B/ADM/TBX3/TCF7L2/LRP5/IL1RN/ALOX5/TM7SF3/ACSL4/SREBF1/PAX8/HLA-DRB1	19
BP	GO:0051262	protein tetramerization	8/809	88/18800	0.0355746356882425	0.0355746356882425	0.075969769559437	SOD2/ALDOA/KRT10/PKD2/CRYZ/HLA-DRB1/B2M/STK4	8
BP	GO:0007519	skeletal muscle tissue development	12/809	155/18800	0.0357223910594635	0.0357223910594635	0.0762387010425743	ATF3/YBX3/MAFF/EGR1/GPX1/NR2F2/KLF5/CTNNB1/BTG2/FLOT1/FOS/CAV1	12
BP	GO:0000956	nuclear-transcribed mRNA catabolic process	10/809	121/18800	0.0359757911265672	0.0359757911265672	0.0766858166077368	TOB1/EIF4A3/ZC3H12A/ZFP36L1/BTG2/NBDY/DHX36/TNRC6B/CNOT6L/ZFP36L2	10
BP	GO:0002455	humoral immune response mediated by circulating immunoglobulin	10/809	121/18800	0.0359757911265672	0.0359757911265672	0.0766858166077368	CD81/CD46/SERPING1/CLU/PTPRC/TRBC2/C1R/C1S/IGHA1/IGHG1	10
BP	GO:0001709	cell fate determination	5/809	43/18800	0.0363703082001723	0.0363703082001723	0.0773673512789747	KLF4/HES1/CTNNB1/JAG1/IFRD1	5
BP	GO:0045214	sarcomere organization	5/809	43/18800	0.0363703082001723	0.0363703082001723	0.0773673512789747	ITGB1/KRT19/CSRP1/ACTG1/AKAP13	5
BP	GO:1904407	positive regulation of nitric oxide metabolic process	5/809	43/18800	0.0363703082001723	0.0363703082001723	0.0773673512789747	KLF4/SOD2/CLU/INSR/PKD2	5
BP	GO:0051403	stress-activated MAPK cascade	17/809	245/18800	0.0363841007061729	0.0363841007061729	0.0773673512789747	APP/GSTP1/VEGFA/HACD3/TRIB1/GADD45B/GADD45A/ZC3H12A/ZFP36L1/EGFR/LTBR/PRMT1/MECOM/LGALS9/PER1/PDCD4/DUSP16	17
BP	GO:0007259	receptor signaling pathway via JAK-STAT	13/809	173/18800	0.0364724828039425	0.0364724828039425	0.0775081127073153	HES1/LEPROT/SOCS3/IL6ST/GADD45A/TNFRSF1A/PTPRC/HDAC2/FGFR3/PKD2/CAV1/CCL2/HCLS1	13
BP	GO:0019216	regulation of lipid metabolic process	22/809	339/18800	0.0369152258295746	0.0369152258295746	0.0784013018898469	CD81/NPC2/EGR1/ASAH1/PSAP/IGFBP7/ATP1A1/MBOAT7/PTK2/TSPO/ACSL3/CHP1/GOLM1/ADM/IDH1/FGFR3/CAV1/SREBF1/LDLR/INSIG1/ELOVL5/RNF213	22
BP	GO:0006091	generation of precursor metabolites and energy	30/809	494/18800	0.0370262516142055	0.0370262516142055	0.0785416093743316	APP/PKM/SOD2/ENO1/UQCRQ/ASPH/HIF1A/ALDOA/CYB5A/COX6A1/IL6ST/CAT/FBP1/PPIF/UQCRHL/DHRS3/SELENOS/GPX2/ALDH2/PHLDA2/HK1/INSR/TKT/AKR1B1/NDUFB5/DHRS2/CROT/HMGCS2/NDUFS4/IDH1	30
BP	GO:0072503	cellular divalent inorganic cation homeostasis	30/809	494/18800	0.0370262516142055	0.0370262516142055	0.0785416093743316	APP/YWHAE/ATP2A2/FKBP1A/HSP90B1/BCAP31/ATP1B1/SRI/GSTO1/CCDC47/SLC39A6/NPTN/CD24/GRINA/SPINK1/SLC39A7/ADM/PTPRC/SWAP70/TMEM165/ITGAV/PRKACA/TGM2/PKD2/ATP2C1/CXCR4/CAV1/MT2A/DIAPH1/CALM1	30
BP	GO:0030510	regulation of BMP signaling pathway	9/809	105/18800	0.0371228351621485	0.0371228351621485	0.0786987033106611	HES1/TOB1/BMPR2/CRIM1/TWSG1/ITGA3/SPART/HTRA1/FSTL1	9
BP	GO:0051145	smooth muscle cell differentiation	7/809	73/18800	0.0372461470766501	0.0372461470766501	0.0789122352605418	HES1/SOD2/VEGFA/CTNNB1/ADM/TBX3/PDCD4	7
BP	GO:0007613	memory	10/809	122/18800	0.0377444321304673	0.0377444321304673	0.0799194706481792	CEBPB/CAMK2N1/PGRMC1/SGK1/PLK2/INSR/ITGA3/MDK/LGMN/LDLR	10
BP	GO:0006584	catecholamine metabolic process	6/809	58/18800	0.0378622086199551	0.0378622086199551	0.0799266467862179	COMT/VPS35/EPAS1/MAOA/ALDH2/PNKD	6
BP	GO:0009712	catechol-containing compound metabolic process	6/809	58/18800	0.0378622086199551	0.0378622086199551	0.0799266467862179	COMT/VPS35/EPAS1/MAOA/ALDH2/PNKD	6
BP	GO:0033619	membrane protein proteolysis	6/809	58/18800	0.0378622086199551	0.0378622086199551	0.0799266467862179	CTSH/TIMP3/TIMP2/TIMP1/ADAM9/MMP7	6
BP	GO:0048010	vascular endothelial growth factor receptor signaling pathway	6/809	58/18800	0.0378622086199551	0.0378622086199551	0.0799266467862179	VEGFA/HIF1A/HSPB1/PTK2/FOXC1/PTPN1	6
BP	GO:0050732	negative regulation of peptidyl-tyrosine phosphorylation	6/809	58/18800	0.0378622086199551	0.0378622086199551	0.0799266467862179	SOCS3/ERRFI1/SPINK1/GPRC5A/PTPRC/CAV1	6
BP	GO:0031330	negative regulation of cellular catabolic process	18/809	265/18800	0.0382107785971266	0.0382107785971266	0.0806137644062188	CST3/YBX3/ANXA2/CHMP4B/TOB1/TIMP3/LAPTM4B/DAP/ATRAID/VPS35/TSPO/EFNA1/TIMP2/RRAGA/QSOX1/TIMP1/FEZ2/DHX36	18
BP	GO:0010458	exit from mitosis	4/809	30/18800	0.0383608461593815	0.0383608461593815	0.0806381964677859	CHMP4B/EPS8/CDKN1C/RGCC	4
BP	GO:0036258	multivesicular body assembly	4/809	30/18800	0.0383608461593815	0.0383608461593815	0.0806381964677859	CHMP4B/CHMP3/RAB11A/CHMP5	4
BP	GO:0060142	regulation of syncytium formation by plasma membrane fusion	4/809	30/18800	0.0383608461593815	0.0383608461593815	0.0806381964677859	GDF15/FLOT1/ADAM9/CD53	4
BP	GO:0071480	cellular response to gamma radiation	4/809	30/18800	0.0383608461593815	0.0383608461593815	0.0806381964677859	CDKN1A/EGR1/YAP1/BCL2L1	4
BP	GO:0086011	membrane repolarization during action potential	4/809	30/18800	0.0383608461593815	0.0383608461593815	0.0806381964677859	YWHAE/ATP1A1/ATP1B1/CAV1	4
BP	GO:1902230	negative regulation of intrinsic apoptotic signaling pathway in response to DNA damage	4/809	30/18800	0.0383608461593815	0.0383608461593815	0.0806381964677859	CLU/ZNF385A/BCL2L1/CD44	4
BP	GO:0001654	eye development	24/809	379/18800	0.0386632292038386	0.0386632292038386	0.0812249629569518	KLF4/VEGFA/HIF1A/RCN1/PBX1/BMPR2/JUN/CTNNB1/EPHA2/FOXC1/ATF6/EGFR/JAG1/KDM5B/TWSG1/HDAC2/RARG/LRP5/IMPDH2/OBSL1/CDKN1C/CLIC4/VIM/HIPK1	24
BP	GO:0055067	monovalent inorganic cation homeostasis	12/809	157/18800	0.0388286207201803	0.0388286207201803	0.0815234009174332	GRN/ATP6AP2/ATP1A1/ATP6AP1/ATP1B1/CLCN3/CHP1/NEDD4L/TMEM165/PPT1/CLIC4/MLLT6	12
BP	GO:0032410	negative regulation of transporter activity	9/809	106/18800	0.039087548242983	0.039087548242983	0.0819193462055761	YWHAE/SRI/GSTO1/PPIF/NDFIP2/NEDD4L/PKD2/CAV1/CALM1	9
BP	GO:0032414	positive regulation of ion transmembrane transporter activity	9/809	106/18800	0.039087548242983	0.039087548242983	0.0819193462055761	VMP1/ATP1B1/GSTO1/CHP1/IFNGR2/PKD2/CCL2/WNK1/CALM1	9
BP	GO:0120034	positive regulation of plasma membrane bounded cell projection assembly	9/809	106/18800	0.039087548242983	0.039087548242983	0.0819193462055761	RAC1/CDC42EP4/EPS8/NCKAP1/WASL/FNBP1L/CYFIP1/CCDC88A/RAC2	9
BP	GO:0002706	regulation of lymphocyte mediated immunity	13/809	175/18800	0.0394402893027173	0.0394402893027173	0.0824797105985334	CD81/CD46/AHR/NECTIN2/PTPRC/LGALS9/CRK/HLA-DRA/HLA-DRB1/B2M/HLA-B/HLA-A/HLA-F	13
BP	GO:0046890	regulation of lipid biosynthetic process	13/809	175/18800	0.0394402893027173	0.0394402893027173	0.0824797105985334	EGR1/ASAH1/IGFBP7/ATP1A1/TSPO/ACSL3/CHP1/ADM/IDH1/SREBF1/LDLR/INSIG1/ELOVL5	13
BP	GO:0048863	stem cell differentiation	15/809	211/18800	0.039601065593045	0.039601065593045	0.0824797105985334	HES1/NFE2L2/HIF1A/TACSTD2/CTNNB1/SEMA4B/YAP1/LAMA5/FOXC1/EPCAM/JAG1/PTPRC/A2M/DHX36/ZFP36L2	15
BP	GO:0002066	columnar/cuboidal epithelial cell development	5/809	44/18800	0.0396354059901364	0.0396354059901364	0.0824797105985334	HIF1A/IL6ST/KLF5/YAP1/RARG	5
BP	GO:0006509	membrane protein ectodomain proteolysis	5/809	44/18800	0.0396354059901364	0.0396354059901364	0.0824797105985334	TIMP3/TIMP2/TIMP1/ADAM9/MMP7	5
BP	GO:0014009	glial cell proliferation	5/809	44/18800	0.0396354059901364	0.0396354059901364	0.0824797105985334	HES1/SOX4/TSPO/CLU/AREG	5
BP	GO:0021762	substantia nigra development	5/809	44/18800	0.0396354059901364	0.0396354059901364	0.0824797105985334	YWHAE/YWHAH/NDRG2/MBP/CALM1	5
BP	GO:0051452	intracellular pH reduction	5/809	44/18800	0.0396354059901364	0.0396354059901364	0.0824797105985334	GRN/ATP6AP2/CLCN3/PPT1/CLIC4	5
BP	GO:0062208	positive regulation of pattern recognition receptor signaling pathway	5/809	44/18800	0.0396354059901364	0.0396354059901364	0.0824797105985334	RTN4/HSPA1B/FLOT1/CAV1/LTF	5
BP	GO:1903214	regulation of protein targeting to mitochondrion	5/809	44/18800	0.0396354059901364	0.0396354059901364	0.0824797105985334	LEPROT/LMAN1/BAG3/SREBF1/RAC2	5
BP	GO:0002366	leukocyte activation involved in immune response	19/809	285/18800	0.0398006166133855	0.0398006166133855	0.0824797105985334	LGALS3/GRN/CD81/NFKBIZ/CD46/XBP1/ZC3H12A/PTPRC/SWAP70/MDK/LGALS9/HLA-DRA/LGALS1/HLA-DMB/RAC2/LCP1/HLA-DRB1/ST3GAL1/HLA-F	19
BP	GO:0003159	morphogenesis of an endothelium	3/809	18/18800	0.0399923465701174	0.0399923465701174	0.0824797105985334	RHOB/CTNNB1/CXCR4	3
BP	GO:0006991	response to sterol depletion	3/809	18/18800	0.0399923465701174	0.0399923465701174	0.0824797105985334	TMED2/SREBF1/INSIG1	3
BP	GO:0010759	positive regulation of macrophage chemotaxis	3/809	18/18800	0.0399923465701174	0.0399923465701174	0.0824797105985334	PTK2/THBS1/MDK	3
BP	GO:0032026	response to magnesium ion	3/809	18/18800	0.0399923465701174	0.0399923465701174	0.0824797105985334	THBS1/FBP1/CCND1	3
BP	GO:0034138	toll-like receptor 3 signaling pathway	3/809	18/18800	0.0399923465701174	0.0399923465701174	0.0824797105985334	FLOT1/CAV1/TNFAIP3	3
BP	GO:0036035	osteoclast development	3/809	18/18800	0.0399923465701174	0.0399923465701174	0.0824797105985334	ANXA2/ATP6AP1/LTF	3
BP	GO:0042772	DNA damage response, signal transduction resulting in transcription	3/809	18/18800	0.0399923465701174	0.0399923465701174	0.0824797105985334	CDKN1A/ZNF385A/SP100	3
BP	GO:0043217	myelin maintenance	3/809	18/18800	0.0399923465701174	0.0399923465701174	0.0824797105985334	NDRG1/CLU/CXCR4	3
BP	GO:0060644	mammary gland epithelial cell differentiation	3/809	18/18800	0.0399923465701174	0.0399923465701174	0.0824797105985334	HIF1A/CEBPB/IRF6	3
BP	GO:0061154	endothelial tube morphogenesis	3/809	18/18800	0.0399923465701174	0.0399923465701174	0.0824797105985334	RHOB/CTNNB1/CXCR4	3
BP	GO:0071071	regulation of phospholipid biosynthetic process	3/809	18/18800	0.0399923465701174	0.0399923465701174	0.0824797105985334	ACSL3/CHP1/IDH1	3
BP	GO:0071360	cellular response to exogenous dsRNA	3/809	18/18800	0.0399923465701174	0.0399923465701174	0.0824797105985334	FLOT1/RALB/CAV1	3
BP	GO:0090190	positive regulation of branching involved in ureteric bud morphogenesis	3/809	18/18800	0.0399923465701174	0.0399923465701174	0.0824797105985334	VEGFA/MAGED1/PAX8	3
BP	GO:0150079	negative regulation of neuroinflammatory response	3/809	18/18800	0.0399923465701174	0.0399923465701174	0.0824797105985334	GRN/PTPRC/LDLR	3
BP	GO:1902001	fatty acid transmembrane transport	3/809	18/18800	0.0399923465701174	0.0399923465701174	0.0824797105985334	THBS1/SLC2A1/ACSL5	3
BP	GO:2000641	regulation of early endosome to late endosome transport	3/809	18/18800	0.0399923465701174	0.0399923465701174	0.0824797105985334	SNX3/CHMP3/RDX	3
BP	GO:0016241	regulation of macroautophagy	12/809	158/18800	0.040450878206919	0.040450878206919	0.0832778989354367	CAPNS1/CHMP4B/HIF1A/CAPN1/VPS35/BAG3/QSOX1/FEZ2/SPTLC2/PRKACA/RALB/DCN	12
BP	GO:0043488	regulation of mRNA stability	12/809	158/18800	0.040450878206919	0.040450878206919	0.0832778989354367	YBX3/TOB1/ZC3H12A/APEX1/ROCK2/ZFP36L1/BTG2/DHX36/TNRC6B/VIM/CNOT6L/ZFP36L2	12
BP	GO:0046631	alpha-beta T cell activation	12/809	158/18800	0.040450878206919	0.040450878206919	0.0832778989354367	CD81/NFKBIZ/ZC3H12A/CTSL/PTPRC/TWSG1/LGALS9/HLA-DRA/RUNX3/HLA-DRB1/HSPH1/HLA-A	12
BP	GO:0046686	response to cadmium ion	6/809	59/18800	0.040677829889899	0.040677829889899	0.0836958139015403	SOD2/JUN/CAT/EGFR/FOS/MT2A	6
BP	GO:1903557	positive regulation of tumor necrosis factor superfamily cytokine production	9/809	107/18800	0.0411217036098998	0.0411217036098998	0.0845592975937904	APP/HSPB1/CLU/THBS1/PTPRC/BCL10/HDAC2/LGALS9/CD2	9
BP	GO:0070555	response to interleukin-1	11/809	141/18800	0.0411700810212324	0.0411700810212324	0.0846089776529227	APP/HES1/EGR1/HIF1A/CEBPB/MMP2/ZC3H12A/CXCL8/IL1RN/LGALS9/CCL2	11
BP	GO:0015833	peptide transport	17/809	249/18800	0.0413836897882031	0.0413836897882031	0.0849979680107961	PIM3/MIDN/HIF1A/SOX4/SRI/LRRC8A/SPINK1/MGST1/TCF7L2/LRP5/IL1RN/ALOX5/TM7SF3/ACSL4/SREBF1/PAX8/HLA-DRB1	17
BP	GO:1903313	positive regulation of mRNA metabolic process	10/809	124/18800	0.0414600108850113	0.0414600108850113	0.0851046917727456	TOB1/ZC3H12A/ROCK2/ZFP36L1/BTG2/DHX36/TNRC6B/ZC3HAV1/CNOT6L/ZFP36L2	10
BP	GO:0045088	regulation of innate immune response	16/809	231/18800	0.0419950795926738	0.0419950795926738	0.0861018465332866	GRN/NFE2L2/PLSCR1/CFH/SERPING1/NECTIN2/LGALS9/CRK/A2M/PTPN1/TNFAIP3/HLA-B/HLA-A/BIRC3/HMGB2/HLA-F	16
BP	GO:0046883	regulation of hormone secretion	16/809	231/18800	0.0419950795926738	0.0419950795926738	0.0861018465332866	PIM3/MIDN/HIF1A/SOX4/SRI/LRRC8A/SPINK1/KDM5B/TCF7L2/LRP5/ALOX5/TM7SF3/ACSL4/SREBF1/PAX8/HLA-DRB1	16
BP	GO:0002228	natural killer cell mediated immunity	7/809	75/18800	0.0422053579661636	0.0422053579661636	0.0863808979062664	TUBB/NECTIN2/LGALS9/CRK/HLA-B/HLA-A/HLA-F	7
BP	GO:0010822	positive regulation of mitochondrion organization	7/809	75/18800	0.0422053579661636	0.0422053579661636	0.0863808979062664	HIF1A/RALBP1/VPS35/TNFSF10/PPIF/PMAIP1/DCN	7
BP	GO:0043536	positive regulation of blood vessel endothelial cell migration	7/809	75/18800	0.0422053579661636	0.0422053579661636	0.0863808979062664	NFE2L2/VEGFA/HIF1A/HSPB1/THBS1/PLK2/ETS1	7
BP	GO:0034764	positive regulation of transmembrane transport	15/809	213/18800	0.0424348265539713	0.0424348265539713	0.0864228998166771	NFE2L2/ITGB1/VMP1/ATP1B1/SRI/GSTO1/CHP1/IFNGR2/INSR/ACSL5/PKD2/ANO6/CCL2/WNK1/CALM1	15
BP	GO:0002862	negative regulation of inflammatory response to antigenic stimulus	4/809	31/18800	0.0425969333564634	0.0425969333564634	0.0864228998166771	GPX1/SELENOS/PLK2/HLA-DRB1	4
BP	GO:0006783	heme biosynthetic process	4/809	31/18800	0.0425969333564634	0.0425969333564634	0.0864228998166771	PGRMC1/TSPO/NFE2L1/TMEM14C	4
BP	GO:0010664	negative regulation of striated muscle cell apoptotic process	4/809	31/18800	0.0425969333564634	0.0425969333564634	0.0864228998166771	NFE2L2/BAG3/MDK/PAX8	4
BP	GO:0010880	regulation of release of sequestered calcium ion into cytosol by sarcoplasmic reticulum	4/809	31/18800	0.0425969333564634	0.0425969333564634	0.0864228998166771	SRI/GSTO1/PRKACA/CALM1	4
BP	GO:0034311	diol metabolic process	4/809	31/18800	0.0425969333564634	0.0425969333564634	0.0864228998166771	ASAH1/PCBD1/SPTLC2/PLPP3	4
BP	GO:0034694	response to prostaglandin	4/809	31/18800	0.0425969333564634	0.0425969333564634	0.0864228998166771	TGFBR3/AKR1C2/HMGCS2/A2M	4
BP	GO:0036257	multivesicular body organization	4/809	31/18800	0.0425969333564634	0.0425969333564634	0.0864228998166771	CHMP4B/CHMP3/RAB11A/CHMP5	4
BP	GO:0045577	regulation of B cell differentiation	4/809	31/18800	0.0425969333564634	0.0425969333564634	0.0864228998166771	XBP1/ZFP36L1/MMP14/ZFP36L2	4
BP	GO:0048710	regulation of astrocyte differentiation	4/809	31/18800	0.0425969333564634	0.0425969333564634	0.0864228998166771	HES1/IL6ST/ID4/LDLR	4
BP	GO:0061099	negative regulation of protein tyrosine kinase activity	4/809	31/18800	0.0425969333564634	0.0425969333564634	0.0864228998166771	ERRFI1/GPRC5A/PTPRC/CAV1	4
BP	GO:0062098	regulation of programmed necrotic cell death	4/809	31/18800	0.0425969333564634	0.0425969333564634	0.0864228998166771	YBX3/ASAH1/CAV1/BIRC3	4
BP	GO:0150117	positive regulation of cell-substrate junction organization	4/809	31/18800	0.0425969333564634	0.0425969333564634	0.0864228998166771	RAC1/VEGFA/SDC4/LIMS1	4
BP	GO:1902751	positive regulation of cell cycle G2/M phase transition	4/809	31/18800	0.0425969333564634	0.0425969333564634	0.0864228998166771	APP/RAB11A/PBX1/CCND1	4
BP	GO:2000515	negative regulation of CD4-positive, alpha-beta T cell activation	4/809	31/18800	0.0425969333564634	0.0425969333564634	0.0864228998166771	ZC3H12A/TWSG1/LGALS9/RUNX3	4
BP	GO:0150063	visual system development	24/809	383/18800	0.0427830925397539	0.0427830925397539	0.0867502117722718	KLF4/VEGFA/HIF1A/RCN1/PBX1/BMPR2/JUN/CTNNB1/EPHA2/FOXC1/ATF6/EGFR/JAG1/KDM5B/TWSG1/HDAC2/RARG/LRP5/IMPDH2/OBSL1/CDKN1C/CLIC4/VIM/HIPK1	24
BP	GO:0090090	negative regulation of canonical Wnt signaling pathway	11/809	142/18800	0.0429731344210836	0.0429731344210836	0.0868843251047274	CTNND1/EGR1/IGFBP4/CTNNB1/IGFBP2/WWTR1/MDK/TCF7L2/CAV1/TLE3/STK4	11
BP	GO:0002861	regulation of inflammatory response to antigenic stimulus	5/809	45/18800	0.043073054693377	0.043073054693377	0.0868843251047274	CD81/GPX1/SELENOS/PLK2/HLA-DRB1	5
BP	GO:0008631	intrinsic apoptotic signaling pathway in response to oxidative stress	5/809	45/18800	0.043073054693377	0.043073054693377	0.0868843251047274	SOD2/NFE2L2/GPX1/HIF1A/HSPB1	5
BP	GO:0035384	thioester biosynthetic process	5/809	45/18800	0.043073054693377	0.043073054693377	0.0868843251047274	ACSL3/ACSL5/PPT1/ACSL4/ELOVL5	5
BP	GO:0060612	adipose tissue development	5/809	45/18800	0.043073054693377	0.043073054693377	0.0868843251047274	XBP1/SPART/HMGCS2/SPTLC2/LRP5	5
BP	GO:0071616	acyl-CoA biosynthetic process	5/809	45/18800	0.043073054693377	0.043073054693377	0.0868843251047274	ACSL3/ACSL5/PPT1/ACSL4/ELOVL5	5
BP	GO:0072583	clathrin-dependent endocytosis	5/809	45/18800	0.043073054693377	0.043073054693377	0.0868843251047274	CANX/CLTA/WASL/FNBP1L/ITSN2	5
BP	GO:1902622	regulation of neutrophil migration	5/809	45/18800	0.043073054693377	0.043073054693377	0.0868843251047274	RAC1/CXCL8/MDK/RAC2/RHOG	5
BP	GO:1903170	negative regulation of calcium ion transmembrane transport	5/809	45/18800	0.043073054693377	0.043073054693377	0.0868843251047274	YWHAE/SRI/GSTO1/PKD2/CALM1	5
BP	GO:0043087	regulation of GTPase activity	23/809	364/18800	0.0431227767237175	0.0431227767237175	0.0869344282479535	ITGB1/F11R/TMED2/NET1/RALBP1/PTK2/PLXNB2/ITGA6/NEDD9/LIMS1/EPHA2/RDX/PKP4/PROM2/AFDN/TGM2/CRK/CCL2/RABGAP1L/RGS1/WNK1/RHOG/PBXIP1	23
BP	GO:0019731	antibacterial humoral response	6/809	60/18800	0.0436223447346292	0.0436223447346292	0.0877895720193029	SLPI/WFDC2/LTF/IGHA1/JCHAIN/HLA-A	6
BP	GO:0060113	inner ear receptor cell differentiation	6/809	60/18800	0.0436223447346292	0.0436223447346292	0.0877895720193029	HES1/SDC4/MYO6/TRIOBP/ATP8B1/JAG1	6
BP	GO:1903670	regulation of sprouting angiogenesis	6/809	60/18800	0.0436223447346292	0.0436223447346292	0.0877895720193029	KLF4/PKM/VEGFA/THBS1/TJP1/ALOX5	6
BP	GO:0001936	regulation of endothelial cell proliferation	13/809	178/18800	0.0442061439373262	0.0442061439373262	0.0889132452976915	VEGFA/HIF1A/NR2F2/BMPR2/JUN/THBS1/SPARC/MDK/ALOX5/CAV1/CCL2/RGCC/HMGB2	13
BP	GO:0032436	positive regulation of proteasomal ubiquitin-dependent protein catabolic process	8/809	92/18800	0.0444823183077307	0.0444823183077307	0.0894172457533512	NFE2L2/TRIB1/HSPA1B/BCAP31/CLU/CSNK1E/CAV1/RNF19A	8
BP	GO:0006402	mRNA catabolic process	16/809	233/18800	0.0448171200565394	0.0448171200565394	0.0899764048246573	YBX3/HSPA1B/TOB1/EIF4A3/ZC3H12A/APEX1/ROCK2/ZFP36L1/BTG2/NBDY/DHX36/TNRC6B/ZC3HAV1/VIM/CNOT6L/ZFP36L2	16
BP	GO:0046165	alcohol biosynthetic process	11/809	143/18800	0.0448298242918803	0.0448298242918803	0.0899764048246573	ASAH1/CYB5R3/PCBD1/FDFT1/HMGCS2/SPTLC2/MSMO1/SREBF1/INSIG1/SC5D/LBR	11
BP	GO:0001937	negative regulation of endothelial cell proliferation	7/809	76/18800	0.0448377447302627	0.0448377447302627	0.0899764048246573	NR2F2/THBS1/SPARC/ALOX5/CAV1/CCL2/RGCC	7
BP	GO:0031098	stress-activated protein kinase signaling cascade	17/809	252/18800	0.0454452760132847	0.0454452760132847	0.0910909026107991	APP/GSTP1/VEGFA/HACD3/TRIB1/GADD45B/GADD45A/ZC3H12A/ZFP36L1/EGFR/LTBR/PRMT1/MECOM/LGALS9/PER1/PDCD4/DUSP16	17
BP	GO:0050708	regulation of protein secretion	17/809	252/18800	0.0454452760132847	0.0454452760132847	0.0910909026107991	PIM3/MIDN/HIF1A/CD2AP/SOX4/SRI/VPS35/LRRC8A/ADAM9/TCF7L2/LRP5/ALOX5/PAM/TM7SF3/ACSL4/SREBF1/HLA-DRB1	17
BP	GO:0051900	regulation of mitochondrial depolarization	3/809	19/18800	0.0460160630106302	0.0460160630106302	0.0919244919364173	IFI6/TSPO/DCN	3
BP	GO:0060546	negative regulation of necroptotic process	3/809	19/18800	0.0460160630106302	0.0460160630106302	0.0919244919364173	YBX3/CAV1/BIRC3	3
BP	GO:0097202	activation of cysteine-type endopeptidase activity	3/809	19/18800	0.0460160630106302	0.0460160630106302	0.0919244919364173	ASPH/PERP/LGMN	3
BP	GO:0097709	connective tissue replacement	3/809	19/18800	0.0460160630106302	0.0460160630106302	0.0919244919364173	HIF1A/ROCK2/TIMP1	3
BP	GO:0009914	hormone transport	19/809	290/18800	0.0460274346303454	0.0460274346303454	0.0919244919364173	PIM3/MIDN/HIF1A/SOX4/SRI/LRRC8A/SPINK1/KDM5B/ADM/TBX3/TCF7L2/LRP5/IL1RN/ALOX5/TM7SF3/ACSL4/SREBF1/PAX8/HLA-DRB1	19
BP	GO:0051607	defense response to virus	19/809	290/18800	0.0460274346303454	0.0460274346303454	0.0919244919364173	IFITM3/CHMP3/PLSCR1/TRIM8/ZC3H12A/IFI6/TSPAN6/DNAJC3/IFNGR2/PMAIP1/PTPRC/BST2/BCL2L1/HTRA1/DHX36/TNFAIP3/ZC3HAV1/TRIM22/BIRC3	19
BP	GO:0042391	regulation of membrane potential	26/809	425/18800	0.0460453352950569	0.0460453352950569	0.0919244919364173	APP/YWHAE/ATP2A2/SOD2/JUP/ATP1A1/ATP1B1/PRDX3/SRI/EIF4A3/DSP/GNAQ/IFI6/TSPO/HEBP2/SLC29A1/DSG2/CXADR/PMAIP1/NEDD4L/YWHAH/SPART/BCL2L1/CAV1/DCN/CALM1	26
BP	GO:0033135	regulation of peptidyl-serine phosphorylation	11/809	144/18800	0.0467407292635738	0.0467407292635738	0.0932594790500475	APP/VEGFA/TXN/GADD45A/TNKS1BP1/EGFR/PFN2/CAV1/HCLS1/STK4/CD44	11
BP	GO:0006885	regulation of pH	8/809	93/18800	0.0469186525762275	0.0469186525762275	0.0934674379285112	GRN/ATP6AP2/ATP6AP1/CLCN3/CHP1/TMEM165/PPT1/CLIC4	8
BP	GO:0030516	regulation of axon extension	8/809	93/18800	0.0469186525762275	0.0469186525762275	0.0934674379285112	RTN4/VEGFA/RAB11A/BMPR2/CTTN/SEMA4B/DPYSL2/CYFIP1	8
BP	GO:0003338	metanephros morphogenesis	4/809	32/18800	0.0470857355277104	0.0470857355277104	0.0934674379285112	HES1/CTNNB1/PKD2/PAX8	4
BP	GO:0043372	positive regulation of CD4-positive, alpha-beta T cell differentiation	4/809	32/18800	0.0470857355277104	0.0470857355277104	0.0934674379285112	NFKBIZ/LGALS9/HLA-DRA/HLA-DRB1	4
BP	GO:0051085	chaperone cofactor-dependent protein refolding	4/809	32/18800	0.0470857355277104	0.0470857355277104	0.0934674379285112	HSPA1B/BAG1/DNAJB4/HSPH1	4
BP	GO:0051385	response to mineralocorticoid	4/809	32/18800	0.0470857355277104	0.0470857355277104	0.0934674379285112	SGK1/CCND1/FOS/FOSB	4
BP	GO:0090183	regulation of kidney development	4/809	32/18800	0.0470857355277104	0.0470857355277104	0.0934674379285112	VEGFA/TACSTD2/MAGED1/PAX8	4
BP	GO:1901889	negative regulation of cell junction assembly	4/809	32/18800	0.0470857355277104	0.0470857355277104	0.0934674379285112	ROCK2/THBS1/MMP14/PHLDB2	4
BP	GO:1902624	positive regulation of neutrophil migration	4/809	32/18800	0.0470857355277104	0.0470857355277104	0.0934674379285112	RAC1/CXCL8/MDK/RAC2	4
BP	GO:0140546	defense response to symbiont	19/809	291/18800	0.0473522861979859	0.0473522861979859	0.0939431769575393	IFITM3/CHMP3/PLSCR1/TRIM8/ZC3H12A/IFI6/TSPAN6/DNAJC3/IFNGR2/PMAIP1/PTPRC/BST2/BCL2L1/HTRA1/DHX36/TNFAIP3/ZC3HAV1/TRIM22/BIRC3	19
BP	GO:0032456	endocytic recycling	7/809	77/18800	0.0475733478557777	0.0475733478557777	0.094210881257512	SNX3/RAB11A/ATP6AP1/VPS35/EHD4/RAB13/ARL4C	7
BP	GO:0032720	negative regulation of tumor necrosis factor production	7/809	77/18800	0.0475733478557777	0.0475733478557777	0.094210881257512	GSTP1/ZC3H12A/TSPO/ERRFI1/SELENOS/LGALS9/TNFAIP3	7
BP	GO:0051453	regulation of intracellular pH	7/809	77/18800	0.0475733478557777	0.0475733478557777	0.094210881257512	GRN/ATP6AP2/CLCN3/CHP1/TMEM165/PPT1/CLIC4	7
BP	GO:0002062	chondrocyte differentiation	9/809	110/18800	0.0476490195308594	0.0476490195308594	0.094210881257512	BMPR2/CTNNB1/SERPINH1/NFIB/MDK/RARG/FGFR3/RUNX3/COL3A1	9
BP	GO:0032611	interleukin-1 beta production	9/809	110/18800	0.0476490195308594	0.0476490195308594	0.094210881257512	APP/GSTP1/EGR1/HSPB1/ZC3H12A/ERRFI1/HK1/LGALS9/TNFAIP3	9
BP	GO:0032651	regulation of interleukin-1 beta production	9/809	110/18800	0.0476490195308594	0.0476490195308594	0.094210881257512	APP/GSTP1/EGR1/HSPB1/ZC3H12A/ERRFI1/HK1/LGALS9/TNFAIP3	9
BP	GO:0043270	positive regulation of ion transport	18/809	273/18800	0.0486038777217488	0.0486038777217488	0.0959901640287313	LGALS3/ITGB1/CEBPB/VMP1/ATP1B1/SRI/GSTO1/AHCYL1/TSPO/CHP1/IFNGR2/PKD2/ANO6/CAV1/CCL2/WNK1/MLLT6/CALM1	18
BP	GO:0046034	ATP metabolic process	18/809	273/18800	0.0486038777217488	0.0486038777217488	0.0959901640287313	APP/PKM/ENO1/UQCRQ/HIF1A/ALDOA/HSPA1B/COX6A1/ATP1B1/TSPO/FBP1/PPIF/UQCRHL/HK1/INSR/OLA1/NDUFB5/NDUFS4	18
BP	GO:0070372	regulation of ERK1 and ERK2 cascade	20/809	311/18800	0.0486399078338128	0.0486399078338128	0.0960070497177667	APP/ATF3/GSTP1/TIMP3/FBLN1/JUN/DUSP6/NPTN/ERRFI1/EPHA2/EGFR/PTPRC/NDRG2/FGFR3/LGALS9/CCL2/HLA-DRB1/PTPN1/DUSP4/CD44	20
BP	GO:0034767	positive regulation of ion transmembrane transport	12/809	163/18800	0.049275398699941	0.049275398699941	0.0971979326711752	ITGB1/VMP1/ATP1B1/SRI/GSTO1/CHP1/IFNGR2/PKD2/ANO6/CCL2/WNK1/CALM1	12
BP	GO:0002703	regulation of leukocyte mediated immunity	16/809	236/18800	0.0492988851638012	0.0492988851638012	0.0971979326711752	CD81/CD46/AHR/NECTIN2/PTPRC/BST2/LGALS9/CRK/HLA-DRA/RAC2/HLA-DRB1/DHX36/B2M/HLA-B/HLA-A/HLA-F	16
BP	GO:0048709	oligodendrocyte differentiation	8/809	94/18800	0.0494404825660512	0.0494404825660512	0.0974221282018132	HES1/TNFRSF21/CTNNB1/CLU/MDK/HDAC2/ID4/CXCR4	8
BP	GO:0048880	sensory system development	24/809	389/18800	0.0495553804079172	0.0495553804079172	0.0975934893335769	KLF4/VEGFA/HIF1A/RCN1/PBX1/BMPR2/JUN/CTNNB1/EPHA2/FOXC1/ATF6/EGFR/JAG1/KDM5B/TWSG1/HDAC2/RARG/LRP5/IMPDH2/OBSL1/CDKN1C/CLIC4/VIM/HIPK1	24
BP	GO:0071621	granulocyte chemotaxis	10/809	128/18800	0.0496242636675386	0.0496242636675386	0.09761909146074	RAC1/LGALS3/PTK2/THBS1/CXCL8/CXADR/MDK/CXCL2/CCL2/RAC2	10
BP	GO:1990266	neutrophil migration	10/809	128/18800	0.0496242636675386	0.0496242636675386	0.09761909146074	RAC1/LGALS3/CXCL8/CXADR/MDK/CXCL2/CCL2/RAC2/PECAM1/RHOG	10
BP	GO:0043030	regulation of macrophage activation	6/809	62/18800	0.0499024587446614	0.0499024587446614	0.0980559236122973	GRN/CTSC/ZC3H12A/THBS1/PTPRC/LDLR	6
BP	GO:0046579	positive regulation of Ras protein signal transduction	6/809	62/18800	0.0499024587446614	0.0499024587446614	0.0980559236122973	RAC1/F11R/NET1/ADGRG1/COL3A1/AKAP13	6
BP	GO:0071347	cellular response to interleukin-1	9/809	111/18800	0.0499688940113372	0.0499688940113372	0.0980823030687567	HES1/EGR1/HIF1A/CEBPB/MMP2/ZC3H12A/CXCL8/IL1RN/CCL2	9
BP	GO:0002440	production of molecular mediator of immune response	20/809	312/18800	0.0499720320847447	0.0499720320847447	0.0980823030687567	CD81/XBP1/HK1/PTPRC/SWAP70/BCL10/BST2/HLA-DMA/HLA-DRA/HLA-DMB/HLA-DRB1/HLA-DPA1/HLA-DRB5/LAPTM5/DHX36/HLA-DPB1/B2M/HLA-A/HLA-DQA1/HLA-F	20
CC	GO:0005925	focal adhesion	78/822	419/19594	2.69875305598766e-29	2.69875305598766e-29	1.07097884432352e-26	RAC1/CD9/CD59/SCARB2/YWHAE/PDIA3/PDLIM1/CD81/ANXA5/LIMA1/MARCKS/TPM4/CNN3/CTNNA1/RHOB/HACD3/YWHAG/HSP90B1/CD46/ITGB1/SDC4/GSN/JUP/RAB10/DST/HSPB1/CD151/ACTN1/HSPA1B/CAPN1/RND3/LPP/VCL/PTK2/CTNNB1/FHL2/CTTN/CPNE3/NCKAP1/ITGA6/CAT/NEDD9/LIMS1/EPHA2/RDX/TRIOBP/CHP1/ENAH/FLOT1/EGFR/CSRP1/MMP14/NECTIN2/TRIP6/ADAM9/PTPRC/ITGB6/CYFIP1/ITGA3/ALCAM/PPFIBP1/ITGAV/PALLD/PTPN12/FGFR3/TGM2/PLAU/PHLDB2/ACTG1/C…	78
CC	GO:0030055	cell-substrate junction	78/822	428/19594	1.18453517996363e-28	1.18453517996363e-28	2.3503671728752e-26	RAC1/CD9/CD59/SCARB2/YWHAE/PDIA3/PDLIM1/CD81/ANXA5/LIMA1/MARCKS/TPM4/CNN3/CTNNA1/RHOB/HACD3/YWHAG/HSP90B1/CD46/ITGB1/SDC4/GSN/JUP/RAB10/DST/HSPB1/CD151/ACTN1/HSPA1B/CAPN1/RND3/LPP/VCL/PTK2/CTNNB1/FHL2/CTTN/CPNE3/NCKAP1/ITGA6/CAT/NEDD9/LIMS1/EPHA2/RDX/TRIOBP/CHP1/ENAH/FLOT1/EGFR/CSRP1/MMP14/NECTIN2/TRIP6/ADAM9/PTPRC/ITGB6/CYFIP1/ITGA3/ALCAM/PPFIBP1/ITGAV/PALLD/PTPN12/FGFR3/TGM2/PLAU/PHLDB2/ACTG1/C…	78
CC	GO:0062023	collagen-containing extracellular matrix	61/822	429/19594	4.71454103581317e-17	4.71454103581317e-17	6.23642796667216e-15	LGALS3/CTSB/ANXA2/ANXA5/PKM/CTSH/CSTB/LGALS3BP/PSAP/HSP90B1/S100A6/CTSD/DST/LMAN1/CD151/IGFBP7/PLSCR1/SERPING1/TIMP3/CTSC/GDF15/TINAGL1/MMP2/FBLN1/CLU/THBS1/LAMB1/LAMC1/TIMP2/CTSL/LAMA5/MXRA5/BCAM/SERPINB6/TIMP1/ANXA4/LAMB3/SPARC/SERPINH1/ADAMTS1/LAD1/MDK/NTN4/SERPINE1/LTBP1/TGM2/HTRA1/LGALS9/COL6A1/A2M/SLPI/COL1A1/MGP/LGALS1/DCN/COL6A2/COL4A2/SPARCL1/COL1A2/SERPINA1/COL3A1	61
CC	GO:0031983	vesicle lumen	51/822	327/19594	4.09343552087918e-16	4.09343552087918e-16	4.06111892466171e-14	APP/GRN/ANXA2/GSTP1/NPC2/PKM/TUBB/VEGFA/CTSH/CSTB/LGALS3BP/S100A11/CYB5R3/ALDOA/GSN/JUP/CREG1/CTSD/ACTN1/GNS/SERPING1/TIMP3/CTSC/VCL/HEBP2/CLU/SCCPDH/CAT/THBS1/TIMP2/DNAJC3/QSOX1/S100P/EGFR/TIMP1/OLA1/SPARC/CYFIP1/SERPINE1/IDH1/ALOX5/IMPDH2/VAT1/A2M/SLPI/SERPINA1/SRGN/LTF/LCN2/B2M/COTL1	51
CC	GO:0034774	secretory granule lumen	50/822	322/19594	9.62424489662064e-16	9.62424489662064e-16	7.63861121268628e-14	APP/GRN/ANXA2/GSTP1/NPC2/PKM/TUBB/VEGFA/CTSH/CSTB/LGALS3BP/S100A11/CYB5R3/ALDOA/GSN/JUP/CREG1/CTSD/ACTN1/GNS/SERPING1/TIMP3/CTSC/VCL/HEBP2/CLU/SCCPDH/CAT/THBS1/TIMP2/DNAJC3/QSOX1/S100P/TIMP1/OLA1/SPARC/CYFIP1/SERPINE1/IDH1/ALOX5/IMPDH2/VAT1/A2M/SLPI/SERPINA1/SRGN/LTF/LCN2/B2M/COTL1	50
CC	GO:0060205	cytoplasmic vesicle lumen	50/822	325/19594	1.41206561760513e-15	1.41206561760513e-15	9.33945154100234e-14	APP/GRN/ANXA2/GSTP1/NPC2/PKM/TUBB/VEGFA/CTSH/CSTB/LGALS3BP/S100A11/CYB5R3/ALDOA/GSN/JUP/CREG1/CTSD/ACTN1/GNS/SERPING1/TIMP3/CTSC/VCL/HEBP2/CLU/SCCPDH/CAT/THBS1/TIMP2/DNAJC3/QSOX1/S100P/TIMP1/OLA1/SPARC/CYFIP1/SERPINE1/IDH1/ALOX5/IMPDH2/VAT1/A2M/SLPI/SERPINA1/SRGN/LTF/LCN2/B2M/COTL1	50
CC	GO:0031252	cell leading edge	54/822	416/19594	1.46717959892596e-13	1.46717959892596e-13	7.99881315796561e-12	APP/RAC1/CTNND1/LIMA1/ARF4/CTNNA1/SPTBN1/S100A11/ITGB1/GSN/S100A6/DST/ATP6AP2/ACTN1/CD2AP/SLK/MYO6/CLCN3/CTNNB1/CTTN/EPS8/NCKAP1/SLC39A6/NEDD9/EPHA2/WASL/RDX/CAPG/CDH1/ENAH/FLOT1/EGFR/INSR/CAPRIN1/RAB13/SWAP70/PLEKHA1/CYFIP1/SH3YL1/PTPN13/ITGAV/MYO1C/PALLD/PKD2/CCDC88A/PHLDB2/CXCR4/RAC2/LCP1/WIPF1/VIM/DIAPH1/JMY/CD44	54
CC	GO:0005911	cell-cell junction	60/822	497/19594	1.61249283821057e-13	1.61249283821057e-13	7.99881315796561e-12	APP/YBX3/ANXA2/CTNND1/PDLIM1/VEGFA/CNN3/CTNNA1/S100A11/ITGB1/PERP/JUP/RAB10/F11R/ACTN1/NDRG1/PDLIM5/CD2AP/ATP1B1/DSP/BMPR2/CDC42EP4/VCL/CTNNB1/CLDN4/RAP2B/CLDN1/LIMS1/EPHA2/KRT18/RDX/SLC2A1/AQP3/CLDN7/TNKS1BP1/CDH1/FLOT1/EPCAM/JAG1/CCND1/DSG2/CXADR/NECTIN2/PKP4/TRIM29/RAB13/TJP1/YWHAH/TJP2/AFDN/PLPP3/TMEM47/USP53/OBSL1/PKD2/CD2/ACTG1/CLIC4/PECAM1/CD53	60
CC	GO:0015629	actin cytoskeleton	59/822	499/19594	6.36001031015078e-13	6.36001031015078e-13	2.80435542330625e-11	RAC1/DSTN/PDLIM1/LIMA1/MARCKS/TPM4/CNN3/CTNNA1/SPTBN1/PLS3/ALDOA/GSN/JUP/ACTN1/PDLIM5/CD2AP/LPP/MYO6/CDC42EP4/KRT19/VCL/PTK2/CTTN/NCKAP1/BAG3/WASL/RDX/CAPG/SLC2A1/TRIOBP/TNKS1BP1/CDH1/FLOT1/TRIP6/LAD1/SWAP70/TJP1/LIMCH1/MYO1C/PALLD/PTPN12/SH3GL1/PAWR/DGKH/ARPC1A/CRK/ACTG1/CLIC4/FYB1/CALD1/RAC2/LCP1/WIPF1/STK17B/CAPZA1/HCLS1/DIAPH1/AKAP13/COTL1	59
CC	GO:0005788	endoplasmic reticulum lumen	44/822	311/19594	1.45912850843678e-12	1.45912850843678e-12	5.3976089919324e-11	APP/CST3/APLP2/PDIA3/CANX/KTN1/CRTAP/HSP90B1/RCN1/IGFBP7/IGFBP4/SERPING1/CTSC/CALU/APOL1/CLU/THBS1/LAMB1/LAMC1/ESD/DNAJC3/QSOX1/PDIA4/CKAP4/TIMP1/ARSD/GOLM1/SERPINH1/IGFBP3/PRSS23/PDIA6/LTBP1/P4HA1/FSTL1/COL6A1/COL1A1/LGALS1/COL6A2/COL4A2/SPARCL1/COL1A2/SERPINA1/COL3A1/B2M	44
CC	GO:0101002	ficolin-1-rich granule	33/822	185/19594	1.58576253729538e-12	1.58576253729538e-12	5.3976089919324e-11	RAC1/CST3/LGALS3/CTSB/GSTP1/PKM/CTSH/CSTB/ASAH1/ALDOA/GSN/JUP/CTSD/ATP6AP2/HSPA1B/CAPN1/GNS/PRCP/LAMP2/DSP/VCL/CAT/TIMP2/SERPINB6/LTA4H/IDH1/ALOX5/IMPDH2/SERPINA1/DIAPH1/SLC2A3/COTL1/YPEL5	33
CC	GO:0030667	secretory granule membrane	44/822	312/19594	1.63216823628725e-12	1.63216823628725e-12	5.3976089919324e-11	CD63/RAC1/CD9/APLP2/CD59/LGALS3/CYSTM1/PSAP/CD46/TMBIM1/RAB10/ATP6AP2/BRI3/PRCP/TMED2/LAMP2/SRI/DSP/PGRMC1/CPNE3/RAP2B/CKAP4/SERPINB6/SPARC/CYB5R1/MGST1/PTPRC/BST2/ITGAV/SCAMP1/PLAU/RAB31/PAM/ANO6/CAV1/PECAM1/PIGR/CD53/HLA-B/HLA-C/RHOG/DIAPH1/SLC2A3/CD44	44
CC	GO:0098857	membrane microdomain	45/822	327/19594	2.16241306640067e-12	2.16241306640067e-12	6.6010504132231e-11	APP/ANXA2/TUBB/CTNNA1/ITGB1/SDC4/CTSD/EMP2/PLSCR1/ATP1A1/MYOF/IL6ST/ATP1B1/LAMP2/BMPR2/CTNNB1/RAP2B/CD24/SLC2A1/CAVIN1/CDH1/FLOT1/EGFR/HK1/INSR/MAL2/CXADR/TNFRSF1A/PROM2/SERPINH1/PTPRC/BCL10/BST2/MYO1C/STX12/PPT1/PRKACA/PLPP3/CRK/CD2/TFPI/ADGRG1/CAV1/PECAM1/BIRC3	45
CC	GO:0042611	MHC protein complex	13/822	25/19594	3.70151512278467e-12	3.70151512278467e-12	1.0492264671352e-10	HLA-DMA/HLA-DRA/HLA-DMB/HLA-DRB1/HLA-DPA1/HLA-DRB5/HLA-DPB1/B2M/HLA-B/HLA-A/HLA-DQA1/HLA-C/HLA-F	13
CC	GO:0005765	lysosomal membrane	50/822	404/19594	7.23811371771308e-12	7.23811371771308e-12	1.73413978334453e-10	LAPTM4A/CD63/SCARB2/GRN/ANXA2/IFITM3/TMEM59/CLTA/PSAP/CHMP4B/TMBIM1/CHMP3/CTSD/ATP6AP2/BRI3/PRCP/LAPTM4B/LAMP2/PLD3/ATRAID/MYO6/CLCN3/VPS35/GNAQ/ITM2C/CPNE3/LRRC8A/MFSD1/RRAGA/CHMP5/CKAP4/FLOT1/MGST1/BST2/TMEM165/RAB12/COL6A1/HLA-DMA/LDLR/HLA-DRA/HLA-DMB/HLA-DRB1/HLA-DPA1/PIGR/HLA-DRB5/LAPTM5/HLA-DPB1/LNPEP/HLA-DQA1/HLA-F	50
CC	GO:0098852	lytic vacuole membrane	50/822	404/19594	7.23811371771308e-12	7.23811371771308e-12	1.73413978334453e-10	LAPTM4A/CD63/SCARB2/GRN/ANXA2/IFITM3/TMEM59/CLTA/PSAP/CHMP4B/TMBIM1/CHMP3/CTSD/ATP6AP2/BRI3/PRCP/LAPTM4B/LAMP2/PLD3/ATRAID/MYO6/CLCN3/VPS35/GNAQ/ITM2C/CPNE3/LRRC8A/MFSD1/RRAGA/CHMP5/CKAP4/FLOT1/MGST1/BST2/TMEM165/RAB12/COL6A1/HLA-DMA/LDLR/HLA-DRA/HLA-DMB/HLA-DRB1/HLA-DPA1/PIGR/HLA-DRB5/LAPTM5/HLA-DPB1/LNPEP/HLA-DQA1/HLA-F	50
CC	GO:0045121	membrane raft	44/822	326/19594	7.42874204270931e-12	7.42874204270931e-12	1.73413978334453e-10	APP/ANXA2/TUBB/CTNNA1/ITGB1/SDC4/CTSD/EMP2/PLSCR1/ATP1A1/MYOF/IL6ST/ATP1B1/BMPR2/CTNNB1/RAP2B/CD24/SLC2A1/CAVIN1/CDH1/FLOT1/EGFR/HK1/INSR/MAL2/CXADR/TNFRSF1A/PROM2/SERPINH1/PTPRC/BCL10/BST2/MYO1C/STX12/PPT1/PRKACA/PLPP3/CRK/CD2/TFPI/ADGRG1/CAV1/PECAM1/BIRC3	44
CC	GO:0070820	tertiary granule	30/822	164/19594	8.45568622138898e-12	8.45568622138898e-12	1.86420684530038e-10	RAC1/CST3/CD59/LGALS3/CTSH/CSTB/CYSTM1/METTL7A/ASAH1/ALDOA/CTSD/ATP6AP2/PRCP/LAMP2/DSP/RAP2B/TIMP2/QSOX1/SERPINB6/LTA4H/CYFIP1/IDH1/PLAU/ANO6/LTF/CD53/B2M/DIAPH1/SLC2A3/YPEL5	30
CC	GO:0030139	endocytic vesicle	45/822	342/19594	1.03418831148417e-11	1.03418831148417e-11	2.09055072910064e-10	CD9/SCARB2/PDIA3/CLTA/HSP90B1/SNX3/RAB11A/GSN/RAB10/CD2AP/HBEGF/LAMP2/MYO6/CDC42EP4/CLCN3/WASL/VAMP3/CTSL/EHD4/EGFR/SPARC/RAB13/ITGAV/MYO1C/STX12/RAB31/ACTG1/CAV1/LDLR/AREG/HLA-DRA/RAC2/HLA-DRB1/HLA-DPA1/HLA-DRB5/LTF/HSPH1/HLA-DPB1/B2M/HLA-B/HLA-A/HLA-DQA1/VIM/HLA-C/HLA-F	45
CC	GO:0005774	vacuolar membrane	53/822	449/19594	1.05359320564754e-11	1.05359320564754e-11	2.09055072910064e-10	LAPTM4A/CD63/SCARB2/GRN/ANXA2/IFITM3/TMEM59/CLTA/PSAP/CHMP4B/TMBIM1/CHMP3/CTSD/VMP1/ATP6AP2/BRI3/PRCP/LAPTM4B/LAMP2/PLD3/ATRAID/MYO6/CLCN3/VPS35/GNAQ/ITM2C/CPNE3/LRRC8A/MFSD1/RRAGA/THBD/CHMP5/CKAP4/FLOT1/MGST1/BST2/TMEM165/RAB12/COL6A1/HLA-DMA/LDLR/HLA-DRA/HLA-DMB/HLA-DRB1/HLA-DPA1/PIGR/HLA-DRB5/LAPTM5/HLA-DPB1/LNPEP/HLA-DQA1/JMY/HLA-F	53
CC	GO:0005912	adherens junction	30/822	172/19594	2.9491013858291e-11	2.9491013858291e-11	5.57298858374721e-10	ANXA2/CTNND1/PDLIM1/VEGFA/CNN3/CTNNA1/S100A11/JUP/RAB10/NDRG1/PDLIM5/BMPR2/CDC42EP4/VCL/CTNNB1/KRT18/RDX/TNKS1BP1/CDH1/FLOT1/JAG1/CXADR/NECTIN2/PKP4/TRIM29/TJP1/TJP2/AFDN/PLPP3/TMEM47	30
CC	GO:0071556	integral component of lumenal side of endoplasmic reticulum membrane	13/822	29/19594	4.1322349017613e-11	4.1322349017613e-11	7.12975999068197e-10	CANX/BCAP31/PKD2/HLA-DRA/HLA-DRB1/HLA-DPA1/HLA-DRB5/HLA-DPB1/HLA-B/HLA-A/HLA-DQA1/HLA-C/HLA-F	13
CC	GO:0098553	lumenal side of endoplasmic reticulum membrane	13/822	29/19594	4.1322349017613e-11	4.1322349017613e-11	7.12975999068197e-10	CANX/BCAP31/PKD2/HLA-DRA/HLA-DRB1/HLA-DPA1/HLA-DRB5/HLA-DPB1/HLA-B/HLA-A/HLA-DQA1/HLA-C/HLA-F	13
CC	GO:0044291	cell-cell contact zone	19/822	71/19594	6.11798509099947e-11	6.11798509099947e-11	1.01161420145035e-09	CTNNA1/ITGB1/JUP/ACTN1/ATP1B1/DSP/VCL/CTNNB1/RAP2B/SLC2A1/FLOT1/DSG2/CXADR/NECTIN2/PKP4/YWHAH/TJP2/AFDN/OBSL1	19
CC	GO:0030134	COPII-coated ER to Golgi transport vesicle	21/822	94/19594	2.43728534522312e-10	2.43728534522312e-10	3.86886979010155e-09	APP/CD59/LMAN1/TMED9/CTSC/TMED2/TMED3/SREBF1/AREG/HLA-DRA/SERPINA1/HLA-DRB1/HLA-DPA1/HLA-DRB5/HLA-DPB1/B2M/HLA-B/HLA-A/HLA-DQA1/HLA-C/HLA-F	21
CC	GO:0005938	cell cortex	40/822	310/19594	2.6856329209501e-10	2.6856329209501e-10	4.09912393197647e-09	RAC1/DSTN/CTNND1/MARCKS/TPM4/ENO1/CLTA/SPTBN1/RHOB/ASPH/GSN/DST/ACTN1/CRIP2/RND3/MYO6/KRT19/PTK2/CTNNB1/CTTN/EPS8/NEDD9/WASL/RDX/TNFAIP2/SLC2A1/CDH1/FLOT1/TRAK1/FNBP1L/RAI14/PKD2/PHLDB2/CAV1/CALD1/RAC2/HCLS1/RHOG/AKAP13/COTL1	40
CC	GO:1904813	ficolin-1-rich granule lumen	24/822	124/19594	3.0749559548927e-10	3.0749559548927e-10	4.51952590641149e-09	CST3/CTSB/GSTP1/PKM/CTSH/CSTB/ASAH1/ALDOA/GSN/JUP/CTSD/HSPA1B/CAPN1/GNS/VCL/CAT/TIMP2/LTA4H/IDH1/ALOX5/IMPDH2/SERPINA1/COTL1/YPEL5	24
CC	GO:0098576	lumenal side of membrane	13/822	35/19594	7.11400788972994e-10	7.11400788972994e-10	1.00826352422112e-08	CANX/BCAP31/PKD2/HLA-DRA/HLA-DRB1/HLA-DPA1/HLA-DRB5/HLA-DPB1/HLA-B/HLA-A/HLA-DQA1/HLA-C/HLA-F	13
CC	GO:0031091	platelet alpha granule	20/822	91/19594	8.87418301968808e-10	8.87418301968808e-10	1.21436188690468e-08	APP/CD9/APLP2/VEGFA/ALDOA/ACTN1/SERPING1/CLU/SCCPDH/THBS1/QSOX1/TIMP1/OLA1/SPARC/CYB5R1/SERPINE1/A2M/SERPINA1/PECAM1/SRGN	20
CC	GO:0012507	ER to Golgi transport vesicle membrane	16/822	62/19594	3.56376811858685e-09	3.56376811858685e-09	4.71417747616577e-08	CD59/LMAN1/TMED2/SREBF1/AREG/HLA-DRA/HLA-DRB1/HLA-DPA1/HLA-DRB5/HLA-DPB1/B2M/HLA-B/HLA-A/HLA-DQA1/HLA-C/HLA-F	16
CC	GO:1904724	tertiary granule lumen	15/822	55/19594	4.78987111500948e-09	4.78987111500948e-09	6.13168560393404e-08	CST3/CTSH/CSTB/METTL7A/ASAH1/ALDOA/CTSD/TIMP2/QSOX1/LTA4H/CYFIP1/IDH1/LTF/B2M/YPEL5	15
CC	GO:0030176	integral component of endoplasmic reticulum membrane	26/822	164/19594	5.05898336553721e-09	5.05898336553721e-09	6.27380502897213e-08	RTN4/PDIA3/CANX/KTN1/HACD3/BCAP31/RRBP1/CCDC47/SELENOS/ATF6/SGPL1/PKD2/HLA-DRA/INSIG1/HLA-DRB1/HLA-DPA1/HLA-DRB5/HLA-DPB1/B2M/HLA-B/HLA-A/HLA-DQA1/HLA-C/ELOVL5/HLA-F/SARAF	26
CC	GO:0030662	coated vesicle membrane	27/822	176/19594	5.35962813518011e-09	5.35962813518011e-09	6.44523064421979e-08	CD9/CD59/SCARB2/KDELR1/CLTA/LMAN1/TMED2/HBEGF/MYO6/KDELR2/VAMP3/EGFR/TMED3/SREBF1/LDLR/AREG/HLA-DRA/HLA-DRB1/HLA-DPA1/HLA-DRB5/HLA-DPB1/B2M/HLA-B/HLA-A/HLA-DQA1/HLA-C/HLA-F	27
CC	GO:0030135	coated vesicle	36/822	290/19594	6.01148569508095e-09	6.01148569508095e-09	7.01650187939789e-08	APP/CD9/CD59/SCARB2/KDELR1/CLTA/SNX3/LMAN1/BCAP31/TMED9/CTSC/TMED2/HBEGF/MYO6/KDELR2/VAMP3/EGFR/RAB13/TMED3/SCAMP1/SREBF1/LDLR/AREG/HLA-DRA/SERPINA1/HLA-DRB1/HLA-DPA1/HLA-DRB5/PACS1/HLA-DPB1/B2M/HLA-B/HLA-A/HLA-DQA1/HLA-C/HLA-F	36
CC	GO:0042613	MHC class II protein complex	9/822	17/19594	6.92008086448594e-09	6.92008086448594e-09	7.6498814182125e-08	HLA-DMA/HLA-DRA/HLA-DMB/HLA-DRB1/HLA-DPA1/HLA-DRB5/HLA-DPB1/B2M/HLA-DQA1	9
CC	GO:0030027	lamellipodium	29/822	202/19594	6.93968022554025e-09	6.93968022554025e-09	7.6498814182125e-08	APP/RAC1/CTNND1/CTNNA1/ITGB1/GSN/CTNNB1/CTTN/NCKAP1/SLC39A6/NEDD9/EPHA2/WASL/RDX/CAPG/CDH1/ENAH/FLOT1/CAPRIN1/RAB13/SWAP70/CYFIP1/PTPN13/ITGAV/PALLD/PKD2/CCDC88A/RAC2/CD44	29
CC	GO:0005884	actin filament	21/822	113/19594	8.45597206004176e-09	8.45597206004176e-09	9.06942095771193e-08	RAC1/PDLIM1/TPM4/PLS3/ACTN1/PDLIM5/CD2AP/MYO6/CTTN/NCKAP1/WASL/MYO1C/PALLD/PAWR/ACTG1/RAC2/LCP1/WIPF1/HCLS1/DIAPH1/COTL1	21
CC	GO:0005770	late endosome	35/822	283/19594	1.07695549757956e-08	1.07695549757956e-08	1.12468759719527e-07	LAPTM4A/CD63/SCARB2/GRN/ANXA2/IFITM3/TMEM59/CTSH/RHOB/PSAP/CHMP4B/CHMP3/RAB11A/LAPTM4B/LAMP2/PLD3/CLCN3/VPS35/CTSL/CHMP5/EGFR/INSR/NDFIP2/NEDD4L/DYNC1LI2/BST2/TMEM165/LGMN/CXCR4/HLA-DMA/LDLR/HLA-DRA/HLA-DMB/HLA-DRB1/HLA-DRB5	35
CC	GO:0031093	platelet alpha granule lumen	16/822	67/19594	1.20371761539323e-08	1.20371761539323e-08	1.22483546829487e-07	APP/VEGFA/ALDOA/ACTN1/SERPING1/CLU/SCCPDH/THBS1/QSOX1/TIMP1/OLA1/SPARC/SERPINE1/A2M/SERPINA1/SRGN	16
CC	GO:0031227	intrinsic component of endoplasmic reticulum membrane	26/822	172/19594	1.40621971757713e-08	1.40621971757713e-08	1.39511798296468e-07	RTN4/PDIA3/CANX/KTN1/HACD3/BCAP31/RRBP1/CCDC47/SELENOS/ATF6/SGPL1/PKD2/HLA-DRA/INSIG1/HLA-DRB1/HLA-DPA1/HLA-DRB5/HLA-DPB1/B2M/HLA-B/HLA-A/HLA-DQA1/HLA-C/ELOVL5/HLA-F/SARAF	26
CC	GO:0005775	vacuolar lumen	26/822	174/19594	1.79668407513514e-08	1.79668407513514e-08	1.73902412407175e-07	SCARB2/CTSB/GRN/ANXA2/NPC2/TUBB/ASAH1/CYB5R3/PSAP/SDC4/CREG1/CTSD/GNS/CTSC/LAMP2/PLD3/HEBP2/SDC1/CTSL/DNAJC3/PPT1/LIPA/LGMN/VAT1/DCN/IDS	26
CC	GO:0042470	melanosome	20/822	109/19594	2.39313010491067e-08	2.39313010491067e-08	2.20859253256137e-07	CD63/RAC1/YWHAE/PDIA3/CTSB/CANX/ANXA2/HSP90B1/ITGB1/CTSD/SYPL1/ATP1A1/CALU/SLC1A5/CAPG/SLC2A1/PDIA4/FLOT1/MMP14/PDIA6	20
CC	GO:0048770	pigment granule	20/822	109/19594	2.39313010491067e-08	2.39313010491067e-08	2.20859253256137e-07	CD63/RAC1/YWHAE/PDIA3/CTSB/CANX/ANXA2/HSP90B1/ITGB1/CTSD/SYPL1/ATP1A1/CALU/SLC1A5/CAPG/SLC2A1/PDIA4/FLOT1/MMP14/PDIA6	20
CC	GO:0045335	phagocytic vesicle	22/822	138/19594	6.8628655816972e-08	6.8628655816972e-08	6.18971369449723e-07	PDIA3/SNX3/RAB11A/GSN/RAB10/LAMP2/CDC42EP4/CLCN3/VAMP3/ITGAV/MYO1C/STX12/RAB31/ACTG1/RAC2/LTF/B2M/HLA-B/HLA-A/VIM/HLA-C/HLA-F	22
CC	GO:0014704	intercalated disc	13/822	49/19594	7.33757419735433e-08	7.33757419735433e-08	6.47079642667271e-07	CTNNA1/ITGB1/JUP/ACTN1/ATP1B1/DSP/VCL/CTNNB1/SLC2A1/DSG2/CXADR/YWHAH/OBSL1	13
CC	GO:0055038	recycling endosome membrane	18/822	96/19594	8.45522778422307e-08	8.45522778422307e-08	7.29432694428397e-07	RAC1/PDIA3/RAB11A/RAB10/NDRG1/RAP2B/VAMP3/EHD4/RAB13/RAB4A/STX12/SCAMP1/RAB12/B2M/HLA-B/HLA-A/HLA-C/HLA-F	18
CC	GO:0033116	endoplasmic reticulum-Golgi intermediate compartment membrane	16/822	77/19594	9.88722777016675e-08	9.88722777016675e-08	8.34823039048794e-07	CD59/KDELR1/VMP1/LMAN1/BCAP31/ATP6AP1/TMED9/CTSC/TMED2/GALNT1/MGAT1/PRRG4/TMED3/PLPP3/AREG/SERPINA1	16
CC	GO:0001726	ruffle	25/822	177/19594	1.04392978356726e-07	1.04392978356726e-07	8.63073527203634e-07	RAC1/LIMA1/ARF4/S100A11/ITGB1/S100A6/ACTN1/CD2AP/MYO6/CLCN3/CTTN/EPS8/NCKAP1/EPHA2/CAPG/EGFR/PLEKHA1/CYFIP1/SH3YL1/ITGAV/MYO1C/PALLD/LCP1/WIPF1/DIAPH1	25
CC	GO:0045178	basal part of cell	32/822	269/19594	1.14298292305217e-07	1.14298292305217e-07	9.25681121354821e-07	ANXA2/CD81/DST/TACSTD2/ATP1A1/ATP1B1/PRCP/DSP/CTNNB1/CLDN4/SLC1A5/CLDN1/SLC29A1/SLC2A1/AQP3/CLDN7/FLOT1/EPCAM/EGFR/CXADR/PROM2/TJP1/ITGA3/MYO1C/SLC14A1/PLPP3/PKD2/PHLDB2/HPGD/LDLR/SLC38A1/CD44	32
CC	GO:0005793	endoplasmic reticulum-Golgi intermediate compartment	21/822	131/19594	1.23201528799279e-07	1.23201528799279e-07	9.7783108120691e-07	CD59/KDELR1/VMP1/LMAN1/BCAP31/ATP6AP1/TMED9/CTSC/TMED2/GALNT1/CHP1/MGAT1/SERPINH1/PRRG4/MAN1A1/PDIA6/TMED3/PLPP3/AREG/SERPINA1/STK17B	21
CC	GO:0009925	basal plasma membrane	30/822	251/19594	2.55568200740683e-07	2.55568200740683e-07	1.9886318200049e-06	ANXA2/CD81/DST/TACSTD2/ATP1A1/ATP1B1/DSP/CTNNB1/CLDN4/SLC1A5/CLDN1/SLC29A1/SLC2A1/AQP3/CLDN7/FLOT1/EPCAM/EGFR/CXADR/PROM2/TJP1/ITGA3/MYO1C/SLC14A1/PLPP3/PKD2/HPGD/LDLR/SLC38A1/CD44	30
CC	GO:0043202	lysosomal lumen	17/822	97/19594	5.29229491363708e-07	5.29229491363708e-07	4.03885664461778e-06	SCARB2/CTSB/NPC2/ASAH1/PSAP/SDC4/CTSD/GNS/LAMP2/PLD3/SDC1/CTSL/PPT1/LIPA/LGMN/DCN/IDS	17
CC	GO:0031301	integral component of organelle membrane	38/822	382/19594	8.09032709216184e-07	8.09032709216184e-07	6.05770270853032e-06	RTN4/PDIA3/CANX/KTN1/HACD3/SYPL1/TOMM20/BCAP31/RRBP1/LAMP2/ITM2B/CCDC47/LRRC8A/QSOX1/SELENOS/ATF6/MAL2/STX12/SCAMP1/ARMCX3/SGPL1/PKD2/ATP2C1/HLA-DRA/INSIG1/HLA-DRB1/HLA-DPA1/HLA-DRB5/HLA-DPB1/LBR/B2M/HLA-B/HLA-A/HLA-DQA1/HLA-C/ELOVL5/HLA-F/SARAF	38
CC	GO:0030864	cortical actin cytoskeleton	15/822	79/19594	8.48299444422362e-07	8.48299444422362e-07	6.23409143366921e-06	DSTN/SPTBN1/GSN/ACTN1/KRT19/CTTN/WASL/RDX/SLC2A1/CDH1/FLOT1/CALD1/HCLS1/AKAP13/COTL1	15
CC	GO:0042581	specific granule	22/822	160/19594	9.59236303066727e-07	9.59236303066727e-07	6.92118825370634e-06	CD59/TMBIM1/JUP/CTSD/CLCN3/VCL/PGRMC1/RAP2B/TIMP2/QSOX1/CKAP4/CYFIP1/ITGAV/SCAMP1/PLAU/ANO6/SLPI/LTF/CD53/LCN2/B2M/SLC2A3	22
CC	GO:0030133	transport vesicle	39/822	402/19594	1.08931356964165e-06	1.08931356964165e-06	7.71938375479137e-06	APP/CD59/KDELR1/CLTA/RAB11A/RAB10/SYPL1/LMAN1/TMED9/TMED2/KDELR2/CLCN3/YIPF3/VAMP3/CHP1/MAL2/RAB13/BCL2L1/TMED3/STX12/PPT1/SCAMP1/FGFR3/PAM/RAB12/SREBF1/AREG/HLA-DRA/HLA-DRB1/HLA-DPA1/HLA-DRB5/LAPTM5/HLA-DPB1/B2M/HLA-B/HLA-A/HLA-DQA1/HLA-C/HLA-F	39
CC	GO:0030016	myofibril	27/822	228/19594	1.20819169385263e-06	1.20819169385263e-06	8.41160237456033e-06	PDLIM1/FKBP1A/TPM4/ENO1/SPTBN1/ALDOA/SDC4/JUP/DST/LMAN1/HSPB1/ACTN1/PDLIM5/SRI/MMP2/KRT19/VCL/CTNNB1/FHL2/BAG3/SLC2A1/CSRP1/PALLD/OBSL1/ACTG1/CALD1/CALM1	27
CC	GO:0031902	late endosome membrane	21/822	152/19594	1.55746491477593e-06	1.55746491477593e-06	1.06563388905721e-05	LAPTM4A/CD63/SCARB2/ANXA2/IFITM3/TMEM59/RHOB/CHMP4B/CHMP3/LAPTM4B/LAMP2/PLD3/CLCN3/CHMP5/NDFIP2/TMEM165/HLA-DMA/HLA-DRA/HLA-DMB/HLA-DRB1/HLA-DRB5	21
CC	GO:0002102	podosome	9/822	29/19594	1.80938587678068e-06	1.80938587678068e-06	1.21701779758487e-05	TPM4/GSN/VCL/CTTN/TJP1/PALLD/PTPN12/SH3GL1/LCP1	9
CC	GO:0005766	primary lysosome	21/822	155/19594	2.14747513910331e-06	2.14747513910331e-06	1.38225430280296e-05	CD63/GRN/ANXA2/NPC2/TUBB/CYB5R3/PSAP/CREG1/GNS/BRI3/CTSC/PRCP/LAMP2/CPNE3/HEBP2/DNAJC3/CKAP4/MGST1/BST2/VAT1/PIGR	21
CC	GO:0042582	azurophil granule	21/822	155/19594	2.14747513910331e-06	2.14747513910331e-06	1.38225430280296e-05	CD63/GRN/ANXA2/NPC2/TUBB/CYB5R3/PSAP/CREG1/GNS/BRI3/CTSC/PRCP/LAMP2/CPNE3/HEBP2/DNAJC3/CKAP4/MGST1/BST2/VAT1/PIGR	21
CC	GO:0030666	endocytic vesicle membrane	24/822	194/19594	2.15954319456484e-06	2.15954319456484e-06	1.38225430280296e-05	CD9/SCARB2/RAB10/HBEGF/LAMP2/WASL/VAMP3/EGFR/RAB31/CAV1/LDLR/AREG/HLA-DRA/RAC2/HLA-DRB1/HLA-DPA1/HLA-DRB5/HLA-DPB1/B2M/HLA-B/HLA-A/HLA-DQA1/HLA-C/HLA-F	24
CC	GO:0043292	contractile fiber	27/822	238/19594	2.77433220549243e-06	2.77433220549243e-06	1.74757433829682e-05	PDLIM1/FKBP1A/TPM4/ENO1/SPTBN1/ALDOA/SDC4/JUP/DST/LMAN1/HSPB1/ACTN1/PDLIM5/SRI/MMP2/KRT19/VCL/CTNNB1/FHL2/BAG3/SLC2A1/CSRP1/PALLD/OBSL1/ACTG1/CALD1/CALM1	27
CC	GO:0043296	apical junction complex	20/822	148/19594	3.88379307420227e-06	3.88379307420227e-06	2.40770771072402e-05	YBX3/CTNND1/CTNNA1/JUP/F11R/CTNNB1/CLDN4/RAP2B/CLDN1/CLDN7/CDH1/EPCAM/CCND1/CXADR/NECTIN2/RAB13/TJP1/TJP2/USP53/ACTG1	20
CC	GO:0032432	actin filament bundle	14/822	78/19594	3.94365918135832e-06	3.94365918135832e-06	2.40770771072402e-05	PDLIM1/LIMA1/MARCKS/TPM4/PLS3/ACTN1/PDLIM5/LPP/PTK2/BAG3/TRIP6/LIMCH1/PALLD/LCP1	14
CC	GO:0031300	intrinsic component of organelle membrane	38/822	412/19594	4.97924808229897e-06	4.97924808229897e-06	2.9939019569804e-05	RTN4/PDIA3/CANX/KTN1/HACD3/SYPL1/TOMM20/BCAP31/RRBP1/LAMP2/ITM2B/CCDC47/LRRC8A/QSOX1/SELENOS/ATF6/MAL2/STX12/SCAMP1/ARMCX3/SGPL1/PKD2/ATP2C1/HLA-DRA/INSIG1/HLA-DRB1/HLA-DPA1/HLA-DRB5/HLA-DPB1/LBR/B2M/HLA-B/HLA-A/HLA-DQA1/HLA-C/ELOVL5/HLA-F/SARAF	38
CC	GO:0045334	clathrin-coated endocytic vesicle	15/822	91/19594	5.40128529794308e-06	5.40128529794308e-06	3.1991901921831e-05	CD9/SCARB2/CLTA/HBEGF/MYO6/VAMP3/EGFR/LDLR/AREG/HLA-DRA/HLA-DRB1/HLA-DPA1/HLA-DRB5/HLA-DPB1/HLA-DQA1	15
CC	GO:0030669	clathrin-coated endocytic vesicle membrane	13/822	72/19594	8.12114753660697e-06	8.12114753660697e-06	4.73943130232326e-05	CD9/SCARB2/HBEGF/VAMP3/EGFR/LDLR/AREG/HLA-DRA/HLA-DRB1/HLA-DPA1/HLA-DRB5/HLA-DPB1/HLA-DQA1	13
CC	GO:0055037	recycling endosome	23/822	196/19594	8.53634295980111e-06	8.53634295980111e-06	4.90953668321132e-05	APP/RAC1/PDIA3/ITGB1/RAB11A/RAB10/NDRG1/CLCN3/RAP2B/VAMP3/EHD4/RAB13/RAB4A/RAB25/STX12/SCAMP1/RAB12/LTF/B2M/HLA-B/HLA-A/HLA-C/HLA-F	23
CC	GO:0005604	basement membrane	15/822	95/19594	9.3029013678208e-06	9.3029013678208e-06	5.27397566265931e-05	ANXA2/DST/CD151/TIMP3/FBLN1/LAMB1/LAMC1/LAMA5/TIMP1/LAMB3/SPARC/ADAMTS1/LAD1/NTN4/COL4A2	15
CC	GO:0030863	cortical cytoskeleton	16/822	107/19594	9.68615630728957e-06	9.68615630728957e-06	5.41390797308846e-05	DSTN/TPM4/SPTBN1/GSN/ACTN1/KRT19/CTTN/WASL/RDX/SLC2A1/CDH1/FLOT1/CALD1/HCLS1/AKAP13/COTL1	16
CC	GO:0016323	basolateral plasma membrane	25/822	226/19594	1.00209862609603e-05	1.00209862609603e-05	5.52326289529536e-05	ANXA2/CD81/ATP1A1/ATP1B1/DSP/CTNNB1/CLDN1/SLC29A1/SLC2A1/AQP3/CLDN7/FLOT1/EPCAM/EGFR/CXADR/PROM2/TJP1/ITGA3/SLC14A1/PLPP3/PKD2/HPGD/LDLR/SLC38A1/CD44	25
CC	GO:0005771	multivesicular body	12/822	63/19594	1.01862054685646e-05	1.01862054685646e-05	5.53741811340858e-05	CD63/CTSH/CHMP4B/CHMP3/RAB11A/LAPTM4B/CTSL/CHMP5/EGFR/NDFIP2/NEDD4L/BST2	12
CC	GO:0005802	trans-Golgi network	27/822	260/19594	1.44064154883651e-05	1.44064154883651e-05	7.72577331310618e-05	APP/RAC1/GRN/CLTA/RAB11A/RAB10/ARL5B/VAMP3/CDH1/ATP8B1/ARL1/RAB13/TMEM165/SCAMP1/PLPP3/RAB31/PAM/ATP2C1/LAP3/HLA-DRA/HLA-DRB1/HLA-DPA1/HLA-DRB5/HLA-DPB1/BIRC6/HLA-DQA1/ST3GAL1	27
CC	GO:0030658	transport vesicle membrane	23/822	205/19594	1.78529870038214e-05	1.78529870038214e-05	9.4464225971097e-05	CD59/CLTA/SYPL1/LMAN1/TMED2/MAL2/BCL2L1/STX12/SCAMP1/PAM/SREBF1/AREG/HLA-DRA/HLA-DRB1/HLA-DPA1/HLA-DRB5/HLA-DPB1/B2M/HLA-B/HLA-A/HLA-DQA1/HLA-C/HLA-F	23
CC	GO:0030017	sarcomere	23/822	209/19594	2.43846849399967e-05	2.43846849399967e-05	0.000127327232996936	PDLIM1/FKBP1A/TPM4/ENO1/SPTBN1/ALDOA/JUP/DST/LMAN1/HSPB1/ACTN1/PDLIM5/SRI/MMP2/KRT19/CTNNB1/FHL2/BAG3/SLC2A1/CSRP1/PALLD/OBSL1/CALM1	23
CC	GO:0001725	stress fiber	12/822	69/19594	2.67165683801184e-05	2.67165683801184e-05	0.000135926400530427	PDLIM1/LIMA1/TPM4/ACTN1/PDLIM5/LPP/PTK2/BAG3/TRIP6/LIMCH1/PALLD/LCP1	12
CC	GO:0097517	contractile actin filament bundle	12/822	69/19594	2.67165683801184e-05	2.67165683801184e-05	0.000135926400530427	PDLIM1/LIMA1/TPM4/ACTN1/PDLIM5/LPP/PTK2/BAG3/TRIP6/LIMCH1/PALLD/LCP1	12
[truncated: 283 more rows]
