# Supplementary material for: Identification of Key Genes Associated with Endoplasmic Reticulum Stress in Calcium Oxalate Kidney Stones
Source: Genes (Basel). 2025 Nov 6;16(11):1338. doi: 10.3390/genes16111338 (PMC12651965; doi:10.3390/genes16111338)
Supplement: Supplementary file 1 [file genes-16-01338-s001.zip › Supplementary Table S7.csv]

ID	Description	GeneRatio	BgRatio	pvalue	p.adjust	qvalue	geneID	Count
hsa04510	Focal adhesion	35/492	203/9389	3.12315433158146e-10	3.12315433158146e-10	6.83806422072571e-08	RAC1/VEGFA/EMP1/ITGB1/EMP2/ACTN1/VCL/PTK2/JUN/CTNNB1/ARHGAP5/ITGA6/ROCK2/THBS1/LAMB1/LAMC1/LAMA5/EGFR/CCND1/LAMB3/ITGB6/ITGA3/ITGAV/CRK/ACTG1/CAV1/COL6A1/COL1A1/COL6A2/COL4A2/COL1A2/RAC2/CCND2/DIAPH1/BIRC3	35
hsa05418	Fluid shear stress and atherosclerosis	28/492	142/9389	8.45868138463059e-10	8.45868138463059e-10	9.26003014738507e-08	RAC1/GSTP1/NFE2L2/VEGFA/HSP90B1/TXN/SDC4/MGST2/MGST3/MMP2/BMPR2/PTK2/JUN/CTNNB1/GSTO1/SDC1/THBD/CTSL/TNFRSF1A/MGST1/ITGAV/FOS/ACTG1/CAV1/CCL2/RAC2/PECAM1/CALM1	28
hsa04514	Cell adhesion molecules	29/492	160/9389	3.30055095841189e-09	3.30055095841189e-09	2.40882315561289e-07	ITGB1/SDC4/F11R/CLDN4/ITGA6/PTPRF/CLDN1/SDC1/CLDN7/CDH1/CXADR/NECTIN2/PTPRC/ALCAM/ITGAV/CD2/HLA-DMA/HLA-DRA/HLA-DMB/PECAM1/HLA-DRB1/HLA-DPA1/HLA-DRB5/HLA-DPB1/HLA-B/HLA-A/HLA-DQA1/HLA-C/HLA-F	29
hsa05416	Viral myocarditis	18/492	70/9389	1.19276552103796e-08	1.19276552103796e-08	5.30973987839911e-07	RAC1/CCND1/CXADR/ACTG1/CAV1/HLA-DMA/HLA-DRA/HLA-DMB/RAC2/HLA-DRB1/HLA-DPA1/HLA-DRB5/HLA-DPB1/HLA-B/HLA-A/HLA-DQA1/HLA-C/HLA-F	18
hsa04820	Cytoskeleton in muscle cells	35/492	232/9389	1.21256078953826e-08	1.21256078953826e-08	5.30973987839911e-07	PDLIM1/TPM4/ENO1/LMNA/SPTBN1/ITGB1/SDC4/JUP/ATP1A1/PDLIM5/ATP1B1/FBLN1/DSP/VCL/FHL2/ITGA6/THBS1/SDC1/CSRP1/DSG2/ITGB6/ITGA3/ITGAV/ACTG1/COL6A1/COL1A1/DCN/COL6A2/COL4A2/COL1A2/COL3A1/CAPZA1/LBR/VIM/DIAPH1	35
hsa05205	Proteoglycans in cancer	32/492	204/9389	2.01197706476713e-08	2.01197706476713e-08	7.34195139423796e-07	CD63/RAC1/CDKN1A/VEGFA/HIF1A/ITGB1/SDC4/ARHGEF12/TIMP3/HBEGF/MMP2/PTK2/CTNNB1/CTTN/ROCK2/THBS1/SDC1/RDX/CTSL/EGFR/CCND1/ITGAV/PRKACA/PLAU/ACTG1/CAV1/COL1A1/DCN/COL1A2/PDCD4/HCLS1/CD44	32
hsa04612	Antigen processing and presentation	19/492	81/9389	2.40513548033476e-08	2.40513548033476e-08	7.52282977307713e-07	PDIA3/CTSB/CANX/HSPA1B/CTSL/LGMN/HLA-DMA/HLA-DRA/HLA-DMB/HLA-DRB1/HLA-DPA1/HLA-DRB5/HLA-DPB1/B2M/HLA-B/HLA-A/HLA-DQA1/HLA-C/HLA-F	19
hsa04145	Phagosome	27/492	159/9389	4.87706625648873e-08	4.87706625648873e-08	1.33477602809165e-06	RAC1/CANX/TUBB/ITGB1/ATP6AP1/LAMP2/THBS1/DYNC1I2/VAMP3/CTSL/DYNC1LI2/ITGAV/STX12/ACTG1/C1R/HLA-DMA/HLA-DRA/HLA-DMB/HLA-DRB1/HLA-DPA1/HLA-DRB5/HLA-DPB1/HLA-B/HLA-A/HLA-DQA1/HLA-C/HLA-F	27
hsa05145	Toxoplasmosis	22/492	112/9389	6.02935616272234e-08	6.02935616272234e-08	1.46679073900146e-06	ITGB1/HSPA1B/ITGA6/LAMB1/LAMC1/PPIF/LAMA5/IFNGR2/LAMB3/TNFRSF1A/BCL2L1/ALOX5/HLA-DMA/LDLR/HLA-DRA/HLA-DMB/HLA-DRB1/HLA-DPA1/HLA-DRB5/HLA-DPB1/HLA-DQA1/BIRC3	22
hsa04520	Adherens junction	19/492	93/9389	2.53662102907e-07	2.53662102907e-07	5.55386498996378e-06	RAC1/CTNND1/CTNNA1/ACTN1/VCL/CTNNB1/PTPRF/ROCK2/WASL/CDH1/EGFR/INSR/NECTIN2/TJP1/TCF7L2/AFDN/ACTG1/RAC2/PTPN1	19
hsa05330	Allograft rejection	12/492	39/9389	4.00661733530832e-07	4.00661733530832e-07	7.51272276045381e-06	HLA-DMA/HLA-DRA/HLA-DMB/HLA-DRB1/HLA-DPA1/HLA-DRB5/HLA-DPB1/HLA-B/HLA-A/HLA-DQA1/HLA-C/HLA-F	12
hsa05100	Bacterial invasion of epithelial cells	17/492	78/9389	4.11754997447949e-07	4.11754997447949e-07	7.51272276045381e-06	RAC1/CLTA/CTNNA1/ITGB1/CD2AP/VCL/PTK2/CTNNB1/CTTN/WASL/CDH1/ARPC1A/CRK/ACTG1/CAV1/HCLS1/RHOG	17
hsa04670	Leukocyte transendothelial migration	21/492	116/9389	5.11494727371714e-07	5.11494727371714e-07	8.61464803994466e-06	RAC1/CTNND1/CTNNA1/ITGB1/F11R/ACTN1/MMP2/VCL/PTK2/CTNNB1/ARHGAP5/CLDN4/ROCK2/CLDN1/CLDN7/AFDN/ACTG1/CXCR4/RAC2/PECAM1/RASSF5	21
hsa05166	Human T-cell leukemia virus 1 infection	31/492	224/9389	6.07399487429806e-07	6.07399487429806e-07	8.9839654150693e-06	CANX/CDKN1A/ETS2/EGR1/JUN/TSPO/SLC2A1/CCND1/LTBR/TNFRSF1A/BCL2L1/PRKACA/FOS/HLA-DMA/MMP7/HLA-DRA/IL2RG/HLA-DMB/HLA-DRB1/HLA-DPA1/HLA-DRB5/HLA-DPB1/BUB3/B2M/HLA-B/HLA-A/HLA-DQA1/CCND2/HLA-C/ETS1/HLA-F	31
hsa04512	ECM-receptor interaction	18/492	89/9389	6.15488015215084e-07	6.15488015215084e-07	8.9839654150693e-06	ITGB1/SDC4/ITGA6/THBS1/SDC1/LAMB1/LAMC1/LAMA5/LAMB3/ITGB6/ITGA3/ITGAV/COL6A1/COL1A1/COL6A2/COL4A2/COL1A2/CD44	18
hsa04142	Lysosome	22/492	133/9389	1.36507800271925e-06	1.36507800271925e-06	1.86800147740529e-05	LAPTM4A/CD63/SCARB2/CTSB/NPC2/CTSH/NCOA7/CLTA/ASAH1/PSAP/CTSD/GNS/ATP6AP1/CTSC/LAPTM4B/LAMP2/CTSL/PPT1/LIPA/LGMN/LAPTM5/IDS	22
hsa04940	Type I diabetes mellitus	12/492	44/9389	1.69902400442583e-06	1.69902400442583e-06	2.18821667443079e-05	HLA-DMA/HLA-DRA/HLA-DMB/HLA-DRB1/HLA-DPA1/HLA-DRB5/HLA-DPB1/HLA-B/HLA-A/HLA-DQA1/HLA-C/HLA-F	12
hsa05332	Graft-versus-host disease	12/492	45/9389	2.20817866450429e-06	2.20817866450429e-06	2.56382220824246e-05	HLA-DMA/HLA-DRA/HLA-DMB/HLA-DRB1/HLA-DPA1/HLA-DRB5/HLA-DPB1/HLA-B/HLA-A/HLA-DQA1/HLA-C/HLA-F	12
hsa04151	PI3K-Akt signaling pathway	41/492	362/9389	2.22485532974887e-06	2.22485532974887e-06	2.56382220824246e-05	RAC1/YWHAE/CDKN1A/VEGFA/YWHAG/HSP90B1/ITGB1/RXRA/PTK2/GNG5/ITGA6/SGK1/GNG12/THBS1/G6PC3/EFNA1/LAMB1/LAMC1/EPHA2/LAMA5/EGFR/CCND1/INSR/PPP2CB/LAMB3/YWHAH/ITGB6/ITGA3/ITGAV/BCL2L1/FGFR3/COL6A1/COL1A1/AREG/IL2RG/COL6A2/COL4A2/COL1A2/CCND2/RBL2/PPP2R5C	41
hsa04144	Endocytosis	32/492	252/9389	2.73033890119289e-06	2.73033890119289e-06	2.98900258656906e-05	ARF4/CLTA/SNX3/CHMP4B/CHMP3/RAB11A/RAB10/HSPA1B/VPS35/WASL/CHMP5/EHD4/EGFR/NEDD4L/SPART/RAB4A/FGFR3/RAB31/SH3GL1/ARPC1A/CXCR4/CAV1/LDLR/IL2RG/WIPF1/CAPZA1/HLA-B/HLA-A/HLA-C/GRK2/SMAP2/HLA-F	32
hsa05165	Human papillomavirus infection	38/492	333/9389	4.42986807621393e-06	4.42986807621393e-06	4.61860932256891e-05	CDKN1A/HES1/PKM/VEGFA/ITGB1/BCAP31/ATP6AP1/PTK2/CTNNB1/ITGA6/THBS1/LAMB1/LAMC1/LAMA5/EGFR/JAG1/CCND1/PPP2CB/LAMB3/TNFRSF1A/ITGB6/ITGA3/TCF7L2/HDAC2/ITGAV/PRKACA/COL6A1/COL1A1/COL6A2/COL4A2/COL1A2/HLA-B/HLA-A/CCND2/HLA-C/RBL2/PPP2R5C/HLA-F	38
hsa05222	Small cell lung cancer	17/492	93/9389	5.44938104013292e-06	5.44938104013292e-06	5.42330744663946e-05	CDKN1A/ITGB1/GADD45B/GADD45A/RXRA/PTK2/ITGA6/LAMB1/LAMC1/LAMA5/CCND1/LAMB3/ITGA3/ITGAV/BCL2L1/COL4A2/BIRC3	17
hsa04148	Efferocytosis	23/492	157/9389	6.70067492288812e-06	6.70067492288812e-06	6.37867452613606e-05	RAC1/ATP2A2/HIF1A/CEBPB/DUSP5/PBX1/RXRA/PTK2/SGK1/THBS1/CD24/SLC2A1/TMEM30B/ADAM9/ITGAV/LIPA/ALOX5/CRK/ANO6/PECAM1/DUSP4/DUSP16/DUSP2	23
hsa04382	Cornified envelope formation	28/492	215/9389	7.10989182563175e-06	7.10989182563175e-06	6.48621710408511e-05	S100A11/JUP/S100A6/DST/CAPN1/UGCG/KRT8/KRT19/CLDN4/KRT7/ITGA6/S100A2/CLDN1/KRT10/KRT17/KRT18/CLDN7/LAMA5/KDSR/PPP2CB/DSG2/LAMB3/TJP1/S100A16/SPTLC2/KRT5/COL4A2/PPP2R5C	28
hsa05169	Epstein-Barr virus infection	27/492	204/9389	7.6561049567021e-06	7.6561049567021e-06	6.70513613050121e-05	RAC1/PDIA3/CDKN1A/HES1/GADD45B/GADD45A/JUN/CCND1/HDAC2/HLA-DMA/HLA-DRA/HLA-DMB/RUNX3/HLA-DRB1/HLA-DPA1/HLA-DRB5/HLA-DPB1/B2M/TNFAIP3/HLA-B/HLA-A/HLA-DQA1/VIM/CCND2/HLA-C/HLA-F/CD44	27
hsa05168	Herpes simplex virus 1 infection	25/492	182/9389	8.62452041991837e-06	8.62452041991837e-06	7.26275403782599e-05	PDIA3/SOCS3/IFNGR2/TNFRSF1A/NECTIN2/BST2/BCL2L1/CCL2/HLA-DMA/HLA-DRA/HLA-DMB/HLA-DRB1/HLA-DPA1/HLA-DRB5/SP100/HLA-DPB1/B2M/HLA-B/HLA-A/HLA-DQA1/ZC3HAV1/HLA-C/SRSF7/BIRC3/HLA-F	25
hsa05320	Autoimmune thyroid disease	12/492	54/9389	1.71016407574099e-05	1.71016407574099e-05	0.000138679971833967	HLA-DMA/HLA-DRA/HLA-DMB/HLA-DRB1/HLA-DPA1/HLA-DRB5/HLA-DPB1/HLA-B/HLA-A/HLA-DQA1/HLA-C/HLA-F	12
hsa05163	Human cytomegalovirus infection	28/492	226/9389	1.83745369271855e-05	1.83745369271855e-05	0.000143680589505811	RAC1/PDIA3/CDKN1A/VEGFA/ARHGEF12/GNAQ/PTK2/CTNNB1/GNG5/ROCK2/GNG12/EGFR/CXCL8/CCND1/TNFRSF1A/ITGAV/PRKACA/CRK/CXCR4/CCL2/RAC2/B2M/HLA-B/HLA-A/HLA-C/AKAP13/CALM1/HLA-F	28
hsa05146	Amoebiasis	17/492	103/9389	2.23154520695157e-05	2.23154520695157e-05	0.000168479638129193	HSPB1/ACTN1/VCL/GNAQ/PTK2/LAMB1/LAMC1/LAMA5/SERPINB6/CXCL8/LAMB3/CXCL2/PRKACA/COL1A1/COL4A2/COL1A2/COL3A1	17
hsa04530	Tight junction	23/492	170/9389	2.52842676421318e-05	2.52842676421318e-05	0.000184530795423278	RAC1/YBX3/ITGB1/F11R/ACTN1/JUN/CTTN/CLDN4/ROCK2/CLDN1/RDX/CLDN7/CCND1/PPP2CB/RAB13/NEDD4L/TJP1/PRKACA/TJP2/AFDN/ARPC1A/ACTG1/HCLS1	23
hsa03272	Virion - Hepatitis viruses	11/492	48/9389	2.8221581049147e-05	2.8221581049147e-05	0.00019284122135924	CD63/CD9/CD81/CHMP4B/LAMP2/CLDN4/CLDN1/CLDN7/EPCAM/EGFR/LDLR	11
hsa04115	p53 signaling pathway	14/492	75/9389	2.86459252225458e-05	2.86459252225458e-05	0.00019284122135924	CDKN1A/PERP/GADD45B/EI24/GADD45A/THBS1/ZNF385A/SFN/CCND1/PMAIP1/IGFBP3/SERPINE1/BCL2L1/CCND2	14
hsa04810	Regulation of actin cytoskeleton	28/492	232/9389	2.98635184996105e-05	2.98635184996105e-05	0.00019284122135924	RAC1/ITGB1/GSN/ACTN1/ARHGEF12/VCL/PTK2/NCKAP1/ITGA6/ROCK2/GNG12/WASL/RDX/ENAH/EGFR/PFN2/ITGB6/CYFIP1/ITGA3/ITGAV/FGFR3/ARPC1A/CRK/ACTG1/CXCR4/RAC2/DIAPH1/RGCC	28
hsa05323	Rheumatoid arthritis	16/492	95/9389	2.99460165860742e-05	2.99460165860742e-05	0.00019284122135924	VEGFA/ATP6AP1/JUN/CTSL/CXCL8/CXCL2/FOS/CCL2/HLA-DMA/HLA-DRA/HLA-DMB/HLA-DRB1/HLA-DPA1/HLA-DRB5/HLA-DPB1/HLA-DQA1	16
hsa05219	Bladder cancer	10/492	41/9389	3.66797451650807e-05	3.66797451650807e-05	0.000229455247949978	CDKN1A/VEGFA/HBEGF/MMP2/THBS1/CDH1/EGFR/CXCL8/CCND1/FGFR3	10
hsa04672	Intestinal immune network for IgA production	11/492	50/9389	4.24174070419445e-05	4.24174070419445e-05	0.000257977212418844	LTBR/CXCR4/HLA-DMA/HLA-DRA/HLA-DMB/HLA-DRB1/HLA-DPA1/PIGR/HLA-DRB5/HLA-DPB1/HLA-DQA1	11
hsa04933	AGE-RAGE signaling pathway in diabetic complications	16/492	101/9389	6.48719230292637e-05	6.48719230292637e-05	0.000383879373828929	RAC1/EGR1/VEGFA/MMP2/JUN/THBD/PIM1/CXCL8/CCND1/SERPINE1/CCL2/COL1A1/COL4A2/COL1A2/COL3A1/DIAPH1	16
hsa05216	Thyroid cancer	9/492	37/9389	9.22671733411003e-05	9.22671733411003e-05	0.000531622494596922	CDKN1A/GADD45B/GADD45A/RXRA/CTNNB1/CDH1/CCND1/TCF7L2/PAX8	9
hsa05135	Yersinia infection	19/492	138/9389	9.99218171195524e-05	9.99218171195524e-05	0.000560964587337838	RAC1/ITGB1/ARHGEF12/GNAQ/PTK2/JUN/ROCK2/WASL/CXCL8/FOS/ARPC1A/CRK/ACTG1/CCL2/FYB1/RAC2/WIPF1/RPS6KA3/RHOG	19
hsa05412	Arrhythmogenic right ventricular cardiomyopathy	14/492	86/9389	0.000136484346395773	0.000136484346395773	0.000747072211850548	ATP2A2/LMNA/CTNNA1/ITGB1/JUP/DSP/CTNNB1/ITGA6/DSG2/ITGB6/ITGA3/TCF7L2/ITGAV/ACTG1	14
hsa05130	Pathogenic Escherichia coli infection	24/492	203/9389	0.000151744389536494	0.000151744389536494	0.000808119422991253	RAC1/TUBB/ITGB1/ARHGEF12/MYO6/JUN/CTTN/CLDN4/NCKAP1/TNFSF10/ROCK2/CLDN1/WASL/CLDN7/CXCL8/TNFRSF1A/TJP1/CYFIP1/MYO1C/FOS/ARPC1A/ACTG1/WIPF1/HCLS1	24
hsa05210	Colorectal cancer	14/492	87/9389	0.000155019062391111	0.000155019062391111	0.000808119422991253	RAC1/CDKN1A/GADD45B/GADD45A/JUN/CTNNB1/EGFR/CCND1/PMAIP1/TCF7L2/FOS/RALB/AREG/RAC2	14
hsa04659	Th17 cell differentiation	16/492	109/9389	0.000164277418889805	0.000164277418889805	0.000836467640858739	HIF1A/AHR/IL6ST/RXRA/JUN/IFNGR2/FOS/HLA-DMA/HLA-DRA/IL2RG/HLA-DMB/HLA-DRB1/HLA-DPA1/HLA-DRB5/HLA-DPB1/HLA-DQA1	16
hsa05310	Asthma	8/492	32/9389	0.000184914404544758	0.000184914404544758	0.000920148233141381	HLA-DMA/HLA-DRA/HLA-DMB/HLA-DRB1/HLA-DPA1/HLA-DRB5/HLA-DPB1/HLA-DQA1	8
hsa04218	Cellular senescence	20/492	157/9389	0.000195876412647145	0.000195876412647145	0.000953036112996633	CDKN1A/GADD45B/CAPN1/GADD45A/ZFP36L1/CXCL8/CCND1/IGFBP3/SERPINE1/HLA-B/HLA-A/CCND2/HLA-C/HIPK1/RBL2/ETS1/CALM1/RASSF5/HLA-F/ZFP36L2	20
hsa04640	Hematopoietic cell lineage	15/492	100/9389	0.000204639168191365	0.000204639168191365	0.000974026246768969	CD9/CD59/ITGA6/CD24/ITGA3/CD2/HLA-DMA/HLA-DRA/HLA-DMB/HLA-DRB1/HLA-DPA1/HLA-DRB5/HLA-DPB1/HLA-DQA1/CD44	15
hsa05150	Staphylococcus aureus infection	15/492	102/9389	0.000255864643778545	0.000255864643778545	0.00119193383887878	CFH/KRT19/KRT10/KRT17/KRT18/C1R/HLA-DMA/C1S/HLA-DRA/HLA-DMB/HLA-DRB1/HLA-DPA1/HLA-DRB5/HLA-DPB1/HLA-DQA1	15
hsa04210	Apoptosis	18/492	137/9389	0.000275022630519565	0.000275022630519565	0.00125448919184363	CTSB/CTSH/LMNA/CTSD/GADD45B/CAPN1/GADD45A/CTSC/JUN/TNFSF10/CTSL/TNFRSF1A/PMAIP1/PTPN13/BCL2L1/FOS/ACTG1/BIRC3	18
hsa04015	Rap1 signaling pathway	24/492	212/9389	0.000294433021546637	0.000294433021546637	0.00131561908661011	RAC1/CTNND1/VEGFA/ITGB1/ID1/GNAQ/CTNNB1/THBS1/EFNA1/EPHA2/CDH1/ENAH/EGFR/PFN2/INSR/AFDN/FGFR3/CRK/ACTG1/RALB/FYB1/RAC2/CALM1/RASSF5	24
hsa04658	Th1 and Th2 cell differentiation	14/492	93/9389	0.000318598638406369	0.000318598638406369	0.0013951266692321	JUN/JAG1/IFNGR2/FOS/HLA-DMA/HLA-DRA/IL2RG/HLA-DMB/RUNX3/HLA-DRB1/HLA-DPA1/HLA-DRB5/HLA-DPB1/HLA-DQA1	14
hsa05202	Transcriptional misregulation in cancer	23/492	201/9389	0.000335306219152634	0.000335306219152634	0.001439498319582	CDKN1A/NFKBIZ/JUP/CEBPB/GADD45B/GADD45A/PBX1/RXRA/PTK2/DUSP6/SPINT1/CXCL8/IGFBP3/AFF1/HDAC2/BCL2L1/PLAU/PAX8/HPGD/KMT2A/CCND2/REL/BIRC3	23
hsa05203	Viral carcinogenesis	23/492	205/9389	0.000445525891681932	0.000445525891681932	0.00187589849129234	RAC1/YWHAE/CDKN1A/PKM/YWHAG/GSN/ACTN1/IL6ST/JUN/CCND1/LTBR/PMAIP1/YWHAH/HDAC2/PRKACA/SP100/HLA-B/HLA-A/CCND2/HLA-C/RBL2/REL/HLA-F	23
hsa04390	Hippo signaling pathway	19/492	157/9389	0.000541699997141071	0.000541699997141071	0.00223780733674961	YWHAE/CTNNA1/YWHAG/ID1/BMPR2/CTNNB1/YAP1/CDH1/CCND1/PPP2CB/WWTR1/YWHAH/CSNK1E/TCF7L2/SERPINE1/ACTG1/AREG/CCND2/BIRC3	19
hsa04068	FoxO signaling pathway	17/492	133/9389	0.000558297362976482	0.000558297362976482	0.0022636618225947	CDKN1A/SOD2/GADD45B/GADD45A/TNFSF10/SGK1/CAT/G6PC3/PLK2/EGFR/CCND1/INSR/PRMT1/CSNK1E/CCND2/RBL2/STK4	17
hsa05321	Inflammatory bowel disease	11/492	66/9389	0.000570875568642475	0.000570875568642475	0.00227257642636622	JUN/IFNGR2/HLA-DMA/HLA-DRA/IL2RG/HLA-DMB/HLA-DRB1/HLA-DPA1/HLA-DRB5/HLA-DPB1/HLA-DQA1	11
hsa04141	Protein processing in endoplasmic reticulum	20/492	171/9389	0.000608951579852186	0.000608951579852186	0.00238086331972283	PDIA3/CANX/NFE2L2/HSP90B1/XBP1/LMAN1/HSPA1B/PPP1R15A/CAPN1/BCAP31/RRBP1/BAG1/DNAJC3/PDIA4/SELENOS/ATF6/CKAP4/MAN1A1/PDIA6/HSPH1	20
hsa04610	Complement and coagulation cascades	13/492	88/9389	0.000622440370324266	0.000622440370324266	0.00239090668564076	CD59/CD46/CFH/SERPING1/CLU/THBD/SERPINE1/PLAU/TFPI/C1R/A2M/C1S/SERPINA1	13
hsa05132	Salmonella infection	26/492	251/9389	0.000670373010435555	0.000670373010435555	0.00253062769819592	RAC1/ANXA2/TUBB/RHOB/HSP90B1/TXN/MYO6/JUN/CTNNB1/NCKAP1/TNFSF10/ROCK2/DYNC1I2/WASL/CXCL8/PFN2/TNFRSF1A/DYNC1LI2/PTPRC/CYFIP1/TCF7L2/FOS/ARPC1A/ACTG1/RHOG/BIRC3	26
hsa05131	Shigellosis	26/492	253/9389	0.000755363355473213	0.000755363355473213	0.00280313252343315	RAC1/CAPNS1/ITGB1/ACTN1/CAPN1/VCL/PTK2/JUN/CTTN/ROCK2/WASL/RRAGA/EGFR/CXCL8/HK1/PFN2/TNFRSF1A/FNBP1L/BCL10/BCL2L1/ARPC1A/CRK/ACTG1/HCLS1/DIAPH1/CD44	26
hsa05140	Leishmaniasis	12/492	79/9389	0.000774487254495948	0.000774487254495948	0.00282619910412557	ITGB1/JUN/IFNGR2/FOS/HLA-DMA/HLA-DRA/HLA-DMB/HLA-DRB1/HLA-DPA1/HLA-DRB5/HLA-DPB1/HLA-DQA1	12
hsa00480	Glutathione metabolism	10/492	59/9389	0.000880238376833996	0.000880238376833996	0.00315944059329545	GSTP1/GPX1/MGST2/MGST3/GSTO1/GPX2/MGST1/IDH1/LAP3/GPX3	10
hsa04918	Thyroid hormone synthesis	11/492	75/9389	0.00170233388366206	0.00170233388366206	0.00601163748389999	CANX/GPX1/HSP90B1/ATP1A1/ATP1B1/GNAQ/PDIA4/GPX2/PRKACA/PAX8/GPX3	11
hsa04066	HIF-1 signaling pathway	14/492	110/9389	0.00174767449205571	0.00174767449205571	0.00607378937924124	CDKN1A/VEGFA/ENO1/HIF1A/ALDOA/EPAS1/SLC2A1/EGFR/TIMP1/IFNGR2/HK1/INSR/LTBR/SERPINE1	14
hsa05208	Chemical carcinogenesis - reactive oxygen species	23/492	227/9389	0.00180549180509635	0.00180549180509635	0.0061766824911191	RAC1/SOD2/NFE2L2/VEGFA/UQCRQ/HIF1A/AHR/MGST2/COX6A1/MGST3/PTK2/JUN/GSTO1/CAT/PPIF/UQCRHL/EGFR/NDUFB5/MGST1/AKR1C2/NDUFS4/FOS/PTPN1	23
hsa05212	Pancreatic cancer	11/492	77/9389	0.002113460056802	0.002113460056802	0.0071190233492278	RAC1/CDKN1A/VEGFA/GADD45B/GADD45A/RALBP1/EGFR/CCND1/BCL2L1/RALB/RAC2	11
hsa00100	Steroid biosynthesis	5/492	20/9389	0.0031143094605816	0.0031143094605816	0.0103313615279262	FDFT1/LIPA/MSMO1/SC5D/LBR	5
hsa05167	Kaposi sarcoma-associated herpesvirus infection	20/492	196/9389	0.00322794175056163	0.00322794175056163	0.0105484977865958	RAC1/CDKN1A/VEGFA/HIF1A/IL6ST/JUN/CTNNB1/GNG5/GNG12/CXCL8/CCND1/TNFRSF1A/TCF7L2/CXCL2/FOS/HLA-B/HLA-A/HLA-C/CALM1/HLA-F	20
hsa05213	Endometrial cancer	9/492	59/9389	0.00334598468878206	0.00334598468878206	0.0107734491527348	CDKN1A/CTNNA1/GADD45B/GADD45A/CTNNB1/CDH1/EGFR/CCND1/TCF7L2	9
hsa05170	Human immunodeficiency virus 1 infection	21/492	213/9389	0.00388222897151805	0.00388222897151805	0.0123188958974181	RAC1/PDIA3/GNAQ/PTK2/JUN/GNG5/GNG12/WEE1/TNFRSF1A/BST2/BCL2L1/FOS/CRK/CXCR4/RAC2/B2M/HLA-B/HLA-A/HLA-C/CALM1/HLA-F	21
hsa04010	MAPK signaling pathway	27/492	300/9389	0.00416102202689744	0.00416102202689744	0.0130149260390176	RAC1/VEGFA/GADD45B/HSPB1/HSPA1B/GADD45A/DUSP5/JUN/DUSP6/GNG12/EFNA1/EPHA2/EGFR/INSR/TNFRSF1A/MECOM/PRKACA/FGFR3/FOS/CRK/AREG/RAC2/DUSP4/RPS6KA3/DUSP16/STK4/DUSP2	27
hsa05110	Vibrio cholerae infection	8/492	51/9389	0.00467078792412173	0.00467078792412173	0.014403615837173	KDELR1/ATP6AP1/KDELR2/PDIA4/TJP1/PRKACA/TJP2/ACTG1	8
hsa04915	Estrogen signaling pathway	15/492	139/9389	0.00607011931598047	0.00607011931598047	0.0184588423643851	HSP90B1/CTSD/HSPA1B/HBEGF/MMP2/KRT19/GNAQ/JUN/KRT10/KRT17/KRT18/EGFR/PRKACA/FOS/CALM1	15
hsa04928	Parathyroid hormone synthesis, secretion and action	13/492	115/9389	0.00701931227105416	0.00701931227105416	0.0210528760256563	CDKN1A/EGR1/HBEGF/RXRA/GNAQ/SGK1/EGFR/MMP14/PRKACA/LRP5/FOS/WNK1/AKAP13	13
hsa04110	Cell cycle	16/492	158/9389	0.00856987418246702	0.00856987418246702	0.0253560999993334	YWHAE/CDKN1A/YWHAG/GADD45B/GADD45A/WEE1/SFN/CCND1/PPP2CB/YWHAH/HDAC2/CDKN1C/BUB3/CCND2/RBL2/PPP2R5C	16
hsa05160	Hepatitis C	16/492	159/9389	0.00908424182917371	0.00908424182917371	0.0262198251850679	YWHAE/CDKN1A/CD81/SOCS3/YWHAG/RXRA/CTNNB1/CLDN4/CLDN1/CLDN7/EGFR/CCND1/PPP2CB/TNFRSF1A/YWHAH/LDLR	16
hsa05164	Influenza A	17/492	173/9389	0.00917269532890593	0.00917269532890593	0.0262198251850679	SOCS3/RAB11A/TNFSF10/DNAJC3/CXCL8/IFNGR2/TNFRSF1A/ACTG1/CCL2/HLA-DMA/HLA-DRA/HLA-DMB/HLA-DRB1/HLA-DPA1/HLA-DRB5/HLA-DPB1/HLA-DQA1	17
hsa01212	Fatty acid metabolism	8/492	57/9389	0.00922105871292172	0.00922105871292172	0.0262198251850679	HACD3/HADHB/ACSL3/HSD17B4/ACSL5/PPT1/ACSL4/ELOVL5	8
hsa05417	Lipid and atherosclerosis	20/492	216/9389	0.00943092093579509	0.00943092093579509	0.0264727605215301	RAC1/SOD2/NFE2L2/HSP90B1/XBP1/HSPA1B/RXRA/PTK2/JUN/TNFSF10/ROCK2/ATF6/CXCL8/TNFRSF1A/CXCL2/BCL2L1/FOS/CCL2/LDLR/CALM1	20
hsa05211	Renal cell carcinoma	9/492	70/9389	0.0104313968139737	0.0104313968139737	0.0289104668528519	RAC1/CDKN1A/VEGFA/HIF1A/JUN/EPAS1/SLC2A1/CRK/ETS1	9
hsa05120	Epithelial cell signaling in Helicobacter pylori infection	9/492	71/9389	0.0114098849685321	0.0114098849685321	0.0312270535980879	RAC1/F11R/ATP6AP1/HBEGF/JUN/EGFR/CXCL8/TJP1/CXCL2	9
hsa04960	Aldosterone-regulated sodium reabsorption	6/492	38/9389	0.0132759605482263	0.0132759605482263	0.0355062158803644	ATP1A1/ATP1B1/SGK1/SFN/INSR/NEDD4L	6
hsa04014	Ras signaling pathway	21/492	238/9389	0.0132977606590403	0.0132977606590403	0.0355062158803644	RAC1/ETS2/VEGFA/RALBP1/GNG5/GNG12/EFNA1/EPHA2/EGFR/INSR/BCL2L1/PRKACA/AFDN/FGFR3/RALB/RAC2/ETS1/STK4/REL/CALM1/RASSF5	21
hsa05223	Non-small cell lung cancer	9/492	73/9389	0.0135707631562296	0.0135707631562296	0.0357985889219499	CDKN1A/GADD45B/GADD45A/RXRA/EGFR/CCND1/STK4/EML4/RASSF5	9
hsa05231	Choline metabolism in cancer	11/492	99/9389	0.0142388027229756	0.0142388027229756	0.0371136712578812	RAC1/HIF1A/SLC44A1/JUN/EGFR/PLPP3/LYPLA1/DGKH/FOS/RAC2/DGKA	11
hsa05152	Tuberculosis	17/492	182/9389	0.0147212168860422	0.0147212168860422	0.0379196670253471	CEBPB/CTSD/ARHGEF12/ATP6AP1/LAMP2/IFNGR2/TNFRSF1A/BCL10/HLA-DMA/HLA-DRA/HLA-DMB/HLA-DRB1/HLA-DPA1/HLA-DRB5/HLA-DPB1/HLA-DQA1/CALM1	17
hsa01524	Platinum drug resistance	9/492	75/9389	0.0160209226352169	0.0160209226352169	0.0407876610541629	CDKN1A/GSTP1/MGST2/MGST3/GSTO1/PMAIP1/MGST1/BCL2L1/BIRC3	9
hsa05225	Hepatocellular carcinoma	16/492	170/9389	0.0165194995816009	0.0165194995816009	0.041573574264646	CDKN1A/GSTP1/NFE2L2/GADD45B/MGST2/MGST3/GADD45A/CTNNB1/GSTO1/EGFR/CCND1/MGST1/TCF7L2/BCL2L1/LRP5/ACTG1	16
hsa04932	Non-alcoholic fatty liver disease	15/492	157/9389	0.0175790065204599	0.0175790065204599	0.0437372411035366	RAC1/UQCRQ/SOCS3/XBP1/COX6A1/RXRA/JUN/UQCRHL/CXCL8/INSR/TNFRSF1A/NDUFB5/NDUFS4/FOS/SREBF1	15
hsa04064	NF-kappa B signaling pathway	11/492	105/9389	0.0212990600457151	0.0212990600457151	0.0523974510882169	GADD45B/GADD45A/CXCL8/LTBR/TNFRSF1A/BCL10/CXCL2/BCL2L1/PLAU/TNFAIP3/BIRC3	11
hsa00600	Sphingolipid metabolism	7/492	55/9389	0.023876729643962	0.023876729643962	0.0580860791338491	ASAH1/PSAP/UGCG/KDSR/SPTLC2/PLPP3/SGPL1	7
hsa04215	Apoptosis - multiple species	5/492	32/9389	0.0241510056001873	0.0241510056001873	0.0581076826470672	TNFRSF1A/PMAIP1/BCL2L1/BIRC6/BIRC3	5
hsa04350	TGF-beta signaling pathway	11/492	108/9389	0.0256661385599126	0.0256661385599126	0.0608129160570395	ID3/ID1/BMPR2/TGIF1/THBS1/PPP2CB/HDAC2/SMAD5/ID4/LTBP1/DCN	11
hsa04919	Thyroid hormone signaling pathway	12/492	122/9389	0.0259415523197628	0.0259415523197628	0.0608129160570395	ATP2A2/HIF1A/ATP1A1/ATP1B1/RXRA/CTNNB1/SLC2A1/CCND1/HDAC2/ITGAV/PRKACA/ACTG1	12
hsa04962	Vasopressin-regulated water reabsorption	6/492	44/9389	0.026108622134104	0.026108622134104	0.0608129160570395	RAB11A/DYNC1I2/AQP3/DYNC1LI2/PRKACA/ARHGDIB	6
hsa04657	IL-17 signaling pathway	10/492	95/9389	0.0266033353989161	0.0266033353989161	0.0613129502822664	HSP90B1/CEBPB/JUN/CXCL8/CXCL2/FOS/FOSB/CCL2/LCN2/TNFAIP3	10
hsa04146	Peroxisome	9/492	83/9389	0.0291145214032986	0.0291145214032986	0.0660709508710847	SOD2/PRDX5/CAT/ACSL3/HSD17B4/ACSL5/CROT/IDH1/ACSL4	9
hsa04920	Adipocytokine signaling pathway	8/492	70/9389	0.0292713371287041	0.0292713371287041	0.0660709508710847	SOCS3/RXRA/G6PC3/SLC2A1/ACSL3/TNFRSF1A/ACSL5/ACSL4	8
hsa05230	Central carbon metabolism in cancer	8/492	71/9389	0.0315394580379324	0.0315394580379324	0.070464095294199	PKM/HIF1A/SLC1A5/SLC2A1/EGFR/HK1/IDH1/FGFR3	8
hsa01522	Endocrine resistance	10/492	99/9389	0.0341440343364061	0.0341440343364061	0.075512590557921	CDKN1A/HBEGF/MMP2/PTK2/JUN/EGFR/JAG1/CCND1/PRKACA/FOS	10
hsa04926	Relaxin signaling pathway	12/492	130/9389	0.0397172954565957	0.0397172954565957	0.0869599732102306	VEGFA/MMP2/JUN/GNG5/GNG12/EGFR/PRKACA/FOS/COL1A1/COL4A2/COL1A2/COL3A1	12
hsa05144	Malaria	6/492	50/9389	0.0452973833606229	0.0452973833606229	0.098195474090772	CD81/THBS1/SDC1/CXCL8/CCL2/PECAM1	6
hsa04668	TNF signaling pathway	11/492	119/9389	0.0472322343775319	0.0472322343775319	0.100237482335818	SOCS3/CEBPB/JUN/JAG1/MMP14/TNFRSF1A/CXCL2/FOS/CCL2/TNFAIP3/BIRC3	11
hsa05220	Chronic myeloid leukemia	8/492	77/9389	0.047686819363289	0.047686819363289	0.100237482335818	CDKN1A/GADD45B/GADD45A/CCND1/MECOM/HDAC2/BCL2L1/CRK	8
hsa04974	Protein digestion and absorption	10/492	105/9389	0.0480706195336433	0.0480706195336433	0.100237482335818	ATP1A1/ATP1B1/PRCP/SLC1A5/COL6A1/COL1A1/COL6A2/COL4A2/COL1A2/COL3A1	10
hsa05414	Dilated cardiomyopathy	10/492	105/9389	0.0480706195336433	0.0480706195336433	0.100237482335818	ATP2A2/TPM4/LMNA/ITGB1/ITGA6/ITGB6/ITGA3/ITGAV/PRKACA/ACTG1	10
