# Supplementary material for: Identification of Key Genes Associated with Endoplasmic Reticulum Stress in Calcium Oxalate Kidney Stones
Source: Genes (Basel). 2025 Nov 6;16(11):1338. doi: 10.3390/genes16111338 (PMC12651965; doi:10.3390/genes16111338)
Supplement: Supplementary file 1 [file genes-16-01338-s001.zip › Supplementary Table S8.csv]

ONTOLOGY	ID	Description	GeneRatio	BgRatio	pvalue	p.adjust	qvalue	geneID	Count
BP	GO:0002181	cytoplasmic translation	99/3052	146/18800	2.89283005728748e-44	2.89283005728748e-44	1.27406325891482e-40	CNBP/CPEB2/CPEB4/CSDE1/DENR/DHX29/DHX9/DPH3/EIF2S2/EIF2S3/EIF3A/EIF3D/EIF3I/EIF3M/EIF4A2/EIF4B/EIF4H/EIF5/ETF1/FMR1/FTSJ1/HNRNPD/HNRNPU/MCTS1/NCK1/PABPC1/PKM/RPL10/RPL10A/RPL11/RPL12/RPL13/RPL13A/RPL14/RPL15/RPL18A/RPL19/RPL22/RPL22L1/RPL23/RPL24/RPL26/RPL27/RPL27A/RPL28/RPL29/RPL3/RPL30/RPL31/RPL32/RPL34/RPL35A/RPL37/RPL37A/RPL38/RPL39/RPL4/RPL41/RPL5/RPL6/RPL7/RPL7A/RPL9/RPLP0/RPLP1/RPS10/RPS11…	99
BP	GO:1903311	regulation of mRNA metabolic process	127/3052	294/18800	2.8097371106242e-28	2.8097371106242e-28	6.1873368793956e-25	AGO2/AHCYL1/ALKBH5/APEX1/BTG2/CASC3/CDC73/CELF1/CIRBP/CNOT2/CNOT6L/CNOT7/CNOT8/CPSF6/CSDE1/CTR9/CWC22/DCP1A/DCP2/DDX17/DDX5/DHX9/DIS3/DYRK1A/EIF4A3/ELAVL1/FAM172A/FMR1/FTO/FUS/FXR1/HNRNPA0/HNRNPA1/HNRNPA2B1/HNRNPAB/HNRNPC/HNRNPD/HNRNPK/HNRNPL/HNRNPM/HNRNPU/HSPA8/IWS1/KHDRBS1/LARP1/LARP7/MAGOH/MAPK14/MBNL1/MBNL2/MLH1/MYD88/NCBP2/NCL/NOVA1/NPM1/NSRP1/NUDT21/PABPC1/PABPC4/PAPOLA/PARN/PATL1/PCID2/PNP…	127
BP	GO:0006413	translational initiation	69/3052	120/18800	7.16813295765241e-25	7.16813295765241e-25	1.0523322208708e-21	ABCE1/AGO2/ATF4/BZW1/BZW2/CCL5/CDC123/CSDE1/DDX1/DDX3X/DENR/DHX29/DHX33/DNAJC3/EIF1/EIF1AX/EIF1B/EIF2A/EIF2AK1/EIF2AK2/EIF2AK4/EIF2B1/EIF2S1/EIF2S2/EIF2S3/EIF3A/EIF3D/EIF3E/EIF3F/EIF3H/EIF3I/EIF3J/EIF3M/EIF4A2/EIF4B/EIF4E2/EIF4E3/EIF4EBP2/EIF4G2/EIF4G3/EIF4H/EIF5/EIF5B/FMR1/IMPACT/KHDRBS1/LARP1/MCTS1/MTIF2/NCBP2/NCK1/NCK2/NPM1/PAIP2/POLR2G/PPP1R15A/PPP1R15B/RPL13A/RPS17/RPS3/RPS3A/RPS5/RPS6KB1/TM…	69
BP	GO:0043484	regulation of RNA splicing	78/3052	154/18800	3.77640978237388e-23	3.77640978237388e-23	4.15802592880324e-20	CCNL1/CELF1/CIRBP/CLK1/CLK4/CWC22/DDX17/DDX5/DYRK1A/ERN1/FAM172A/FMR1/FUS/FXR1/GRSF1/HNRNPA1/HNRNPA2B1/HNRNPF/HNRNPH1/HNRNPH2/HNRNPH3/HNRNPK/HNRNPL/HNRNPU/HSPA1A/HSPA8/KHDRBS1/LARP7/MAGOH/MBNL1/MBNL2/NCL/NOVA1/NSRP1/PIK3R1/PRDX6/PTBP1/PTBP3/QKI/RAVER2/RBFOX2/RBM12/RBM15B/RBM22/RBM23/RBM25/RBM3/RBM39/RBM7/RBM8A/RBMX/REST/RPS13/RRP1B/SAP18/SETX/SF1/SF3B4/SLC38A2/SNW1/SON/SRPK1/SRPK2/SRSF10/SRSF2/SR…	78
BP	GO:0010498	proteasomal protein catabolic process	168/3052	496/18800	1.34468065045116e-22	1.34468065045116e-22	1.01053772086289e-19	ANAPC7/ANKIB1/APPBP2/ASCC3/ATE1/ATXN3/BAG5/BFAR/BIRC2/BTRC/CALR/CAMLG/CANX/CAV1/CCDC47/CD2AP/CDC16/CDC27/CDK2/CLOCK/COMMD1/CRBN/CSNK1A1/CTNNB1/CUL1/CUL3/CUL4B/DAB2/DCAF12/DERL1/DERL2/DNAJB14/DNAJB9/DNAJC10/ECSCR/EDEM3/EIF3H/ERLEC1/FAF1/FAM8A1/FBXL20/FBXL3/FBXL5/FBXO33/FBXO45/FBXW7/FEM1C/FMR1/GABARAPL2/GID8/GNA12/GPX1/GSK3A/GSK3B/HECTD1/HERPUD1/HSP90AB1/HSP90B1/HSPA1A/HSPA1B/HSPA5/ITCH/JKAMP/KCTD1…	168
BP	GO:0006417	regulation of translation	160/3052	463/18800	1.38797658888067e-22	1.38797658888067e-22	1.01053772086289e-19	ABCE1/ACO1/AGO2/ATF4/BTG2/BZW1/BZW2/CALR/CAPRIN1/CASC3/CCL5/CDC123/CELF1/CIRBP/CNBP/CNOT2/CNOT6L/CNOT7/CNOT8/CNOT9/CPEB2/CPEB4/CSDE1/CYFIP1/CYP1B1/DCP1A/DCP2/DDX1/DDX3X/DDX6/DHX29/DHX9/DIS3/DNAJC3/DPH3/EEF2/EIF1/EIF1B/EIF2A/EIF2AK1/EIF2AK2/EIF2AK4/EIF2S1/EIF2S3/EIF3D/EIF3E/EIF3H/EIF4A2/EIF4A3/EIF4B/EIF4E/EIF4E2/EIF4E3/EIF4EBP2/EIF4G2/EIF4G3/EIF4H/EIF5/EIF5B/ELAVL1/ETF1/FMR1/FTO/FXR1/GAPDH/GSPT1/G…	160
BP	GO:0035966	response to topologically incorrect protein	79/3052	160/18800	1.60613667393361e-22	1.60613667393361e-22	1.01053772086289e-19	ATF3/ATF4/ATF6/ATXN3/BAG3/BAX/BCL2L11/BFAR/CREB3L2/CREBRF/CUL3/DERL1/DERL2/DNAJA1/DNAJB1/DNAJB14/DNAJB4/DNAJB9/DNAJC10/DNAJC3/EDEM3/EIF2AK2/EIF2S1/EP300/ERLEC1/ERMP1/ERN1/ERO1A/ERP44/HERPUD1/HERPUD2/HSP90AA1/HSP90AB1/HSPA1A/HSPA1B/HSPA2/HSPA4/HSPA5/HSPA8/HSPA9/HSPB8/HSPD1/HSPE1/HSPH1/JKAMP/KLHL15/MANF/MBTPS1/NCK1/NCK2/NFE2L2/OPTN/PIK3R1/PPP1R15A/PPP1R15B/PTPN1/PTPN2/QRICH1/RACK1/RNF5/SELENOS/SERP…	79
BP	GO:0006397	mRNA processing	166/3052	500/18800	2.56917328353784e-21	2.56917328353784e-21	1.41439750241083e-18	ADAR/ADARB1/AHCYL1/ALKBH5/ALYREF/BCAS2/C9orf78/CASC3/CDC5L/CDC73/CELF1/CIRBP/CLNS1A/CNOT6L/CPSF3/CPSF4/CPSF6/CSTF2T/CTR9/CWC22/CWC25/DBR1/DDX1/DDX17/DDX5/DHX15/DHX9/DYRK1A/EIF4A3/ERN1/FAM172A/FMR1/FRG1/FXR1/GRSF1/HNRNPA0/HNRNPA1/HNRNPA2B1/HNRNPA3/HNRNPC/HNRNPF/HNRNPH1/HNRNPH3/HNRNPK/HNRNPL/HNRNPM/HNRNPR/HNRNPU/HSPA8/ISY1/IWS1/KHDRBS1/LARP7/LGALS3/LSM2/LSM3/LSM5/LSM8/MAGOH/MBNL1/MBNL2/MTPAP/NBDY/N…	166
BP	GO:0008380	RNA splicing	151/3052	438/18800	2.91832502943679e-21	2.91832502943679e-21	1.42810197931737e-18	ALYREF/BCAS2/C9orf78/CASC3/CCNL1/CDC5L/CELF1/CIRBP/CLK1/CLK4/CLNS1A/CWC22/CWC25/DBR1/DDX1/DDX17/DDX5/DHX15/DHX9/DYRK1A/EIF4A3/ERN1/FAM172A/FMR1/FRG1/FUS/FXR1/GRSF1/HNRNPA1/HNRNPA2B1/HNRNPA3/HNRNPC/HNRNPF/HNRNPH1/HNRNPH2/HNRNPH3/HNRNPK/HNRNPL/HNRNPM/HNRNPR/HNRNPU/HSPA1A/HSPA8/ISY1/IVNS1ABP/IWS1/KHDRBS1/LARP7/LGALS3/LSM2/LSM3/LSM5/LSM8/MAGOH/MBNL1/MBNL2/NCBP2/NCL/NONO/NOVA1/NSRP1/PABPC1/PIK3R1/PNN/…	151
BP	GO:0006986	response to unfolded protein	70/3052	139/18800	9.81629100227398e-21	9.81629100227398e-21	4.32330121615941e-18	ATF3/ATF4/ATF6/BAG3/BAX/BCL2L11/BFAR/CREB3L2/CREBRF/DERL1/DERL2/DNAJA1/DNAJB1/DNAJB4/DNAJB9/DNAJC10/DNAJC3/EDEM3/EIF2AK2/EIF2S1/EP300/ERLEC1/ERMP1/ERN1/ERO1A/ERP44/HERPUD1/HERPUD2/HSP90AA1/HSP90AB1/HSPA1A/HSPA1B/HSPA2/HSPA4/HSPA5/HSPA8/HSPA9/HSPB8/HSPD1/HSPE1/HSPH1/JKAMP/MANF/MBTPS1/NCK1/NCK2/NFE2L2/OPTN/PIK3R1/PPP1R15A/PPP1R15B/PTPN1/PTPN2/QRICH1/RACK1/SELENOS/SERP1/SERPINH1/STT3B/THBS1/TM7SF3/T…	70
BP	GO:0072594	establishment of protein localization to organelle	147/3052	431/18800	3.13308581171436e-20	3.13308581171436e-20	1.17964053954222e-17	ABLIM3/AP3B1/AP3M1/APPL1/APPL2/ATF2/BAG3/BAX/BNIP3L/CBLB/CCT2/CCT3/CCT4/CCT5/CCT6A/CCT8/CDKN1A/CHMP4B/CHP1/CSE1L/CSNK2A2/DNAJA1/DNAJC15/DNAJC19/E2F3/ECT2/ELAVL1/FBXO7/FBXW7/GNPTAB/GRPEL1/GSK3A/HCLS1/HERPUD1/HK1/HSP90AA1/HSP90AB1/HSPA4/HSPA5/HSPA8/HSPD1/IPO11/IPO5/IPO7/IPO8/KPNA2/KPNA3/KPNA4/KPNA6/KPNB1/LAMP1/LAMP2/LAMP3/LEPROT/LMAN1/LMNA/LONP2/MAN1A1/MAPK14/MAPK8/MAVS/MDFIC/MED1/MFF/MON1B/NCOA4/N…	147
BP	GO:0034976	response to endoplasmic reticulum stress	103/3052	257/18800	3.21412575305482e-20	3.21412575305482e-20	1.17964053954222e-17	ATF3/ATF4/ATF6/ATP2A2/ATXN3/BAX/BCL2L11/BFAR/CALR/CANX/CASP4/CAV1/CCDC47/CEBPB/CREB3L2/CXCL8/DDX3X/DERL1/DERL2/DNAJB14/DNAJB9/DNAJC10/DNAJC3/EDEM3/EIF2AK2/EIF2AK4/EIF2S1/EP300/ERLEC1/ERMP1/ERN1/ERO1A/ERP29/ERP44/FAF1/FAM8A1/FLOT1/GORASP2/GSK3B/HERPUD1/HERPUD2/HSP90B1/HSPA1A/HSPA5/JKAMP/JUN/MAN1A1/MANF/MAP3K5/MBTPS1/NCK1/NCK2/NFE2L2/NRBF2/OPA1/PARK7/PDIA3/PDIA4/PIK3R1/PMAIP1/PML/PPP1R15A/PPP1R15B/…	103
BP	GO:0050684	regulation of mRNA processing	69/3052	139/18800	5.19363641265002e-20	5.19363641265002e-20	1.75952831988079e-17	AHCYL1/CDC73/CELF1/CIRBP/CPSF6/CTR9/CWC22/DDX17/DDX5/DHX9/DYRK1A/FAM172A/FMR1/FXR1/HNRNPA1/HNRNPA2B1/HNRNPK/HNRNPL/HNRNPU/HSPA8/IWS1/KHDRBS1/LARP7/MAGOH/MBNL1/MBNL2/NCBP2/NCL/NOVA1/NSRP1/NUDT21/PAPOLA/PRDX6/PTBP1/QKI/RAVER2/RBFOX2/RBM15B/RBM23/RBM25/RBM3/RBM39/RBM7/RBM8A/RBMX/REST/SAP18/SF1/SF3B4/SLTM/SNW1/SON/SRPK1/SRPK2/SRSF10/SRSF2/SRSF3/SRSF4/SRSF6/SRSF7/SUPT5H/THRAP3/TRA2A/TRA2B/U2AF2/WTAP/Y…	69
BP	GO:0016032	viral process	143/3052	418/18800	7.5477240140347e-20	7.5477240140347e-20	2.37441182516701e-17	ADAR/ADARB1/APOBEC3C/ARL8B/ATG12/ATG5/BANF1/CANX/CAV1/CAV2/CCL2/CCL4/CCL5/CD4/CD46/CD55/CDC42/CFL1/CH25H/CHD1/CHMP1B/CHMP2B/CHMP3/CHMP4B/CHMP5/CNOT7/CSDE1/CSNK1A1/CTSB/CXCL8/CXCR4/DDX3X/DDX6/DEK/DENR/DHX9/DYNLT1/EEA1/EFNB2/EIF2AK2/EIF2AK4/EIF3A/EIF3D/EIF3F/EP300/EPS15/F11R/FCN3/FMR1/GALNT1/GSK3A/GSK3B/GSN/GTF2B/HACD3/HDAC1/HSP90AB1/HSPA1A/HSPA1B/HSPA8/ICAM1/IDE/IFI16/IFIH1/ITCH/ITGA2/ITGAV/ITGB1/…	143
BP	GO:0042176	regulation of protein catabolic process	137/3052	395/18800	1.15836551575087e-19	1.15836551575087e-19	3.40112373186081e-17	ADAM9/ANKIB1/ANXA2/APC/ATRAID/ATXN3/AZIN1/BAG5/BTRC/CAMLG/CAV1/CBLB/CDK2/COMMD1/CSNK1A1/CSNK2A1/CSNK2A2/CST3/CTSC/CUL4B/DAB2/DEDD/DISC1/ECSCR/EEF1A1/EIF3H/EPHA4/EZR/FAF1/FBXL20/FBXL5/FBXW7/FMR1/FOXO1/FYN/GABARAPL2/GNA12/GPX1/GSK3A/GSK3B/HECTD1/HERPUD1/HMGCR/HSP90AA1/HSP90AB1/HSPA1A/HSPA1B/IDE/IL1B/IRAK3/ITCH/LAMP3/LAPTM4B/LDLR/MDM2/MYCBP2/MYLIP/NDFIP1/NEDD4/NFE2L2/NSF/NUB1/NUDT15/ODC1/PARK7/PITHD…	137
BP	GO:0031331	positive regulation of cellular catabolic process	149/3052	449/18800	3.14963156896537e-19	3.14963156896537e-19	8.66977531878364e-17	ADAM9/AGO2/ANKIB1/ATF6/ATXN3/BAG3/BAX/BCL2L11/BECN1/BNIP3/BNIP3L/BTG2/CAMKK2/CAV1/CELF1/CNOT2/CNOT6L/CNOT7/CNOT8/CPT1A/CSDE1/CSNK1A1/CTSC/DAB2/DCN/DCP1A/DCP2/DHX9/DIS3/DISC1/ECSCR/EZR/FAF1/FBXL5/FBXO7/FBXW7/FMR1/FOXO1/FTO/GNAI3/GRSF1/GSK3A/GSK3B/HECTD1/HERPUD1/HIF1A/HMGB1/HMOX1/HNRNPD/HNRNPU/HSP90AA1/HSPA1A/HSPA1B/HSPB8/IL1B/ITCH/KDR/LARP1/LDLR/MDM2/MLH1/MTDH/NFE2L2/NUB1/OPTN/PABPC1/PAFAH1B2/PARK…	149
BP	GO:0048024	regulation of mRNA splicing, via spliceosome	56/3052	103/18800	6.98740888988576e-19	6.98740888988576e-19	1.8102364579122e-16	CELF1/CIRBP/CWC22/DDX17/DDX5/DYRK1A/FAM172A/FMR1/FXR1/HNRNPA1/HNRNPA2B1/HNRNPK/HNRNPL/HNRNPU/HSPA8/KHDRBS1/LARP7/MAGOH/MBNL1/MBNL2/NCL/NOVA1/NSRP1/PRDX6/PTBP1/QKI/RAVER2/RBFOX2/RBM15B/RBM23/RBM25/RBM3/RBM39/RBM7/RBM8A/RBMX/REST/SAP18/SF1/SF3B4/SNW1/SON/SRPK1/SRPK2/SRSF10/SRSF2/SRSF3/SRSF4/SRSF6/SRSF7/THRAP3/TRA2A/TRA2B/U2AF2/WTAP/YTHDC1	56
BP	GO:0006979	response to oxidative stress	144/3052	433/18800	1.02133671914798e-18	1.02133671914798e-18	2.49898996076908e-16	ADAM9/AKR1C3/ALS2/ANXA1/APEX1/AQP1/ARL6IP5/ATF2/ATF4/ATP2A2/BAG5/BECN1/BNIP3/BTG1/C19orf12/CAMKK2/CAPN2/CASP3/CHCHD2/COL1A1/CPEB2/CRK/CTNNB1/CYB5B/CYGB/CYP1B1/ECT2/EIF2S1/EPAS1/ERMP1/ERN1/ERO1A/ETV5/FBXO7/FBXW7/FOS/FOXO1/FXN/FYN/GPX1/GPX7/GPX8/GSKIP/GSR/HDAC2/HIF1A/HMOX1/HNRNPM/HSPA1A/HSPA1B/IDH1/IL18BP/IMPACT/JUN/KDM6B/KLF2/MAP3K5/MAPK1/MAPK8/MAPKAP1/MCL1/MCTP1/MET/MMP2/MPV17/MSRB3/NCOA7/NDUFA12…	144
BP	GO:0006446	regulation of translational initiation	48/3052	81/18800	1.78131799784978e-18	1.78131799784978e-18	3.96458444039248e-16	AGO2/ATF4/BZW1/BZW2/CCL5/CDC123/CSDE1/DDX1/DDX3X/DHX29/DNAJC3/EIF1/EIF1B/EIF2AK1/EIF2AK2/EIF2AK4/EIF2S1/EIF3E/EIF3H/EIF4A2/EIF4B/EIF4EBP2/EIF4G2/EIF4G3/EIF4H/EIF5/EIF5B/FMR1/IMPACT/KHDRBS1/LARP1/MTIF2/NCBP2/NCK1/NCK2/NPM1/PAIP2/POLR2G/PPP1R15A/PPP1R15B/RPL13A/RPS6KB1/TMED2/TPR/UHMK1/YTHDF1/YTHDF2/YTHDF3	48
BP	GO:0035967	cellular response to topologically incorrect protein	60/3052	117/18800	1.8003610030463e-18	1.8003610030463e-18	3.96458444039248e-16	ATF3/ATF4/ATF6/ATXN3/BAG3/BAX/BCL2L11/BFAR/CREB3L2/CUL3/DERL1/DERL2/DNAJB14/DNAJB9/DNAJC10/EIF2AK2/EIF2S1/EP300/ERLEC1/ERMP1/ERN1/ERO1A/HERPUD1/HERPUD2/HSPA1A/HSPA1B/HSPA2/HSPA5/HSPA8/HSPA9/HSPB8/HSPD1/KLHL15/MBTPS1/NCK1/NCK2/NFE2L2/OPTN/PIK3R1/PPP1R15A/PPP1R15B/PTPN1/PTPN2/QRICH1/RACK1/RNF5/SELENOS/SERP1/TM7SF3/TMBIM6/TMED2/TMEM33/TMTC4/TOR1A/UBE2W/UFD1/UFL1/UGGT1/VAPB/XBP1	60
BP	GO:2001233	regulation of apoptotic signaling pathway	127/3052	370/18800	6.7221084962798e-18	6.7221084962798e-18	1.40978957135011e-15	ARHGEF2/ATF3/BAG5/BAX/BCL10/BCL2L11/BCL2L2/BCLAF1/BDKRB2/BECN1/BIRC6/CAV1/CD44/CFLAR/CSNK2A1/CSNK2A2/CTNNA1/CTNNB1/CTSC/CTSH/CXCL12/CYLD/DDIAS/DDX3X/DEDD2/DNAJA1/DNM1L/ENO1/ERP29/EYA3/FAF1/FBXW7/FXN/G0S2/GHITM/GNAI3/GPX1/GSK3B/HDAC1/HERPUD1/HIF1A/HMGB2/HMOX1/HNRNPK/HSPA1A/HSPA1B/ICAM1/IL1B/INHBB/ITGA6/ITGAV/ITM2C/IVNS1ABP/LCK/LGALS3/LMNA/MCL1/MDM2/MSX1/NCK1/NCK2/NFE2L2/NONO/NR4A2/NRP1/OPA1/PAK2/P…	127
BP	GO:0006913	nucleocytoplasmic transport	111/3052	308/18800	1.47142142769914e-17	1.47142142769914e-17	2.81758684370398e-15	ABCE1/AGFG1/AHCYL1/AKAP13/ALKBH5/ALYREF/ANP32A/ANP32B/APPL1/APPL2/ATF2/BAG3/CALR/CBLB/CDKN1A/CHP1/CPSF6/CSE1L/DHX9/E2F3/ECT2/EGR2/ELAVL1/ENY2/FYTTD1/GSK3B/HCLS1/HHEX/HNRNPA1/HNRNPA2B1/HSP90AB1/HSPA9/HTATIP2/IL1B/IPO11/IPO5/IPO7/IPO8/IWS1/KHDRBS1/KPNA2/KPNA3/KPNA4/KPNA6/KPNB1/LMNA/MAPK14/MAVS/MDFIC/MED1/NCBP2/NCBP3/NEDD4/NFKBIA/NMD3/NOLC1/NPM1/NSUN2/NUP50/NUP54/NUTF2/NXT1/PABPN1/PARK7/PCID2/PIK3R1…	111
BP	GO:0051169	nuclear transport	111/3052	308/18800	1.47142142769914e-17	1.47142142769914e-17	2.81758684370398e-15	ABCE1/AGFG1/AHCYL1/AKAP13/ALKBH5/ALYREF/ANP32A/ANP32B/APPL1/APPL2/ATF2/BAG3/CALR/CBLB/CDKN1A/CHP1/CPSF6/CSE1L/DHX9/E2F3/ECT2/EGR2/ELAVL1/ENY2/FYTTD1/GSK3B/HCLS1/HHEX/HNRNPA1/HNRNPA2B1/HSP90AB1/HSPA9/HTATIP2/IL1B/IPO11/IPO5/IPO7/IPO8/IWS1/KHDRBS1/KPNA2/KPNA3/KPNA4/KPNA6/KPNB1/LMNA/MAPK14/MAVS/MDFIC/MED1/NCBP2/NCBP3/NEDD4/NFKBIA/NMD3/NOLC1/NPM1/NSUN2/NUP50/NUP54/NUTF2/NXT1/PABPN1/PARK7/PCID2/PIK3R1…	111
BP	GO:0043161	proteasome-mediated ubiquitin-dependent protein catabolic process	136/3052	414/18800	3.06480583734928e-17	3.06480583734928e-17	5.62418755415324e-15	ANAPC7/ANKIB1/APPBP2/ASCC3/ATXN3/BAG5/BFAR/BIRC2/BTRC/CALR/CAMLG/CANX/CAV1/CCDC47/CD2AP/CDC16/CDC27/CDK2/CLOCK/COMMD1/CRBN/CSNK1A1/CTNNB1/CUL1/CUL3/CUL4B/DAB2/DCAF12/DERL1/DERL2/DNAJB14/DNAJB9/DNAJC10/EDEM3/EIF3H/ERLEC1/FAF1/FAM8A1/FBXL20/FBXL3/FBXL5/FBXO33/FBXO45/FBXW7/FEM1C/GID8/GNA12/GSK3A/GSK3B/HECTD1/HERPUD1/HSP90AB1/HSP90B1/HSPA1A/HSPA1B/HSPA5/ITCH/JKAMP/KCTD10/KLHDC10/KLHL15/MAN1A1/MDM2/NE…	136
BP	GO:0097193	intrinsic apoptotic signaling pathway	107/3052	295/18800	3.33904104138254e-17	3.33904104138254e-17	5.88233588090297e-15	ARHGEF2/ARL6IP5/ATF2/ATF4/BAG5/BAX/BCL2A1/BCL2L11/BCL2L2/BCLAF1/BDKRB2/BECN1/BNIP3/CASP3/CASP4/CAV1/CD44/CDKN1A/CEBPB/CUL1/CUL3/CXCL12/CYLD/CYP1B1/DDIAS/DDX3X/DDX5/DNAJA1/DNAJC10/DNM1L/ENO1/EP300/ERN1/ERO1A/ERP29/FBXW7/GPX1/GSKIP/HDAC1/HERPUD1/HIF1A/HINT1/HIPK1/HMOX1/HNRNPK/HSPA1A/IFI16/IVNS1ABP/LCK/MAP3K5/MCL1/MDM2/MLH1/MSX1/NBN/NCK1/NCK2/NFE2L2/NONO/OPA1/PARK7/PARP1/PDCD10/PERP/PIK3R1/PLAUR/PMA…	107
BP	GO:0034250	positive regulation of cellular amide metabolic process	73/3052	167/18800	3.6516026207565e-17	3.6516026207565e-17	6.1855487308685e-15	ABCG1/AGO2/CASP3/CCL5/CDC123/CIRBP/CNBP/CSDE1/CYP1B1/DDX3X/DHX29/DHX9/DNAJC3/EEF2/EIF2AK4/EIF2S3/EIF3D/EIF3E/EIF4A3/EIF4G2/ELAVL1/EPHA4/FMR1/FXR1/GSK3A/GUF1/HNRNPD/HNRNPU/IFNGR1/IMPACT/ITGA2/KHDRBS1/LARP1/LARP4/METTL5/MRPS27/NCK1/NCK2/NFE2L2/NPM1/PABPC1/PICALM/PKM/PLD1/POLR2G/PPP1R15A/PRKDC/PTAFR/PTK2B/RBM3/RELA/RHOA/ROCK2/RPL26/RPL5/RPS27L/RPS4X/RPS6KB1/SERP1/SOX4/SP1/SYNCRIP/THBS1/TOB1/TRMT10C/…	73
BP	GO:0031647	regulation of protein stability	108/3052	300/18800	4.41516814308604e-17	4.41516814308604e-17	7.20197407823469e-15	ASPH/ATF7IP/ATP1B3/B4GALT5/BAG1/BAG3/BAG5/BMP2/BTRC/CALR/CAMLG/CASP3/CCNH/CCT2/CCT3/CCT4/CCT5/CCT6A/CCT8/CDC73/CDK7/CDKN2AIP/CHP1/CMTM6/CREB1/CREBBP/CREBL2/CRTAP/CTNND1/CTSH/CUL3/DAD1/DERL1/EP300/EPHA4/FBXL3/FBXO7/FBXW7/FLOT1/GAPDH/GNAQ/GOLGA7/GSN/HIP1/HSP90AA1/HSP90AB1/HSP90AB3P/HSPA1A/HSPA1B/HSPA8/HSPD1/KRAS/LAMP1/LAMP2/LMNA/MAPK1/MDM2/MFSD1/MSX1/MYLIP/NLK/PARK7/PARVA/PDCD10/PEX19/PEX2/PFN1/PIK…	108
BP	GO:1903362	regulation of cellular protein catabolic process	97/3052	258/18800	6.61819145504985e-17	6.61819145504985e-17	1.04099673112513e-14	ANKIB1/ANXA2/ATRAID/ATXN3/BAG5/BTRC/CAMLG/CAV1/CDK2/COMMD1/CSNK1A1/CSNK2A1/CSNK2A2/CTSC/DAB2/DISC1/ECSCR/EIF3H/EPHA4/EZR/FAF1/FBXL5/FBXW7/FMR1/GABARAPL2/GNA12/GPX1/GSK3A/GSK3B/HECTD1/HERPUD1/HSP90AA1/HSP90AB1/HSPA1A/HSPA1B/LAMP3/LAPTM4B/LDLR/MDM2/MYLIP/NFE2L2/NUB1/NUDT15/PARK7/PITHD1/PML/PRKACA/PSEN1/PSMC2/PSMC4/PSMD10/PSMD14/PSME1/PSME3/PSMF1/PTEN/PTK2/PTK2B/PTTG1IP/RACK1/RAD23B/RBX1/RCHY1/RDX/R…	97
BP	GO:0062197	cellular response to chemical stress	115/3052	332/18800	1.15836856494799e-16	1.15836856494799e-16	1.75920656106802e-14	AKR1C3/ANXA1/APEX1/AQP1/ARHGEF2/ARL6IP5/ATF2/ATF4/ATG5/ATP2A2/BAG5/BDKRB2/BECN1/BNIP3/CAB39/CAMKK2/CASP3/CAV1/CHCHD2/CPEB2/CTNNB1/CYP1B1/DDX3X/DNAJA1/ECT2/EIF2S1/EPAS1/ERMP1/ERN1/ETV5/FBXO7/FBXW7/FOS/FOXO1/FXN/FYN/GPX1/GPX7/GPX8/GSKIP/GSR/HDAC2/HIF1A/HMOX1/HSPA1A/HSPA1B/IL18BP/IMPACT/JUN/KDM6B/KLF2/LRRC8C/MAP3K5/MAPK1/MAPK8/MAPKAP1/MCL1/MET/MMP2/MPV17/MYLK/NCOA7/NET1/NFE2L2/NONO/NQO1/NR4A2/NR4A3/…	115
BP	GO:0006402	mRNA catabolic process	90/3052	233/18800	1.22575357520292e-16	1.22575357520292e-16	1.79949226619264e-14	AGO2/ALKBH5/APEX1/BTG2/CASC3/CELF1/CIRBP/CNOT2/CNOT6L/CNOT7/CNOT8/CSDE1/DCP1A/DCP2/DDX5/DHX9/DIS3/EIF3E/EIF4A3/ELAVL1/ERN1/ETF1/EXOSC6/FMR1/FTO/FUS/FXR1/GSPT1/HNRNPA0/HNRNPAB/HNRNPC/HNRNPD/HNRNPM/HNRNPU/HSPA1A/HSPA1B/LARP1/LSM2/LSM5/MAGOH/MAPK14/MLH1/MRTO4/MTPAP/MYD88/NBDY/NCBP2/NPM1/NUDT16/PABPC1/PABPC4/PARN/PATL1/PCID2/PNPT1/PNRC2/POLR2G/PRR5L/PUM1/PUM2/RBM8A/RC3H1/RC3H2/ROCK1/ROCK2/SERBP1/SMG1…	90
BP	GO:0006401	RNA catabolic process	102/3052	280/18800	1.30788182277637e-16	1.30788182277637e-16	1.85812480356412e-14	AGO2/ALKBH5/APEX1/BTG2/CASC3/CELF1/CIRBP/CNOT2/CNOT6L/CNOT7/CNOT8/CSDE1/DCP1A/DCP2/DDX5/DEDD2/DHX9/DIS3/EIF3E/EIF4A3/ELAC2/ELAVL1/ERN1/ETF1/EXOSC6/FMR1/FTO/FUS/FXR1/GRSF1/GSPT1/HNRNPA0/HNRNPAB/HNRNPC/HNRNPD/HNRNPM/HNRNPU/HSPA1A/HSPA1B/LARP1/LRPPRC/LSM2/LSM5/MAGOH/MAPK14/MLH1/MRTO4/MTPAP/MYD88/NAF1/NBDY/NCBP2/NPM1/NSUN2/NUDT16/PABPC1/PABPC4/PARN/PATL1/PCID2/PNPT1/PNRC2/POLR2G/PRR5L/PUM1/PUM2/RBM7/…	102
BP	GO:0022613	ribonucleoprotein complex biogenesis	142/3052	448/18800	1.88243710498411e-16	1.88243710498411e-16	2.59082791028076e-14	ABCE1/BRIX1/C1D/CDC73/CELF1/CHD7/CLNS1A/CPSF6/CUL4B/DCAF13/DDX1/DDX17/DDX18/DDX21/DDX3X/DENR/DHX29/DHX9/DIMT1/DIS3/EBNA1BP2/EIF2A/EIF2S2/EIF2S3/EIF3A/EIF4A3/EIF4B/EIF4H/EIF5/EXOSC6/FBL/FRG1/GAR1/GLUL/GTF2H5/GTF3A/HSP90AA1/HSP90AB1/IMP3/ISY1/KRR1/LSM2/LYAR/MAK16/MCTS1/METTL5/MRPL22/MRTO4/NAF1/NIFK/NIP7/NMD3/NOB1/NOLC1/NOP10/NOP56/NOP58/NPM1/NSA2/NSUN4/NUDT16/NUDT21/PA2G4/POP4/PRKDC/PSIP1/PTEN/PTGE…	142
BP	GO:0034620	cellular response to unfolded protein	51/3052	98/18800	2.92631530149559e-16	2.92631530149559e-16	3.90548747095934e-14	ATF3/ATF4/ATF6/BAG3/BAX/BCL2L11/BFAR/CREB3L2/DERL1/DERL2/DNAJB9/DNAJC10/EIF2AK2/EIF2S1/EP300/ERLEC1/ERMP1/ERN1/ERO1A/HERPUD1/HERPUD2/HSPA1A/HSPA1B/HSPA2/HSPA5/HSPA8/HSPA9/HSPB8/HSPD1/MBTPS1/NCK1/NCK2/NFE2L2/OPTN/PIK3R1/PPP1R15A/PPP1R15B/PTPN1/PTPN2/QRICH1/RACK1/SELENOS/SERP1/TM7SF3/TMBIM6/TMED2/TMEM33/TMTC4/UFL1/VAPB/XBP1	51
BP	GO:0000375	RNA splicing, via transesterification reactions	112/3052	325/18800	4.42402849832097e-16	4.42402849832097e-16	5.55730297647373e-14	ALYREF/BCAS2/C9orf78/CASC3/CDC5L/CELF1/CIRBP/CLNS1A/CWC22/CWC25/DBR1/DDX1/DDX17/DDX5/DHX9/DYRK1A/EIF4A3/FAM172A/FMR1/FRG1/FXR1/HNRNPA1/HNRNPA2B1/HNRNPA3/HNRNPC/HNRNPF/HNRNPH1/HNRNPH3/HNRNPK/HNRNPL/HNRNPM/HNRNPR/HNRNPU/HSPA8/ISY1/KHDRBS1/LARP7/LSM2/LSM3/LSM5/LSM8/MAGOH/MBNL1/MBNL2/NCBP2/NCL/NOVA1/NSRP1/PABPC1/PNN/PRDX6/PRPF40A/PSIP1/PTBP1/QKI/RAVER2/RBFOX2/RBM15B/RBM17/RBM22/RBM23/RBM25/RBM3/RBM39…	112
BP	GO:0000377	RNA splicing, via transesterification reactions with bulged adenosine as nucleophile	111/3052	321/18800	4.54253732780596e-16	4.54253732780596e-16	5.55730297647373e-14	ALYREF/BCAS2/C9orf78/CASC3/CDC5L/CELF1/CIRBP/CLNS1A/CWC22/CWC25/DBR1/DDX1/DDX17/DDX5/DHX9/DYRK1A/EIF4A3/FAM172A/FMR1/FRG1/FXR1/HNRNPA1/HNRNPA2B1/HNRNPA3/HNRNPC/HNRNPF/HNRNPH1/HNRNPH3/HNRNPK/HNRNPL/HNRNPM/HNRNPR/HNRNPU/HSPA8/ISY1/KHDRBS1/LARP7/LSM2/LSM3/LSM5/LSM8/MAGOH/MBNL1/MBNL2/NCBP2/NCL/NOVA1/NSRP1/PABPC1/PNN/PRDX6/PRPF40A/PSIP1/PTBP1/QKI/RAVER2/RBFOX2/RBM15B/RBM17/RBM22/RBM23/RBM25/RBM3/RBM39…	111
BP	GO:0000398	mRNA splicing, via spliceosome	111/3052	321/18800	4.54253732780596e-16	4.54253732780596e-16	5.55730297647373e-14	ALYREF/BCAS2/C9orf78/CASC3/CDC5L/CELF1/CIRBP/CLNS1A/CWC22/CWC25/DBR1/DDX1/DDX17/DDX5/DHX9/DYRK1A/EIF4A3/FAM172A/FMR1/FRG1/FXR1/HNRNPA1/HNRNPA2B1/HNRNPA3/HNRNPC/HNRNPF/HNRNPH1/HNRNPH3/HNRNPK/HNRNPL/HNRNPM/HNRNPR/HNRNPU/HSPA8/ISY1/KHDRBS1/LARP7/LSM2/LSM3/LSM5/LSM8/MAGOH/MBNL1/MBNL2/NCBP2/NCL/NOVA1/NSRP1/PABPC1/PNN/PRDX6/PRPF40A/PSIP1/PTBP1/QKI/RAVER2/RBFOX2/RBM15B/RBM17/RBM22/RBM23/RBM25/RBM3/RBM39…	111
BP	GO:0034504	protein localization to nucleus	104/3052	294/18800	6.70176974852545e-16	6.70176974852545e-16	7.97729861389203e-14	APPL1/APPL2/ATF2/BAG3/CALR/CBLB/CCT2/CCT3/CCT4/CCT5/CCT6A/CCT8/CD2AP/CDKN1A/CHP1/COL1A1/CSE1L/CTNNA1/DNAJB6/E2F3/ECT2/ELAVL1/FYN/GBP2/GLUL/GSK3B/HCLS1/HDGF/HHEX/HNRNPU/HSP90AB1/IPO11/IPO5/IPO7/IPO8/KAT7/KPNA2/KPNA3/KPNA4/KPNA6/KPNB1/LAMTOR5/LARP7/LATS2/LMNA/MAPK14/MAVS/MDFIC/MDM2/MED1/MFHAS1/MSX1/NFKBIA/NMD3/NOLC1/NUP50/NUP54/NUTF2/NXT1/OSBPL8/PARK7/PARP1/PARP9/PIK3R1/PKIG/PML/PPP1R10/PPP3CA/PSEN…	104
BP	GO:0032386	regulation of intracellular transport	113/3052	332/18800	9.01891234915409e-16	9.01891234915409e-16	1.04529443958063e-13	ABLIM3/ANP32B/ANXA2/ARFIP1/BAG3/BNIP3L/CDC42/CHMP3/CHP1/CPSF6/CSNK2A2/DAB2/DERL2/DHX9/DNAJC13/DYNC1H1/ECT2/EHD2/ERLEC1/EZR/FBXW7/FYN/GSK3A/GSK3B/HCLS1/HSP90AB1/ICE1/IL1B/INSIG1/IPO5/ITGB1BP1/IWS1/KHDRBS1/LAMP1/LCP1/LEPROT/LMAN1/MAP1B/MAPK1/MAPK14/MAPK8/MAVS/MDFIC/MFF/MIEF1/MTMR2/NCBP2/NDEL1/NEDD4/NOLC1/NSUN2/NUP54/NUS1/PARK7/PCM1/PDCD10/PDCD5/PIK3R1/PKIG/PPP1CC/PPP1R12A/PRKAA1/PRKACA/PRNP/PRR5L/P…	113
BP	GO:0045727	positive regulation of translation	63/3052	141/18800	1.45489126251958e-15	1.45489126251958e-15	1.64298651616246e-13	AGO2/CCL5/CDC123/CIRBP/CNBP/CSDE1/CYP1B1/DDX3X/DHX29/DHX9/DNAJC3/EEF2/EIF2AK4/EIF2S3/EIF3D/EIF3E/EIF4A3/EIF4G2/ELAVL1/FMR1/FXR1/GUF1/HNRNPD/HNRNPU/IMPACT/ITGA2/KHDRBS1/LARP1/LARP4/METTL5/MRPS27/NCK1/NCK2/NPM1/PABPC1/PKM/PLD1/POLR2G/PPP1R15A/PRKDC/PTAFR/PTK2B/RBM3/RHOA/RPL26/RPL5/RPS27L/RPS4X/RPS6KB1/SERP1/SOX4/SYNCRIP/THBS1/TOB1/TRMT10C/UHMK1/USP16/VIM/YBX1/YBX3/YTHDF1/YTHDF2/YTHDF3	63
BP	GO:0010563	negative regulation of phosphorus metabolic process	138/3052	441/18800	1.61649812040679e-15	1.61649812040679e-15	1.77984950941632e-13	ADAR/ADARB1/AIDA/APC/ARPP19/BAX/BDKRB2/BMP2/BOD1/CALM1/CALM2/CASP3/CAV1/CBL/CBLB/CD109/CDKN1A/CDKN2C/CEACAM1/CHORDC1/CHP1/CNKSR3/CORO1C/CTDSP2/DNAJA1/DNAJC10/DNAJC3/DUSP1/DUSP10/DUSP3/DUSP6/DUSP7/DYNLL1/ENSA/FBLN1/FBXO7/FKBP1A/GADD45A/GGNBP2/GNAQ/GSK3A/GSK3B/GSKIP/HEG1/HHEX/HIPK3/HMGCR/HNRNPU/IBTK/IL1B/IMPACT/IPO5/IPO7/IQGAP1/IRAK3/ITGB1BP1/JUN/LATS2/LGALS3/LRP6/LRRK1/LYN/MFHAS1/MIDN/MLLT1/MYADM/…	138
BP	GO:0045936	negative regulation of phosphate metabolic process	137/3052	440/18800	3.20252429643369e-15	3.20252429643369e-15	3.4401441993013e-13	ADAR/ADARB1/AIDA/APC/ARPP19/BAX/BDKRB2/BMP2/BOD1/CALM1/CALM2/CASP3/CAV1/CBL/CBLB/CD109/CDKN1A/CDKN2C/CEACAM1/CHORDC1/CHP1/CNKSR3/CORO1C/CTDSP2/DNAJA1/DNAJC10/DNAJC3/DUSP1/DUSP10/DUSP3/DUSP6/DUSP7/DYNLL1/ENSA/FBLN1/FBXO7/FKBP1A/GADD45A/GGNBP2/GNAQ/GSK3B/GSKIP/HEG1/HHEX/HIPK3/HMGCR/HNRNPU/IBTK/IL1B/IMPACT/IPO5/IPO7/IQGAP1/IRAK3/ITGB1BP1/JUN/LATS2/LGALS3/LRP6/LRRK1/LYN/MFHAS1/MIDN/MLLT1/MYADM/NCK1/N…	137
BP	GO:0034599	cellular response to oxidative stress	100/3052	284/18800	3.42604857076859e-15	3.42604857076859e-15	3.59262837596386e-13	AKR1C3/ANXA1/APEX1/AQP1/ARL6IP5/ATF2/ATF4/ATP2A2/BAG5/BECN1/BNIP3/CAMKK2/CHCHD2/CPEB2/CTNNB1/CYP1B1/ECT2/EIF2S1/EPAS1/ERMP1/ERN1/ETV5/FBXO7/FBXW7/FOS/FOXO1/FXN/FYN/GPX1/GPX7/GPX8/GSKIP/GSR/HDAC2/HIF1A/HMOX1/HSPA1A/HSPA1B/IL18BP/IMPACT/JUN/KDM6B/KLF2/MAP3K5/MAPK1/MAPK8/MAPKAP1/MCL1/MET/MMP2/MPV17/NCOA7/NET1/NFE2L2/NONO/NQO1/NR4A2/NR4A3/OSER1/PARK7/PARP1/PCNA/PDCD10/PDE8A/PKD2/PML/PNPLA8/PNPT1/PPIA…	100
BP	GO:0006457	protein folding	81/3052	212/18800	8.39766528044634e-15	8.39766528044634e-15	8.60118274991125e-13	AHSA1/ATF6/BAG1/BAG3/BAG5/CALR/CANX/CCDC47/CCT2/CCT3/CCT4/CCT5/CCT6A/CCT8/CHORDC1/CRTAP/CSNK2A1/DNAJA1/DNAJA2/DNAJB1/DNAJB11/DNAJB14/DNAJB4/DNAJB6/DNAJC10/DNAJC19/DNAJC21/DNAJC3/ERO1A/ERP29/ERP44/FKBP1A/FKBP4/FKBP5/FKBP9/GRPEL1/HSP90AA1/HSP90AA2P/HSP90AB1/HSP90AB3P/HSP90B1/HSP90B2P/HSPA1A/HSPA1B/HSPA2/HSPA4/HSPA5/HSPA8/HSPA9/HSPD1/HSPE1/HSPH1/LMAN1/MESD/MKKS/NFYC/NUDCD2/PDCD5/PDIA3/PDIA4/PDIA6/PE…	81
BP	GO:0016236	macroautophagy	104/3052	306/18800	1.41339921298212e-14	1.41339921298212e-14	1.41475174811416e-12	ADPRH/ARL8B/ATG12/ATG3/ATG5/ATP2A2/ATP6V0A2/ATP6V0E1/ATP6V1A/ATP6V1B2/ATP6V1C1/ATP6V1D/ATP6V1E1/ATP6V1G1/BAG3/BECN1/BNIP3/BNIP3L/CALM1/CAPN1/CAPNS1/CASP3/CHMP1B/CHMP2B/CHMP3/CHMP4B/CHMP5/DCN/EI24/ERN1/EXOC1/FEZ2/GABARAPL2/GAPDH/GNAI3/HIF1A/HMOX1/HSPB8/KDR/KLHL3/LAMP2/LARP1/LGALS8/MAP1LC3B/MAP1LC3B2/MAPK8/NBR1/NEDD4/OPTN/PAFAH1B2/PIP4K2A/PIP4K2B/POLDIP2/PRKACA/PSEN1/RAB1A/RAB3GAP2/RAB5A/RAB7A/RALB…	104
BP	GO:1903050	regulation of proteolysis involved in cellular protein catabolic process	83/3052	223/18800	2.226005731806e-14	2.226005731806e-14	2.1786217501465e-12	ANKIB1/ATXN3/BAG5/BTRC/CAMLG/CAV1/CDK2/COMMD1/CSNK1A1/CSNK2A1/CSNK2A2/CTSC/DAB2/DISC1/ECSCR/EIF3H/EPHA4/FBXW7/FMR1/GABARAPL2/GNA12/GPX1/GSK3A/GSK3B/HECTD1/HERPUD1/HSP90AB1/HSPA1A/HSPA1B/LAMP3/MDM2/NFE2L2/NUB1/NUDT15/PARK7/PITHD1/PML/PRKACA/PSEN1/PSMC2/PSMC4/PSMD10/PSMD14/PSME1/PSME3/PSMF1/PTEN/PTK2/PTK2B/RACK1/RAD23B/RBX1/RCHY1/RNF139/RNF14/RNF144B/RNF19A/RNF19B/RPL11/RPL23/RPL5/RPS7/RYBP/SDCBP/S…	83
BP	GO:0010638	positive regulation of organelle organization	145/3052	487/18800	2.93695567296293e-14	2.93695567296293e-14	2.811950236997e-12	AKAP9/ANAPC7/ANXA1/ANXA2/ARF6/ARL3/ARPC2/ASAP1/ATF7IP/ATL3/ATRX/BAX/BCL2L11/BECN1/BNIP3/BRK1/CAMKK2/CARMIL1/CCDC88A/CCL11/CCT2/CCT3/CCT4/CCT5/CCT6A/CCT8/CD47/CDC16/CDC27/CDC42/CDC42EP3/CDK2/CFL2/CLIP1/CNOT2/CNOT6L/CTNNB1/CUL3/CYFIP1/DCN/DLG1/DNM1L/DOC2B/DSTN/DYNC1H1/FBXO7/G3BP1/G3BP2/GNL3/GRB2/GSK3A/GSK3B/GSN/HCLS1/HIF1A/HNRNPA1/HNRNPA2B1/HNRNPD/HSPA1A/HSPA1B/IL1B/ITGB1BP1/KATNBL1/KDR/LCP1/LMAN1/…	145
BP	GO:0051348	negative regulation of transferase activity	94/3052	270/18800	5.07381891869514e-14	5.07381891869514e-14	4.7545035511356e-12	ADAR/ADARB1/AIDA/APC/BAG5/BMP2/BUB3/CASP3/CAV1/CBL/CBLB/CDKN1A/CDKN2C/CEACAM1/CHORDC1/CHP1/CORO1C/DNAJA1/DUSP1/DUSP10/DUSP3/DUSP7/EIF4A2/FBXO5/FBXO7/GADD45A/GGNBP2/GNAQ/GSK3A/GSK3B/GSKIP/HEG1/HHEX/HIPK3/HMGCR/HNRNPU/IBTK/IL1B/IPO5/IPO7/IRAK3/ITGB1BP1/LATS2/LRP6/LYN/MIDN/MLLT1/NPM1/NR2F2/PAK2/PARK7/PDCD4/PIP4K2A/PIP4K2B/PKIG/PPIA/PPP2R5A/PRDX3/PRKAG2/PRKAR1A/PRKAR2A/PSEN1/PTEN/PTPN1/PTPN2/RACK1/RB…	94
BP	GO:0051223	regulation of protein transport	146/3052	495/18800	5.52203083060446e-14	5.52203083060446e-14	5.06670548141427e-12	ABCG1/ABLIM3/ACSL4/ADAM9/ANP32B/ARF6/ARFIP1/BAG3/BNIP3L/CCL5/CD200/CD2AP/CDC42/CHP1/CLOCK/CPT1A/CSNK2A2/DERL2/DNAJA1/DNM1L/DOC2B/DPH3/ECT2/ENSA/ERLEC1/ERP29/EXOC1/EZR/FBXW7/FYN/GAPVD1/GLUD1/GLUL/GOLPH3/GOLPH3L/GOPC/GPR68/GSK3A/GSK3B/HCLS1/HIF1A/HMGCR/HMGN3/HSP90AB1/HSPA8/ICA1/ICE1/IL1B/INHBB/INSIG1/IPO5/ITGB1BP1/KLF7/LCP1/LEPROT/LMAN1/LYPLA1/MAPK14/MAPK8/MAVS/MCU/MDFIC/MFF/MIDN/MIEF1/MPC2/MYRIP/N…	146
BP	GO:0061013	regulation of mRNA catabolic process	69/3052	173/18800	6.96884400914642e-14	6.96884400914642e-14	6.26372574312968e-12	AGO2/ALKBH5/APEX1/BTG2/CASC3/CELF1/CIRBP/CNOT2/CNOT6L/CNOT7/CNOT8/CSDE1/DCP1A/DCP2/DHX9/DIS3/EIF4A3/ELAVL1/FMR1/FTO/FUS/FXR1/HNRNPA0/HNRNPAB/HNRNPC/HNRNPD/HNRNPM/HNRNPU/LARP1/MAGOH/MAPK14/MLH1/MYD88/NPM1/PABPC1/PABPC4/PARN/PATL1/PCID2/PNPT1/POLR2G/PRR5L/PUM1/PUM2/RBM8A/RC3H1/RC3H2/ROCK1/ROCK2/SERBP1/SYNCRIP/TAF15/TARDBP/THRAP3/TOB1/TRAF3IP2/TRAF5/VIM/YBX1/YBX3/YTHDF1/YTHDF2/YTHDF3/ZC3H12A/ZC3H14/…	69
BP	GO:0006403	RNA localization	75/3052	196/18800	7.50986145099101e-14	7.50986145099101e-14	6.61500217072556e-12	AGFG1/AHCTF1/ALKBH5/ALYREF/BICD2/CASC3/CCT2/CCT3/CCT4/CCT5/CCT6A/CCT8/CETN2/CPSF6/DCP2/DHX9/ENY2/FBL/FLOT1/FMR1/FYTTD1/G3BP2/HHEX/HNRNPA1/HNRNPA2B1/HNRNPA3/HNRNPAB/HNRNPU/IWS1/KHDRBS1/KPNB1/LRPPRC/MRPL18/NAF1/NCBP2/NCBP3/NOP10/NOP58/NPM1/NSUN2/NUP50/NUP54/NUTF2/NXT1/PABPN1/PARN/PCID2/PNPT1/QKI/RAN/RANBP2/RBM15B/RFTN1/RTRAF/RUVBL1/SETD2/SMG1/SMG7/SRSF3/SRSF7/SSB/TCP1/TGFBR2/THOC2/THOC7/TOMM20/TPR/…	75
BP	GO:0016050	vesicle organization	102/3052	306/18800	1.03309373978021e-13	1.03309373978021e-13	8.92149475178618e-12	ABCA1/ALS2/ANXA1/ANXA2/AP3B1/ARFGAP3/ARL8B/BLOC1S2/BLOC1S4/BLOC1S6/CAV1/CAV2/CD2AP/CD34/CHMP1B/CHMP2B/CHMP3/CHMP4B/CHMP5/CLCN3/CORO1C/CREB1/CUL3/DNAJC13/DOC2B/EEA1/EPS15/FBXO5/FNBP1L/GNAI3/GOLPH3/GOLPH3L/GOSR2/HOOK3/INSIG1/KIF13A/LAPTM4B/MIA3/OSBP/PAFAH1B1/PDCD6/PDCD6IP/PICALM/PIP4K2A/PIP4K2B/PPP6C/RAB11A/RAB13/RAB14/RAB1A/RAB22A/RAB27A/RAB29/RAB32/RAB5B/RAB7A/RAB8B/S100A10/SAR1A/SCARB2/SDCBP/SEC…	102
BP	GO:0034655	nucleobase-containing compound catabolic process	125/3052	405/18800	1.07643652722092e-13	1.07643652722092e-13	9.11702516172534e-12	ACAT1/ADA/ADA2/AGO2/ALKBH5/APEX1/APOBEC3C/BAX/BTG2/CASC3/CELF1/CIRBP/CNOT2/CNOT6L/CNOT7/CNOT8/CSDE1/DCP1A/DCP2/DDX5/DEDD2/DERA/DHX9/DIS3/DPYD/DUT/EIF3E/EIF4A3/ELAC2/ELAVL1/ENTPD1/ERN1/ETF1/EXOSC6/FMR1/FTO/FUS/FXR1/GRSF1/GSK3A/GSPT1/HINT1/HNRNPA0/HNRNPAB/HNRNPC/HNRNPD/HNRNPM/HNRNPU/HPRT1/HSPA1A/HSPA1B/LARP1/LRPPRC/LSM2/LSM5/MAGOH/MAPK14/MBD4/MLH1/MRTO4/MTPAP/MYD88/NAF1/NBDY/NCBP2/NPM1/NSUN2/NT5E/N…	125
BP	GO:1901652	response to peptide	144/3052	491/18800	1.35019601408739e-13	1.35019601408739e-13	1.12199009393082e-11	ADIPOR1/AHCYL1/ANXA1/AP3S1/APC/APEX1/APPL1/APPL2/ARHGEF2/ATP2B1/BACE1/BCL2L11/BCL2L2/BTG1/BTG2/CACNA2D1/CASP4/CAV1/CAV2/CEACAM1/CFLAR/CHMP5/COL1A1/CPEB2/CREB1/CRK/CXCL12/CYFIP1/CYP1B1/EGR1/EGR2/EIF2B1/EIF4EBP2/EPHA4/ERBIN/FOXO1/FYN/GJA1/GNAI1/GOT1/GRB2/GSK3A/GSK3B/HADHA/HDAC9/ICAM1/IDE/IGFBP5/IL1B/INHBB/INSIG1/JAK1/JUND/KAT7/KBTBD2/KLF2/KLF3/LEPROT/LRP6/LTA4H/LYN/MAP1B/MAPK14/MAX/MDM2/MMP2/MYO5A/…	144
BP	GO:0042326	negative regulation of phosphorylation	119/3052	382/18800	2.07146622992358e-13	2.07146622992358e-13	1.68947655087724e-11	ADAR/ADARB1/AIDA/APC/BAX/BDKRB2/BMP2/CALM1/CALM2/CASP3/CAV1/CBL/CBLB/CD109/CDKN1A/CDKN2C/CEACAM1/CHORDC1/CHP1/CNKSR3/CORO1C/CTDSP2/DNAJA1/DNAJC10/DNAJC3/DUSP1/DUSP10/DUSP3/DUSP6/DUSP7/DYNLL1/FBLN1/FBXO7/GADD45A/GGNBP2/GNAQ/GSKIP/HEG1/HHEX/HIPK3/HMGCR/HNRNPU/IBTK/IL1B/IMPACT/IPO5/IPO7/IRAK3/ITGB1BP1/JUN/LATS2/LRP6/LRRK1/LYN/MIDN/MLLT1/MYADM/NCK1/NCK2/NPM1/NR2F2/PAK2/PARK7/PDCD4/PIBF1/PIP4K2A/PIP4K…	119
BP	GO:1901653	cellular response to peptide	114/3052	361/18800	2.41252013044068e-13	2.41252013044068e-13	1.93186300971556e-11	ADIPOR1/AHCYL1/AP3S1/APC/APEX1/APPL1/APPL2/ARHGEF2/ATP2B1/BACE1/BCL2L11/BCL2L2/CACNA2D1/CASP4/CAV1/CAV2/CEACAM1/CFLAR/CHMP5/CPEB2/CRK/CYFIP1/CYP1B1/EIF4EBP2/EPHA4/FOXO1/FYN/GJA1/GOT1/GRB2/GSK3A/GSK3B/HDAC9/ICAM1/IDE/IL1B/INHBB/INSIG1/JAK1/KLF2/KLF3/LEPROT/LYN/MAP1B/MAX/MDM2/MYO5A/NCK1/NDEL1/NFE2L2/NFKB1/NR4A2/NR4A3/NUCKS1/OSBPL8/PARP1/PDK4/PHIP/PIK3C2A/PIK3R1/PIK3R3/PIP4K2A/PIP4K2B/PKM/PLAT/PLCB1…	114
BP	GO:0030968	endoplasmic reticulum unfolded protein response	40/3052	76/18800	2.86394868313421e-13	2.86394868313421e-13	2.23031272905581e-11	ATF3/ATF4/ATF6/BAX/BCL2L11/BFAR/CREB3L2/DERL1/DERL2/DNAJB9/DNAJC10/EIF2AK2/EIF2S1/EP300/ERLEC1/ERMP1/ERN1/ERO1A/HERPUD1/HERPUD2/HSPA5/MBTPS1/NCK1/NCK2/NFE2L2/PIK3R1/PPP1R15A/PPP1R15B/PTPN1/PTPN2/QRICH1/RACK1/SELENOS/SERP1/TMED2/TMEM33/TMTC4/UFL1/VAPB/XBP1	40
BP	GO:0010506	regulation of autophagy	108/3052	336/18800	2.88650655541042e-13	2.88650655541042e-13	2.23031272905581e-11	ABL2/ATF6/ATG12/ATG5/ATP6V0A2/ATP6V0E1/ATP6V1A/ATP6V1B2/ATP6V1C1/ATP6V1D/ATP6V1E1/ATP6V1G1/BAG3/BCL2L11/BECN1/BNIP3/BNIP3L/CAMKK2/CAPN1/CAPNS1/CASP3/CHMP4B/CISD1/CSNK2A2/DAP/DCAF12/DCN/DNM1L/DRAM2/EEF1A1/EIF4G2/EP300/ERN1/EXOC1/FBXO7/FBXW7/FEZ2/FOXO1/GAPDH/GNAI3/GSK3A/GSK3B/HIF1A/HMGB1/HMOX1/HSPB8/IFI16/KDR/LAMP3/LARP1/LEPR/MAPK8/MCL1/MET/MTDH/NEDD4/OPTN/PAFAH1B2/PARK7/PIK3C2A/PIM2/PIP4K2A/PIP4K2…	108
BP	GO:0001933	negative regulation of protein phosphorylation	109/3052	341/18800	3.3613839562337e-13	3.3613839562337e-13	2.55245562121267e-11	ADAR/ADARB1/AIDA/APC/BAX/BDKRB2/BMP2/CALM1/CALM2/CASP3/CAV1/CBL/CBLB/CD109/CDKN1A/CDKN2C/CEACAM1/CHORDC1/CHP1/CNKSR3/CORO1C/CTDSP2/DNAJA1/DNAJC10/DNAJC3/DUSP1/DUSP10/DUSP3/DUSP6/DUSP7/FBLN1/FBXO7/GADD45A/GGNBP2/GNAQ/GSKIP/HEG1/HHEX/HIPK3/HMGCR/IBTK/IL1B/IMPACT/IPO5/IPO7/IRAK3/ITGB1BP1/JUN/LATS2/LRP6/LRRK1/LYN/MLLT1/MYADM/NCK1/NCK2/NPM1/NR2F2/PAK2/PARK7/PDCD4/PIBF1/PKIG/PPIA/PPP1R15B/PPP2CA/PPP2R1…	109
BP	GO:0048872	homeostasis of number of cells	95/3052	282/18800	3.56365270188716e-13	3.56365270188716e-13	2.66018249860765e-11	ACVR2A/ADA/ADAR/AKT3/ANXA1/AP3B1/ARID4A/ARMCX1/BAX/BCL10/BCL2L11/BCL6/CAMLG/CASP3/CDK6/CEBPG/CITED2/CRISPLD1/DOCK11/EMCN/EPAS1/ETS1/FAM210B/FSTL1/GPI/GPR183/HCLS1/HIF1A/HMGB1/HMGB2/HMOX1/HSPA1A/HSPA1B/HSPA9/IL7R/KAT7/KLF13/KLF2/KMT2E/KRAS/LGALS9/LIPA/LYAR/LYN/MAPK14/MED1/MEF2C/MFHAS1/MYCT1/OCIAD1/OCIAD2/PDE4B/PLA2G2A/PMAIP1/PPP2R3C/PPP3CB/PRDX1/PRKDC/PTBP3/PTPN11/PTPN2/RB1/RBFOX2/RC3H1/RC3H2/RCOR…	95
BP	GO:0006470	protein dephosphorylation	97/3052	291/18800	4.15284848468917e-13	4.15284848468917e-13	3.04833650174377e-11	ACP1/ARPP19/BOD1/BTRC/CALM1/CALM2/CAMTA1/CDC14A/CDC25B/CDH5/CDKN3/CSNK2B/CTDSP2/DLC1/DLG1/DUSP1/DUSP10/DUSP14/DUSP2/DUSP23/DUSP3/DUSP4/DUSP5/DUSP6/DUSP7/ENSA/EYA3/FKBP1A/GNA12/GSK3B/HSP90AB1/HSP90B1/LCK/LGALS3/LRRK1/MFHAS1/MTMR2/MTMR6/NCEH1/NCK1/NUAK1/PDGFRB/PPA2/PPIA/PPM1B/PPM1D/PPM1G/PPP1CB/PPP1CC/PPP1R12A/PPP1R15A/PPP1R15B/PPP1R2/PPP2CA/PPP2CB/PPP2R1A/PPP2R1B/PPP2R2A/PPP2R5A/PPP2R5C/PPP2R5E/PP…	97
BP	GO:2001242	regulation of intrinsic apoptotic signaling pathway	67/3052	171/18800	4.33106538561002e-13	4.33106538561002e-13	3.12703668220748e-11	ARHGEF2/BAG5/BAX/BCL2L11/BCL2L2/BCLAF1/BDKRB2/BECN1/CAV1/CD44/CXCL12/CYLD/DDIAS/DDX3X/DNAJA1/DNM1L/ENO1/ERP29/FBXW7/GPX1/HDAC1/HERPUD1/HIF1A/HNRNPK/HSPA1A/IVNS1ABP/LCK/MCL1/MDM2/MSX1/NCK1/NCK2/NFE2L2/NONO/OPA1/PARK7/PARP1/PLAUR/PMAIP1/PPIA/PTPN1/PTPN2/PTTG1IP/RACK1/RPL26/RPS3/RPS7/RRN3/S100A8/SELENOS/SERINC3/SFPQ/SIRT1/SOD1/SOD2/TMBIM6/TP53/TPT1/TRIAP1/TXNDC12/UBB/UBQLN1/URI1/USP47/VDAC2/XBP1/YBX3	67
BP	GO:0042254	ribosome biogenesis	100/3052	304/18800	4.53213575786094e-13	4.53213575786094e-13	3.21943225991344e-11	ABCE1/BRIX1/C1D/CHD7/CUL4B/DCAF13/DDX17/DDX18/DDX21/DDX3X/DHX29/DIMT1/DIS3/EBNA1BP2/EIF2A/EIF4A3/EXOSC6/FBL/FRG1/GAR1/GLUL/GTF2H5/GTF3A/IMP3/KRR1/LYAR/MAK16/METTL5/MRPL22/MRTO4/NAF1/NIFK/NIP7/NMD3/NOB1/NOLC1/NOP10/NOP56/NOP58/NPM1/NSA2/NSUN4/NUDT16/PA2G4/POP4/PRKDC/PTEN/PWP1/RAN/RPF1/RPF2/RPL10/RPL10A/RPL11/RPL14/RPL24/RPL26/RPL27/RPL3/RPL35A/RPL38/RPL5/RPL6/RPL7/RPL7A/RPL7L1/RPLP0/RPS14/RPS16/RP…	100
BP	GO:0043487	regulation of RNA stability	66/3052	170/18800	1.06524158631769e-12	1.06524158631769e-12	7.44690191671378e-11	AGO2/ALKBH5/APEX1/BTG2/CELF1/CIRBP/CNOT2/CNOT6L/CNOT7/CNOT8/CSDE1/DCP1A/DCP2/DHX9/DIS3/ELAVL1/FMR1/FTO/FUS/FXR1/HNRNPA0/HNRNPC/HNRNPD/HNRNPM/HNRNPU/LARP1/MAPK14/MLH1/MYD88/NAF1/NPM1/NSUN2/PABPC1/PABPC4/PARN/PATL1/PCID2/PNPT1/POLR2G/PUM1/PUM2/RC3H1/RC3H2/ROCK1/ROCK2/SERBP1/SYNCRIP/TAF15/TARDBP/THRAP3/TNFRSF1B/TOB1/TRAF3IP2/TRAF5/VIM/YBX1/YBX3/YTHDF1/YTHDF2/YTHDF3/ZC3H12A/ZC3H14/ZCCHC17/ZFP36/ZFP36…	66
BP	GO:0050821	protein stabilization	71/3052	191/18800	1.78325451286825e-12	1.78325451286825e-12	1.22716067135538e-10	ATF7IP/ATP1B3/BAG1/BAG3/BAG5/CALR/CAMLG/CCNH/CCT2/CCT3/CCT4/CCT5/CCT6A/CCT8/CDK7/CHP1/CREB1/CREBL2/CRTAP/CTNND1/EP300/EPHA4/FBXW7/FLOT1/GAPDH/GNAQ/GOLGA7/HIP1/HSP90AA1/HSP90AB1/HSP90AB3P/HSPA1A/HSPA1B/HSPD1/LAMP1/LAMP2/MFSD1/MSX1/NLK/PARK7/PARVA/PDCD10/PEX19/PFN1/PIK3R1/PIM2/PTEN/PTGES3/RAB21/RPL11/RPL23/RPL5/RPS7/RTN4/SAV1/SEL1L/SMAD3/SOX4/STK3/STK4/STX12/SUGT1/SUMO1/TCP1/TP53/TRIM44/TYROBP/UBE2…	71
BP	GO:0070936	protein K48-linked ubiquitination	36/3052	67/18800	1.95153593735417e-12	1.95153593735417e-12	1.32230386427366e-10	BFAR/BIRC2/BTRC/CUL1/CUL3/ITCH/KLHL3/NMI/PPIA/RBX1/RNF115/RNF187/RNF216/RNF5/RNF6/SKP1/TNFAIP3/TOPORS/TRIM44/TTC3/UBE2A/UBE2B/UBE2D1/UBE2D2/UBE2D3/UBE2D4/UBE2E1/UBE2E3/UBE2G1/UBE2H/UBE2K/UBE2Q2/UBE2R2/UBE3A/UBE3C/ZNRF1	36
BP	GO:1903313	positive regulation of mRNA metabolic process	53/3052	124/18800	2.201277092397e-12	2.201277092397e-12	1.46892238510192e-10	AGO2/BTG2/CDC73/CELF1/CIRBP/CNOT2/CNOT6L/CNOT7/CNOT8/CSDE1/DCP1A/DCP2/DHX9/DIS3/FTO/HNRNPD/HNRNPU/HSPA8/MLH1/NCBP2/NCL/NUDT21/PABPC1/PARN/PATL1/PNPT1/POLR2G/PRDX6/PRR5L/PUM1/RBM3/RBMX/RC3H1/RC3H2/ROCK1/ROCK2/SF3B4/SNW1/SYNCRIP/TARDBP/THRAP3/TOB1/TRA2A/TRA2B/YBX1/YTHDF1/YTHDF2/YTHDF3/ZC3H12A/ZC3HAV1/ZFP36/ZFP36L1/ZFP36L2	53
BP	GO:0033157	regulation of intracellular protein transport	79/3052	224/18800	2.44967134118813e-12	2.44967134118813e-12	1.61027885177237e-10	ABLIM3/ANP32B/BAG3/BNIP3L/CDC42/CHP1/CSNK2A2/DERL2/ECT2/ERLEC1/FBXW7/FYN/GSK3A/GSK3B/HCLS1/HSP90AB1/ICE1/IL1B/INSIG1/IPO5/ITGB1BP1/LCP1/LEPROT/LMAN1/MAPK14/MAPK8/MAVS/MDFIC/MFF/MIEF1/NDEL1/NOLC1/NUP54/PARK7/PCM1/PDCD10/PDCD5/PIK3R1/PKIG/PRKAA1/PRKACA/PRNP/PRR5L/PSEN1/PTPN1/PTPN11/PTPN14/RAB29/RAC2/RAN/RBM22/RHOU/SAE1/SAR1A/SH3GLB1/SLC1A1/SMAD3/SP100/STOM/SUMO1/SVIP/TARDBP/TCF7L2/TMEM30A/TOMM7/TPR…	79
BP	GO:0019080	viral gene expression	46/3052	100/18800	2.66099193319437e-12	2.66099193319437e-12	1.72346598273765e-10	ATG12/ATG5/CANX/CCL4/CCL5/CHD1/CSDE1/CSNK1A1/DENR/DHX9/EIF2AK4/EIF3A/EIF3D/EIF3F/EP300/GALNT1/GSK3A/GSK3B/GTF2B/HDAC1/JUN/LARP7/LEF1/MCTS1/MDFIC/MGAT4A/MON1B/NUCKS1/PARP9/PCBP2/PTBP1/REST/RRP1B/RSF1/SNW1/SP1/SPCS1/SPCS3/SSB/ST3GAL1/TAF11/TARDBP/TRIM27/TRIM8/UBP1/ZFP36	46
BP	GO:0045862	positive regulation of proteolysis	113/3052	369/18800	2.90055916432313e-12	2.90055916432313e-12	1.85140191358169e-10	ADAM9/AKIRIN2/ANKIB1/ANP32B/ANXA2/APH1A/APH1B/ARL6IP5/ASPH/ATXN3/BAX/BCL10/BCL2L11/BCL2L13/BEX3/BTRC/CARD8/CASP10/CASP8/CASP8AP2/CAV1/CFLAR/CSNK1A1/CTSC/CTSH/CYCS/DAB2/DAP/DDX3X/DISC1/DLC1/ECSCR/ENO1/EPHA4/FBLN1/FBXW7/FMR1/FYN/GSK3A/GSK3B/GSN/HDAC2/HECTD1/HERPUD1/HIP1/HMGB1/HSPA1A/HSPA1B/HSPD1/HSPE1/IFI16/IFT57/IL1B/LCK/LGALS9/LYN/MAP3K5/MDM2/MTCH1/MYH9/NFE2L2/NUB1/PDCD5/PDCD6/PERP/PICALM/PLGRKT/…	113
BP	GO:0043488	regulation of mRNA stability	62/3052	158/18800	2.96871957221683e-12	2.96871957221683e-12	1.86783799851958e-10	AGO2/ALKBH5/APEX1/BTG2/CELF1/CIRBP/CNOT2/CNOT6L/CNOT7/CNOT8/CSDE1/DCP1A/DCP2/DHX9/DIS3/ELAVL1/FMR1/FTO/FUS/FXR1/HNRNPA0/HNRNPC/HNRNPD/HNRNPM/HNRNPU/LARP1/MAPK14/MLH1/MYD88/NPM1/PABPC1/PABPC4/PARN/PATL1/PCID2/PNPT1/POLR2G/PUM1/PUM2/RC3H1/RC3H2/ROCK1/ROCK2/SERBP1/SYNCRIP/TAF15/TARDBP/THRAP3/TOB1/TRAF3IP2/TRAF5/VIM/YBX1/YBX3/YTHDF1/YTHDF2/YTHDF3/ZC3H12A/ZC3H14/ZFP36/ZFP36L1/ZFP36L2	62
BP	GO:0019058	viral life cycle	101/3052	317/18800	3.08363719190863e-12	3.08363719190863e-12	1.91281512393561e-10	ADAR/ADARB1/APOBEC3C/ARL8B/ATG5/BANF1/CAV1/CAV2/CCL2/CCL5/CD4/CD46/CD55/CDC42/CH25H/CHMP1B/CHMP2B/CHMP3/CHMP4B/CHMP5/CNOT7/CTSB/CXCL8/CXCR4/DDX3X/DDX6/DEK/DYNLT1/EEA1/EFNB2/EIF2AK2/EIF2AK4/EPS15/F11R/FCN3/FMR1/GSN/HACD3/HSP90AB1/HSPA1A/HSPA1B/HSPA8/ICAM1/IDE/IFI16/IFIH1/ITCH/ITGA2/ITGAV/ITGB1/KPNA2/KPNA3/KPNA6/LAMP1/LAMP3/LAMTOR5/LARP1/LDLR/LGALS9/LTF/MAVS/NEDD4/NFIA/NR5A2/NRP1/NUCKS1/PABPC1/PCBP…	101
BP	GO:1903320	regulation of protein modification by small protein conjugation or removal	84/3052	246/18800	3.64700813416924e-12	3.64700813416924e-12	2.23085994639826e-10	ARRDC3/ATG5/BAG5/BCL10/BIRC2/BIRC3/BMI1/BTRC/BUB3/CAMLG/CAV1/CBLB/CHP1/COMMD1/CTNNB1/CTR9/CUL3/DCUN1D1/DDX3X/DERL1/DNAJA1/EGR1/EPAS1/FBXO33/FBXO5/FBXW7/FKBP1A/FYN/GNL3/GSK3A/HERPUD1/HIF1A/HSP90AA1/HSP90AB1/HSPA1A/HSPA1B/HSPA5/ITCH/IVNS1ABP/MYCBP2/NDFIP1/NDFIP2/NMI/PARK7/PDCD6/PPIA/PSEN1/PSMD10/PTEN/PTTG1IP/RBX1/RCHY1/RELA/RPL11/RPL23/RPL37/RPL5/RPS2/RPS20/RPS3/RPS7/SAE1/SIAH2/SKP1/SOX4/SPOPL/SPRY…	84
BP	GO:2001234	negative regulation of apoptotic signaling pathway	80/3052	230/18800	4.04679900904478e-12	4.04679900904478e-12	2.44150065664649e-10	ARHGEF2/BAG5/BAX/BCL2L2/BDKRB2/BIRC6/CD44/CFLAR/CSNK2A1/CSNK2A2/CTNNA1/CTNNB1/CXCL12/DDIAS/DDX3X/DNAJA1/ENO1/EYA3/FXN/GHITM/GNAI3/GPX1/GSK3B/HDAC1/HERPUD1/HIF1A/HMGB2/HMOX1/HSPA1A/HSPA1B/ICAM1/IL1B/ITGA6/ITGAV/IVNS1ABP/LGALS3/LMNA/MCL1/MDM2/NFE2L2/NONO/NR4A2/NRP1/OPA1/PARK7/PEA15/PHIP/PLAUR/PPIA/PSEN1/PSMD10/PSME3/PTPN1/PTTG1IP/RB1/RB1CC1/RELA/RPS6KB1/RRN3/SELENOS/SERPINE1/SIAH2/SIRT1/SLC25A5/SLC…	80
BP	GO:0017038	protein import	75/3052	210/18800	4.30677292287920e-12	4.30677292287920e-12	2.56323441099952e-10	APPL1/APPL2/ATF2/BAG3/CBLB/CDKN1A/CHP1/CSE1L/DNAJC15/DNAJC19/E2F3/ECT2/ELAVL1/GRPEL1/HCLS1/HSP90AA1/HSP90AB1/HSPA4/HSPA8/HSPD1/IPO11/IPO5/IPO7/IPO8/KPNA2/KPNA3/KPNA4/KPNA6/KPNB1/LAMP2/LMNA/LONP2/MAPK14/MAVS/MDFIC/MED1/NFKBIA/NOLC1/NUP50/NUP54/NUTF2/NXT1/PDCD5/PEX19/PEX2/PIK3R1/PKIG/PML/PPP1R10/PPP3CA/PSEN1/PTTG1IP/RAB8B/RAN/RANBP2/RBM22/RPL23/SMAD3/STAT3/STK3/STK4/SUMO1/TARDBP/TIMM17A/TIMM23/TNPO…	75
BP	GO:0030099	myeloid cell differentiation	117/3052	391/18800	6.46820175666808e-12	6.46820175666808e-12	3.79830963507358e-10	ABI1/ACTN1/ACVR2A/ADAR/ANXA2/AP3B1/ARID4A/BCL6/CASP3/CASP8/CBFB/CD109/CD4/CDC42/CDC73/CDK6/CEACAM1/CEBPB/CEBPG/CITED2/CNOT4/CREB1/CSF3R/CTNNB1/CTR9/EIF2AK1/EP300/EPAS1/ETS1/FAM210B/FBXW7/FLI1/FOS/FOXP1/GABPA/GLO1/GPR183/GPR68/HCLS1/HIF1A/HMGB2/HMGB3/HSPA1A/HSPA1B/HSPA9/IFI16/IL15/JUN/JUNB/KAT6A/KAT7/KLF10/KLF13/KLF2/KMT2E/LBR/LEF1/LRRK1/LTF/LYAR/LYN/MAPK14/MED1/MEF2C/MFHAS1/MTURN/MYH9/NDFIP1/NFKB…	117
BP	GO:0007015	actin filament organization	130/3052	450/18800	6.77718217355796e-12	6.77718217355796e-12	3.92738645625575e-10	ABI1/ACTG1/ACTN1/ACTR2/ACTR3/ARF1/ARF6/ARFGEF1/ARFIP1/ARHGAP17/ARHGAP18/ARHGEF2/ARPC1A/ARPC1B/ARPC2/ARPC3/ARPC4/ARPC5/ARPIN/BRK1/CALD1/CAPG/CAPZA1/CAPZA2/CAPZB/CARMIL1/CCDC88A/CCL11/CD2AP/CD47/CDC42/CDC42EP3/CFL1/CFL2/CORO1C/COTL1/CTNNA1/CUL3/CXCL12/CYFIP1/DBNL/DIAPH1/DIAPH2/DLC1/DLG1/DPYSL3/DSTN/ELMO1/ENAH/EPS8/EZR/F11R/FAM171A1/GAS7/GMFG/GRB2/GSN/HCLS1/HIP1/HSP90B1/ITGB1BP1/LCP1/LIMA1/MARCKSL1/…	130
BP	GO:0051098	regulation of binding	111/3052	366/18800	8.90844703048207e-12	8.90844703048207e-12	5.09541249152932e-10	ACE/ACTB/ADNP/ANXA2/ATP2A2/BAX/BMP2/BTBD1/C4orf3/CALM1/CALM2/CARD16/CAV1/CBLB/CCL23/CDC42/CDKN1A/CEBPG/CLIC2/CPNE1/CRK/CSNK1A1/CSNK2B/CTHRC1/CTNNB1/CTSZ/DAB2/DERL1/DHX9/DISC1/DPH3/EIF2S1/EIF3D/EIF3E/EIF4A3/EP300/EPHA4/FBXW7/FKBP1A/FLOT1/FMR1/FOXC1/GSK3B/GTF2B/HDAC2/HES1/HMGB1/HMGB2/HMOX1/HSP90AB1/IDE/IFI16/ITGA2/ITGB1BP1/JUN/KLF4/LAMTOR5/LEF1/MAPK8/MAPRE1/MARK3/MBD2/MET/MSX1/NFKBIA/NMD3/NME1/NRP1…	111
BP	GO:0046700	heterocycle catabolic process	128/3052	443/18800	9.72441070961611e-12	9.72441070961611e-12	5.49081436019349e-10	AASDHPPT/ACAT1/ADA/ADA2/AGO2/ALKBH5/APEX1/APOBEC3C/BAX/BTG2/CASC3/CELF1/CIRBP/CNOT2/CNOT6L/CNOT7/CNOT8/CSDE1/DCP1A/DCP2/DDX5/DEDD2/DERA/DHX9/DIS3/DPYD/DUT/EIF3E/EIF4A3/ELAC2/ELAVL1/ENTPD1/ERN1/ETF1/EXOSC6/FMR1/FTO/FUS/FXR1/GRSF1/GSK3A/GSPT1/HINT1/HMOX1/HNRNPA0/HNRNPAB/HNRNPC/HNRNPD/HNRNPM/HNRNPU/HPRT1/HSPA1A/HSPA1B/LARP1/LRPPRC/LSM2/LSM5/MAGOH/MAPK14/MBD4/MLH1/MRTO4/MTPAP/MYD88/NAF1/NBDY/NCBP2/NF…	128
BP	GO:1902903	regulation of supramolecular fiber organization	113/3052	376/18800	1.09719450658901e-11	1.09719450658901e-11	6.11680455105719e-10	ACTG1/AKAP13/AKAP9/APC/ARF1/ARF6/ARFGEF1/ARFIP1/ARHGAP18/ARHGEF2/ARL3/ARPC1A/ARPC1B/ARPC2/ARPC3/ARPC4/ARPC5/ARPIN/BRK1/CAMSAP2/CAPG/CAPZA1/CAPZA2/CAPZB/CARMIL1/CCDC88A/CCL11/CD47/CDC42/CDC42EP3/CDH5/CFL2/CKAP2/CLIP1/COTL1/CXCL12/CYFIP1/DBNL/DLC1/DLG1/DSTN/DYRK1A/EPS8/F11R/FKBP4/GMFG/GPX1/GRB2/GSN/HCLS1/HDGFL3/HSPA1A/HSPA1B/HSPA8/ITGB1BP1/LDLR/LIMA1/MAP1B/MAPRE1/MET/MKKS/MTPN/MYADM/NCK1/NCK2/NCKAP…	113
BP	GO:0061136	regulation of proteasomal protein catabolic process	69/3052	190/18800	1.27562376550127e-11	1.27562376550127e-11	7.02264451954911e-10	ANKIB1/ATXN3/BAG5/BTRC/CAMLG/CAV1/CDK2/COMMD1/CSNK1A1/DAB2/ECSCR/EIF3H/FBXW7/FMR1/GABARAPL2/GNA12/GPX1/GSK3A/GSK3B/HECTD1/HERPUD1/HSP90AB1/HSPA1A/HSPA1B/LAMP3/MDM2/NFE2L2/NUB1/NUDT15/PARK7/PITHD1/PRKACA/PSEN1/PSMC2/PSMC4/PSMD10/PSMD14/PSME1/PSME3/PSMF1/RACK1/RAD23B/RBX1/RCHY1/RNF14/RNF144B/RNF19A/RNF19B/RPL11/RYBP/SDCBP/SMARCC1/SOCS4/SOCS5/SUMO1/SUMO2/SVIP/TLK2/TMF1/TRIB1/TRIB2/UBB/UBE2K/UBQLN1/U…	69
BP	GO:0071375	cellular response to peptide hormone stimulus	94/3052	294/18800	1.39703291518449e-11	1.39703291518449e-11	7.59608280329033e-10	ADIPOR1/AHCYL1/AP3S1/APC/APEX1/APPL1/APPL2/ATP2B1/CAV1/CAV2/CEACAM1/CFLAR/CPEB2/CRK/CYFIP1/CYP1B1/EIF4EBP2/FOXO1/GOT1/GRB2/GSK3A/GSK3B/HDAC9/IDE/IL1B/INHBB/INSIG1/JAK1/LEPROT/LYN/MAP1B/MAX/MYO5A/NCK1/NDEL1/NFE2L2/NFKB1/NR4A2/NR4A3/NUCKS1/OSBPL8/PARP1/PDK4/PHIP/PIK3C2A/PIK3R1/PIK3R3/PIP4K2A/PIP4K2B/PKM/PLAT/PLCB1/PRKAA1/PRKDC/PTK2/PTPN1/PTPN11/PTPN2/PTPRA/PTPRE/RAB10/RAB12/RAB13/RAB15/RAB31/RAB8B/…	94
BP	GO:0034101	erythrocyte homeostasis	54/3052	133/18800	1.5625982786808e-11	1.5625982786808e-11	8.3926973016694e-10	ACVR2A/ADAR/ARID4A/BCL6/CASP3/CDK6/CEBPG/CITED2/EPAS1/ETS1/FAM210B/GPI/HCLS1/HIF1A/HMGB2/HMOX1/HSPA1A/HSPA1B/HSPA9/KAT7/KLF13/KLF2/KMT2E/LYAR/LYN/MAPK14/MED1/MFHAS1/PRDX1/PRKDC/PTBP3/PTPN2/RB1/RBFOX2/RCOR1/RPS14/RPS17/RPS24/RPS6/SH2B3/SLC25A5/SMAD5/SP3/SRF/STAT1/STAT3/STAT5B/TGFBR3/TMEM14C/TMOD3/UBA5/UFL1/ZFP36/ZFP36L1	54
BP	GO:0007265	Ras protein signal transduction	106/3052	347/18800	1.61883730067715e-11	1.61883730067715e-11	8.5900003373915e-10	ABCA1/ABL2/AKAP13/ALS2/ARF6/ARFGEF1/ARHGAP17/ARHGAP29/ARHGAP5/ARHGDIB/ARHGEF12/ARHGEF2/ARHGEF28/BCL6/BRK1/CBL/CDC42/CDC42EP3/CDC42SE2/CDK2/CDKN1A/CELSR1/CFL1/COL1A2/CRK/CTNNAL1/CUL3/CYFIP1/DBNL/DLC1/DOK3/ELMO1/EPS8/ERBIN/F11R/FLOT1/G3BP1/G3BP2/GNA12/GNA13/GNB1/GPR4/GRB2/HACD3/HEG1/IQSEC1/ITGB1/JUN/KCTD10/KPNB1/KRAS/LPAR6/MAP4K4/MAPKAP1/MAPRE2/MCF2L/MET/NCKAP1/NET1/NRAS/NRP1/PARK7/PDGFRB/PHACTR4/P…	106
BP	GO:0033673	negative regulation of kinase activity	80/3052	236/18800	1.79950827236652e-11	1.79950827236652e-11	9.43501580398688e-10	ADAR/ADARB1/AIDA/APC/BMP2/CASP3/CAV1/CBL/CBLB/CDKN1A/CDKN2C/CEACAM1/CHORDC1/CHP1/CORO1C/DNAJA1/DUSP1/DUSP10/DUSP3/DUSP7/FBXO7/GADD45A/GGNBP2/GNAQ/GSKIP/HEG1/HHEX/HIPK3/HMGCR/HNRNPU/IBTK/IL1B/IPO5/IPO7/IRAK3/ITGB1BP1/LATS2/LRP6/LYN/MIDN/MLLT1/NPM1/NR2F2/PAK2/PARK7/PDCD4/PIP4K2A/PIP4K2B/PKIG/PPIA/PPP2R5A/PRDX3/PRKAG2/PRKAR1A/PRKAR2A/PSEN1/PTEN/PTPN1/PTPN2/RACK1/RB1/RGS2/RTRAF/SH2B3/SIRT1/SNCA/SNX6/…	80
BP	GO:0006605	protein targeting	99/3052	317/18800	1.85842338959064e-11	1.85842338959064e-11	9.58370381131047e-10	ABLIM3/AP3B1/AP3M1/ARL6IP1/ATG3/BAG3/BNIP3L/CHM/CHMP4B/CHP1/CSNK2A2/DNAJC15/DNAJC19/ERBIN/FBXO7/FBXW7/FYN/GNPTAB/GOLGA7/GRPEL1/GSK3A/HERPUD1/HSP90AA1/HSPA4/HSPA5/HSPA8/HSPD1/ICMT/ITGB1BP1/LAMP2/LEPROT/LMAN1/LONP2/MAN1A1/MFF/MIEF1/MON1B/NACA/NACA2/NCOA4/NEDD4/NUP54/PDCD5/PEX19/PEX2/PMPCB/PRKAA1/PRNP/RAB27A/RAB7A/RAB8B/RAC2/RHOU/RPL11/SAE1/SCARB2/SDCBP/SEC61B/SEC61G/SEC62/SEC63/SH3GLB1/SLC1A1/SPCS1…	99
BP	GO:0002262	myeloid cell homeostasis	61/3052	160/18800	1.87138767061201e-11	1.87138767061201e-11	9.58370381131047e-10	ACVR2A/ADAR/ANXA1/ARID4A/BAX/BCL2L11/BCL6/CASP3/CDK6/CEBPG/CITED2/EPAS1/ETS1/FAM210B/GPI/HCLS1/HIF1A/HMGB1/HMGB2/HMOX1/HSPA1A/HSPA1B/HSPA9/KAT7/KLF13/KLF2/KMT2E/LYAR/LYN/MAPK14/MED1/MFHAS1/PDE4B/PRDX1/PRKDC/PTBP3/PTPN2/RB1/RBFOX2/RCOR1/RPS14/RPS17/RPS24/RPS6/SH2B3/SLC25A5/SMAD5/SOD1/SP3/SRF/STAT1/STAT3/STAT5B/TGFBR3/TMEM14C/TMOD3/TRAF3IP2/UBA5/UFL1/ZFP36/ZFP36L1	61
BP	GO:0006469	negative regulation of protein kinase activity	74/3052	213/18800	2.73359418805445e-11	2.73359418805445e-11	1.38383037904656e-09	ADAR/ADARB1/AIDA/APC/BMP2/CASP3/CAV1/CBL/CBLB/CDKN1A/CDKN2C/CEACAM1/CHORDC1/CHP1/CORO1C/DNAJA1/DUSP1/DUSP10/DUSP3/DUSP7/FBXO7/GADD45A/GGNBP2/GNAQ/GSKIP/HEG1/HHEX/HIPK3/HMGCR/IBTK/IL1B/IPO5/IPO7/IRAK3/ITGB1BP1/LATS2/LRP6/LYN/MLLT1/NPM1/NR2F2/PAK2/PARK7/PDCD4/PKIG/PPIA/PRKAG2/PRKAR1A/PRKAR2A/PSEN1/PTEN/PTPN1/PTPN2/RACK1/RB1/RGS2/RTRAF/SH2B3/SIRT1/SNCA/SNX6/SOCS4/SOCS5/SPRY1/SPRY2/SPRY4/TAF7/TNFAIP3…	74
BP	GO:0043434	response to peptide hormone	118/3052	404/18800	2.96286218001929e-11	2.96286218001929e-11	1.48284872741635e-09	ADIPOR1/AHCYL1/ANXA1/AP3S1/APC/APEX1/APPL1/APPL2/ATP2B1/BTG1/BTG2/CAV1/CAV2/CEACAM1/CFLAR/COL1A1/CPEB2/CREB1/CRK/CXCL12/CYFIP1/CYP1B1/EGR1/EGR2/EIF2B1/EIF4EBP2/FOXO1/GNAI1/GOT1/GRB2/GSK3A/GSK3B/HADHA/HDAC9/IDE/IGFBP5/IL1B/INHBB/INSIG1/JAK1/JUND/KBTBD2/LEPROT/LRP6/LTA4H/LYN/MAP1B/MAPK14/MAX/MYO5A/NCK1/NDEL1/NFE2L2/NFKB1/NR4A2/NR4A3/NUCKS1/OSBPL8/PARP1/PDK4/PHIP/PIK3C2A/PIK3R1/PIK3R3/PIP4K2A/PIP4K2…	118
BP	GO:0009895	negative regulation of catabolic process	100/3052	324/18800	3.14529522101629e-11	3.14529522101629e-11	1.55646542930008e-09	ANXA2/ATP2B4/ATRAID/AZIN1/BAG5/BECN1/CAMLG/CHMP4B/CIRBP/CRTC3/CSDE1/CSNK2A1/CSNK2A2/CST3/DAP/DEDD/DHX9/EIF3H/EIF4G2/ELAVL1/EPHA4/FEZ2/FMR1/FUS/FYN/GABARAPL2/GSK3A/HMGCR/HMOX1/HNRNPA0/HNRNPAB/HNRNPC/HNRNPD/HNRNPU/HSP90AB1/IL1B/IRAK3/LAMP3/LAPTM4B/LARP1/LEPR/LRPPRC/MAPK14/MCL1/MET/MTMR2/MYCBP2/MYD88/NAF1/NSUN2/PABPC1/PARK7/PARN/PML/POLDIP2/PPARA/PRKAA1/PSEN1/PSMF1/RELA/RNF41/RNF5/ROCK1/RPL11/RPL23/…	100
BP	GO:0016241	regulation of macroautophagy	60/3052	158/18800	3.30563123518664e-11	3.30563123518664e-11	1.61763287579192e-09	ATG12/ATG5/ATP6V0A2/ATP6V0E1/ATP6V1A/ATP6V1B2/ATP6V1C1/ATP6V1D/ATP6V1E1/ATP6V1G1/BAG3/BECN1/BNIP3/BNIP3L/CAPN1/CAPNS1/CASP3/CHMP4B/DCN/ERN1/EXOC1/FEZ2/GAPDH/GNAI3/HIF1A/HMOX1/HSPB8/KDR/LARP1/MAPK8/NEDD4/OPTN/PAFAH1B2/PIP4K2A/PIP4K2B/POLDIP2/PRKACA/RAB3GAP2/RALB/RHEB/RNF41/SCOC/SH3GLB1/SIRT1/SLC25A5/SMG1/SNX5/SNX6/SNX7/SPTLC2/SUPT5H/TBK1/TP53/UBQLN1/UVRAG/VDAC1/VPS13D/VPS26A/VPS35/WAC	60
BP	GO:0048193	Golgi vesicle transport	93/3052	294/18800	3.46891912525109e-11	3.46891912525109e-11	1.67888462927132e-09	AP3S1/ARCN1/ARF3/ARF4/ARFGAP3/ARL1/ARL3/BCAP29/BICD2/BLZF1/CCDC93/CNIH4/COG6/COMMD1/COPA/COPB1/COPB2/COPG1/COPZ1/CREB3L2/CUL3/EPS15/EXOC1/EXOC5/GABARAPL2/GOLGA4/GOLGA7/GOLPH3/GOLPH3L/GOPC/GOSR2/INSIG1/KDELR2/KIF13A/KIF1C/LAMP1/LMAN1/LYPLA1/MACF1/MIA3/MYO1B/MYO5A/NSF/OPTN/PDCD6/PITPNB/PPP6C/RAB10/RAB13/RAB14/RAB1A/RAB31/RAB6A/RAB8B/RABEP1/RACK1/RNF139/SAR1A/SCAMP1/SEC22C/SEC23A/SEC24A/SEC31A/SNAP2…	93
BP	GO:2000058	regulation of ubiquitin-dependent protein catabolic process	62/3052	166/18800	3.54767468092583e-11	3.54767468092583e-11	1.69833762757364e-09	ANKIB1/BAG5/CAMLG/CAV1/CDK2/COMMD1/CSNK1A1/CSNK2A1/CSNK2A2/DAB2/DISC1/EIF3H/FBXW7/GNA12/GSK3A/GSK3B/HECTD1/HERPUD1/HSP90AB1/HSPA1A/HSPA1B/MDM2/NFE2L2/NUB1/PARK7/PML/PSEN1/PSMD10/PTEN/PTK2/PTK2B/RACK1/RAD23B/RBX1/RCHY1/RNF139/RNF14/RNF144B/RNF19A/RNF19B/RPL11/RPL23/RPL5/RPS7/RYBP/SDCBP/SMARCC1/SOCS4/SOCS5/SUMO1/SUMO2/SVIP/TLK2/TRIB1/TRIB2/UBE2K/UBE3A/UBQLN1/UFL1/USP7/WAC/XPO1	62
BP	GO:0042542	response to hydrogen peroxide	52/3052	128/18800	3.60227681513914e-11	3.60227681513914e-11	1.70593392128378e-09	ADAM9/ANXA1/APEX1/AQP1/BECN1/BNIP3/CAPN2/CASP3/COL1A1/CRK/CYP1B1/ECT2/ERN1/FXN/FYN/GPX1/HDAC2/HMOX1/IL18BP/IMPACT/KDM6B/KLF2/MAP3K5/MET/MMP2/NET1/NFE2L2/NQO1/NR4A3/OSER1/PARK7/PCNA/PDCD10/PDE8A/PDGFRB/PPP1R15B/PPP2CB/PRDX3/PRKAA1/PTK2B/RACK1/RELA/RPS3/SETX/SIRPA/SIRT1/SOD1/SOD2/STAT1/TNFAIP3/TXN/UBE3A	52
BP	GO:0009615	response to virus	115/3052	392/18800	3.90646544507088e-11	3.90646544507088e-11	1.83030810998618e-09	ADAR/ADARB1/APOBEC3C/ARF1/ATF2/ATG12/ATG5/BANF1/BAX/BECN1/BIRC2/BIRC3/BNIP3/BNIP3L/CARD8/CCL11/CCL4/CCL5/CCT5/CDK6/CFL1/CGAS/CHMP3/CNOT7/CXCL12/CXCR4/DDX1/DDX17/DDX21/DDX3X/DHX9/DNAJC3/EIF2AK2/EIF2AK4/ENO1/EXOC1/FCN3/FMR1/G3BP1/GBP1/HIF1A/HNRNPUL1/HSP90AA1/HTRA1/IFI16/IFIH1/IFNAR1/IFNGR1/IFNGR2/IL15/IL17RA/IL1B/IRAK3/IRF1/IRF2/ITCH/IVNS1ABP/LAMTOR5/LGALS8/LGALS9/LSM14A/MAPK14/MAVS/MLKL/MYD88/NCBP…	115
BP	GO:0071383	cellular response to steroid hormone stimulus	71/3052	203/18800	4.8337992230307e-11	4.8337992230307e-11	2.24095467580725e-09	ABHD2/ACE/AKR1C3/ANXA1/AQP1/ARID1A/ATP2B1/BCL2L11/CALR/CBX3/CFLAR/CLOCK/CNOT2/CNOT9/CYP1B1/DAB2/DDX17/DDX5/EIF4E/EP300/FBXO32/FKBP4/FOXP1/HDAC1/HNRNPU/HSPA1A/HSPA1B/HSPA8/KDM3A/KLF9/LBH/MED1/NCOA4/NEDD4/NR3C1/NR3C2/NR4A3/PARK7/PARP1/PLAT/PPARA/PTGES3/RAN/RBFOX2/REST/RHOA/RNF14/RNF6/RPS6KB1/RWDD1/RXRA/SERPINF1/SGK1/SIRT1/STRN3/TAF7/TFPI/TMF1/UBA5/UBE2L3/UBE3A/UFL1/UFM1/URI1/USP8/YAP1/YWHAH/ZFP36/Z…	71
BP	GO:0044270	cellular nitrogen compound catabolic process	127/3052	449/18800	5.60846860477824e-11	5.60846860477824e-11	2.57300796517458e-09	AASDHPPT/ACAT1/ADA/ADA2/AGO2/ALKBH5/APEX1/APOBEC3C/BAX/BTG2/CASC3/CELF1/CIRBP/CNOT2/CNOT6L/CNOT7/CNOT8/CSDE1/DCP1A/DCP2/DDX5/DEDD2/DERA/DHX9/DIS3/DPYD/DUT/EIF3E/EIF4A3/ELAC2/ELAVL1/ENTPD1/ERN1/ETF1/EXOSC6/FMR1/FTO/FUS/FXR1/GRSF1/GSK3A/GSPT1/HINT1/HMOX1/HNRNPA0/HNRNPAB/HNRNPC/HNRNPD/HNRNPM/HNRNPU/HPRT1/HSPA1A/HSPA1B/LARP1/LRPPRC/LSM2/LSM5/MAGOH/MAPK14/MBD4/MLH1/MRTO4/MTPAP/MYD88/NAF1/NBDY/NCBP2/NP…	127
BP	GO:0061077	chaperone-mediated protein folding	35/3052	70/18800	5.82376348910563e-11	5.82376348910563e-11	2.64423509912295e-09	BAG1/CCT2/CCT3/CCT4/CCT5/CCT6A/CCT8/CHORDC1/CRTAP/CSNK2A1/DNAJB1/DNAJB14/DNAJB4/DNAJB6/ERO1A/FKBP1A/FKBP4/FKBP5/HSPA1A/HSPA1B/HSPA2/HSPA5/HSPA8/HSPA9/HSPE1/HSPH1/PDCD5/PDIA4/PEX19/PPID/PTGES3/SDF2/ST13/TCP1/TOR1A	35
BP	GO:0046822	regulation of nucleocytoplasmic transport	45/3052	104/18800	6.01350834458815e-11	6.01350834458815e-11	2.70252619911459e-09	ANP32B/BAG3/CHP1/CPSF6/DHX9/ECT2/GSK3B/HCLS1/HSP90AB1/IL1B/IPO5/IWS1/KHDRBS1/MAPK14/MAVS/MDFIC/NCBP2/NEDD4/NOLC1/NSUN2/NUP54/PARK7/PIK3R1/PKIG/PPP1CC/PPP1R12A/PRKACA/PSEN1/PTPN11/PTPN14/RAN/RBM22/SETD2/SMAD3/SP100/SUMO1/TARDBP/TCF7L2/TPR/TXN/UFM1/UHMK1/XPO1/YWHAE/ZC3H12A	45
BP	GO:1903829	positive regulation of protein localization	126/3052	446/18800	7.2795549890974e-11	7.2795549890974e-11	3.23845380907852e-09	ABCG1/ABHD17C/ABLIM3/ACSL4/ADAM9/ANP32B/AP2B1/APC/ARF6/ATP2B4/BAG3/CCDC88A/CCT2/CCT3/CCT4/CCT5/CCT6A/CCT8/CD2AP/CDC42/CHP1/CSNK2A2/DLG1/DNM1L/DOC2B/ECT2/EXOC1/EZR/FBXW7/FYN/GLUD1/GLUL/GNAI1/GNL3/GOLPH3/GOLPH3L/GPR68/GSK3A/GSK3B/HCLS1/HIF1A/HSP90AB1/ICE1/IL1B/IPO5/ITGB1/ITGB1BP1/KAT7/KIF5B/LAMTOR5/LARP7/LEPROT/LGALS3/MAPK14/MAPK8/MAVS/MCU/MESD/MFF/MIEF1/MPC2/MYRIP/NMD3/OSBP/PARK7/PARP1/PARP9/PCM1/…	126
BP	GO:0000380	alternative mRNA splicing, via spliceosome	37/3052	77/18800	7.37393121696065e-11	7.37393121696065e-11	3.24763454860667e-09	CELF1/DDX17/DDX5/DHX9/FAM172A/FMR1/FXR1/HNRNPA1/HNRNPL/HNRNPM/HNRNPU/KHDRBS1/MAGOH/MBNL1/MBNL2/NOVA1/NSRP1/PTBP1/RAVER2/RBFOX2/RBM15B/RBM17/RBM25/RBM7/RBM8A/RBMX/REST/SAP18/SFPQ/SLU7/SRSF2/SRSF6/STRAP/THRAP3/TRA2B/WTAP/YTHDC1	37
BP	GO:0032869	cellular response to insulin stimulus	71/3052	205/18800	8.06207213284093e-11	8.06207213284093e-11	3.51555078726487e-09	ADIPOR1/AP3S1/APC/APPL1/APPL2/ATP2B1/CAV2/CEACAM1/CFLAR/CPEB2/CYFIP1/EIF4EBP2/FOXO1/GOT1/GRB2/GSK3A/GSK3B/HDAC9/IDE/IL1B/INHBB/INSIG1/MYO5A/NCK1/NDEL1/NUCKS1/OSBPL8/PARP1/PDK4/PHIP/PIK3C2A/PIK3R1/PIK3R3/PIP4K2A/PIP4K2B/PKM/PRKAA1/PRKDC/PTPN1/PTPN11/PTPN2/PTPRA/PTPRE/RAB10/RAB12/RAB13/RAB15/RAB31/RAB8B/RB1/RPS6KB1/SELENOS/SHC1/SIRT1/SLC25A33/SMARCC1/SNX5/SOCS3/SOGA1/SP1/SRSF5/STAT1/SYAP1/TBC1D4/UC…	71
BP	GO:0032388	positive regulation of intracellular transport	69/3052	198/18800	1.08456415896034e-10	1.08456415896034e-10	4.68298910329213e-09	ABLIM3/ANP32B/ANXA2/BAG3/CDC42/CHP1/CPSF6/CSNK2A2/DAB2/DHX9/DYNC1H1/ECT2/EHD2/EZR/FBXW7/FYN/GSK3A/GSK3B/HCLS1/HSP90AB1/ICE1/IL1B/IPO5/ITGB1BP1/KHDRBS1/LEPROT/MAPK14/MAPK8/MAVS/MFF/MIEF1/MTMR2/NCBP2/NEDD4/PCM1/PDCD10/PDCD5/PIK3R1/PRKAA1/PRKACA/PRNP/PRR5L/PSEN1/RAB21/RAB29/RAC2/RAN/RBM22/RDX/RHOU/SAE1/SAR1A/SCP2/SH3GLB1/SMAD3/STOM/TARDBP/TCF7L2/TMEM30A/TOMM7/TPR/UBE2D3/UBE2L3/UBL5/VAMP2/YWHAE/ZC3H1…	69
BP	GO:1904951	positive regulation of establishment of protein localization	95/3052	309/18800	1.23473440062159e-10	1.23473440062159e-10	5.27964101400176e-09	ABCG1/ABLIM3/ACSL4/ADAM9/ANP32B/ARF6/BAG3/CCT2/CCT3/CCT4/CCT5/CCT6A/CCT8/CD2AP/CDC42/CHP1/CSNK2A2/DNM1L/DOC2B/ECT2/EXOC1/EZR/FBXW7/FYN/GLUD1/GLUL/GOLPH3/GOLPH3L/GPR68/GSK3A/GSK3B/HCLS1/HIF1A/HSP90AB1/ICE1/IL1B/IPO5/ITGB1BP1/LEPROT/MAPK14/MAPK8/MAVS/MCU/MFF/MIEF1/MPC2/MYRIP/OSBP/PCM1/PDCD10/PDCD5/PIK3R1/PPIA/PPID/PPP3CB/PRKAA1/PRKACA/PRNP/PRR5L/PSEN1/PTP4A3/RAB29/RAC2/RACK1/RAN/RBM22/RHOU/SAE1/SAR…	95
BP	GO:0022411	cellular component disassembly	128/3052	460/18800	1.53179989446927e-10	1.53179989446927e-10	6.4868934802221e-09	ABCE1/ADAM10/ADAMTS4/APC/ARF6/ARHGEF2/ARID1A/ASPH/ATG12/ATG3/ATG5/ATP2A2/BAX/BECN1/BNIP3/BNIP3L/CALM1/CAMKK2/CAMSAP2/CAPG/CAPZA1/CAPZA2/CAPZB/CARMIL1/CFL1/CFL2/CHMP1B/CHMP2B/CHMP3/CHMP4B/CHMP5/CKAP2/CSNK2A2/CST3/CTSK/CTSS/DDR2/DEDD2/DENR/DNM1L/DSTN/DUSP3/EPHA4/EPS8/ETF1/FAP/FBXO7/FBXW7/FLOT1/FUNDC2/GABARAPL2/GSK3A/GSK3B/GSN/GSPT1/HDGFL3/HIF1A/HSPA2/HSPA8/IQSEC1/IRAK3/KIF5B/LAMC1/LAMP2/LCP1/LIMA1/…	128
BP	GO:0051168	nuclear export	58/3052	156/18800	1.85714041282097e-10	1.85714041282097e-10	7.78974986189768e-09	ABCE1/AGFG1/AHCYL1/AKAP13/ALKBH5/ALYREF/ANP32B/BAG3/CALR/CHP1/CPSF6/CSE1L/DHX9/EGR2/ENY2/FYTTD1/GSK3B/HHEX/HNRNPA1/HNRNPA2B1/HSPA9/IL1B/IWS1/KHDRBS1/NCBP2/NCBP3/NMD3/NPM1/NSUN2/NUTF2/NXT1/PABPN1/PARK7/PCID2/PRKACA/PTPN11/PTPN14/RAN/RBM15B/RBM22/SDAD1/SETD2/SMG1/SMG7/SP100/SRSF3/SSB/TCF7L2/THOC2/THOC7/TPR/TXN/UHMK1/XPO1/XPO7/XPOT/YTHDC1/YWHAE	58
BP	GO:0019439	aromatic compound catabolic process	129/3052	466/18800	1.87988574246957e-10	1.87988574246957e-10	7.81076658042967e-09	AASDHPPT/ACAT1/ADA/ADA2/AGO2/ALKBH5/APEX1/APOBEC3C/BAX/BTG2/CASC3/CELF1/CIRBP/CNOT2/CNOT6L/CNOT7/CNOT8/CSDE1/DCP1A/DCP2/DDX5/DEDD2/DERA/DHX9/DIS3/DPYD/DUT/EIF3E/EIF4A3/ELAC2/ELAVL1/ENTPD1/ERN1/ETF1/EXOSC6/FMR1/FTO/FUS/FXR1/GRSF1/GSK3A/GSPT1/HINT1/HMOX1/HNRNPA0/HNRNPAB/HNRNPC/HNRNPD/HNRNPM/HNRNPU/HPRT1/HSPA1A/HSPA1B/LARP1/LRPPRC/LSM2/LSM5/MAGOH/MAOA/MAPK14/MBD4/MLH1/MRTO4/MTPAP/MYD88/NAF1/NBDY/NCB…	129
BP	GO:0031396	regulation of protein ubiquitination	72/3052	213/18800	2.10056131515609e-10	2.10056131515609e-10	8.64608808914225e-09	ARRDC3/ATG5/BAG5/BCL10/BIRC2/BIRC3/BMI1/BTRC/BUB3/CAMLG/CAV1/CBLB/CHP1/COMMD1/CTR9/CUL3/DCUN1D1/DDX3X/DERL1/DNAJA1/FBXO33/FBXO5/FBXW7/FKBP1A/FYN/GSK3A/HERPUD1/HSP90AA1/HSP90AB1/HSPA1A/HSPA1B/HSPA5/IVNS1ABP/MYCBP2/NDFIP1/NDFIP2/NMI/PARK7/PDCD6/PPIA/PSEN1/PSMD10/PTEN/PTTG1IP/RBX1/RCHY1/RPL11/RPL23/RPL37/RPL5/RPS2/RPS20/RPS3/RPS7/SIAH2/SKP1/SOX4/SPOPL/SPRY2/TNFAIP3/TOPORS/TRIM44/TRIP12/U2AF2/UBB/UBE…	72
BP	GO:0000381	regulation of alternative mRNA splicing, via spliceosome	31/3052	60/18800	2.4891807785246e-10	2.4891807785246e-10	1.01508112839638e-08	CELF1/DDX17/DDX5/FAM172A/FMR1/FXR1/HNRNPA1/HNRNPL/HNRNPU/KHDRBS1/MAGOH/MBNL1/MBNL2/NOVA1/NSRP1/PTBP1/RAVER2/RBFOX2/RBM15B/RBM25/RBM7/RBM8A/RBMX/REST/SAP18/SRSF2/SRSF6/THRAP3/TRA2B/WTAP/YTHDC1	31
BP	GO:0031330	negative regulation of cellular catabolic process	84/3052	265/18800	2.72969130798084e-10	2.72969130798084e-10	1.10294818277082e-08	ANXA2/ATP2B4/ATRAID/BAG5/BECN1/CAMLG/CHMP4B/CIRBP/CSDE1/CSNK2A1/CSNK2A2/CST3/DAP/DHX9/EIF3H/EIF4G2/ELAVL1/EPHA4/FEZ2/FMR1/FUS/GABARAPL2/GSK3A/HMOX1/HNRNPA0/HNRNPAB/HNRNPC/HNRNPD/HNRNPU/HSP90AB1/LAMP3/LAPTM4B/LARP1/LEPR/LRPPRC/MAPK14/MCL1/MET/MTMR2/MYD88/NAF1/NSUN2/PABPC1/PARK7/PARN/PML/POLDIP2/PSEN1/PSMF1/RNF41/RNF5/ROCK1/RPL11/RPL23/RPL5/RPS7/RRAGA/RYBP/SDCBP/SLIRP/SMARCC1/SMG1/SNCA/STAT3/SVIP/S…	84
BP	GO:0000302	response to reactive oxygen species	69/3052	203/18800	3.78343796498987e-10	3.78343796498987e-10	1.51482339191556e-08	ADAM9/AKR1C3/ANXA1/APEX1/AQP1/BECN1/BNIP3/CAMKK2/CAPN2/CASP3/COL1A1/CRK/CYP1B1/ECT2/ERN1/FOS/FXN/FYN/GPX1/HDAC2/HIF1A/HMOX1/IL18BP/IMPACT/JUN/KDM6B/KLF2/MAP3K5/MAPK1/MAPK8/MET/MMP2/MPV17/NET1/NFE2L2/NQO1/NR4A3/NUDT15/OSER1/PARK7/PCNA/PDCD10/PDE8A/PDGFRB/PKD2/PPP1R15B/PPP2CB/PRDX1/PRDX3/PRKAA1/PTK2B/PTPRK/RACK1/RBX1/RELA/RPS3/SETX/SIRPA/SIRT1/SOD1/SOD2/SOD3/STAT1/TACR1/TNFAIP3/TPM1/TXN/UBE3A/UCP2	69
BP	GO:0030218	erythrocyte differentiation	49/3052	124/18800	4.13732425454036e-10	4.13732425454036e-10	1.6415898227593e-08	ACVR2A/ADAR/ARID4A/BCL6/CASP3/CDK6/CEBPG/CITED2/EPAS1/ETS1/FAM210B/HCLS1/HIF1A/HMGB2/HSPA1A/HSPA1B/HSPA9/KAT7/KLF13/KLF2/KMT2E/LYAR/LYN/MAPK14/MED1/MFHAS1/PRKDC/PTBP3/PTPN2/RB1/RBFOX2/RCOR1/RPS14/RPS6/SH2B3/SLC25A5/SMAD5/SP3/SRF/STAT1/STAT3/STAT5B/TGFBR3/TMEM14C/TMOD3/UBA5/UFL1/ZFP36/ZFP36L1	49
BP	GO:2000116	regulation of cysteine-type endopeptidase activity	75/3052	229/18800	4.66163296576364e-10	4.66163296576364e-10	1.83310830157472e-08	ANP32B/AQP1/ARL6IP1/ARL6IP5/ASPH/BAX/BCL10/BCL2L11/BCL2L13/BEX3/BIRC2/BIRC3/CARD16/CARD8/CASP10/CASP8/CASP8AP2/CAST/CD44/CFLAR/CSNK2A1/CTSH/CYCS/DAP/DDX3X/DLC1/DNAJB6/FYN/GPI/GPX1/GSN/HIP1/HMGB1/HSPD1/HSPE1/IFI16/IFT57/IGBP1/KLF4/LAMP3/LAMTOR5/LCK/LGALS9/LTF/MAP3K5/MTCH1/PAK2/PARK7/PCID2/PDCD5/PDCD6/PERP/PLAUR/PMAIP1/PML/PRDX3/RACK1/REST/RHOA/ROBO1/RPS27L/RPS3/RPS6KA3/S100A8/SERPINB9/SIAH2/SIRT1/…	75
BP	GO:0032868	response to insulin	82/3052	259/18800	4.73611361722627e-10	4.73611361722627e-10	1.84591517228456e-08	ADIPOR1/AP3S1/APC/APPL1/APPL2/ATP2B1/CAV2/CEACAM1/CFLAR/CPEB2/CYFIP1/EGR1/EGR2/EIF4EBP2/FOXO1/GOT1/GRB2/GSK3A/GSK3B/HADHA/HDAC9/IDE/IL1B/INHBB/INSIG1/KBTBD2/LYN/MAPK14/MAX/MYO5A/NCK1/NDEL1/NUCKS1/OSBPL8/PARP1/PDK4/PHIP/PIK3C2A/PIK3R1/PIK3R3/PIP4K2A/PIP4K2B/PKM/PPARA/PRKAA1/PRKDC/PTPN1/PTPN11/PTPN2/PTPRA/PTPRE/RAB10/RAB12/RAB13/RAB15/RAB31/RAB8B/RB1/RPS6KB1/SELENOS/SHC1/SIRT1/SLC25A33/SMARCC1/SNX5…	82
BP	GO:0010508	positive regulation of autophagy	52/3052	136/18800	4.98208101946525e-10	4.98208101946525e-10	1.92474856744622e-08	ATF6/BAG3/BCL2L11/BECN1/BNIP3/BNIP3L/CAMKK2/DCN/FBXO7/FOXO1/GNAI3/GSK3A/GSK3B/HIF1A/HMGB1/HMOX1/HSPB8/KDR/LARP1/MTDH/OPTN/PAFAH1B2/PARK7/PIK3C2A/PIM2/PIP4K2A/PIP4K2B/PRKAA1/RAB3GAP2/RALB/ROCK1/SCOC/SH3BP4/SH3GLB1/SIRT1/SLC25A5/SNX7/SPTLC2/SUPT5H/SVIP/TBK1/TMEM59/TP53INP1/TRIM22/TRIM27/TRIM8/UFL1/UVRAG/VDAC1/VPS13D/WAC/ZC3H12A	52
BP	GO:0097191	extrinsic apoptotic signaling pathway	73/3052	221/18800	5.15131249365481e-10	5.15131249365481e-10	1.97282301816492e-08	ARHGEF2/ATF3/BAG3/BAX/BCL10/BCL2A1/BCL2L11/BCL2L2/BEX3/BIRC6/BLOC1S2/CASP8/CASP8AP2/CAV1/CFLAR/CTNNA1/CYLD/DDX3X/DEDD/DEDD2/EYA3/FAF1/G0S2/GPX1/GSK3A/GSK3B/HIPK1/HMGB2/HMOX1/HSPA1A/HSPA1B/ICAM1/IL1B/ITGA6/ITGAV/ITM2C/LGALS3/LMNA/MCL1/MKNK2/NRP1/PAK2/PARK7/PDIA3/PEA15/PHIP/PIK3R1/PMAIP1/PML/PPP2R1A/PPP2R1B/PSME3/PTEN/RB1CC1/RELA/RNF41/RPS6KB1/SERPINE1/SIAH2/SMAD3/SP100/STK3/STK4/TCF7L2/THBS1/TNFAI…	73
BP	GO:0000956	nuclear-transcribed mRNA catabolic process	48/3052	121/18800	5.32432302508342e-10	5.32432302508342e-10	2.02150340625672e-08	AGO2/BTG2/CASC3/CNOT2/CNOT6L/CNOT7/CNOT8/CSDE1/DCP1A/DCP2/DDX5/DHX9/DIS3/EIF3E/EIF4A3/ETF1/EXOSC6/GSPT1/HNRNPAB/HNRNPD/HNRNPU/MAGOH/MLH1/MRTO4/MTPAP/NBDY/NCBP2/PABPC1/PARN/PATL1/PCID2/PNRC2/POLR2G/RBM8A/RC3H1/RC3H2/SMG1/SMG7/SSB/SYNCRIP/THRAP3/TOB1/XRN2/YBX1/ZC3H12A/ZFP36/ZFP36L1/ZFP36L2	48
BP	GO:1901361	organic cyclic compound catabolic process	133/3052	494/18800	7.24814410832321e-10	7.24814410832321e-10	2.72840620325905e-08	AASDHPPT/ACAT1/ADA/ADA2/AGO2/ALKBH5/APEX1/APOBEC3C/BAX/BTG2/CASC3/CELF1/CIRBP/CNOT2/CNOT6L/CNOT7/CNOT8/CSDE1/DCP1A/DCP2/DDX5/DEDD2/DERA/DHX9/DIS3/DPYD/DUT/EIF3E/EIF4A3/ELAC2/ELAVL1/ENTPD1/ERN1/ETF1/EXOSC6/FMR1/FTO/FUS/FXR1/GRSF1/GSK3A/GSPT1/HINT1/HMOX1/HNRNPA0/HNRNPAB/HNRNPC/HNRNPD/HNRNPM/HNRNPU/HPRT1/HSD17B11/HSD17B14/HSPA1A/HSPA1B/LARP1/LRPPRC/LSM2/LSM5/MAGOH/MAOA/MAPK14/MBD4/MLH1/MRTO4/MTPAP/M…	133
BP	GO:0043620	regulation of DNA-templated transcription in response to stress	28/3052	53/18800	9.37445936901898e-10	9.37445936901898e-10	3.49890615521636e-08	ATF3/ATF4/ATF6/BACH1/BAG3/BCLAF1/CEBPB/CITED2/DNAJB1/EGR1/EPAS1/HIF1A/HMOX1/HSPA1A/HSPA5/IMPACT/JUN/KLF2/NCK1/NCK2/NEDD4/NFE2L2/RBPJ/RELA/RPS6KA3/SIN3A/TMBIM6/TP53	28
BP	GO:0032970	regulation of actin filament-based process	111/3052	393/18800	9.98602455335923e-10	9.98602455335923e-10	3.69584491209686e-08	ABI3/ABL2/ABRACL/ACTG1/AKAP13/AKAP9/ARF1/ARF6/ARFGEF1/ARFIP1/ARHGAP17/ARHGAP18/ARHGDIB/ARPC1A/ARPC1B/ARPC2/ARPC3/ARPC4/ARPC5/ARPIN/ATP2A2/BRK1/CAMK2D/CAPG/CAPZA1/CAPZA2/CAPZB/CARMIL1/CAV1/CCDC88A/CCL11/CD2AP/CD47/CDC42/CDC42EP3/CELSR1/CFL2/COTL1/CRK/CXCL12/CYFIP1/DBNL/DIXDC1/DLC1/DLG1/DSP/DSTN/ECT2/EPS8/F11R/GMFG/GRB2/GSN/HCLS1/IQGAP1/ITGB1BP1/LIMA1/MET/MKKS/MTPN/MYADM/MYH9/NCK1/NCK2/NCKAP1/NRP1/…	111
BP	GO:0016311	dephosphorylation	117/3052	422/18800	1.1929600094822e-09	1.1929600094822e-09	4.37397597161419e-08	ACP1/ARPP19/BMP2/BOD1/BPNT1/BTRC/CALM1/CALM2/CAMTA1/CDC14A/CDC25B/CDH5/CDKN3/CHP1/CSNK2B/CTDSP2/DLC1/DLG1/DUSP1/DUSP10/DUSP14/DUSP2/DUSP23/DUSP3/DUSP4/DUSP5/DUSP6/DUSP7/ENSA/EYA3/FKBP1A/G6PC3/GNA12/GSK3B/HSP90AB1/HSP90B1/IGBP1/INPP1/IQGAP1/ITGA2/LCK/LGALS3/LRRK1/MEF2C/MFHAS1/MTMR12/MTMR2/MTMR6/NCEH1/NCK1/NT5DC1/NT5E/NUAK1/NUDT16/PDGFRB/PFKFB3/PLEK/PLPP5/PPA2/PPIA/PPM1B/PPM1D/PPM1G/PPP1CB/PPP1CC/P…	117
BP	GO:0070059	intrinsic apoptotic signaling pathway in response to endoplasmic reticulum stress	31/3052	63/18800	1.20169344631227e-09	1.20169344631227e-09	4.37397597161419e-08	ATF4/BAX/BCL2L11/CASP4/CEBPB/DNAJC10/ERN1/ERO1A/ERP29/HERPUD1/HSPA1A/MAP3K5/NCK1/NCK2/OPA1/PARK7/PMAIP1/PML/PPP1R15A/PTPN1/PTPN2/QRICH1/SELENOK/SELENOS/SERINC3/SIRT1/TMBIM6/TNFRSF10B/TP53/TXNDC12/XBP1	31
BP	GO:0051099	positive regulation of binding	60/3052	171/18800	1.29080459249721e-09	1.29080459249721e-09	4.58602599987209e-08	ACE/ANXA2/BMP2/CALM1/CALM2/CAV1/CEBPG/CLIC2/CTHRC1/CTNNB1/DERL1/DHX9/DPH3/EIF2S1/EIF3D/EIF3E/EP300/EPHA4/FKBP1A/FLOT1/FMR1/FOXC1/GSK3B/GTF2B/HES1/HMGB1/HMGB2/HSP90AB1/IDE/ITGA2/KLF4/LAMTOR5/MAPRE1/MARK3/MBD2/MET/NMD3/NME1/NRP1/PARK7/PARP1/PARP9/PLAUR/POLDIP2/PPP2CA/PPP2CB/PSEN1/RALB/RAN/RAPGEF2/RB1/RPL11/S100A10/SKI/STK3/STK4/STMN1/TCF7L2/TIAM1/TXN	60
BP	GO:0043281	regulation of cysteine-type endopeptidase activity involved in apoptotic process	68/3052	204/18800	1.29586775630236e-09	1.29586775630236e-09	4.58602599987209e-08	ANP32B/AQP1/ARL6IP1/ARL6IP5/BAX/BCL10/BCL2L11/BCL2L13/BEX3/BIRC2/BIRC3/CARD16/CARD8/CASP10/CASP8/CASP8AP2/CD44/CFLAR/CSNK2A1/CTSH/CYCS/DAP/DDX3X/DLC1/DNAJB6/GPI/GPX1/GSN/HIP1/HMGB1/HSPD1/HSPE1/IFT57/IGBP1/KLF4/LAMP3/LAMTOR5/LCK/LGALS9/MAP3K5/MTCH1/PAK2/PARK7/PDCD5/PDCD6/PLAUR/PMAIP1/PML/PRDX3/RACK1/REST/RHOA/ROBO1/RPS27L/RPS3/RPS6KA3/S100A8/SERPINB9/SIAH2/SIRT1/SLC1A1/SMAD3/SNCA/THBS1/TNFAIP8/TNF…	68
BP	GO:0016072	rRNA metabolic process	82/3052	264/18800	1.31754195534261e-09	1.31754195534261e-09	4.58602599987209e-08	BRIX1/C1D/CHD7/DCAF13/DDX17/DDX18/DDX21/DEDD/DEDD2/DIMT1/DIS3/EBNA1BP2/EIF4A3/EXOSC6/FBL/FRG1/GAR1/GTF2H5/GTF3A/GTF3C6/IMP3/KRR1/LYAR/MAK16/METTL5/MRTO4/NAF1/NCL/NIFK/NOB1/NOLC1/NOP10/NOP56/NOP58/NSA2/NSUN4/NUDT16/PA2G4/POP4/PRKDC/PWP1/RPF1/RPF2/RPL10A/RPL11/RPL14/RPL26/RPL27/RPL35A/RPL5/RPL7/RPL7A/RPL7L1/RPS14/RPS16/RPS17/RPS21/RPS24/RPS25/RPS27/RPS28/RPS6/RPS7/RPS8/RRP1B/RSL1D1/SBDS/SNU13/SPIN1…	82
BP	GO:0051170	import into nucleus	58/3052	163/18800	1.31792336496153e-09	1.31792336496153e-09	4.58602599987209e-08	APPL1/APPL2/ATF2/BAG3/CBLB/CDKN1A/CHP1/CSE1L/E2F3/ECT2/ELAVL1/HCLS1/HNRNPA1/HSP90AB1/HTATIP2/IPO11/IPO5/IPO7/IPO8/KPNA2/KPNA3/KPNA4/KPNA6/KPNB1/LMNA/MAPK14/MAVS/MDFIC/MED1/NFKBIA/NOLC1/NUP50/NUP54/NUTF2/NXT1/PIK3R1/PKIG/PML/PPP1R10/PPP3CA/PSEN1/PTTG1IP/RAN/RANBP2/RBM22/RPL23/SMAD3/STAT3/STK3/STK4/SUMO1/TARDBP/TNPO1/TP53/TPR/TRAF3IP2/UFM1/ZC3H12A	58
BP	GO:0050657	nucleic acid transport	57/3052	159/18800	1.32242838643539e-09	1.32242838643539e-09	4.58602599987209e-08	AGFG1/AHCTF1/ALKBH5/ALYREF/BICD2/CETN2/CPSF6/DHX9/ENY2/FLOT1/FMR1/FYTTD1/G3BP2/HHEX/HNRNPA1/HNRNPA2B1/HNRNPA3/IWS1/KHDRBS1/KPNB1/LRPPRC/MRPL18/NCBP2/NCBP3/NPM1/NSUN2/NUP50/NUP54/NUTF2/NXT1/PABPN1/PCID2/PNPT1/QKI/RAN/RANBP2/RBM15B/RFTN1/RTRAF/SETD2/SMG1/SMG7/SRSF3/SRSF7/SSB/TGFBR2/THOC2/THOC7/TOMM20/TPR/XPO1/XPOT/YBX1/YTHDC1/ZFP36/ZFP36L1/IGF2BP3	57
BP	GO:0050658	RNA transport	57/3052	159/18800	1.32242838643539e-09	1.32242838643539e-09	4.58602599987209e-08	AGFG1/AHCTF1/ALKBH5/ALYREF/BICD2/CETN2/CPSF6/DHX9/ENY2/FLOT1/FMR1/FYTTD1/G3BP2/HHEX/HNRNPA1/HNRNPA2B1/HNRNPA3/IWS1/KHDRBS1/KPNB1/LRPPRC/MRPL18/NCBP2/NCBP3/NPM1/NSUN2/NUP50/NUP54/NUTF2/NXT1/PABPN1/PCID2/PNPT1/QKI/RAN/RANBP2/RBM15B/RFTN1/RTRAF/SETD2/SMG1/SMG7/SRSF3/SRSF7/SSB/TGFBR2/THOC2/THOC7/TOMM20/TPR/XPO1/XPOT/YBX1/YTHDC1/ZFP36/ZFP36L1/IGF2BP3	57
BP	GO:0006364	rRNA processing	73/3052	226/18800	1.57660869787772e-09	1.57660869787772e-09	5.42477861177663e-08	BRIX1/C1D/CHD7/DCAF13/DDX17/DDX18/DDX21/DIMT1/DIS3/EBNA1BP2/EIF4A3/EXOSC6/FBL/FRG1/GAR1/GTF2H5/IMP3/KRR1/LYAR/MAK16/METTL5/MRTO4/NAF1/NIFK/NOB1/NOLC1/NOP10/NOP56/NOP58/NSA2/NSUN4/NUDT16/PA2G4/POP4/PRKDC/PWP1/RPF1/RPF2/RPL10A/RPL11/RPL14/RPL26/RPL27/RPL35A/RPL5/RPL7/RPL7A/RPL7L1/RPS14/RPS16/RPS17/RPS21/RPS24/RPS25/RPS27/RPS28/RPS6/RPS7/RPS8/RRP1B/RSL1D1/SBDS/SNU13/SRFBP1/UTP11/UTP23/UTP4/UTP6/WBP1…	73
BP	GO:0006984	ER-nucleus signaling pathway	25/3052	45/18800	1.84674924349373e-09	1.84674924349373e-09	6.30501740903938e-08	ATF4/ATF6/ATP2A2/BCL2L11/CCDC47/EIF2A/EIF2S1/FBXW7/GSK3B/HSPA5/INSIG1/MBTPS1/NCK1/NCK2/NFE2L2/PPP1R15A/PPP1R15B/PTPN1/PTPN2/QRICH1/SELENOS/TMCO1/TMED2/TMEM33/TP53	25
BP	GO:0051656	establishment of organelle localization	112/3052	404/18800	2.70662121082409e-09	2.70662121082409e-09	9.16963817497004e-08	ABCE1/ACTR10/ACTR2/ACTR3/AP3B1/AP3M1/AP3S1/ARFGAP3/ARMCX3/BECN1/BICD2/BLOC1S2/BLOC1S4/BLOC1S6/BOD1/CBL/CDC42/CFL1/CHMP1B/CHMP2B/CHMP3/CHMP4B/CHMP5/COPG1/CTNNB1/CUL3/DLG1/DYNC1H1/DYNLT1/EML4/EZR/FAM91A1/FNBP1L/FOXF1/GJA1/HIF1A/HMOX1/HNRNPU/HOOK3/HSBP1/ITGB1/KIF13A/KIF1C/KIF5B/KPNB1/LAMP1/LGALS9/LRPPRC/LYN/MAP1B/MIS12/MKKS/MLH1/MYH9/MYO1B/MYO1D/MYO1E/MYO5A/MYO5C/MYO6/NDEL1/NMD3/NPM1/NR4A3/OPA1/PAFA…	112
BP	GO:0090150	establishment of protein localization to membrane	80/3052	259/18800	2.77847657798338e-09	2.77847657798338e-09	9.34121816173763e-08	AP3B1/ARL6IP1/ATG3/BAX/BLZF1/CAMLG/CCDC47/CHM/CHMP4B/CHP1/EMC3/EMC4/EMC7/EMC8/FYN/GOLGA4/GOLGA7/GOLPH3/GOLPH3L/GOPC/GORASP2/HSP90AA1/HSPA4/HSPA5/ICMT/ITGB1BP1/KIF13A/LYPLA1/MACF1/MAPK8/MFF/MIEF1/MMGT1/NACA/NACA2/NSF/OPTN/OXA1L/PDCD5/PEX19/PRNP/RAB10/RAB11A/RAB11B/RAB31/RAB3GAP2/RAB7A/RAB8B/RACK1/RFTN1/SDCBP/SEC61B/SEC61G/SEC62/SEC63/SLC1A1/SNAP25/SRP14/SRP19/SRP72/SRP9/SRPRA/SSR1/SSR2/SSR3/STOM/S…	80
BP	GO:0051236	establishment of RNA localization	57/3052	162/18800	2.94382984790814e-09	2.94382984790814e-09	9.82215636654517e-08	AGFG1/AHCTF1/ALKBH5/ALYREF/BICD2/CETN2/CPSF6/DHX9/ENY2/FLOT1/FMR1/FYTTD1/G3BP2/HHEX/HNRNPA1/HNRNPA2B1/HNRNPA3/IWS1/KHDRBS1/KPNB1/LRPPRC/MRPL18/NCBP2/NCBP3/NPM1/NSUN2/NUP50/NUP54/NUTF2/NXT1/PABPN1/PCID2/PNPT1/QKI/RAN/RANBP2/RBM15B/RFTN1/RTRAF/SETD2/SMG1/SMG7/SRSF3/SRSF7/SSB/TGFBR2/THOC2/THOC7/TOMM20/TPR/XPO1/XPOT/YBX1/YTHDC1/ZFP36/ZFP36L1/IGF2BP3	57
BP	GO:1905897	regulation of response to endoplasmic reticulum stress	36/3052	82/18800	3.00056949055932e-09	3.00056949055932e-09	9.93619528967171e-08	ATF6/ATXN3/BAX/BCL2L11/BFAR/CAV1/DNAJB9/ERN1/ERP29/HERPUD1/HSPA1A/HSPA5/MANF/NCK1/NCK2/NFE2L2/OPA1/PARK7/PIK3R1/PMAIP1/PPP1R15A/PPP1R15B/PTPN1/PTPN2/RACK1/SELENOS/SERINC3/SIRT1/SVIP/TMBIM6/TMEM33/TXNDC12/UBQLN1/UFL1/USP25/XBP1	36
BP	GO:0034470	ncRNA processing	116/3052	424/18800	3.27024069741051e-09	3.27024069741051e-09	1.07483794799415e-07	ADAR/AGO2/BRIX1/C1D/CHD7/DCAF13/DDX1/DDX17/DDX18/DDX21/DDX3X/DDX5/DIMT1/DIS3/DPH3/EBNA1BP2/EIF4A3/ELAC2/ELP3/EXOSC6/FBL/FRG1/FTSJ1/GAR1/GRSF1/GTF2H5/HNRNPA2B1/IMP3/INTS10/INTS12/INTS14/KRR1/KTI12/LARP7/LYAR/MAK16/METTL5/MRTO4/NAF1/NIFK/NOB1/NOLC1/NOP10/NOP56/NOP58/NSA2/NSUN2/NSUN4/NUDT16/PA2G4/PARN/POP4/PPP3CA/PRKDC/PUM1/PUM2/PWP1/RPF1/RPF2/RPL10A/RPL11/RPL14/RPL26/RPL27/RPL35A/RPL5/RPL7/RPL7A/RP…	116
BP	GO:0043254	regulation of protein-containing complex assembly	111/3052	401/18800	3.49468058207641e-09	3.49468058207641e-09	1.14009696338462e-07	ABCA1/AIDA/AKAP9/ARF6/ARFGEF1/ARHGAP18/ARL3/ARPC1A/ARPC1B/ARPC2/ARPC3/ARPC4/ARPC5/ASAP1/ATF7IP/BAX/BCL2L11/BIRC2/BRK1/CAMSAP2/CAND1/CAPG/CAPZA1/CAPZA2/CAPZB/CARD8/CARMIL1/CCL11/CDC42/CDC42EP3/CDH5/CLIP1/COTL1/CRBN/CYFIP1/DBNL/DDX3X/DHX33/DLG1/DNAJC15/DYRK1A/EIF2AK2/EP300/EPS8/FAF1/FKBP4/GRB2/GSK3B/GSN/HCLS1/HES1/HMGB1/HSP90AA1/HSPA1A/HSPA1B/HSPA5/HSPA8/ICE1/IMPACT/LCP1/LGALS3/LMO4/MAP1B/MAPRE1/ME…	111
BP	GO:0006606	protein import into nucleus	56/3052	159/18800	3.87444786367454e-09	3.87444786367454e-09	1.25469735771008e-07	APPL1/APPL2/ATF2/BAG3/CBLB/CDKN1A/CHP1/CSE1L/E2F3/ECT2/ELAVL1/HCLS1/HSP90AB1/IPO11/IPO5/IPO7/IPO8/KPNA2/KPNA3/KPNA4/KPNA6/KPNB1/LMNA/MAPK14/MAVS/MDFIC/MED1/NFKBIA/NOLC1/NUP50/NUP54/NUTF2/NXT1/PIK3R1/PKIG/PML/PPP1R10/PPP3CA/PSEN1/PTTG1IP/RAN/RANBP2/RBM22/RPL23/SMAD3/STAT3/STK3/STK4/SUMO1/TARDBP/TNPO1/TP53/TPR/TRAF3IP2/UFM1/ZC3H12A	56
BP	GO:0032535	regulation of cellular component size	100/3052	351/18800	4.07673118845531e-09	4.07673118845531e-09	1.31056805935436e-07	ADNP/AKT3/ALS2/AQP1/ARF6/ARFGEF1/ARHGAP18/ARPC1A/ARPC1B/ARPC2/ARPC3/ARPC4/ARPC5/BMPR2/BRK1/CAPG/CAPZA1/CAPZA2/CAPZB/CARMIL1/CCL11/CDC42EP3/CFL2/CLCN3/CLNS1A/COTL1/CREB1/CXCL12/CYFIP1/DBNL/DISC1/DLG1/DPYSL2/DSTN/E2F4/EIF4G2/EPS8/EZR/GOLGA4/GRB2/GSK3B/GSN/HCLS1/HP1BP3/HSP90AB1/IL7R/LAMTOR5/LIMA1/MACF1/MAP1B/MAP3K13/MKKS/MTPN/MYADM/NCK1/NCK2/NCKAP1/NDEL1/NRP1/OLFM1/PAFAH1B1/PFN1/PICALM/PLEK/PPP1R15A…	100
BP	GO:2000113	negative regulation of cellular macromolecule biosynthetic process	83/3052	275/18800	4.73502660740813e-09	4.73502660740813e-09	1.50741130919126e-07	AGO2/ATF4/BACE2/BTG2/CALR/CAPRIN1/CELF1/CIRBP/CNOT2/CNOT6L/CNOT7/CNOT8/CNOT9/CPEB2/CPEB4/CSDE1/DBI/DCP1A/DCP2/DDX3X/DDX6/DHX9/DIS3/EIF2AK1/EIF2AK2/EIF2AK4/EIF2S1/EIF3E/EIF4A3/EIF4E/EIF4E2/EIF4EBP2/FMR1/FTO/FXR1/GAPDH/GSK3A/GSK3B/HBEGF/HNRNPD/HNRNPU/IGFBP5/ITM2A/ITM2B/ITM2C/LARP1/LSM14A/MLH1/MRPL13/NCL/PABPC1/PAIP2/PARN/PATL1/PNPT1/POLR2G/PUM1/RACK1/RC3H1/RC3H2/RGS2/RNF139/ROCK1/ROCK2/RPL13A/RPS3/…	83
BP	GO:0032956	regulation of actin cytoskeleton organization	100/3052	352/18800	4.80007955605645e-09	4.80007955605645e-09	1.50741130919126e-07	ABI3/ABL2/ACTG1/AKAP13/ARF1/ARF6/ARFGEF1/ARFIP1/ARHGAP17/ARHGAP18/ARHGDIB/ARPC1A/ARPC1B/ARPC2/ARPC3/ARPC4/ARPC5/ARPIN/BRK1/CAPG/CAPZA1/CAPZA2/CAPZB/CARMIL1/CCDC88A/CCL11/CD2AP/CD47/CDC42/CDC42EP3/CELSR1/CFL2/COTL1/CRK/CXCL12/CYFIP1/DBNL/DIXDC1/DLC1/DLG1/DSTN/ECT2/EPS8/F11R/GMFG/GRB2/GSN/HCLS1/IQGAP1/ITGB1BP1/LIMA1/MET/MKKS/MTPN/MYADM/NCK1/NCK2/NCKAP1/NRP1/PAK2/PAM/PDGFRB/PFN1/PHLDB2/PIK3R1/PLEK/P…	100
BP	GO:0061014	positive regulation of mRNA catabolic process	39/3052	94/18800	4.82594992509965e-09	4.82594992509965e-09	1.50741130919126e-07	AGO2/BTG2/CELF1/CNOT2/CNOT6L/CNOT7/CNOT8/CSDE1/DCP1A/DCP2/DHX9/DIS3/FTO/HNRNPD/HNRNPU/MLH1/PABPC1/PARN/PATL1/PNPT1/POLR2G/PRR5L/PUM1/RC3H1/RC3H2/ROCK1/ROCK2/SYNCRIP/TARDBP/TOB1/YBX1/YTHDF1/YTHDF2/YTHDF3/ZC3H12A/ZC3HAV1/ZFP36/ZFP36L1/ZFP36L2	39
BP	GO:1903312	negative regulation of mRNA metabolic process	39/3052	94/18800	4.82594992509965e-09	4.82594992509965e-09	1.50741130919126e-07	CIRBP/CSDE1/CTR9/DHX9/DYRK1A/ELAVL1/FMR1/FUS/HNRNPA0/HNRNPA2B1/HNRNPAB/HNRNPC/HNRNPD/HNRNPK/HNRNPU/LARP1/MAPK14/MYD88/PABPC1/PTBP1/RBMX/SAP18/SRSF10/SRSF4/SRSF6/SRSF7/SUPT5H/SYNCRIP/TAF15/TARDBP/THRAP3/TOB1/TRAF3IP2/TRAF5/U2AF2/YBX1/YBX3/ZC3H14/ZFP36	39
BP	GO:0051222	positive regulation of protein transport	87/3052	293/18800	4.86698772264055e-09	4.86698772264055e-09	1.50952384221854e-07	ABCG1/ABLIM3/ACSL4/ADAM9/ANP32B/ARF6/BAG3/CD2AP/CDC42/CHP1/CSNK2A2/DNM1L/DOC2B/ECT2/EXOC1/EZR/FBXW7/FYN/GLUD1/GLUL/GOLPH3/GOLPH3L/GPR68/GSK3A/GSK3B/HCLS1/HIF1A/HSP90AB1/ICE1/IL1B/IPO5/ITGB1BP1/LEPROT/MAPK14/MAPK8/MAVS/MCU/MFF/MIEF1/MPC2/MYRIP/OSBP/PCM1/PDCD10/PDCD5/PIK3R1/PPIA/PPID/PPP3CB/PRKAA1/PRKACA/PRNP/PRR5L/PSEN1/RAB29/RAC2/RACK1/RAN/RBM22/RHOU/SAE1/SAR1A/SEC24A/SERP1/SH3GLB1/SMAD3/SOX4/SRI…	87
BP	GO:1900180	regulation of protein localization to nucleus	49/3052	132/18800	4.95796419128429e-09	4.95796419128429e-09	1.52698727834622e-07	BAG3/CCT2/CCT3/CCT4/CCT5/CCT6A/CCT8/CD2AP/CHP1/CTNNA1/ECT2/FYN/GLUL/GSK3B/HCLS1/HSP90AB1/IPO5/KAT7/LAMTOR5/LARP7/LATS2/LMNA/MAPK14/MAVS/MDFIC/MFHAS1/NMD3/NOLC1/NUP54/PARK7/PARP1/PARP9/PIK3R1/PKIG/PSEN1/RAN/RBM22/SIN3A/SMAD3/SUMO1/SUMO3/TARDBP/TCP1/TPR/TRIM8/UFM1/WWTR1/YAP1/ZC3H12A	49
BP	GO:0090316	positive regulation of intracellular protein transport	55/3052	156/18800	5.09893991910159e-09	5.09893991910159e-09	1.55950033783049e-07	ABLIM3/ANP32B/BAG3/CDC42/CHP1/CSNK2A2/ECT2/FBXW7/FYN/GSK3A/GSK3B/HCLS1/HSP90AB1/ICE1/IL1B/IPO5/ITGB1BP1/LEPROT/MAPK14/MAPK8/MAVS/MFF/MIEF1/PCM1/PDCD10/PDCD5/PIK3R1/PRKAA1/PRKACA/PRNP/PRR5L/PSEN1/RAB29/RAC2/RAN/RBM22/RHOU/SAE1/SAR1A/SH3GLB1/SMAD3/STOM/TARDBP/TCF7L2/TMEM30A/TOMM7/TPR/UBE2D3/UBE2L3/UBL5/VAMP2/YWHAE/ZC3H12A/ZDHHC2/ZFAND1	55
BP	GO:0043618	regulation of transcription from RNA polymerase II promoter in response to stress	25/3052	47/18800	6.1823747230868e-09	6.1823747230868e-09	1.87782619538259e-07	ATF3/ATF4/ATF6/BACH1/BAG3/CEBPB/CITED2/DNAJB1/EGR1/EPAS1/HIF1A/HMOX1/HSPA1A/HSPA5/IMPACT/JUN/KLF2/NCK1/NCK2/NEDD4/NFE2L2/RBPJ/SIN3A/TMBIM6/TP53	25
BP	GO:0140467	integrated stress response signaling	16/3052	22/18800	6.25179754077693e-09	6.25179754077693e-09	1.8859063381839e-07	ATF4/EIF2AK1/EIF2AK4/EIF2S1/HSPA5/IMPACT/NCK1/NCK2/NFE2L2/PPP1R15A/PPP1R15B/PTPN1/PTPN2/QRICH1/TMED2/TMEM33	16
BP	GO:0044403	biological process involved in symbiotic interaction	85/3052	286/18800	6.94584190859708e-09	6.94584190859708e-09	2.08101701006589e-07	ALYREF/ARL8B/CAV1/CAV2/CBL/CCL4/CCL5/CD4/CD46/CD55/CFL1/CH25H/CHD1/CHMP1B/CHMP2B/CHMP3/CHMP4B/CHMP5/CTSB/CXCL8/CXCR4/DYNLT1/EFNB2/EIF2AK4/EP300/EPS15/F11R/FCN3/FMR1/FUCA2/GAPDH/GPX1/GSN/HDAC1/HSP90AB1/HSPA1A/HSPA1B/HSPA8/HSPD1/ICAM1/IDE/INHBB/ITCH/ITGA2/ITGAV/ITGB1/JUN/KPNA3/LAMP1/LDLR/LEF1/LGALS9/LTF/MYD88/NRP1/NUCKS1/PLSCR1/PPIA/PPID/RAB7A/REST/RPSA/RRP1B/SCARB2/SLC1A5/SNW1/SNX3/SP1/STOM/TAF11/…	85
BP	GO:0001701	in utero embryonic development	107/3052	387/18800	7.14791729794652e-09	7.14791729794652e-09	2.1270900408683e-07	ADA/ADAM10/ADAMTS3/ALS2/ATF2/ATP11A/BCL2L11/BIRC6/BMP2/BPTF/BRK1/BTF3/CAPN2/CASP8/CEBPB/CHD7/CITED2/CMIP/CNOT2/COPS2/COPS3/CTNNB1/CTR9/CUL3/DAD1/DNAAF2/DNAJB6/E2F7/EIF2S2/EPAS1/FOXC1/FOXF1/GABPA/GGNBP2/GJA1/GNA12/GNA13/GPI/GRB2/HECTD1/HEG1/HES1/HIF1A/ITGB1/JUNB/KIDINS220/KLF2/KLF4/LEF1/LPAR6/MAFF/MAPK1/MBNL1/MED1/MED21/MIB1/MSX1/MYH9/MYO1E/NBN/NDEL1/NR2F2/NSRP1/NSUN2/PKD2/PRDM1/PSMC4/RBBP6/RBPJ/R…	107
BP	GO:0052548	regulation of endopeptidase activity	115/3052	426/18800	8.71338275941175e-09	8.71338275941175e-09	2.57554174958522e-07	A2M/AKIRIN2/ANP32B/ANXA2/APH1A/APH1B/APLP2/AQP1/ARL6IP1/ARL6IP5/ASPH/BAX/BCL10/BCL2L11/BCL2L13/BEX3/BIRC2/BIRC3/BIRC6/CARD16/CARD8/CASP10/CASP8/CASP8AP2/CAST/CD109/CD44/CFLAR/COL6A3/CRIM1/CSNK2A1/CST3/CSTB/CTSH/CYCS/DAP/DDX3X/DLC1/DNAJB6/EPHA4/FYN/GAPDH/GPI/GPX1/GSN/HDAC1/HIP1/HMGB1/HSPD1/HSPE1/IFI16/IFT57/IGBP1/ITIH5/KLF4/LAMP3/LAMTOR5/LCK/LGALS9/LTF/LXN/LYN/MAP3K5/MTCH1/PAK2/PARK7/PCID2/PDCD5/P…	115
BP	GO:2001235	positive regulation of apoptotic signaling pathway	49/3052	134/18800	8.81021902858623e-09	8.81021902858623e-09	2.58680395898981e-07	ATF3/BAX/BCL10/BCL2L11/BCLAF1/BECN1/CAV1/CTNNA1/CTSC/CTSH/CYLD/DEDD2/DNM1L/FAF1/FBXW7/G0S2/INHBB/ITM2C/LCK/MCL1/MSX1/NCK1/NCK2/PAK2/PARK7/PDIA3/PEA15/PMAIP1/PML/PPP2R1A/PPP2R1B/PTEN/PTPN2/RACK1/RPL26/RPS3/RPS7/S100A8/SERINC3/SFPQ/SIRT1/SOD1/STK3/STK4/THBS1/TNFSF10/TP53/TPD52L1/UBB	49
BP	GO:0110053	regulation of actin filament organization	81/3052	270/18800	9.79302472321487e-09	9.79302472321487e-09	2.8563273225466e-07	ACTG1/ARF1/ARF6/ARFGEF1/ARFIP1/ARHGAP18/ARPC1A/ARPC1B/ARPC2/ARPC3/ARPC4/ARPC5/ARPIN/BRK1/CAPG/CAPZA1/CAPZA2/CAPZB/CARMIL1/CCDC88A/CCL11/CD47/CDC42/CDC42EP3/CFL2/COTL1/CXCL12/CYFIP1/DBNL/DLC1/DLG1/DSTN/EPS8/F11R/GMFG/GRB2/GSN/HCLS1/ITGB1BP1/LIMA1/MET/MKKS/MTPN/MYADM/NCK1/NCK2/NCKAP1/NRP1/PAK2/PFN1/PHLDB2/PIK3R1/PLEK/PTK2B/RAC1/RDX/RHOA/ROCK1/ROCK2/S100A10/S1PR1/SMAD3/SNX9/SSH1/SSH2/STMN1/SVIL/SWAP…	81
BP	GO:0016570	histone modification	129/3052	494/18800	9.98374740908931e-09	9.98374740908931e-09	2.89279772573613e-07	ACTB/ARID4A/ARID4B/ASH1L/ASH2L/ATF2/ATG5/ATRX/BAZ1B/BAZ2A/BCL6/BMI1/BRCC3/CAMK2D/CDC73/CDK2/CLOCK/COPRS/CREBBP/CTNNB1/CTR9/CUL4B/DPY30/DR1/EID1/ELK4/ENY2/EP300/EPC1/EPC2/EYA3/FBL/FMR1/GATAD2A/GATAD2B/GTF2B/HAT1/HDAC1/HDAC2/HDAC9/IL1B/ING3/IWS1/JMJD1C/KANSL1/KAT6A/KAT7/KDM3A/KDM5B/KDM5C/KDM6B/KDM7A/KMT2C/KMT2E/LEF1/LMNA/MAPK8/MBD2/MEAF6/MECOM/MED24/MIER1/MLLT1/MORF4L1/MORF4L2/MSL2/MSL3/MTA2/MTF2/N…	129
BP	GO:0048524	positive regulation of viral process	29/3052	61/18800	1.11687975818399e-08	1.11687975818399e-08	3.19596755557266e-07	ADAR/ADARB1/ATG12/ATG5/CCL5/CD4/CNOT7/DDX3X/DHX9/FMR1/HACD3/KPNA2/KPNA6/LARP1/LGALS9/MDFIC/NR5A2/PABPC1/PPARA/PPIA/PPID/RAB7A/RSF1/SRPK1/SRPK2/STAU1/STOM/TSG101/VAPB	29
BP	GO:0015931	nucleobase-containing compound transport	69/3052	218/18800	1.11751924804082e-08	1.11751924804082e-08	3.19596755557266e-07	ABCC4/AGFG1/AHCTF1/ALKBH5/ALYREF/BICD2/CD47/CETN2/CPSF6/DHX9/ENY2/FLOT1/FMR1/FYTTD1/G3BP2/HHEX/HNRNPA1/HNRNPA2B1/HNRNPA3/IWS1/KHDRBS1/KPNB1/LRPPRC/LRRC8C/MRPL18/NCBP2/NCBP3/NPM1/NSUN2/NUP50/NUP54/NUTF2/NXT1/PABPN1/PCID2/PNPT1/QKI/RAN/RANBP2/RBM15B/RFTN1/RTRAF/SETD2/SLC25A24/SLC25A32/SLC25A33/SLC25A5/SLC25A6/SLC29A1/SLC35A5/SLC35B1/SLC35D2/SMG1/SMG7/SRSF3/SRSF7/SSB/TGFBR2/THOC2/THOC7/TOMM20/TPR/XP…	69
BP	GO:0048545	response to steroid hormone	94/3052	330/18800	1.19496897934115e-08	1.19496897934115e-08	3.39541610157105e-07	A2M/ABHD2/ACE/ADAM9/AKR1C3/ANXA1/AQP1/ARID1A/ATP2B1/BCL2L11/CALR/CASP3/CAV1/CBX3/CFLAR/CLOCK/CNOT2/CNOT9/COL1A1/CYP1B1/DAB2/DDX17/DDX5/EIF4E/EP300/FBXO32/FKBP4/FOS/FOSB/FOXP1/GLB1/GOT1/GPI/HDAC1/HMGB2/HNRNPU/HSPA1A/HSPA1B/HSPA8/IDH1/IGFBP7/KDM3A/KLF9/LBH/MED1/NCOA4/NEDD4/NR3C1/NR3C2/NR4A3/PAM/PARK7/PARP1/PCNA/PLAT/PPARA/PTAFR/PTGES3/RAN/RBBP7/RBFOX2/REST/RHOA/RNF14/RNF6/RPL27/RPS6KB1/RWDD1/RXRA/S…	94
BP	GO:0071900	regulation of protein serine/threonine kinase activity	103/3052	372/18800	1.25457895561856e-08	1.25457895561856e-08	3.54194220668559e-07	ACTB/ADAM9/AIDA/AKAP13/ALS2/APC/ATP2B4/BMP2/BMPR2/CAB39/CALM1/CALM2/CASP3/CAV1/CCND2/CCNG1/CCNG2/CCNH/CCNI/CCNL1/CCNY/CCNYL1/CDK7/CDKN1A/CDKN2C/CDKN3/CHORDC1/CKS2/CNPPD1/DAB2/DAZAP2/DDX3X/DNAJA1/DUSP1/DUSP10/DUSP7/EPHA4/ERN1/ERP29/FBXO7/FZD4/GADD45A/GTF2H1/HEG1/HHEX/HIPK3/HMGCR/HSP90AB1/IL1B/IPO5/IPO7/IQGAP1/IRAK1/IRAK3/LATS2/LRP6/LTF/LYN/MAP3K13/MAP3K5/NR2F2/PDCD10/PDCD4/PDGFRB/PKD2/PKIG/PPP2CA/…	103
BP	GO:0061157	mRNA destabilization	37/3052	90/18800	1.59630992799356e-08	1.59630992799356e-08	4.47801591600741e-07	AGO2/BTG2/CELF1/CNOT2/CNOT6L/CNOT7/CNOT8/CSDE1/DCP1A/DCP2/DHX9/DIS3/FTO/HNRNPD/HNRNPU/MLH1/PABPC1/PARN/PATL1/PNPT1/POLR2G/PUM1/RC3H1/RC3H2/ROCK1/ROCK2/SYNCRIP/TARDBP/TOB1/YBX1/YTHDF1/YTHDF2/YTHDF3/ZC3H12A/ZFP36/ZFP36L1/ZFP36L2	37
BP	GO:0045732	positive regulation of protein catabolic process	72/3052	233/18800	1.66336824927616e-08	1.66336824927616e-08	4.63659743835541e-07	ADAM9/ANKIB1/APC/ATXN3/CAV1/CBLB/CSNK1A1/CSNK2A1/CTSC/CUL4B/DAB2/DISC1/ECSCR/EZR/FAF1/FBXL5/FBXW7/FMR1/FOXO1/GSK3A/GSK3B/HECTD1/HERPUD1/HSP90AA1/HSPA1A/HSPA1B/IDE/IL1B/ITCH/LDLR/MDM2/MYLIP/NDFIP1/NEDD4/NFE2L2/NSF/NUB1/PSEN1/PSMC2/PSMC4/PSMD10/PTEN/PTK2/PTK2B/PTTG1IP/RAB7A/RACK1/RBX1/RCHY1/RDX/RNF139/RNF14/RNF144B/RNF19A/RNF19B/RNF41/SNX1/SNX9/SOCS4/SOCS5/STX5/SUMO1/SUMO2/TIPARP/TNFAIP3/TNFRSF1B/T…	72
BP	GO:0071214	cellular response to abiotic stimulus	92/3052	323/18800	1.70980279419282e-08	1.70980279419282e-08	4.70645716506759e-07	AQP1/ARHGEF2/ATF4/BABAM2/BAG3/BAX/BCL10/BDKRB2/BNIP3/BRCC3/CAB39/CARD16/CASP3/CASP8/CASP8AP2/CDKN1A/CHP1/CLOCK/COL1A1/CREBBP/CUL4B/DDX3X/ECT2/EGR1/EIF2AK4/EIF2S1/EP300/F11R/FMR1/GADD45A/GJA1/GPR68/GRB2/GTF2H5/HSPA5/IFI16/IL1B/IMPACT/IRF1/ITGA2/LRRC8C/MAP3K2/MAP3K20/MAPK14/MAPK8/MDM2/MMP2/MTPN/MYD88/MYLK/NEDD4/NET1/NFKB1/NIPBL/NPM1/NUCKS1/OXSR1/PARP1/PCNA/PIK3R1/PKD2/POLD3/PPID/PTAFR/PTEN/PTPRK/RA…	92
BP	GO:0104004	cellular response to environmental stimulus	92/3052	323/18800	1.70980279419282e-08	1.70980279419282e-08	4.70645716506759e-07	AQP1/ARHGEF2/ATF4/BABAM2/BAG3/BAX/BCL10/BDKRB2/BNIP3/BRCC3/CAB39/CARD16/CASP3/CASP8/CASP8AP2/CDKN1A/CHP1/CLOCK/COL1A1/CREBBP/CUL4B/DDX3X/ECT2/EGR1/EIF2AK4/EIF2S1/EP300/F11R/FMR1/GADD45A/GJA1/GPR68/GRB2/GTF2H5/HSPA5/IFI16/IL1B/IMPACT/IRF1/ITGA2/LRRC8C/MAP3K2/MAP3K20/MAPK14/MAPK8/MDM2/MMP2/MTPN/MYD88/MYLK/NEDD4/NET1/NFKB1/NIPBL/NPM1/NUCKS1/OXSR1/PARP1/PCNA/PIK3R1/PKD2/POLD3/PPID/PTAFR/PTEN/PTPRK/RA…	92
BP	GO:0009408	response to heat	42/3052	109/18800	1.72569737254003e-08	1.72569737254003e-08	4.72070467911571e-07	ATXN3/BAG3/CD34/CHORDC1/CREBBP/CXCL12/DNAJA1/DNAJA2/DNAJB1/DNAJB4/DNAJB6/EIF2B1/EIF2S1/EP300/GSK3B/HDAC2/HMOX1/HSBP1/HSP90AA1/HSP90AB1/HSP90AB3P/HSPA1A/HSPA1B/HSPA2/IER5/IGFBP7/IRAK1/LYN/PDCD6/PRKACA/PSIP1/RBBP7/RPS6KB1/SIRT1/SLU7/SOD1/SUMO1/TACR1/THBS1/TP53INP1/TPR/YWHAE	42
BP	GO:0050779	RNA destabilization	38/3052	94/18800	1.77725941854036e-08	1.77725941854036e-08	4.83174360440081e-07	AGO2/BTG2/CELF1/CNOT2/CNOT6L/CNOT7/CNOT8/CSDE1/DCP1A/DCP2/DHX9/DIS3/FTO/HNRNPD/HNRNPU/MLH1/PABPC1/PARN/PATL1/PNPT1/POLR2G/PUM1/RC3H1/RC3H2/ROCK1/ROCK2/SYNCRIP/TARDBP/TNFRSF1B/TOB1/YBX1/YTHDF1/YTHDF2/YTHDF3/ZC3H12A/ZFP36/ZFP36L1/ZFP36L2	38
BP	GO:2001236	regulation of extrinsic apoptotic signaling pathway	53/3052	153/18800	1.91887992035008e-08	1.91887992035008e-08	5.18475530303179e-07	ARHGEF2/ATF3/BCL10/BIRC6/CAV1/CFLAR/CTNNA1/CYLD/DDX3X/DEDD2/EYA3/FAF1/G0S2/GPX1/GSK3B/HMGB2/HMOX1/HSPA1A/HSPA1B/ICAM1/IL1B/ITGA6/ITGAV/ITM2C/LGALS3/LMNA/MCL1/NRP1/PAK2/PARK7/PDIA3/PEA15/PHIP/PMAIP1/PML/PPP2R1A/PPP2R1B/PSME3/PTEN/RB1CC1/RELA/RPS6KB1/SERPINE1/SIAH2/SP100/STK3/STK4/TCF7L2/THBS1/TNFAIP3/TNFSF10/YAP1/ZMYND11	53
BP	GO:0070482	response to oxygen levels	92/3052	324/18800	2.01291747007004e-08	2.01291747007004e-08	5.3970998788155e-07	ACE/ADA/ALKBH5/ANGPT2/AQP1/ATF2/ATF4/ATP6V0A2/ATP6V1A/ATP6V1G1/BACH1/BECN1/BIRC2/BMP2/BNIP2/BNIP3/BNIP3L/CAPN2/CARD16/CASP3/CAV1/CBL/CD34/CFLAR/CHCHD2/CITED2/COL1A1/CPEB2/CPEB4/CREBBP/CXCL12/CXCR4/CYGB/DDAH1/EGLN1/EGR1/ENO1/EP300/EPAS1/EPHA4/ERO1A/FOXO1/HDAC2/HIF1A/HMOX1/HP1BP3/HSP90B1/IRAK1/ITGA2/LMNA/LOXL2/MALAT1/MDM2/MIEF1/MMP2/NDUFS2/NFE2L2/NR4A2/PAM/PDGFRB/PDLIM1/PGK1/PLAT/PMAIP1/PML/PPARA/P…	92
BP	GO:0032434	regulation of proteasomal ubiquitin-dependent protein catabolic process	49/3052	137/18800	2.0219775478115e-08	2.0219775478115e-08	5.3970998788155e-07	ANKIB1/BAG5/CAMLG/CAV1/CDK2/COMMD1/CSNK1A1/DAB2/EIF3H/GNA12/GSK3A/GSK3B/HECTD1/HERPUD1/HSP90AB1/HSPA1A/HSPA1B/MDM2/NFE2L2/NUB1/PARK7/PSEN1/PSMD10/RACK1/RAD23B/RBX1/RCHY1/RNF14/RNF144B/RNF19A/RNF19B/RPL11/RYBP/SDCBP/SMARCC1/SOCS4/SOCS5/SUMO1/SUMO2/SVIP/TLK2/TRIB1/TRIB2/UBE2K/UBQLN1/UFL1/USP7/WAC/XPO1	49
BP	GO:0052547	regulation of peptidase activity	120/3052	456/18800	2.03783706943013e-08	2.03783706943013e-08	5.40666474222933e-07	A2M/AKIRIN2/ANP32B/ANXA2/APH1A/APH1B/APLP2/AQP1/ARL6IP1/ARL6IP5/ASPH/BAX/BCL10/BCL2L11/BCL2L13/BEX3/BIRC2/BIRC3/BIRC6/CARD16/CARD8/CASP10/CASP8/CASP8AP2/CAST/CAV1/CD109/CD44/CFLAR/COL6A3/CRIM1/CSNK2A1/CST3/CSTB/CTSB/CTSH/CYCS/DAP/DDX3X/DLC1/DNAJB6/EPHA4/FBLN1/FYN/GAPDH/GPI/GPX1/GSN/HDAC1/HIP1/HMGB1/HSPD1/HSPE1/IFI16/IFT57/IGBP1/ITIH5/KLF4/LAMP3/LAMTOR5/LCK/LGALS9/LTF/LXN/LYN/MAP3K5/MTCH1/PAK2/PAR…	120
BP	GO:0010950	positive regulation of endopeptidase activity	58/3052	174/18800	2.06913375546195e-08	2.06913375546195e-08	5.42662736491752e-07	AKIRIN2/ANP32B/APH1A/APH1B/ARL6IP5/ASPH/BAX/BCL10/BCL2L11/BCL2L13/BEX3/CARD8/CASP10/CASP8/CASP8AP2/CFLAR/CTSH/CYCS/DAP/DDX3X/DLC1/EPHA4/FYN/GSN/HIP1/HMGB1/HSPD1/HSPE1/IFI16/IFT57/LCK/LGALS9/LYN/MAP3K5/MTCH1/PDCD5/PDCD6/PERP/PICALM/PMAIP1/PML/PSMD14/PSME1/PSME3/RACK1/REST/RHOA/ROBO1/ROCK2/RPS27L/RPS3/S100A8/SIRT1/SLC1A1/SMAD3/SNCA/STAT3/TNFSF10	58
BP	GO:0071826	ribonucleoprotein complex subunit organization	66/3052	208/18800	2.07000412868269e-08	2.07000412868269e-08	5.42662736491752e-07	BRIX1/CDC73/CELF1/CLNS1A/CPSF6/DDX1/DENR/DHX29/DHX9/EIF2S2/EIF2S3/EIF3A/EIF4B/EIF4H/EIF5/HSP90AA1/HSP90AB1/ISY1/KIF5B/LSM2/MCTS1/MRTO4/NAF1/NUDT21/PRKDC/PSIP1/PTGES3/RPF2/RPL10/RPL11/RPL13A/RPL24/RPL3/RPL38/RPL5/RPL6/RPLP0/RPS14/RPS27/RPS27L/RPS28/RPS5/RPSA/RUVBL1/SCAF11/SETX/SF1/SF3A1/SF3A3/SF3B1/SLU7/SNRPB/SNRPC/SNRPD3/SNRPF/SNRPG/SNU13/SRPK1/SRPK2/SRSF10/SRSF5/SRSF6/STRAP/XRCC5/YTHDC1/ZFAND1	66
BP	GO:0043558	regulation of translational initiation in response to stress	12/3052	14/18800	2.16696437743971e-08	2.16696437743971e-08	5.6471995983854e-07	DNAJC3/EIF2AK1/EIF2AK2/EIF2AK4/EIF2S1/IMPACT/NCK1/NCK2/NPM1/PPP1R15A/PPP1R15B/TMED2	12
BP	GO:0034605	cellular response to heat	30/3052	66/18800	2.30579568104867e-08	2.30579568104867e-08	5.97365271176943e-07	ATXN3/BAG3/CD34/CHORDC1/CREBBP/DNAJB1/DNAJB6/EIF2S1/EP300/GSK3B/HDAC2/HMOX1/HSBP1/HSP90AA1/HSP90AB1/HSP90AB3P/HSPA1A/HSPA1B/IER5/IRAK1/LYN/PDCD6/PRKACA/RBBP7/SIRT1/SLU7/SUMO1/THBS1/TPR/YWHAE	30
BP	GO:0022618	ribonucleoprotein complex assembly	64/3052	200/18800	2.35071209299456e-08	2.35071209299456e-08	6.05440406099676e-07	BRIX1/CDC73/CELF1/CLNS1A/CPSF6/DDX1/DENR/DHX29/DHX9/EIF2S2/EIF2S3/EIF3A/EIF4B/EIF4H/EIF5/HSP90AA1/HSP90AB1/ISY1/LSM2/MCTS1/MRTO4/NAF1/NUDT21/PRKDC/PSIP1/PTGES3/RPF2/RPL10/RPL11/RPL13A/RPL24/RPL3/RPL38/RPL5/RPL6/RPLP0/RPS14/RPS27/RPS27L/RPS28/RPS5/RPSA/RUVBL1/SCAF11/SETX/SF1/SF3A1/SF3A3/SF3B1/SLU7/SNRPB/SNRPC/SNRPD3/SNRPF/SNRPG/SNU13/SRPK1/SRPK2/SRSF10/SRSF5/SRSF6/STRAP/XRCC5/YTHDC1	64
BP	GO:0007266	Rho protein signal transduction	49/3052	138/18800	2.64553729022773e-08	2.64553729022773e-08	6.74701641897586e-07	ABCA1/ABL2/AKAP13/ARHGAP29/ARHGAP5/ARHGDIB/ARHGEF12/ARHGEF2/ARHGEF28/BCL6/CDC42/CDC42EP3/CDC42SE2/CELSR1/CFL1/COL1A2/CTNNAL1/CUL3/DLC1/EPS8/F11R/FLOT1/GNA12/GNA13/GPR4/HACD3/HEG1/ITGB1/KCTD10/LPAR6/MCF2L/MET/NET1/NRP1/PDGFRB/PHACTR4/RAC1/RALBP1/RASGRF2/RHOA/RHOG/RHOJ/RHOU/ROBO1/ROCK1/ROCK2/STMN1/TAX1BP3/TNFAIP1	49
BP	GO:0010952	positive regulation of peptidase activity	62/3052	192/18800	2.65026804124924e-08	2.65026804124924e-08	6.74701641897586e-07	AKIRIN2/ANP32B/APH1A/APH1B/ARL6IP5/ASPH/BAX/BCL10/BCL2L11/BCL2L13/BEX3/CARD8/CASP10/CASP8/CASP8AP2/CAV1/CFLAR/CTSH/CYCS/DAP/DDX3X/DLC1/EPHA4/FBLN1/FYN/GSN/HIP1/HMGB1/HSPD1/HSPE1/IFI16/IFT57/LCK/LGALS9/LYN/MAP3K5/MTCH1/PDCD5/PDCD6/PERP/PICALM/PMAIP1/PML/PSMD14/PSME1/PSME3/PSME4/RACK1/REST/RHOA/ROBO1/ROCK2/RPS27L/RPS3/S100A8/SIRT1/SLC1A1/SMAD3/SNCA/STAT3/TANK/TNFSF10	62
BP	GO:0050792	regulation of viral process	54/3052	159/18800	3.06551554513155e-08	3.06551554513155e-08	7.75929645543279e-07	ADAR/ADARB1/APOBEC3C/ATG12/ATG5/BANF1/CCL5/CD4/CH25H/CNOT7/CXCL8/CXCR4/DDX3X/DHX9/DYNLT1/EIF2AK2/FCN3/FMR1/GSN/HACD3/IFI16/IFIH1/KPNA2/KPNA6/LAMP3/LARP1/LARP7/LGALS9/LTF/MAVS/MDFIC/NR5A2/PABPC1/PLSCR1/PPARA/PPIA/PPID/PROX1/RAB7A/RSF1/SNX3/SRPK1/SRPK2/STAT1/STAU1/STOM/TRIM22/TRIM27/TRIM8/TSG101/UBP1/VAPB/ZC3HAV1/ZFP36	54
BP	GO:0009266	response to temperature stimulus	59/3052	180/18800	3.12379812870849e-08	3.12379812870849e-08	7.86163691459629e-07	ACADM/APPL2/ATP2B1/ATXN3/BAG3/CASP8/CD34/CHORDC1/CIRBP/CREBBP/CXCL12/CXCR4/DNAJA1/DNAJA2/DNAJB1/DNAJB4/DNAJB6/DNAJC3/EIF2AK4/EIF2B1/EIF2S1/EP300/ERO1A/FOS/FOXO1/GSK3B/HDAC2/HMOX1/HSBP1/HSP90AA1/HSP90AB1/HSP90AB3P/HSPA1A/HSPA1B/HSPA2/HSPD1/IER5/IGFBP7/IRAK1/LXN/LYN/NFKBIA/PDCD6/PRKAA1/PRKACA/PSIP1/RBBP7/RPS6KB1/SIRT1/SLU7/SOD1/SOD2/SUMO1/TACR1/THBS1/TP53INP1/TPR/UCP2/YWHAE	59
BP	GO:0042773	ATP synthesis coupled electron transport	37/3052	92/18800	3.20928108474508e-08	3.20928108474508e-08	7.98550821205675e-07	CHCHD2/COA6/COX15/COX4I1/COX5A/COX6A1/COX7A2L/COX7C/CYCS/DGUOK/DNAJC15/GHITM/ISCU/NDUFA1/NDUFA12/NDUFA4/NDUFA5/NDUFA8/NDUFAB1/NDUFB1/NDUFB2/NDUFB3/NDUFB4/NDUFB5/NDUFB6/NDUFB8/NDUFC1/NDUFS2/NDUFS4/NDUFS5/PARK7/SNCA/UQCRB/UQCRFS1/UQCRH/UQCRHL/UQCRQ	37
BP	GO:0042775	mitochondrial ATP synthesis coupled electron transport	37/3052	92/18800	3.20928108474508e-08	3.20928108474508e-08	7.98550821205675e-07	CHCHD2/COA6/COX15/COX4I1/COX5A/COX6A1/COX7A2L/COX7C/CYCS/DGUOK/DNAJC15/GHITM/ISCU/NDUFA1/NDUFA12/NDUFA4/NDUFA5/NDUFA8/NDUFAB1/NDUFB1/NDUFB2/NDUFB3/NDUFB4/NDUFB5/NDUFB6/NDUFB8/NDUFC1/NDUFS2/NDUFS4/NDUFS5/PARK7/SNCA/UQCRB/UQCRFS1/UQCRH/UQCRHL/UQCRQ	37
BP	GO:0002831	regulation of response to biotic stimulus	97/3052	351/18800	3.66398391382026e-08	3.66398391382026e-08	9.06570591095444e-07	A2M/ADAR/AHR/AKIRIN2/APPL1/APPL2/ATG12/ATG5/BANF1/BIRC2/BIRC3/CALM2/CARD16/CARD8/CASP8/CCL5/CD55/CEACAM1/CFH/CGAS/CNOT7/CREBBP/CRK/DHX9/DUSP10/EIF2AK4/EP300/FOXP1/FYN/HLA-E/HMGB1/HMGB2/HSP90AA1/HSP90AB1/HSPD1/HTRA1/IFI16/IL15/IL1B/IRAK3/IRF1/ITCH/LAMP1/LGALS9/LSM14A/LTF/LY96/LYAR/LYN/MATR3/MAVS/MED1/NFE2L2/NMI/NONO/OPTN/PAK2/PARP9/PCBP2/PLSCR1/PPM1B/PPP2R3C/PRKDC/PSPC1/PTPN1/PTPN11/PTPN2/PUM1/PUM…	97
BP	GO:0006458	'de novo' protein folding	22/3052	41/18800	4.08727670770535e-08	4.08727670770535e-08	1.0056551452537e-06	BAG1/CCT2/DNAJB1/DNAJB14/DNAJB4/ERO1A/FKBP1A/HSPA1A/HSPA1B/HSPA2/HSPA5/HSPA8/HSPA9/HSPD1/HSPE1/HSPH1/PTGES3/SDF2/SELENOF/ST13/TOR1A/UGGT1	22
BP	GO:0008154	actin polymerization or depolymerization	63/3052	199/18800	4.72889488645485e-08	4.72889488645485e-08	1.15705825759807e-06	ABI1/ARF6/ARFGEF1/ARHGAP18/ARPC1A/ARPC1B/ARPC2/ARPC3/ARPC4/ARPC5/BRK1/CAPG/CAPZA1/CAPZA2/CAPZB/CARMIL1/CCL11/CDC42EP3/CFL1/CFL2/COTL1/CXCL12/CYFIP1/DBNL/DIAPH1/DIAPH2/DLG1/DSTN/ENAH/EPS8/GAS7/GRB2/GSN/HCLS1/LIMA1/MICAL2/MKKS/MTPN/MYADM/NCK1/NCK2/NCKAP1/PFN1/PLEK/PTK2B/RAC1/RDX/RHOA/SNX9/SPIRE1/SSH1/SSH2/SVIL/SWAP70/TMOD2/TMOD3/TMSB4X/TTC17/TWF1/WASHC5/WASL/WDR1/WIPF1	63
BP	GO:0042060	wound healing	113/3052	429/18800	4.97170410993735e-08	4.97170410993735e-08	1.2097476008129e-06	ACTB/ACTG1/AK3/ANXA1/ANXA5/AP3B1/ARFGEF1/ARL8B/BLOC1S4/BLOC1S6/CASP3/CAV1/CD109/CD151/CD34/CD44/CD59/CDKN1A/CEACAM1/CFLAR/CHMP1B/CHMP2B/CHMP3/CHMP4B/CHMP5/COL1A1/COL5A1/CRK/CXCR4/DGKH/DSP/ELK3/ENTPD1/F11R/FAP/FBLN1/FCER1G/FGFR1OP2/FUNDC2/FZD6/GNA12/GNA13/GNAQ/GNAS/GPR4/GPX1/HBEGF/HIF1A/HMOX1/IL6ST/ITGA2/ITGB1/JMJD1C/KDR/LCK/LMAN1/LYN/MACF1/MAP3K5/MAPK14/MCAM/METAP1/MIA3/MMRN1/MYH9/MYL12A/MYL9/MYL…	113
BP	GO:0000209	protein polyubiquitination	73/3052	244/18800	5.8442394938363e-08	5.8442394938363e-08	1.41424511522331e-06	ANAPC13/ANAPC7/ANKIB1/BFAR/BIRC2/BLMH/BTRC/CBFB/CBL/CDC16/CDC27/CTNNB1/CUL1/CUL3/DDX3X/HECTD1/ITCH/KLHL3/MDM2/NEDD4/NMI/PPIA/RBX1/RC3H1/RC3H2/RNF115/RNF125/RNF14/RNF144B/RNF187/RNF19A/RNF19B/RNF216/RNF41/RNF5/RNF6/SKP1/TNFAIP3/TNKS2/TOPORS/TRAF3/TRAF3IP2/TRAF5/TRIM22/TRIM27/TRIM44/TRIP12/TTC3/UBE2A/UBE2B/UBE2D1/UBE2D2/UBE2D3/UBE2D4/UBE2E1/UBE2E3/UBE2G1/UBE2H/UBE2J1/UBE2K/UBE2L3/UBE2L6/UBE2N/UBE2Q…	73
BP	GO:0042273	ribosomal large subunit biogenesis	31/3052	72/18800	6.41412463846637e-08	6.41412463846637e-08	1.54366968578334e-06	BRIX1/DDX18/EBNA1BP2/GTF3A/MAK16/MRTO4/NIFK/NIP7/NPM1/NSA2/RPF1/RPF2/RPL10/RPL10A/RPL11/RPL14/RPL24/RPL26/RPL3/RPL35A/RPL38/RPL5/RPL6/RPL7/RPL7A/RPL7L1/RPLP0/RSL1D1/RSL24D1/SDAD1/SNU13	31
BP	GO:1900101	regulation of endoplasmic reticulum unfolded protein response	18/3052	30/18800	6.97034495959526e-08	6.97034495959526e-08	1.66841666538596e-06	ATF6/BAX/BCL2L11/BFAR/DNAJB9/ERN1/HSPA5/NCK1/NCK2/PIK3R1/PPP1R15A/PPP1R15B/PTPN1/PTPN2/RACK1/TMEM33/UFL1/XBP1	18
BP	GO:0140694	non-membrane-bounded organelle assembly	102/3052	379/18800	7.05004203407624e-08	7.05004203407624e-08	1.67163615735916e-06	ACTG1/AKAP13/ASAP1/BRIX1/CCDC69/CDK2/CDS2/CEP63/CETN2/CFL2/CFLAR/CHMP1B/CHMP2B/CHMP3/CHMP4B/CHMP5/CIRBP/CNOT2/CNOT6L/CNOT7/CSDE1/CSRP2/DBNL/DDX3X/DDX6/DHX29/DYNC1H1/E2F4/EIF2A/EIF2S1/EZR/FBXO5/G3BP1/G3BP2/GSN/HAUS1/HNRNPU/HSPA1A/HSPA1B/ITGB1/KPNB1/LCP1/LSM14A/LSM3/MAPRE1/MAPRE2/MEF2A/MIS12/MLH1/MRPL22/MRTO4/MYH11/MYL9/NBDY/NIP7/NPM1/PATL1/PDGFRB/PIBF1/POLDIP2/PRKAA1/PRKAR1A/PRKDC/PROX1/PUM2/RAB11…	102
BP	GO:2001243	negative regulation of intrinsic apoptotic signaling pathway	39/3052	102/18800	7.05970623817789e-08	7.05970623817789e-08	1.67163615735916e-06	ARHGEF2/BAG5/BCL2L2/BDKRB2/CD44/CXCL12/DDIAS/DDX3X/DNAJA1/ENO1/GPX1/HDAC1/HERPUD1/HIF1A/HSPA1A/IVNS1ABP/MCL1/MDM2/NFE2L2/NONO/OPA1/PARK7/PLAUR/PPIA/PTPN1/PTTG1IP/RRN3/SELENOS/SIRT1/SOD2/TMBIM6/TPT1/TRIAP1/TXNDC12/URI1/USP47/VDAC2/XBP1/YBX3	39
BP	GO:0019079	viral genome replication	47/3052	134/18800	7.76627589746084e-08	7.76627589746084e-08	1.82910770362939e-06	ADAR/ADARB1/APOBEC3C/ATG5/BANF1/CCL2/CCL5/CDC42/CNOT7/CXCL8/DDX3X/DEK/EEA1/EIF2AK2/EIF2AK4/FMR1/HACD3/HSPA8/IFI16/IFIH1/KPNA6/LAMTOR5/LARP1/LTF/MAVS/NFIA/NR5A2/NUCKS1/PABPC1/PCBP2/PLSCR1/PPARA/PPIA/PPID/PROX1/RAB29/RAB5A/ROCK2/SRPK1/SRPK2/STAU1/STOM/VAPA/VAPB/ZBED1/ZC3H12A/ZC3HAV1	47
BP	GO:0034614	cellular response to reactive oxygen species	50/3052	147/18800	9.28447102346295e-08	9.28447102346295e-08	2.17504069217071e-06	AKR1C3/ANXA1/APEX1/AQP1/BECN1/BNIP3/CAMKK2/CYP1B1/ECT2/ERN1/FOS/FXN/HDAC2/IL18BP/IMPACT/JUN/KDM6B/KLF2/MAP3K5/MAPK1/MAPK8/MET/MMP2/MPV17/NET1/NFE2L2/NQO1/NR4A3/OSER1/PARK7/PCNA/PDCD10/PDE8A/PKD2/PRDX1/PRDX3/PRKAA1/PTPRK/RACK1/RELA/RPS3/SETX/SIRPA/SIRT1/SOD1/SOD2/SOD3/TNFAIP3/TPM1/TXN	50
BP	GO:1900182	positive regulation of protein localization to nucleus	34/3052	84/18800	9.5149401794327e-08	9.5149401794327e-08	2.21723807912818e-06	BAG3/CCT2/CCT3/CCT4/CCT5/CCT6A/CCT8/CD2AP/ECT2/FYN/HCLS1/HSP90AB1/IPO5/KAT7/LAMTOR5/LARP7/MAPK14/MAVS/NMD3/PARK7/PARP1/PARP9/PIK3R1/PSEN1/RAN/RBM22/SMAD3/TARDBP/TCP1/TPR/TRIM8/WWTR1/YAP1/ZC3H12A	34
BP	GO:0048511	rhythmic process	84/3052	297/18800	9.90919831672475e-08	9.90919831672475e-08	2.29695765967736e-06	A2M/ADAMTS1/ADNP/AHR/ARNTL2/ATF4/BHLHE40/BLOC1S6/BTRC/CASP3/CAVIN3/CBX3/CLOCK/CREB1/CREBBP/CREM/CSNK2A1/CYP1B1/DDX5/DHX9/DNM1L/DYRK1A/EGR1/EGR2/EGR3/EP300/FBXL3/FBXW7/FZD4/GNAQ/GSK3B/HDAC1/HDAC2/HEBP1/HLF/HNRNPD/HNRNPU/HSPA5/ID3/IMPDH2/JUND/KDM5B/KDM5C/KLF10/KLF9/MAPK8/MMP2/MYCBP2/NAMPT/NFKB2/NONO/NR1D2/PAM/PCNA/PML/PPARA/PPP1CB/PPP1CC/PRKAA1/PRKDC/PROX1/PSPC1/PTEN/PTGDS/RACK1/ROCK2/RORA/SERPINF1…	84
BP	GO:0032984	protein-containing complex disassembly	71/3052	239/18800	1.20086827040957e-07	1.20086827040957e-07	2.76176131205947e-06	ABCE1/APC/ARHGEF2/ARID1A/ASPH/ATG12/ATG5/ATP2A2/BECN1/BNIP3/CALM1/CAMSAP2/CAPG/CAPZA1/CAPZA2/CAPZB/CARMIL1/CFL1/CFL2/CHMP1B/CHMP2B/CHMP3/CHMP4B/CHMP5/CKAP2/DSTN/EPS8/ETF1/GSK3B/GSN/GSPT1/HDGFL3/HSPA8/IRAK3/KIF5B/LAMP2/LIMA1/MAP1B/MAP1LC3B/MAP1LC3B2/MICAL2/MTPN/NOSTRIN/NSF/PLEK/RDX/RPL23/SCAF8/SET/SETX/SMARCC1/SMARCE1/SNAP29/SNX14/SSRP1/STMN1/STMN3/SUPT16H/SVIL/SWAP70/TAOK1/TMOD2/TMOD3/TSG101/TWF1…	71
BP	GO:0017148	negative regulation of translation	73/3052	248/18800	1.20398007485576e-07	1.20398007485576e-07	2.76176131205947e-06	AGO2/ATF4/BTG2/CALR/CAPRIN1/CELF1/CIRBP/CNOT2/CNOT6L/CNOT7/CNOT8/CNOT9/CPEB2/CPEB4/CSDE1/DCP1A/DCP2/DDX3X/DDX6/DHX9/DIS3/EIF2AK1/EIF2AK2/EIF2AK4/EIF2S1/EIF3E/EIF4A3/EIF4E/EIF4E2/EIF4EBP2/FMR1/FTO/FXR1/GAPDH/HNRNPD/HNRNPU/IGFBP5/LARP1/LSM14A/MLH1/MRPL13/NCL/PABPC1/PAIP2/PARN/PATL1/PNPT1/POLR2G/PUM1/RACK1/RC3H1/RC3H2/RGS2/RNF139/ROCK1/ROCK2/RPL13A/RPS3/SRP9/SYNCRIP/TARDBP/TOB1/TPR/TYMS/YBX1/YTHDF1/…	73
BP	GO:0043555	regulation of translation in response to stress	14/3052	20/18800	1.25320762596891e-07	1.25320762596891e-07	2.85978767769507e-06	DDX3X/DNAJC3/EIF2AK1/EIF2AK2/EIF2AK4/EIF2S1/IMPACT/NCK1/NCK2/NPM1/PPP1R15A/PPP1R15B/RPS6KA3/TMED2	14
BP	GO:0000723	telomere maintenance	46/3052	132/18800	1.3253141741249e-07	1.3253141741249e-07	3.00874362698784e-06	APEX1/ATRX/CCT2/CCT3/CCT4/CCT5/CCT6A/CCT8/CTNNB1/DCP2/GAR1/GNL3/HNRNPA1/HNRNPA2B1/HNRNPC/HNRNPD/HNRNPU/HSP90AA1/HSP90AB1/MAPK1/NAF1/NBN/NOP10/PARN/PARP1/PCNA/PML/PPP1R10/PRKDC/PTGES3/RFC1/RIF1/RPA2/SMC5/SMC6/SMG1/SP100/TCP1/TERF2IP/TINF2/TNKS2/TPRKB/USP7/XRCC5/XRCC6/YLPM1	46
BP	GO:0042177	negative regulation of protein catabolic process	44/3052	124/18800	1.3623780070416e-07	1.3623780070416e-07	3.06512536976277e-06	ANXA2/ATRAID/AZIN1/BAG5/CAMLG/CSNK2A1/CSNK2A2/CST3/DEDD/EIF3H/EPHA4/FYN/GABARAPL2/HMGCR/HSP90AB1/IRAK3/LAMP3/LAPTM4B/MYCBP2/PARK7/PML/PSEN1/PSMF1/RELA/ROCK1/RPL11/RPL23/RPL5/RPS7/RYBP/SDCBP/SMAD3/SMAD4/SMARCC1/SNCA/SNX12/SNX3/SVIP/TIMP2/TLK2/USP25/USP7/VPS35/WAC	44
BP	GO:0036293	response to decreased oxygen levels	84/3052	299/18800	1.36406869944988e-07	1.36406869944988e-07	3.06512536976277e-06	ACE/ADA/ALKBH5/ANGPT2/AQP1/ATF2/ATF4/BACH1/BECN1/BIRC2/BMP2/BNIP2/BNIP3/BNIP3L/CAPN2/CARD16/CASP3/CAV1/CBL/CD34/CFLAR/CHCHD2/CITED2/CPEB2/CPEB4/CREBBP/CXCL12/CXCR4/CYGB/DDAH1/EGLN1/EGR1/ENO1/EP300/EPAS1/EPHA4/ERO1A/HIF1A/HMOX1/HP1BP3/HSP90B1/IRAK1/ITGA2/LMNA/LOXL2/MALAT1/MDM2/MIEF1/MMP2/NFE2L2/NR4A2/PAM/PDLIM1/PGK1/PLAT/PMAIP1/PML/PPARA/PRKAA1/PTEN/PTK2B/RBPJ/REST/RHOA/ROCK2/RORA/RYR2/SIRT1/SLC1A…	84
BP	GO:0001782	B cell homeostasis	18/3052	31/18800	1.40931717743365e-07	1.40931717743365e-07	3.15072565876697e-06	ADA/BAX/BCL10/BCL2L11/CAMLG/CASP3/DOCK11/HIF1A/LYN/MEF2C/PPP2R3C/RC3H1/RC3H2/SOS1/SOS2/SPNS2/TNFAIP3/TRAF3IP2	18
BP	GO:0071559	response to transforming growth factor beta	75/3052	258/18800	1.42321306132374e-07	1.42321306132374e-07	3.15628626891745e-06	ADAM9/APPL1/APPL2/BMP2/CAV1/CAV2/CD109/CDH5/CFLAR/CITED2/COL1A1/COL1A2/COL4A2/CREBBP/CRK/DAB2/EP300/FKBP1A/FNDC4/FNTA/FOS/FYN/HDAC2/HSP90AB1/HSPA1A/HSPA5/HTRA1/JUN/LATS2/LIMS1/LRG1/MEF2C/NLK/NR3C1/PAK2/PARP1/PDCD5/PML/PPARA/PTK2/PTPRK/ROCK1/ROCK2/RUNX3/SDCBP/SIRT1/SKI/SMAD1/SMAD2/SMAD3/SMAD4/SMAD5/SMAD6/SMAD9/SNW1/SNX6/SPRY1/SPRY2/STAT3/STRAP/TGFBR2/TGFBR3/TGFBRAP1/THBS1/TP53/TRIM33/TWSG1/USP9X/Y…	75
BP	GO:0034612	response to tumor necrosis factor	73/3052	249/18800	1.43637060472682e-07	1.43637060472682e-07	3.15628626891745e-06	ADAM10/ADAM9/ARHGEF2/BIRC2/BIRC3/CARD16/CARD8/CASP3/CASP4/CASP8/CCDC3/CCL11/CCL14/CCL18/CCL2/CCL23/CCL4/CCL5/COL1A1/COMMD7/CPNE1/CXCL8/CYLD/CYP1B1/DHX9/ERBIN/GBP1/GBP2/HES1/HIPK1/HSPA1A/HSPA1B/IGBP1/IL18BP/KLF2/LIMS1/MAP3K5/MAPK1/MAPK14/NFE2L2/NFKB1/NFKBIA/NUB1/PPP2CB/PTK2B/PTPN2/RELA/RORA/RPS3/RPS6KB1/RRAGA/SELE/SIRT1/SPPL2A/STAT1/TANK/THBS1/TMSB4X/TNFAIP3/TNFRSF1A/TNFRSF1B/TP53/TRAF3/TRAF3IP2/T…	73
BP	GO:0033120	positive regulation of RNA splicing	20/3052	37/18800	1.44215435128579e-07	1.44215435128579e-07	3.15628626891745e-06	CIRBP/DYRK1A/ERN1/HSPA1A/HSPA8/NCL/PIK3R1/PRDX6/RBM22/RBM3/RBMX/SETX/SF3B4/SLC38A2/SNW1/SRSF5/THRAP3/TRA2A/TRA2B/U2AF2	20
BP	GO:0051084	'de novo' post-translational protein folding	20/3052	37/18800	1.44215435128579e-07	1.44215435128579e-07	3.15628626891745e-06	BAG1/CCT2/DNAJB1/DNAJB14/DNAJB4/ERO1A/HSPA1A/HSPA1B/HSPA2/HSPA5/HSPA8/HSPA9/HSPE1/HSPH1/PTGES3/SDF2/SELENOF/ST13/TOR1A/UGGT1	20
BP	GO:0019221	cytokine-mediated signaling pathway	123/3052	486/18800	1.44763703395138e-07	1.44763703395138e-07	3.15628626891745e-06	ACKR1/ADAR/ADIPOR1/APPL1/APPL2/BIRC2/BIRC3/CARD16/CARD8/CASP4/CASP8/CAV1/CBL/CCDC3/CCL11/CCL14/CCL18/CCL2/CCL23/CCL4/CCL5/CD4/CD44/CEACAM1/CNOT7/CNOT9/COMMD7/CPNE1/CSF2RB/CSF3R/CSNK2B/CTR9/CXCL1/CXCL12/CXCL2/CXCL8/CXCR4/CYLD/EGR1/FCER1G/FOXC1/FZD4/HIF1A/HIPK1/HSP90AB1/HSPA1A/HSPA1B/IFNAR1/IFNGR1/IFNGR2/IL13RA1/IL15/IL17RA/IL1B/IL1R1/IL2RG/IL33/IL6ST/IL7R/IRAK1/IRAK3/IRAK4/IRF1/JAK1/LEPR/LIFR/LIMS…	123
BP	GO:0071496	cellular response to external stimulus	86/3052	309/18800	1.52655104897427e-07	1.52655104897427e-07	3.31194689598565e-06	ADNP/AKR1C3/AQP1/ATF2/ATF3/ATF4/ATG5/ATP2B1/BAG3/BCL10/BECN1/BMPR2/BNIP3/CASP8/CASP8AP2/CBL/CDKN1A/COL1A1/CPEB4/DAP/DNAJC15/EIF2AK2/EIF2AK4/EIF2S1/F11R/FOS/FOXO1/GABARAPL2/GADD45A/GLUL/HMOX1/HNRNPA1/HSPA5/HSPA8/IFI16/IL15/IL1B/IMPACT/INHBB/IRF1/ITGA2/KLF10/LAMP2/LYN/MAP1LC3B/MAP1LC3B2/MAP3K2/MAP3K5/MAPK1/MAPK8/MAX/MED1/MTPN/MYD88/NFE2L2/NFKB1/NR4A2/NUAK1/NUDT15/PDK4/PMAIP1/POSTN/PPARA/PPM1D/PRKAA…	86
BP	GO:0043122	regulation of I-kappaB kinase/NF-kappaB signaling	74/3052	254/18800	1.56080939353863e-07	1.56080939353863e-07	3.36967311793891e-06	AKAP13/ASH1L/BCL10/BIRC2/BIRC3/BTRC/CANT1/CARD16/CARD8/CASP10/CASP8/CD4/CFLAR/CPNE1/CTNNB1/DDX1/DDX21/ECT2/FKBP1A/FYN/GAPDH/GJA1/HDAC1/HMOX1/IL1B/IRAK1/IRAK4/LAMTOR5/LGALS9/LITAF/LTF/MAVS/MIER1/MTDH/MYD88/NDFIP1/NDFIP2/NFKBIB/OPTN/PIM2/PPM1B/REL/RELA/RHOA/RORA/SHISA5/SIRT1/STAT1/TAB2/TANK/TBK1/TERF2IP/TFG/TIFA/TNFAIP3/TNFRSF10B/TNFRSF1A/TNFSF10/TRAF3/TRAF3IP2/TRAF5/TRIM22/TRIM27/TRIM8/TSPAN6/UBE2…	74
BP	GO:0030522	intracellular receptor signaling pathway	76/3052	264/18800	1.82140633249664e-07	1.82140633249664e-07	3.91310094745362e-06	AHR/AHRR/AKR1C3/ARID1A/BIRC2/BIRC3/BMP2/CALR/CITED2/CLOCK/CNOT2/CNOT9/CYLD/DAB2/DDX17/DDX5/EP300/ERBIN/FKBP4/FOXP1/HDAC1/HSPA1A/HSPA1B/IFIH1/ITCH/KDM3A/KLF2/LBH/LSM14A/MED1/NCOA4/NEDD4/NFKBIA/NR1D2/NR2F2/NR3C1/NR3C2/NR4A2/NR4A3/NR5A2/PARK7/PARP1/PML/PPARA/PRCP/PTGES3/PUM1/PUM2/RBFOX2/RELA/RHOA/RNF125/RNF14/RNF6/RORA/RWDD1/RXRA/SEC14L1/SIRT1/SNW1/STAT3/STRN3/TAF7/TIFA/TMF1/TNFAIP3/TRIM24/TSPAN6/UB…	76
BP	GO:0006900	vesicle budding from membrane	28/3052	64/18800	1.83038376502499e-07	1.83038376502499e-07	3.91329875976728e-06	ANXA2/AP3B1/ARFGAP3/CHMP4B/CHMP5/CUL3/FNBP1L/GOLPH3/GOLPH3L/INSIG1/MIA3/PDCD6/PICALM/PPP6C/RAB1A/RAB7A/S100A10/SAR1A/SEC23A/SEC24A/SEC31A/SNX3/TFG/TMED10/TMED2/VAPA/VAPB/WASL	28
BP	GO:0019081	viral translation	13/3052	18/18800	2.02466727296356e-07	2.02466727296356e-07	4.28704851724672e-06	ATG12/ATG5/CSDE1/DENR/DHX9/EIF2AK4/EIF3A/EIF3D/EIF3F/MCTS1/PCBP2/PTBP1/SSB	13
BP	GO:0036499	PERK-mediated unfolded protein response	13/3052	18/18800	2.02466727296356e-07	2.02466727296356e-07	4.28704851724672e-06	ATF4/EIF2S1/HSPA5/NCK1/NCK2/NFE2L2/PPP1R15A/PPP1R15B/PTPN1/PTPN2/QRICH1/TMED2/TMEM33	13
BP	GO:0035303	regulation of dephosphorylation	45/3052	130/18800	2.2552433138757e-07	2.2552433138757e-07	4.75242408726061e-06	ARPP19/BMP2/BOD1/CALM1/CALM2/CAMTA1/CDH5/CHP1/CSNK2B/DLC1/ENSA/FKBP1A/GNA12/GSK3B/HSP90AB1/HSP90B1/IGBP1/IQGAP1/ITGA2/LGALS3/MEF2C/MFHAS1/MTMR2/NUAK1/PDGFRB/PLEK/PPIA/PPP1R12A/PPP1R15A/PPP1R15B/PPP1R2/PPP2R3C/PPP2R5A/PPP6R3/PTBP1/RCAN1/ROCK1/ROCK2/SMAD3/SMG7/SWAP70/TIPRL/URI1/YWHAB/YWHAE	45
BP	GO:0019083	viral transcription	24/3052	51/18800	2.591950387202e-07	2.591950387202e-07	5.43595008523968e-06	CCL4/CCL5/CHD1/DHX9/EP300/GTF2B/HDAC1/JUN/LARP7/LEF1/MDFIC/MON1B/NUCKS1/REST/RRP1B/RSF1/SNW1/SP1/TAF11/TARDBP/TRIM27/TRIM8/UBP1/ZFP36	24
BP	GO:1905898	positive regulation of response to endoplasmic reticulum stress	19/3052	35/18800	2.71048766386725e-07	2.71048766386725e-07	5.64395433482487e-06	ATF6/ATXN3/BAX/BCL2L11/CAV1/ERN1/HERPUD1/NCK1/NCK2/NFE2L2/PIK3R1/PMAIP1/PTPN1/PTPN2/SERINC3/SIRT1/TMEM33/UBQLN1/XBP1	19
BP	GO:0009267	cellular response to starvation	52/3052	160/18800	2.7167600454917e-07	2.7167600454917e-07	5.64395433482487e-06	AKR1C3/ATF2/ATF3/ATF4/ATG5/BECN1/BMPR2/CDKN1A/CPEB4/DAP/DNAJC15/EIF2AK2/EIF2AK4/EIF2S1/FOXO1/GABARAPL2/GLUL/HNRNPA1/HSPA5/HSPA8/IFI16/IMPACT/INHBB/KLF10/LAMP2/MAP1LC3B/MAP1LC3B2/MAP3K5/MAPK1/MAPK8/MAX/NFE2L2/NUAK1/PDK4/PMAIP1/PPARA/PPM1D/PRKAA1/PRKAG2/RALB/RRAGA/SH3GLB1/SIK1/SIRT1/SLC38A2/TP53/UCP2/VPS41/WDR45B/XBP1/XPR1/ZC3H12A	52
BP	GO:1903828	negative regulation of protein localization	61/3052	199/18800	2.74859086166279e-07	2.74859086166279e-07	5.68327361759185e-06	ABHD17C/ABI3/ANKRD13A/ARF6/BAG3/BTF3/CD200/CHP1/CLTC/COMMD1/CTNNA1/DAB2/DERL2/DNAJA1/DPH3/ERLEC1/ERP29/GBP1/GDI2/GOPC/GSK3B/HECTD1/HMGCR/IL1B/INHBB/INSIG1/ITGB1BP1/KLF7/LATS2/LEPROT/LMAN1/LYPLA1/MDFIC/MFHAS1/MIDN/NDFIP1/NDFIP2/NDUFAF2/NUMB/PARK7/PICALM/PIM3/PKIG/PPP2R5A/PPP3CA/PTPN11/REST/ROCK2/SIN3A/SNX12/SNX3/SP100/SUMO1/SVIP/TAX1BP3/TMEM59/TXN/UBE2J1/UCP2/UFM1/VPS35	61
BP	GO:0006611	protein export from nucleus	26/3052	58/18800	2.77288715119425e-07	2.77288715119425e-07	5.7067190558764e-06	AHCYL1/ANP32B/BAG3/CALR/CHP1/CSE1L/EGR2/GSK3B/HSPA9/IL1B/NUTF2/NXT1/PARK7/PRKACA/PTPN11/PTPN14/RAN/RBM22/SP100/TCF7L2/TPR/TXN/UHMK1/XPO1/XPO7/YWHAE	26
BP	GO:0022406	membrane docking	33/3052	84/18800	3.3593301779028e-07	3.3593301779028e-07	6.88148713064642e-06	AHCYL1/ATP2A2/BLOC1S6/CALM1/CAV2/CHP1/ESYT1/ESYT2/EZR/ICAM1/PDZD8/PLEK/RAB10/RAB12/RAB13/RAB15/RAB3C/RAB7A/RAB8B/RALB/ROCK1/SCFD2/SNAP25/SNAP29/SNX3/STX12/STX3/STX5/STXBP3/USO1/VAMP3/VAPB/VMP1	33
BP	GO:0051258	protein polymerization	78/3052	277/18800	3.40233274835875e-07	3.40233274835875e-07	6.93731004831043e-06	AKAP9/ARF6/ARFGEF1/ARHGAP18/ARL3/ARPC1A/ARPC1B/ARPC2/ARPC3/ARPC4/ARPC5/CAMSAP2/CAPG/CAPZA1/CAPZA2/CAPZB/CARMIL1/CCL11/CDC42EP3/CDH5/CHMP3/CHMP4B/CLIP1/COTL1/CYFIP1/DBNL/DIAPH1/DIAPH2/DLG1/DNM1L/DYRK1A/EPS8/FBXO5/FKBP4/GAS7/GRB2/GSN/HCLS1/HDGFL3/HSP90AA1/HSPA1A/HSPA1B/MAP1B/MAP7D3/MAPRE1/MET/MKKS/MTPN/MYADM/NCK1/NCK2/NCKAP1/NDEL1/PFN1/PTK2B/RAC1/RANBP9/RDX/RHOA/RPS3/SLAIN2/SNCA/SNX9/SPIRE1/SSH1/SS…	78
BP	GO:0009060	aerobic respiration	58/3052	187/18800	3.45045316916729e-07	3.45045316916729e-07	7.00300560746831e-06	ACO1/BNIP3/C2orf69/CHCHD2/COA6/COX15/COX4I1/COX5A/COX6A1/COX7A2/COX7A2L/COX7C/CS/CYCS/DGUOK/DNAJC15/FXN/GHITM/HIF1A/IDE/IDH1/ISCU/MDH1/MRPS36/NDUFA1/NDUFA12/NDUFA4/NDUFA5/NDUFA8/NDUFAB1/NDUFB1/NDUFB2/NDUFB3/NDUFB4/NDUFB5/NDUFB6/NDUFB8/NDUFC1/NDUFS2/NDUFS4/NDUFS5/NIPSNAP2/OXA1L/PARK7/PDHA1/PDHB/RHOA/SDHB/SLC25A33/SNCA/SUCLG1/SUCLG2/UQCRB/UQCRC2/UQCRFS1/UQCRH/UQCRHL/UQCRQ	58
BP	GO:1903364	positive regulation of cellular protein catabolic process	51/3052	157/18800	3.58436068465044e-07	3.58436068465044e-07	7.24141241167428e-06	ANKIB1/ATXN3/CAV1/CSNK1A1/CTSC/DAB2/DISC1/ECSCR/EZR/FAF1/FBXL5/FBXW7/FMR1/GSK3A/GSK3B/HECTD1/HERPUD1/HSP90AA1/HSPA1A/HSPA1B/LDLR/MDM2/NFE2L2/NUB1/PSEN1/PSMC2/PSMC4/PSMD10/PTEN/PTK2/PTK2B/PTTG1IP/RACK1/RBX1/RCHY1/RDX/RNF139/RNF14/RNF144B/RNF19A/RNF19B/SOCS4/SOCS5/SUMO1/SUMO2/TNFAIP3/TRIB1/TRIB2/UBQLN1/VGLL4/VPS35	51
BP	GO:0042594	response to starvation	60/3052	196/18800	3.60953493051199e-07	3.60953493051199e-07	7.25897339546367e-06	ACADM/ACAT1/AKR1C3/ATF2/ATF3/ATF4/ATG5/BECN1/BMPR2/CBL/CDKN1A/CPEB4/DAP/DNAJC15/EIF2A/EIF2AK1/EIF2AK2/EIF2AK4/EIF2S1/FOXO1/GABARAPL2/GLUL/HNRNPA1/HSPA5/HSPA8/IFI16/IMPACT/INHBB/KLF10/LAMP2/LARP1/MAP1LC3B/MAP1LC3B2/MAP3K5/MAPK1/MAPK8/MAX/NFE2L2/NUAK1/PDK4/PMAIP1/PPARA/PPM1D/PRKAA1/PRKAG2/RALB/RRAGA/SH3GLB1/SIK1/SIRT1/SLC38A2/TBC1D5/TP53/UCP2/VPS41/WDR45B/XBP1/XPR1/ZC3H12A/ZFP36	60
BP	GO:0032271	regulation of protein polymerization	61/3052	201/18800	4.04050625367685e-07	4.04050625367685e-07	8.08874553367652e-06	AKAP9/ARF6/ARFGEF1/ARHGAP18/ARL3/ARPC1A/ARPC1B/ARPC2/ARPC3/ARPC4/ARPC5/CAMSAP2/CAPG/CAPZA1/CAPZA2/CAPZB/CARMIL1/CCL11/CDC42EP3/CDH5/CLIP1/COTL1/CYFIP1/DBNL/DLG1/DYRK1A/EPS8/FKBP4/GRB2/GSN/HCLS1/HSP90AA1/HSPA1A/HSPA1B/MAP1B/MAPRE1/MET/MKKS/MTPN/MYADM/NCK1/NCK2/NCKAP1/PFN1/PTK2B/RAC1/RDX/RHOA/RPS3/SLAIN2/SNCA/SNX9/SSH1/SSH2/STMN1/SVIL/TMOD2/TMOD3/TMSB4X/TWF1/VDAC2	61
BP	GO:1901522	positive regulation of transcription from RNA polymerase II promoter involved in cellular response to chemical stimulus	15/3052	24/18800	4.16646439024526e-07	4.16646439024526e-07	8.3031612330489e-06	ATF2/ATF4/BMP2/EP300/HIF1A/JUN/NFE2L2/RBPJ/RELA/SMAD1/SMAD4/SMAD5/SMAD9/TP53/XBP1	15
BP	GO:0007249	I-kappaB kinase/NF-kappaB signaling	80/3052	288/18800	4.4562700996916e-07	4.4562700996916e-07	8.8406989554811e-06	AKAP13/ASH1L/BCL10/BIRC2/BIRC3/BTRC/CANT1/CARD16/CARD8/CASP10/CASP8/CD4/CFLAR/CPNE1/CTNNB1/DDX1/DDX21/ECT2/FKBP1A/FYN/GAPDH/GJA1/HACD3/HDAC1/HMOX1/IL1B/IRAK1/IRAK4/LAMTOR5/LGALS9/LITAF/LTF/MAVS/MIER1/MTDH/MYD88/NDFIP1/NDFIP2/NFKBIA/NFKBIB/OPTN/PIM2/PPM1B/PRDX4/REL/RELA/RHOA/ROCK1/ROCK2/RORA/SHISA5/SIRPA/SIRT1/STAT1/TAB2/TANK/TBK1/TERF2IP/TFG/TIFA/TNFAIP3/TNFRSF10B/TNFRSF1A/TNFSF10/TRAF3/TRAF3IP2/…	80
BP	GO:0008625	extrinsic apoptotic signaling pathway via death domain receptors	33/3052	85/18800	4.64089668896611e-07	4.64089668896611e-07	9.16568881125051e-06	ARHGEF2/ATF3/BAG3/BAX/BEX3/BLOC1S2/CASP8/CASP8AP2/CFLAR/DDX3X/DEDD/DEDD2/FAF1/GPX1/GSK3B/HMGB2/HMOX1/ICAM1/LGALS3/PARK7/PEA15/PIK3R1/PMAIP1/PTEN/SERPINE1/SP100/STK3/STK4/THBS1/TNFAIP3/TNFRSF10B/TNFRSF1A/ZDHHC3	33
BP	GO:0002183	cytoplasmic translational initiation	16/3052	27/18800	4.80826753349355e-07	4.80826753349355e-07	9.45384932337266e-06	DENR/DHX29/EIF2S2/EIF2S3/EIF3A/EIF3D/EIF3I/EIF3M/EIF4A2/EIF4B/EIF4H/EIF5/MCTS1/NCK1/RPL13A/YTHDF2	16
BP	GO:0006888	endoplasmic reticulum to Golgi vesicle-mediated transport	44/3052	129/18800	4.90276577312109e-07	4.90276577312109e-07	9.59680561157363e-06	ARCN1/ARF4/BCAP29/CNIH4/COPA/COPB1/COPB2/COPG1/CREB3L2/CUL3/GOPC/INSIG1/KDELR2/LMAN1/MIA3/PDCD6/PPP6C/RAB1A/RNF139/SAR1A/SEC22C/SEC23A/SEC24A/SEC31A/STX5/TEX261/TFG/TMED10/TMED2/TMED3/TMED5/TMED7/TRAPPC1/TRAPPC3/TRAPPC4/TRAPPC6B/TRAPPC8/TRIP11/USO1/VAMP7/VAPA/VAPB/YIPF4/YIPF5	44
BP	GO:0043280	positive regulation of cysteine-type endopeptidase activity involved in apoptotic process	43/3052	125/18800	5.04885755638643e-07	5.04885755638643e-07	9.83904052907352e-06	ANP32B/ARL6IP5/BAX/BCL10/BCL2L11/BCL2L13/BEX3/CARD8/CASP10/CASP8/CASP8AP2/CFLAR/CTSH/CYCS/DAP/DDX3X/DLC1/GSN/HIP1/HMGB1/HSPD1/HSPE1/IFT57/LCK/LGALS9/MAP3K5/MTCH1/PDCD5/PDCD6/PMAIP1/PML/RACK1/REST/RHOA/ROBO1/RPS27L/RPS3/S100A8/SIRT1/SLC1A1/SMAD3/SNCA/TNFSF10	43
BP	GO:0045948	positive regulation of translational initiation	17/3052	30/18800	5.10215671384069e-07	5.10215671384069e-07	9.87559650577583e-06	CCL5/CDC123/DDX3X/DHX29/DNAJC3/EIF2AK4/IMPACT/KHDRBS1/LARP1/NCK1/POLR2G/PPP1R15A/RPS6KB1/UHMK1/YTHDF1/YTHDF2/YTHDF3	17
BP	GO:0051052	regulation of DNA metabolic process	118/3052	472/18800	5.11246224462487e-07	5.11246224462487e-07	9.87559650577583e-06	ACTB/ACTR2/ALYREF/ATRX/BABAM2/BAX/BAZ1A/BCL6/BMPR2/BRCC3/CCDC88A/CCT2/CCT3/CCT4/CCT5/CCT6A/CCT8/CDC42/CDK2/CDKN1A/CEBPG/CGAS/CHRAC1/CTNNB1/CYP1B1/DCP2/DEK/DHX9/E2F7/EPC1/EPC2/EXOSC6/EYA3/FAF1/FBXO5/FUS/GNL3/HMGB1/HNRNPA1/HNRNPA2B1/HNRNPC/HNRNPD/HNRNPU/HSP90AA1/HSP90AB1/ID3/IL7R/ING3/KAT7/KLF4/KLHL15/KPNA2/MAPK1/MBD2/MEAF6/MLH1/MORF4L1/MORF4L2/MPV17/NAF1/NBN/NDFIP1/NPM1/NUCKS1/PARN/PARP1/PARP4/PAR…	118
BP	GO:0031098	stress-activated protein kinase signaling cascade	72/3052	252/18800	5.20045164723001e-07	5.20045164723001e-07	1.000169602023e-05	AIDA/ARHGEF6/ARL6IP5/ATF2/BMP2/CDC42/CYLD/DIXDC1/DLG1/DNAJA1/DUSP1/DUSP10/DUSP3/EIF2AK2/EZR/FOXO1/GADD45A/HACD3/HIPK3/HMGB1/IGBP1/IL1B/IRAK1/IRAK4/ITCH/KAT7/KLHDC10/LGALS9/LYN/MAP3K13/MAP3K20/MAP3K5/MAP4K4/MAPK1/MAPK14/MAPK8/MDFIC/MECOM/MFHAS1/MTURN/MYD88/NBR1/NFKB1/PAFAH1B1/PDCD10/PDCD4/PJA2/PLCB1/PPIA/PRDX1/PTK2B/RAP2A/RB1CC1/RELL1/RHOA/RNF13/SDCBP/SEMA3A/SIRPA/SMAD3/STK3/TAOK1/TAOK3/TPD52L1/TR…	72
BP	GO:0022904	respiratory electron transport chain	40/3052	113/18800	5.34262119242521e-07	5.34262119242521e-07	1.02304471712161e-05	CHCHD2/COA6/COX15/COX4I1/COX5A/COX6A1/COX7A2L/COX7C/CYCS/DGUOK/DNAJC15/GHITM/ISCU/NDUFA1/NDUFA12/NDUFA4/NDUFA5/NDUFA8/NDUFAB1/NDUFB1/NDUFB2/NDUFB3/NDUFB4/NDUFB5/NDUFB6/NDUFB8/NDUFC1/NDUFS2/NDUFS4/NDUFS5/PARK7/SDHB/SLC25A12/SNCA/SOD2/UQCRB/UQCRFS1/UQCRH/UQCRHL/UQCRQ	40
BP	GO:1902369	negative regulation of RNA catabolic process	31/3052	78/18800	5.5973094032854e-07	5.5973094032854e-07	1.06717441528121e-05	CIRBP/CSDE1/DHX9/ELAVL1/FMR1/FUS/HNRNPA0/HNRNPAB/HNRNPC/HNRNPD/HNRNPU/LARP1/LRPPRC/MAPK14/MYD88/NAF1/NSUN2/PABPC1/PARN/SLIRP/SYNCRIP/TAF15/TARDBP/THRAP3/TOB1/TRAF3IP2/TRAF5/YBX1/YBX3/ZCCHC17/ZFP36	31
BP	GO:0034249	negative regulation of cellular amide metabolic process	77/3052	276/18800	6.03435821421023e-07	6.03435821421023e-07	1.1455424123528e-05	AGO2/ATF4/BTG2/CALR/CAPRIN1/CELF1/CIRBP/CNOT2/CNOT6L/CNOT7/CNOT8/CNOT9/CPEB2/CPEB4/CSDE1/DCP1A/DCP2/DDX3X/DDX6/DHX9/DIS3/EIF2AK1/EIF2AK2/EIF2AK4/EIF2S1/EIF3E/EIF4A3/EIF4E/EIF4E2/EIF4EBP2/FMR1/FTO/FXR1/GAPDH/HNRNPD/HNRNPU/IGFBP5/LARP1/LSM14A/MLH1/MRPL13/NCL/PABPC1/PAIP2/PARN/PATL1/PNPT1/POLR2G/PRKAA1/PRNP/PUM1/RACK1/RC3H1/RC3H2/RGS2/RNF139/ROCK1/ROCK2/RPL13A/RPS3/RTN3/RTN4/SRP9/SYNCRIP/TARDBP/TOB1…	77
BP	GO:1903706	regulation of hemopoiesis	97/3052	371/18800	6.23942228043968e-07	6.23942228043968e-07	1.17880504568681e-05	ACVR2A/ADA/ANXA1/AP3B1/BCL6/CASP8/CBFB/CD4/CD46/CDC73/CDK6/CEACAM1/CEBPB/CNOT4/CREB1/CSF3R/CTNNB1/CTR9/DUSP10/EGR3/ETS1/FAM210B/FBXO7/FBXW7/FOS/FOXP1/GABPA/GPR68/HCLS1/HIF1A/HLA-DRA/HMGB1/HMGB2/HMGB3/HSPA1A/HSPA1B/HSPA9/IL15/IL7R/IRF1/KAT7/KLF10/KLF13/LEF1/LGALS9/LTF/LYN/MAPK14/MED1/MEF2C/MTURN/NDFIP1/NFKBIA/NFKBIZ/NRARP/PCID2/PIK3R1/PITHD1/PNP/PPP2R3C/PRDM1/PRKDC/PTK2B/PTPN2/PURB/RB1/RBFOX2/RC3H…	97
BP	GO:0046824	positive regulation of nucleocytoplasmic transport	26/3052	60/18800	6.26310615813045e-07	6.26310615813045e-07	1.17880504568681e-05	ANP32B/BAG3/CPSF6/DHX9/ECT2/GSK3B/HCLS1/HSP90AB1/IL1B/IPO5/KHDRBS1/MAPK14/MAVS/NCBP2/NEDD4/PIK3R1/PRKACA/PSEN1/RAN/RBM22/SMAD3/TARDBP/TCF7L2/TPR/YWHAE/ZC3H12A	26
BP	GO:0010998	regulation of translational initiation by eIF2 alpha phosphorylation	9/3052	10/18800	6.62417422374374e-07	6.62417422374374e-07	1.23955981995488e-05	DNAJC3/EIF2AK1/EIF2AK2/EIF2AK4/NCK1/NCK2/NPM1/PPP1R15B/TMED2	9
BP	GO:0070301	cellular response to hydrogen peroxide	34/3052	90/18800	6.64219196065688e-07	6.64219196065688e-07	1.23955981995488e-05	ANXA1/APEX1/AQP1/BECN1/BNIP3/CYP1B1/ECT2/ERN1/FXN/HDAC2/IL18BP/IMPACT/KDM6B/KLF2/MAP3K5/MET/NET1/NFE2L2/NQO1/NR4A3/OSER1/PARK7/PCNA/PDCD10/PDE8A/PRKAA1/RACK1/RELA/RPS3/SETX/SIRPA/SIRT1/TNFAIP3/TXN	34
BP	GO:0001666	response to hypoxia	79/3052	286/18800	6.70236151694548e-07	6.70236151694548e-07	1.24551101873861e-05	ACE/ADA/ALKBH5/ANGPT2/AQP1/ATF2/BACH1/BECN1/BIRC2/BMP2/BNIP3/BNIP3L/CAPN2/CARD16/CASP3/CAV1/CD34/CFLAR/CHCHD2/CITED2/CPEB2/CREBBP/CXCL12/CXCR4/CYGB/DDAH1/EGLN1/EGR1/ENO1/EP300/EPAS1/EPHA4/ERO1A/HIF1A/HMOX1/HP1BP3/HSP90B1/IRAK1/ITGA2/LMNA/LOXL2/MALAT1/MDM2/MIEF1/MMP2/NFE2L2/NR4A2/PAM/PDLIM1/PGK1/PLAT/PMAIP1/PML/PPARA/PRKAA1/PTEN/PTK2B/RBPJ/REST/RHOA/ROCK2/RORA/RYR2/SIRT1/SLC29A1/SMAD3/SMAD4/SOD2/S…	79
BP	GO:0022604	regulation of cell morphogenesis	83/3052	305/18800	6.93618331264437e-07	6.93618331264437e-07	1.27942917968767e-05	ACTR2/ANXA1/ARHGAP18/ARPC2/ARPIN/BRWD1/CALR/CAPRIN1/CAPZB/CARMIL1/CCL11/CCL2/CD44/CDC42/CDC42EP3/CDC42SE2/CFDP1/CFL1/CORO1C/CRK/CUX1/CXCR4/CYFIP1/DAB2/DBNL/DIAPH1/DLC1/DLG1/EPHA4/EPS8/EZR/F11R/FAM171A1/FBLN1/FGD4/FGD5/FGD6/FYN/FZD4/GBP1/GNA12/GNA13/HEXB/ITGB1BP1/KDR/LARP4/LIMS1/MACF1/MAP3K13/MYADM/MYH9/MYL12B/NEDD9/NRP1/PAFAH1B1/PALMD/PARVA/PDZD8/PHIP/PRKDC/PRPF40A/PTK2/PTK2B/RAB21/RAC1/RAC2/RDX/…	83
BP	GO:2001056	positive regulation of cysteine-type endopeptidase activity	47/3052	143/18800	6.94298267801353e-07	6.94298267801353e-07	1.27942917968767e-05	ANP32B/ARL6IP5/ASPH/BAX/BCL10/BCL2L11/BCL2L13/BEX3/CARD8/CASP10/CASP8/CASP8AP2/CFLAR/CTSH/CYCS/DAP/DDX3X/DLC1/FYN/GSN/HIP1/HMGB1/HSPD1/HSPE1/IFI16/IFT57/LCK/LGALS9/MAP3K5/MTCH1/PDCD5/PDCD6/PERP/PMAIP1/PML/RACK1/REST/RHOA/ROBO1/RPS27L/RPS3/S100A8/SIRT1/SLC1A1/SMAD3/SNCA/TNFSF10	47
BP	GO:0150115	cell-substrate junction organization	36/3052	98/18800	6.98705135856299e-07	6.98705135856299e-07	1.28218521422051e-05	ACTG1/ACTN1/ARF6/COL17A1/CORO1C/DLC1/DUSP3/IQSEC1/ITGA2/ITGA6/ITGB1BP1/KDR/LAMC1/LIMS1/MACF1/MAP4K4/MAPRE2/NRP1/PHLDB2/PIK3R1/POLDIP2/PTEN/PTK2/PTK2B/PTPRA/PTPRK/RAB8B/RAC1/RHOA/ROCK1/ROCK2/S100A10/SLK/SMAD3/THBS1/VCL	36
BP	GO:0031669	cellular response to nutrient levels	63/3052	213/18800	7.14563985636967e-07	7.14563985636967e-07	1.30584656733133e-05	AKR1C3/ATF2/ATF3/ATF4/ATG5/ATP2B1/BECN1/BMPR2/CBL/CDKN1A/COL1A1/CPEB4/DAP/DNAJC15/EIF2AK2/EIF2AK4/EIF2S1/FOXO1/GABARAPL2/GLUL/HMOX1/HNRNPA1/HSPA5/HSPA8/IFI16/IL15/IMPACT/INHBB/KLF10/LAMP2/MAP1LC3B/MAP1LC3B2/MAP3K5/MAPK1/MAPK8/MAX/MED1/NFE2L2/NUAK1/PDK4/PMAIP1/POSTN/PPARA/PPM1D/PRKAA1/PRKAG2/RALB/RRAGA/RXRA/SH3GLB1/SIK1/SIRT1/SLC38A2/SNW1/SRF/TP53/TRIM24/UCP2/VPS41/WDR45B/XBP1/XPR1/ZC3H12A	63
BP	GO:0010822	positive regulation of mitochondrion organization	30/3052	75/18800	7.2077090928087e-07	7.2077090928087e-07	1.31174662219711e-05	BAX/BCL2L11/BNIP3/CAMKK2/DCN/DNM1L/FBXO7/GSK3A/GSK3B/HIF1A/KDR/MAPK8/MCU/MFF/MIEF1/PARK7/PDCD5/PLAUR/PMAIP1/RALA/RALBP1/SLC25A5/SPIRE1/SSBP1/TNFSF10/TP53/VDAC1/VPS13D/VPS35/ZDHHC6	30
BP	GO:1902904	negative regulation of supramolecular fiber organization	53/3052	169/18800	7.41253689875552e-07	7.41253689875552e-07	1.34347214140754e-05	APC/ARFGEF1/ARHGEF2/ARPIN/CAMSAP2/CAPG/CAPZA1/CAPZA2/CAPZB/CARMIL1/CDH5/CKAP2/DLC1/DYRK1A/EPS8/F11R/FKBP4/GMFG/GSN/HDGFL3/HSPA8/LDLR/LIMA1/MAP1B/MAPRE1/MET/MKKS/MTPN/MYADM/PAK2/PFDN1/PFDN2/PFDN5/PFN1/PHLDB2/PIK3R1/RDX/S1PR1/SMAD4/SNCA/SSH1/SSH2/STMN1/SVIL/SWAP70/TAOK1/TJP1/TMOD2/TMOD3/TMSB4X/TWF1/VBP1/WASF2	53
BP	GO:0010821	regulation of mitochondrion organization	48/3052	148/18800	8.23508302533956e-07	8.23508302533956e-07	1.48643603874119e-05	BAX/BCL2L11/BCL2L2/BNIP3/BNIP3L/CAMKK2/CSNK2A2/DCN/DNM1L/EP300/FBXO7/FBXW7/FXN/GHITM/GOLPH3/GPX1/GSK3A/GSK3B/HIF1A/HSPA1A/KDR/LMNA/MAPK8/MCU/MFF/MIEF1/MTCH2/OPA1/PARK7/PDCD5/PLAUR/PMAIP1/PSMD10/RALA/RALBP1/RNF41/SLC25A5/SLC25A6/SPIRE1/SSBP1/STAT2/TNFSF10/TP53/TRIAP1/VDAC1/VPS13D/VPS35/ZDHHC6	48
BP	GO:0150116	regulation of cell-substrate junction organization	28/3052	68/18800	8.34643934030534e-07	8.34643934030534e-07	1.50038677550322e-05	ACTG1/ARF6/CORO1C/DLC1/DUSP3/IQSEC1/ITGB1BP1/KDR/LIMS1/MACF1/MAP4K4/MAPRE2/NRP1/PHLDB2/PIK3R1/POLDIP2/PTEN/PTK2/PTPRA/RAC1/RHOA/ROCK1/ROCK2/S100A10/SLK/SMAD3/THBS1/VCL	28
BP	GO:0072659	protein localization to plasma membrane	78/3052	283/18800	8.64147438538946e-07	8.64147438538946e-07	1.54710863622035e-05	ABI3/ACTB/APPL1/ARF6/ARL6IP5/ATP1B3/ATP2B4/BLZF1/CCDC88A/CLTC/DAB2/DLG1/EFR3A/EHD2/EHD4/EXOC5/EZR/F11R/FAM126A/FCHO2/FLOT1/GBP1/GOLGA4/GOLGA7/GOLPH3/GOLPH3L/GOPC/GORASP2/HECTD1/ITGB1/ITGB1BP1/KIF13A/KIF5B/LGALS3/LRP6/LYPLA1/MACF1/MYADM/MYO5A/NSF/NUMB/OPTN/PGRMC1/PICALM/PIK3R1/PPP2R5A/PRKCH/PRNP/RAB10/RAB11A/RAB12/RAB13/RAB15/RAB31/RAB3C/RAB7A/RAB8B/RACK1/RAP1A/RAP2A/RAPGEF2/RDX/RHOG/ROCK1/ROCK2/S…	78
BP	GO:0090066	regulation of anatomical structure size	120/3052	487/18800	9.11390679775983e-07	9.11390679775983e-07	1.6250835730589e-05	ACE/ADNP/AKT3/ALS2/AQP1/ARF6/ARFGEF1/ARHGAP18/ARPC1A/ARPC1B/ARPC2/ARPC3/ARPC4/ARPC5/ATG5/ATP2B1/BDKRB2/BMPR2/BRK1/CAPG/CAPZA1/CAPZA2/CAPZB/CARMIL1/CAV1/CCL11/CDC42EP3/CFL2/CLCN3/CLNS1A/COTL1/CREB1/CXCL12/CYFIP1/CYSLTR1/DBNL/DISC1/DLG1/DPYSL2/DSTN/E2F4/EIF4G2/EPS8/EZR/FOXC1/GOLGA4/GPX1/GRB2/GSK3B/GSN/HCLS1/HP1BP3/HRH1/HSP90AB1/IL7R/ITGB1BP1/KLF2/LAMTOR5/LIMA1/MACF1/MAP1B/MAP3K13/MKKS/MMP2/MTPN/MYA…	120
BP	GO:2001244	positive regulation of intrinsic apoptotic signaling pathway	26/3052	61/18800	9.23667136919194e-07	9.23667136919194e-07	1.64033247065786e-05	BAX/BCL2L11/BCLAF1/BECN1/CAV1/DNM1L/FBXW7/LCK/MCL1/MSX1/NCK1/NCK2/PARK7/PMAIP1/PTPN2/RACK1/RPL26/RPS3/RPS7/S100A8/SERINC3/SFPQ/SIRT1/SOD1/TP53/UBB	26
BP	GO:1990830	cellular response to leukemia inhibitory factor	36/3052	99/18800	9.2771025953227e-07	9.2771025953227e-07	1.64089610056353e-05	ADAM23/ARID5B/BCLAF1/CACYBP/CREB1/EPS8/FZD4/HNRNPU/ICAM1/KDM3A/KDM5B/KLF4/MRPL15/MTF2/NCL/NR5A2/NRP2/PDCD10/PFKP/PML/PTP4A3/RIF1/RNF125/RNMT/RPS16/SBNO2/SIRT1/SLC25A5/SMARCA5/SNX10/SOCS3/SPRY2/SPRY4/SRSF3/SRSF7/XRCC5	36
BP	GO:2000765	regulation of cytoplasmic translation	16/3052	28/18800	9.52449535254752e-07	9.52449535254752e-07	1.67791530758142e-05	CNBP/CPEB2/CPEB4/CSDE1/DHX9/FMR1/HNRNPD/HNRNPU/NCK1/PABPC1/PKM/RPL13A/SYNCRIP/YBX1/YBX3/YTHDF2	16
BP	GO:0061572	actin filament bundle organization	51/3052	162/18800	1.04616492949176e-06	1.04616492949176e-06	1.8356695596534e-05	ACTG1/ACTN1/CALD1/CARMIL1/CCDC88A/CD47/CDC42/CUL3/DLC1/DPYSL3/EPS8/EZR/F11R/FAM171A1/HSP90B1/ITGB1BP1/LCP1/LIMA1/MET/MKKS/MYO1B/NEDD9/NRP1/PAK2/PDLIM1/PFN1/PHLDB2/PIK3R1/PLEK/PLS3/PTK2B/RAC1/RDX/RFLNB/RHOA/ROCK1/ROCK2/S100A10/S1PR1/SMAD3/SPIRE1/SRF/STMN1/SWAP70/SYNPO2/TACR1/TJP1/TNFAIP1/TPM1/WASF2/ZYX	51
BP	GO:0071356	cellular response to tumor necrosis factor	66/3052	229/18800	1.0895102054511e-06	1.0895102054511e-06	1.90413980768897e-05	ARHGEF2/BIRC2/BIRC3/CARD16/CARD8/CASP4/CASP8/CCDC3/CCL11/CCL14/CCL18/CCL2/CCL23/CCL4/CCL5/COL1A1/COMMD7/CPNE1/CXCL8/CYLD/CYP1B1/DHX9/ERBIN/GBP1/GBP2/HES1/HIPK1/HSPA1A/HSPA1B/IL18BP/KLF2/LIMS1/MAP3K5/MAPK1/MAPK14/NFE2L2/NFKB1/NFKBIA/PPP2CB/PTK2B/PTPN2/RELA/RORA/RPS3/RRAGA/SIRT1/SPPL2A/STAT1/TANK/THBS1/TMSB4X/TNFAIP3/TNFRSF1A/TNFRSF1B/TP53/TRAF3/TRAF3IP2/TRAF5/TXNDC17/UBE2K/YBX3/ZC3H12A/ZFAND6/ZFP3…	66
BP	GO:0010639	negative regulation of organelle organization	93/3052	356/18800	1.09761261574313e-06	1.09761261574313e-06	1.90503643512758e-05	APC/ARFGEF1/ARHGEF2/ARPIN/ATRX/BAZ1B/BCL2L2/BECN1/BNIP3/BUB3/CAMSAP2/CAPG/CAPZA1/CAPZA2/CAPZB/CARMIL1/CDH5/CHMP4B/CKAP2/DCP2/DLC1/DUSP1/DYRK1A/EPS8/F11R/FBXO5/FEZ2/FKBP4/FXN/GDI2/GHITM/GMFG/GPX1/GSN/HDGFL3/HNRNPA1/HNRNPC/HNRNPU/HSPA1A/LIMA1/LMNA/MAP1B/MAPRE1/MET/MKKS/MTPN/MYADM/NBDY/NBN/NPM1/ODF2L/OPA1/PAK2/PARP1/PCID2/PFN1/PHLDB2/PIK3R1/PSMD10/PSMG2/RAB7A/RAD21/RDX/RNF41/RPS6KA2/S1PR1/SLC25A5/SL…	93
BP	GO:0071560	cellular response to transforming growth factor beta stimulus	71/3052	252/18800	1.09867421557429e-06	1.09867421557429e-06	1.90503643512758e-05	ADAM9/APPL1/APPL2/BMP2/CAV1/CAV2/CD109/CDH5/CFLAR/CITED2/COL1A1/COL1A2/COL4A2/CREBBP/CRK/DAB2/EP300/FKBP1A/FNTA/FOS/FYN/HDAC2/HSP90AB1/HSPA1A/HSPA5/HTRA1/JUN/LATS2/LIMS1/LRG1/MEF2C/NLK/NR3C1/PAK2/PARP1/PDCD5/PML/PPARA/PTK2/PTPRK/SDCBP/SIRT1/SKI/SMAD1/SMAD2/SMAD3/SMAD4/SMAD5/SMAD6/SMAD9/SNW1/SNX6/SPRY1/SPRY2/STAT3/STRAP/TGFBR2/TGFBR3/TGFBRAP1/THBS1/TP53/TRIM33/TWSG1/USP9X/YES1/ZEB2/ZFP36L1/ZFP36L2…	71
BP	GO:0008064	regulation of actin polymerization or depolymerization	50/3052	158/18800	1.11925550104039e-06	1.11925550104039e-06	1.92556127317146e-05	ARF6/ARFGEF1/ARHGAP18/ARPC1A/ARPC1B/ARPC2/ARPC3/ARPC4/ARPC5/BRK1/CAPG/CAPZA1/CAPZA2/CAPZB/CARMIL1/CCL11/CDC42EP3/CFL2/COTL1/CXCL12/CYFIP1/DBNL/DLG1/DSTN/EPS8/GRB2/GSN/HCLS1/LIMA1/MKKS/MTPN/MYADM/NCK1/NCK2/NCKAP1/PFN1/PLEK/PTK2B/RDX/RHOA/SNX9/SSH1/SSH2/SVIL/SWAP70/TMOD2/TMOD3/TMSB4X/TWF1/WDR1	50
BP	GO:0051017	actin filament bundle assembly	50/3052	158/18800	1.11925550104039e-06	1.11925550104039e-06	1.92556127317146e-05	ACTG1/ACTN1/CALD1/CARMIL1/CCDC88A/CD47/CDC42/CUL3/DLC1/DPYSL3/EPS8/EZR/F11R/FAM171A1/HSP90B1/ITGB1BP1/LCP1/LIMA1/MET/MKKS/MYO1B/NEDD9/NRP1/PAK2/PDLIM1/PFN1/PHLDB2/PIK3R1/PLEK/PLS3/PTK2B/RAC1/RDX/RHOA/ROCK1/ROCK2/S100A10/S1PR1/SMAD3/SPIRE1/SRF/STMN1/SWAP70/SYNPO2/TACR1/TJP1/TNFAIP1/TPM1/WASF2/ZYX	50
BP	GO:0019646	aerobic electron transport chain	32/3052	84/18800	1.13016476683205e-06	1.13016476683205e-06	1.93676403212177e-05	COX15/COX4I1/COX5A/COX6A1/COX7A2L/COX7C/CYCS/DNAJC15/ISCU/NDUFA1/NDUFA4/NDUFA5/NDUFA8/NDUFAB1/NDUFB1/NDUFB2/NDUFB3/NDUFB4/NDUFB5/NDUFB6/NDUFB8/NDUFC1/NDUFS2/NDUFS4/NDUFS5/PARK7/SNCA/UQCRB/UQCRFS1/UQCRH/UQCRHL/UQCRQ	32
BP	GO:0007159	leukocyte cell-cell adhesion	98/3052	381/18800	1.21343427521002e-06	1.21343427521002e-06	2.07140310382649e-05	ADA/ANXA1/AP3B1/BCL10/BCL6/CASP3/CAV1/CBFB/CBLB/CCL2/CCL5/CD4/CD44/CD46/CD47/CD55/CEACAM1/CEBPB/CXCL12/DLG1/DOCK8/DUSP10/DUSP3/EFNB2/EGR3/ETS1/EZR/F11R/FYN/GOLPH3/HES1/HLA-DRA/HLA-DRB5/HLA-E/HMGB1/HSPD1/HSPH1/ICAM1/IL15/IL1B/IL6ST/IL7R/IRAK1/IRF1/ITCH/ITGB1/JAM2/KLF4/LCK/LEF1/LGALS3/LGALS9/LYN/MAP3K8/MIA3/NCK1/NCK2/NDFIP1/NFKBIZ/NR4A3/NRARP/NT5E/PECAM1/PNP/PPARA/PRKAR1A/PRNP/PTAFR/PTPN11/PTPN2/RA…	98
BP	GO:1990823	response to leukemia inhibitory factor	36/3052	100/18800	1.22482220468299e-06	1.22482220468299e-06	2.08277021109272e-05	ADAM23/ARID5B/BCLAF1/CACYBP/CREB1/EPS8/FZD4/HNRNPU/ICAM1/KDM3A/KDM5B/KLF4/MRPL15/MTF2/NCL/NR5A2/NRP2/PDCD10/PFKP/PML/PTP4A3/RIF1/RNF125/RNMT/RPS16/SBNO2/SIRT1/SLC25A5/SMARCA5/SNX10/SOCS3/SPRY2/SPRY4/SRSF3/SRSF7/XRCC5	36
BP	GO:0044772	mitotic cell cycle phase transition	110/3052	440/18800	1.2329019863225e-06	1.2329019863225e-06	2.08844611772199e-05	ABCB1/ADAMTS1/ANAPC7/ANXA1/APC/APEX1/APPL1/APPL2/ARPP19/BABAM2/BACH1/BRCC3/BUB3/CACUL1/CALM1/CALM2/CCL2/CCND2/CCNG1/CCNG2/CCNH/CCNI/CCNY/CDC14A/CDC16/CDC25B/CDC27/CDC73/CDK2/CDK6/CDK7/CDKN1A/CDKN2C/CDKN3/CHMP4B/CKS2/CPSF3/CTDSP2/CUL1/CUL3/CUL4B/DDX3X/DLG1/DUSP1/E2F3/E2F4/E2F7/EIF4E/ENSA/EPS8/FBXL3/FBXO5/FBXO7/FOXN3/GSPT1/HSPA2/ITGB1/KHDRBS1/KLF4/KMT2E/LATS2/MDM2/NAE1/NBN/PCID2/PIM2/PKD2/PLCB1/PML…	110
BP	GO:0016239	positive regulation of macroautophagy	29/3052	73/18800	1.29993302396672e-06	1.29993302396672e-06	2.19355506040603e-05	BAG3/BECN1/BNIP3/BNIP3L/DCN/GNAI3/HIF1A/HMOX1/HSPB8/KDR/LARP1/OPTN/PAFAH1B2/PIP4K2A/PIP4K2B/RAB3GAP2/RALB/SCOC/SH3GLB1/SIRT1/SLC25A5/SNX7/SPTLC2/SUPT5H/TBK1/UVRAG/VDAC1/VPS13D/WAC	29
BP	GO:0042255	ribosome assembly	26/3052	62/18800	1.34615817460145e-06	1.34615817460145e-06	2.26288702391822e-05	BRIX1/DDX3X/DHX29/EIF2A/MRPL22/MRTO4/NIP7/NPM1/PRKDC/RPF2/RPL10/RPL11/RPL24/RPL3/RPL38/RPL5/RPL6/RPLP0/RPS14/RPS27/RPS27L/RPS28/RPS5/RPSA/SBDS/XRCC5	26
BP	GO:0030832	regulation of actin filament length	50/3052	159/18800	1.37809609436598e-06	1.37809609436598e-06	2.30776628330089e-05	ARF6/ARFGEF1/ARHGAP18/ARPC1A/ARPC1B/ARPC2/ARPC3/ARPC4/ARPC5/BRK1/CAPG/CAPZA1/CAPZA2/CAPZB/CARMIL1/CCL11/CDC42EP3/CFL2/COTL1/CXCL12/CYFIP1/DBNL/DLG1/DSTN/EPS8/GRB2/GSN/HCLS1/LIMA1/MKKS/MTPN/MYADM/NCK1/NCK2/NCKAP1/PFN1/PLEK/PTK2B/RDX/RHOA/SNX9/SSH1/SSH2/SVIL/SWAP70/TMOD2/TMOD3/TMSB4X/TWF1/WDR1	50
BP	GO:0070585	protein localization to mitochondrion	42/3052	125/18800	1.3876786435254e-06	1.3876786435254e-06	2.31501094278719e-05	ABLIM3/AP3B1/BAG3/BAX/BNIP3L/CSNK2A2/DNAJA1/DNAJC15/DNAJC19/DNM1L/FBXO7/FBXW7/GRPEL1/GSK3A/HK1/HSP90AA1/HSPA4/HSPD1/LEPROT/LMAN1/MAPK8/MFF/MTCH2/OXA1L/PDCD5/PMPCB/PRKAA1/RAC2/RALA/RHOU/SAE1/SH3GLB1/TIMM17A/TIMM23/TIMM9/TOMM20/TOMM22/TOMM7/TOMM70/UBE2D3/UBE2L3/UBL5	42
BP	GO:0070972	protein localization to endoplasmic reticulum	30/3052	77/18800	1.3950636212505e-06	1.3950636212505e-06	2.31854863607234e-05	ANKRD13C/BCAP29/BTF3/CHMP4B/GABARAPL2/HERPUD1/HSPA5/INSIG1/KDELR2/MAN1A1/MIA3/PPP1R15A/RAB10/RAB3GAP2/RTN4/RYR2/SEC61B/SEC61G/SEC62/SEC63/SPCS1/SPCS3/SRP14/SRP19/SRP72/SRP9/SRPRA/SSR3/TRAM1/VAPA	30
BP	GO:0018205	peptidyl-lysine modification	100/3052	392/18800	1.41763912614702e-06	1.41763912614702e-06	2.34721096311798e-05	ACTB/ARID4A/ARID4B/ASH1L/ASH2L/ATF2/ATG5/ATRX/CBX4/CLOCK/CREBBP/CTNNB1/CTR9/DPY30/DR1/EGR1/EGR2/EID1/ENY2/EP300/EPC1/EPC2/GNL3/GTF2B/HAT1/HDAC2/HDAC9/HINT1/IFIH1/IL1B/ING3/IWS1/KANSL1/KAT6A/KAT7/KDM3A/KMT2C/KMT2E/LEF1/LMNA/LOXL2/MDM2/MEAF6/MECOM/MED24/MLLT1/MORF4L1/MORF4L2/MSL2/MSL3/MTF2/NAA50/NDUFAB1/NFYC/NNMT/NSD3/PARK7/PHF20/PHF20L1/PML/POLE3/PRKAA1/PWP1/RANBP2/RELA/RIF1/RLF/RUVBL1/SAE1/SDR16C…	100
BP	GO:0010631	epithelial cell migration	93/3052	358/18800	1.42529762565665e-06	1.42529762565665e-06	2.35105273634828e-05	ADAM9/ADAMTS9/ADIPOR1/AKT3/ANGPT2/ANXA1/ARF6/ATP2B4/BMPR2/CALR/CDH5/CEACAM1/CLEC14A/CORO1C/CSNK2B/CTSH/CYP1B1/DCN/DUSP10/EFNB2/EGR3/ETS1/FAP/FBXW7/FOXP1/FSTL1/GADD45A/GLUL/GPI/GPX1/HBEGF/HDAC9/HIF1A/HMGB1/HMOX1/IQSEC1/ITGA2/ITGB1/ITGB1BP1/JUN/KDR/KLF4/LGALS8/LOXL2/MACF1/MAP4K4/MAPRE2/MEF2C/MEOX2/MET/MIA3/MYH9/NFE2L2/NR2F2/NRP1/NRP2/NUS1/PDCD10/PDCD6/PFN1/PIK3C2A/PIK3R3/PRCP/PROX1/PTEN/PTK2/PTK2B/…	93
BP	GO:0051101	regulation of DNA binding	41/3052	121/18800	1.44099912888391e-06	1.44099912888391e-06	2.35928012336149e-05	CALM1/CALM2/CEBPG/CPNE1/CSNK2B/CTNNB1/EP300/FBXW7/FOXC1/GTF2B/HDAC2/HES1/HMGB1/HMGB2/HMOX1/IFI16/ITGA2/JUN/KLF4/LAMTOR5/LEF1/MAPK8/MSX1/NFKBIA/NME1/PARK7/PARP1/PLAUR/PSEN1/RB1/RSF1/SIN3A/SKI/SP100/SRI/SUMO1/SUMO3/TMSB4X/TXN/ZMPSTE24/ZNF462	41
BP	GO:1903008	organelle disassembly	41/3052	121/18800	1.44099912888391e-06	1.44099912888391e-06	2.35928012336149e-05	ATG12/ATG3/ATG5/BECN1/BNIP3/BNIP3L/CAMKK2/CSNK2A2/CTSK/DENR/DNM1L/FBXO7/FBXW7/FUNDC2/GABARAPL2/GSK3A/HIF1A/KIF5B/MAP1LC3B/MAP1LC3B2/MCTS1/MRRF/MTIF2/OPTN/PARK7/RB1CC1/RETREG1/RNF41/SLC25A46/SLC25A5/STX5/TOMM7/TP53/UBA5/UFC1/UFL1/UFM1/VDAC1/VPS13D/WDR45B/ZFAND1	41
BP	GO:0045333	cellular respiration	66/3052	231/18800	1.52210496806686e-06	1.52210496806686e-06	2.48284100833985e-05	ACO1/BNIP3/C2orf69/CHCHD2/CISD1/COA6/COQ10B/COX15/COX4I1/COX5A/COX6A1/COX7A2/COX7A2L/COX7C/CS/CYCS/DGUOK/DNAJC15/FXN/GHITM/HIF1A/IDE/IDH1/IFNAR1/ISCU/MDH1/MRPS36/NDUFA1/NDUFA12/NDUFA4/NDUFA5/NDUFA8/NDUFAB1/NDUFB1/NDUFB2/NDUFB3/NDUFB4/NDUFB5/NDUFB6/NDUFB8/NDUFC1/NDUFS2/NDUFS4/NDUFS5/NIPSNAP2/NOA1/NR4A3/OXA1L/PARK7/PDHA1/PDHB/PNPT1/RHOA/SDHB/SLC25A12/SLC25A33/SNCA/SOD2/SUCLG1/SUCLG2/UQCRB/UQCRC2/UQ…	66
BP	GO:2000117	negative regulation of cysteine-type endopeptidase activity	32/3052	85/18800	1.53232331652893e-06	1.53232331652893e-06	2.49028578611654e-05	AQP1/ARL6IP1/BIRC2/BIRC3/CARD16/CARD8/CAST/CD44/CSNK2A1/DDX3X/DNAJB6/GPI/GPX1/IFI16/IGBP1/KLF4/LAMP3/LAMTOR5/LTF/PAK2/PARK7/PCID2/PLAUR/PRDX3/RPS6KA3/SERPINB9/SIAH2/SNCA/THBS1/TNFAIP8/TRIAP1/USP47	32
BP	GO:0098751	bone cell development	18/3052	35/18800	1.60407879578181e-06	1.60407879578181e-06	2.59731644022875e-05	ABI1/ANXA2/EP300/FBXW7/FLI1/FOXP1/GPR68/LRRK1/LTF/MED1/PAFAH1B1/PIP4K2A/PTPN11/SH2B3/SLC9B2/SRF/TYROBP/WASF2	18
BP	GO:0071384	cellular response to corticosteroid stimulus	25/3052	59/18800	1.700179915414e-06	1.700179915414e-06	2.73611118907213e-05	ACE/AKR1C3/ANXA1/AQP1/ATP2B1/BCL2L11/CBX3/CFLAR/CYP1B1/EIF4E/FBXO32/HNRNPU/KLF9/NR3C1/PLAT/RAN/REST/RPS6KB1/SERPINF1/SGK1/UBE2L3/USP8/ZFP36/ZFP36L1/ZFP36L2	25
BP	GO:0006839	mitochondrial transport	55/3052	182/18800	1.7022221379433e-06	1.7022221379433e-06	2.73611118907213e-05	ABLIM3/ATF2/BAG3/BAX/BCL2L11/BCL2L2/BLOC1S2/BNIP3/BNIP3L/CPT1A/CSNK2A2/DNAJC15/DNAJC19/FBXO7/FBXW7/GRPEL1/GSK3A/GSK3B/HEBP2/HSP90AA1/HSPA1A/HSPA4/HSPD1/LEPROT/LMAN1/MAPK8/MFF/MTX2/OXA1L/PDCD5/PMAIP1/PMPCB/PRKAA1/PSEN1/RAC2/RHOU/SAE1/SH3GLB1/SLC25A24/SLC25A46/SLC25A5/SLC25A6/TIMM17A/TIMM23/TIMM9/TOMM20/TOMM22/TOMM7/TOMM70/TP53/UBE2D3/UBE2L3/UBL5/VDAC2/VPS35	55
BP	GO:0008631	intrinsic apoptotic signaling pathway in response to oxidative stress	21/3052	45/18800	1.71709394922705e-06	1.71709394922705e-06	2.74997936213052e-05	ARL6IP5/BAG5/CYP1B1/FBXW7/GPX1/GSKIP/HIF1A/MAP3K5/MCL1/NFE2L2/NONO/PARK7/PARP1/PDCD10/PML/PPIA/SFPQ/SIRT1/SOD1/SOD2/UBQLN1	21
BP	GO:0051085	chaperone cofactor-dependent protein refolding	17/3052	32/18800	1.73550443730995e-06	1.73550443730995e-06	2.75939599684774e-05	BAG1/DNAJB1/DNAJB14/DNAJB4/ERO1A/HSPA1A/HSPA1B/HSPA2/HSPA5/HSPA8/HSPA9/HSPE1/HSPH1/PTGES3/SDF2/ST13/TOR1A	17
BP	GO:1902235	regulation of endoplasmic reticulum stress-induced intrinsic apoptotic signaling pathway	17/3052	32/18800	1.73550443730995e-06	1.73550443730995e-06	2.75939599684774e-05	BCL2L11/ERP29/HERPUD1/HSPA1A/NCK1/NCK2/OPA1/PARK7/PMAIP1/PTPN1/PTPN2/SELENOS/SERINC3/SIRT1/TMBIM6/TXNDC12/XBP1	17
BP	GO:0051028	mRNA transport	42/3052	126/18800	1.75793167133657e-06	1.75793167133657e-06	2.78500042138289e-05	AGFG1/AHCTF1/ALKBH5/ALYREF/BICD2/CETN2/DHX9/ENY2/FMR1/FYTTD1/G3BP2/HHEX/HNRNPA1/HNRNPA2B1/HNRNPA3/IWS1/LRPPRC/NCBP2/NCBP3/NSUN2/NUP50/NUP54/NUTF2/NXT1/PABPN1/PCID2/QKI/RANBP2/RBM15B/SETD2/SMG1/SMG7/SRSF3/SRSF7/THOC2/THOC7/TPR/XPO1/YTHDC1/ZFP36/ZFP36L1/IGF2BP3	42
BP	GO:0050688	regulation of defense response to virus	29/3052	74/18800	1.80806317452153e-06	1.80806317452153e-06	2.85415443206869e-05	ATG12/ATG5/CGAS/DHX9/EIF2AK4/HSP90AA1/HTRA1/IL15/IL1B/ITCH/MAVS/PARP9/PCBP2/PPM1B/RNF125/RNF216/SEC14L1/SELENOK/SIN3A/STAT1/TNFAIP3/TOMM70/TRAF3/TRAF3IP2/TRIM44/TSPAN6/UFD1/ZC3H12A/ZMPSTE24	29
BP	GO:0071901	negative regulation of protein serine/threonine kinase activity	41/3052	122/18800	1.83315065657997e-06	1.83315065657997e-06	2.88342193501151e-05	AIDA/APC/BMP2/CASP3/CAV1/CDKN1A/CDKN2C/CHORDC1/DNAJA1/DUSP1/DUSP10/DUSP7/FBXO7/GADD45A/HEG1/HHEX/HIPK3/HMGCR/IL1B/IPO5/IPO7/IRAK3/LATS2/LRP6/LYN/NR2F2/PDCD4/PKIG/PRKAG2/PRKAR1A/PRKAR2A/PTEN/PTPN1/RB1/RGS2/SH2B3/SIRT1/SPRY1/SPRY2/SPRY4/TNFAIP3	41
BP	GO:0000288	nuclear-transcribed mRNA catabolic process, deadenylation-dependent decay	26/3052	63/18800	1.9397879851208e-06	1.9397879851208e-06	3.04029703305692e-05	AGO2/BTG2/CNOT2/CNOT6L/CNOT7/CNOT8/CSDE1/DCP1A/DCP2/DHX9/DIS3/HNRNPD/HNRNPU/MLH1/PABPC1/PARN/PATL1/POLR2G/RC3H1/RC3H2/SYNCRIP/TOB1/YBX1/ZFP36/ZFP36L1/ZFP36L2	26
BP	GO:0051051	negative regulation of transport	114/3052	464/18800	1.9702229454381e-06	1.9702229454381e-06	3.07704845230049e-05	ACE/ADA/ANKRD13A/ANXA1/ANXA2/APPL1/APPL2/ARF6/ARFIP1/ARL6IP5/ATF4/ATG3/ATG5/BAG3/C4orf3/CAB39/CALM1/CALM2/CAMK2D/CAV1/CD200/CD47/CEACAM1/CHP1/CLIC2/COMMD1/CRBN/CYFIP1/DERL2/DPH3/ERLEC1/ERP29/FMR1/FOXF1/GJA1/GOPC/GSK3A/GSTO1/HES1/HMGB1/HMGCR/HMOX1/IL1B/INHBB/INSIG1/ISCU/ITGAV/ITGB1BP1/KLF7/LGALS3/LGALS9/LMAN1/LYPLA1/MAP1B/MCTP1/MDFIC/MIDN/MTMR2/NDFIP1/NDFIP2/NDUFAF2/NEDD4/NFKB1/OXSR1/PARK7/PEA15/P…	114
BP	GO:0090132	epithelium migration	93/3052	361/18800	2.09379917054717e-06	2.09379917054717e-06	3.25849199537637e-05	ADAM9/ADAMTS9/ADIPOR1/AKT3/ANGPT2/ANXA1/ARF6/ATP2B4/BMPR2/CALR/CDH5/CEACAM1/CLEC14A/CORO1C/CSNK2B/CTSH/CYP1B1/DCN/DUSP10/EFNB2/EGR3/ETS1/FAP/FBXW7/FOXP1/FSTL1/GADD45A/GLUL/GPI/GPX1/HBEGF/HDAC9/HIF1A/HMGB1/HMOX1/IQSEC1/ITGA2/ITGB1/ITGB1BP1/JUN/KDR/KLF4/LGALS8/LOXL2/MACF1/MAP4K4/MAPRE2/MEF2C/MEOX2/MET/MIA3/MYH9/NFE2L2/NR2F2/NRP1/NRP2/NUS1/PDCD10/PDCD6/PFN1/PIK3C2A/PIK3R3/PRCP/PROX1/PTEN/PTK2/PTK2B/…	93
BP	GO:0090130	tissue migration	94/3052	366/18800	2.12993315805538e-06	2.12993315805538e-06	3.30305423769596e-05	ADAM9/ADAMTS9/ADIPOR1/AKT3/ANGPT2/ANXA1/ARF6/ATP2B4/BMPR2/CALR/CDH5/CEACAM1/CLEC14A/CORO1C/CSNK2B/CTSH/CYP1B1/DCN/DUSP10/EFNB2/EGR3/ETS1/FAP/FBXW7/FOXF1/FOXP1/FSTL1/GADD45A/GLUL/GPI/GPX1/HBEGF/HDAC9/HIF1A/HMGB1/HMOX1/IQSEC1/ITGA2/ITGB1/ITGB1BP1/JUN/KDR/KLF4/LGALS8/LOXL2/MACF1/MAP4K4/MAPRE2/MEF2C/MEOX2/MET/MIA3/MYH9/NFE2L2/NR2F2/NRP1/NRP2/NUS1/PDCD10/PDCD6/PFN1/PIK3C2A/PIK3R3/PRCP/PROX1/PTEN/PTK2/…	94
BP	GO:1990778	protein localization to cell periphery	88/3052	337/18800	2.15127818579333e-06	2.15127818579333e-06	3.3244498354051e-05	ABI3/ACTB/ADAM10/APPL1/ARF6/ARL3/ARL6IP5/ATP1B3/ATP2B4/BLOC1S6/BLZF1/CAV1/CCDC88A/CLTC/DAB2/DLG1/EFR3A/EHD2/EHD4/EXOC5/EZR/F11R/FAM126A/FCHO2/FLOT1/GBP1/GNAI1/GOLGA4/GOLGA7/GOLPH3/GOLPH3L/GOPC/GORASP2/HECTD1/ITGB1/ITGB1BP1/KIF13A/KIF5B/LGALS3/LRP6/LYPLA1/MACF1/MYADM/MYO5A/NSF/NUMB/OPTN/PGRMC1/PICALM/PIK3R1/PPP2R5A/PRKCH/PRNP/RAB10/RAB11A/RAB12/RAB13/RAB15/RAB29/RAB31/RAB3C/RAB7A/RAB8B/RABEP1/RACK…	88
BP	GO:0072331	signal transduction by p53 class mediator	52/3052	170/18800	2.1674621428768e-06	2.1674621428768e-06	3.33774810666049e-05	ATRX/BAX/BDKRB2/C16orf72/CD44/CDKN1A/COPS3/DDX5/DYRK1A/E2F7/EP300/HINT1/HIPK1/HNRNPK/IFI16/KAT6A/MDM2/MLF1/MSX1/MYO6/NBN/NUAK1/PERP/PMAIP1/PML/PPM1D/PSMD10/PTTG1IP/RPF2/RPL11/RPL23/RPL26/RPL37/RPL5/RPS20/RPS27L/RPS7/RRN3/SGK1/SHISA5/SIRT1/SNW1/SOX4/SP100/TOPORS/TP53/TRIAP1/TRIM24/UBB/USP10/USP7/ZMPSTE24	52
BP	GO:0043409	negative regulation of MAPK cascade	54/3052	179/18800	2.23245762525452e-06	2.23245762525452e-06	3.42585831801391e-05	AIDA/ASH1L/ATF3/BMP2/CAV1/CNKSR3/CYLD/DAB2/DLG1/DNAJA1/DUSP1/DUSP10/DUSP2/DUSP3/DUSP4/DUSP5/DUSP6/DUSP7/EIF3A/EPHA4/EZR/FBLN1/FOXO1/GBP1/HIPK3/HMGCR/IGBP1/IL1B/IRAK3/ITCH/ITGB1BP1/LYN/MECOM/PAFAH1B1/PDCD4/PEBP1/PPIA/PPP2R1A/PSMD10/PTEN/PTPN1/PTPN2/RANBP9/RGS2/RNF149/SEMA6A/SH2B3/SIRPA/SMAD4/SPRY1/SPRY2/SPRY4/TAOK3/ZMYND11	54
BP	GO:1904872	regulation of telomerase RNA localization to Cajal body	12/3052	18/18800	2.32041502478822e-06	2.32041502478822e-06	3.54847092972e-05	CCT2/CCT3/CCT4/CCT5/CCT6A/CCT8/DCP2/NAF1/NOP10/PARN/RUVBL1/TCP1	12
BP	GO:0000082	G1/S transition of mitotic cell cycle	64/3052	225/18800	2.56743661751261e-06	2.56743661751261e-06	3.91264061470507e-05	ADAMTS1/ANXA1/APC/APEX1/APPL1/APPL2/BACH1/CACUL1/CCL2/CCND2/CCNH/CDC73/CDK2/CDK6/CDK7/CDKN1A/CDKN2C/CDKN3/CPSF3/CTDSP2/CUL1/CUL3/CUL4B/DDX3X/DLG1/E2F3/E2F4/E2F7/EIF4E/FBXO7/GSPT1/ITGB1/KHDRBS1/KLF4/KMT2E/LATS2/MDM2/PIM2/PKD2/PLCB1/PML/PPP2CA/PPP3CA/PPP6C/PRKDC/PSME1/PSME3/PTEN/RB1/RBL2/RDX/RHOU/RPA2/RPL26/RPS27L/RPS6/RPS6KB1/SDE2/SLFN11/TFDP1/TMEM14B/TP53/TRIAP1/WAC	64
BP	GO:0070997	neuron death	91/3052	353/18800	2.60395318560962e-06	2.60395318560962e-06	3.95460621727429e-05	ADARB1/ADNP/AP2B1/ARL6IP5/ATF2/ATF4/BACE1/BAG5/BAX/BCL2L11/BNIP3/BTBD10/BTG2/CAPN2/CASP3/CASP8/CBL/CCL2/CCL5/CD200/CD34/CDC42/CEBPB/CHMP4B/CHP1/CPEB4/CTNNB1/CTSZ/EFNB2/EGR1/EIF2S1/FBXO7/FBXW7/FOS/FYN/GAPDH/GBE1/GPI/GPX1/GSK3B/HDGF/HIF1A/HMOX1/HSP90AB1/HSPA5/IL6ST/JUN/KRAS/MAP3K5/MAX/MCL1/MEF2C/NAE1/NCOA7/NONO/NQO1/NR4A2/NR4A3/NRP1/PARK7/PARP1/PICALM/PIGT/PPARA/PPT1/PRNP/PSEN1/PTK2B/RAB29/RACK1/RB…	91
BP	GO:0051090	regulation of DNA-binding transcription factor activity	111/3052	452/18800	2.73925911059519e-06	2.73925911059519e-06	4.14579855985902e-05	ANKRD42/ANXA4/ARHGEF2/ARID5B/ATF2/BCL10/BHLHE40/BMP2/BTRC/CARD16/CARD8/CAV1/CD200/CEBPG/CFLAR/CHP1/CLOCK/COMMD1/COMMD6/COMMD7/CRTC3/CTNNB1/CYLD/CYP1B1/CYTL1/DAP/DDR2/DHX33/DHX9/EGLN1/EIF2AK2/EIF2AK4/EP300/ERBIN/FAF1/FLOT1/FZD4/FZD6/G3BP2/HCLS1/HDAC2/HES1/HMOX1/HSPA1A/HSPA1B/ID3/IL1B/IRAK1/IRAK3/ITCH/KLF4/LAMTOR5/LGALS9/LRP6/LTF/MAP3K13/MAPK8/MAVS/MED13/MTDH/MTPN/MTURN/MYD88/NDN/NFKBIA/NFKBIB/NPM1…	111
BP	GO:0035304	regulation of protein dephosphorylation	33/3052	91/18800	2.78776734663981e-06	2.78776734663981e-06	4.19380962124689e-05	ARPP19/BOD1/CALM1/CALM2/CAMTA1/CDH5/CSNK2B/DLC1/ENSA/FKBP1A/GNA12/GSK3B/HSP90AB1/HSP90B1/LGALS3/MFHAS1/NUAK1/PDGFRB/PPIA/PPP1R12A/PPP1R15A/PPP1R15B/PPP1R2/PPP2R5A/PPP6R3/PTBP1/RCAN1/ROCK1/ROCK2/SWAP70/TIPRL/YWHAB/YWHAE	33
BP	GO:0043543	protein acylation	71/3052	258/18800	2.79002607092274e-06	2.79002607092274e-06	4.19380962124689e-05	ACTB/ATF2/ATG5/CLOCK/CREBBP/DDX3X/DR1/EID1/ENY2/EP300/EPC1/EPC2/FOXO1/GLUL/GOLGA7/GSK3B/GTF2B/HAT1/HDAC2/IL1B/ING3/IWS1/KANSL1/KAT6A/KAT7/LEF1/MEAF6/MED24/MLLT1/MORF4L1/MORF4L2/MSL2/MSL3/NAA20/NAA25/NAA30/NAA50/NFYC/PARK7/PHF20/PHF20L1/PML/POLE3/PPM1B/PRKAA1/RUVBL1/SDR16C5/SELENOK/SET/SIN3A/SIRT1/SMAD4/SMC5/SNCA/SOX4/SUPT7L/TAF7/TAOK1/TERF2IP/USP22/VPS72/ZDHHC13/ZDHHC17/ZDHHC2/ZDHHC20/ZDHHC3/ZDHH…	71
BP	GO:0070262	peptidyl-serine dephosphorylation	13/3052	21/18800	2.95943847409439e-06	2.95943847409439e-06	4.43332995904437e-05	DUSP1/NCK1/PPP1R15A/PPP1R15B/PPP2CA/PPP2CB/PPP2R1A/PPP2R2A/PPP3CA/PPP6C/PPTC7/SWAP70/YWHAE	13
BP	GO:0043087	regulation of GTPase activity	93/3052	364/18800	3.04961526653208e-06	3.04961526653208e-06	4.55293140951659e-05	ADPRH/ALS2/ARFGEF1/ARHGAP29/ASAP1/BCL6/CAV2/CBLB/CCL11/CCL14/CCL18/CCL2/CCL23/CCL4/CCL5/CHN1/CORO1C/CPEB2/CRK/DOCK11/DOCK8/DOCK9/ECT2/EIF2S1/EPHA4/F11R/FGD4/FGD5/FGD6/GAPVD1/GSK3B/IQGAP1/IQSEC1/ITGA6/ITGB1/ITGB1BP1/LIMS1/LRCH1/MAP4K4/MAPRE2/MET/MKKS/NDEL1/NEDD9/NET1/PAFAH1B1/PICALM/PKP4/POLDIP2/PTK2/PTK2B/RAB3GAP2/RABGAP1/RACK1/RALBP1/RALGAPA2/RAP1A/RAPGEF2/RASAL2/RASGRF2/RDX/RGS1/RGS10/RGS16/RHO…	93
BP	GO:0072655	establishment of protein localization to mitochondrion	40/3052	120/18800	3.06899093371033e-06	3.06899093371033e-06	4.56637911331579e-05	ABLIM3/AP3B1/BAG3/BAX/BNIP3L/CSNK2A2/DNAJA1/DNAJC15/DNAJC19/FBXO7/FBXW7/GRPEL1/GSK3A/HK1/HSP90AA1/HSPA4/HSPD1/LEPROT/LMAN1/MAPK8/MFF/OXA1L/PDCD5/PMPCB/PRKAA1/RAC2/RALA/RHOU/SAE1/SH3GLB1/TIMM17A/TIMM23/TIMM9/TOMM20/TOMM22/TOMM7/TOMM70/UBE2D3/UBE2L3/UBL5	40
BP	GO:0001731	formation of translation preinitiation complex	9/3052	11/18800	3.11319244798712e-06	3.11319244798712e-06	4.60105870801064e-05	DENR/DHX29/EIF2S2/EIF2S3/EIF4B/EIF4H/EIF5/MCTS1/RPL13A	9
BP	GO:0075522	IRES-dependent viral translational initiation	9/3052	11/18800	3.11319244798712e-06	3.11319244798712e-06	4.60105870801064e-05	CSDE1/DENR/EIF3A/EIF3D/EIF3F/MCTS1/PCBP2/PTBP1/SSB	9
BP	GO:0046034	ATP metabolic process	74/3052	273/18800	3.18496473053894e-06	3.18496473053894e-06	4.69138969638266e-05	AK2/ATP6V1A/ATP6V1B2/C2orf69/CHCHD2/COA6/COX15/COX4I1/COX5A/COX6A1/COX7A2/COX7A2L/COX7C/CYCS/DGUOK/DNAJC15/DNM1L/ENO1/EP300/FXN/GAPDH/GHITM/GPI/HIF1A/HK1/HSPA1A/HSPA1B/HSPA8/ISCU/LDHA/NDUFA1/NDUFA12/NDUFA4/NDUFA5/NDUFA8/NDUFAB1/NDUFB1/NDUFB2/NDUFB3/NDUFB4/NDUFB5/NDUFB6/NDUFB8/NDUFC1/NDUFS2/NDUFS4/NDUFS5/NIPSNAP2/NUDT5/OLA1/PARK7/PARP1/PFKP/PGAM1/PGK1/PKM/PPARA/PRKAA1/PRKAG2/PSEN1/RHOA/SLC25A12/SL…	74
BP	GO:0031668	cellular response to extracellular stimulus	68/3052	245/18800	3.25486151973784e-06	3.25486151973784e-06	4.77836512230987e-05	ADNP/AKR1C3/ATF2/ATF3/ATF4/ATG5/ATP2B1/BECN1/BMPR2/CBL/CDKN1A/COL1A1/CPEB4/DAP/DNAJC15/EIF2AK2/EIF2AK4/EIF2S1/FOS/FOXO1/GABARAPL2/GLUL/HMOX1/HNRNPA1/HSPA5/HSPA8/IFI16/IL15/IMPACT/INHBB/KLF10/LAMP2/LYN/MAP1LC3B/MAP1LC3B2/MAP3K5/MAPK1/MAPK8/MAX/MED1/NFE2L2/NR4A2/NUAK1/NUDT15/PDK4/PMAIP1/POSTN/PPARA/PPM1D/PRKAA1/PRKAG2/RALB/RRAGA/RXRA/SH3GLB1/SIK1/SIRT1/SLC38A2/SNW1/SRF/TP53/TRIM24/UCP2/VPS41/WDR45B…	68
BP	GO:0003158	endothelium development	43/3052	133/18800	3.30015512970982e-06	3.30015512970982e-06	4.82876344210733e-05	APOLD1/BMPR2/BTG1/CD34/CDH5/CEACAM1/CLIC4/COL15A1/CSNK2B/CTNNB1/CXCR4/EZR/F11R/FOXP1/FSTL1/GPX1/HEG1/ICAM1/IL1B/KDM6B/KDR/MET/MYADM/MYD88/NR2F2/NRP1/PECAM1/PLCB1/PROX1/RAP1A/RAP1B/RAPGEF2/RBPJ/RDX/RHOA/ROCK1/ROCK2/S1PR1/SMAD4/TJP1/TNFRSF1A/VCL/VEZF1	43
BP	GO:0015980	energy derivation by oxidation of organic compounds	84/3052	321/18800	3.31624073331012e-06	3.31624073331012e-06	4.83623256471576e-05	ACADM/ACO1/BNIP3/C2orf69/CAVIN3/CHCHD2/CISD1/COA6/COQ10B/COX15/COX4I1/COX5A/COX6A1/COX7A2/COX7A2L/COX7C/CS/CYCS/DGUOK/DNAJC15/FXN/GBE1/GHITM/GSK3A/GSK3B/GYG1/HIF1A/IDE/IDH1/IFNAR1/IL6ST/ISCU/LEPR/MDH1/MRPS36/NDUFA1/NDUFA12/NDUFA4/NDUFA5/NDUFA8/NDUFAB1/NDUFB1/NDUFB2/NDUFB3/NDUFB4/NDUFB5/NDUFB6/NDUFB8/NDUFC1/NDUFS2/NDUFS4/NDUFS5/NIPSNAP2/NOA1/NR4A3/OXA1L/PARK7/PDHA1/PDHB/PHKB/PNPT1/PPP1CB/PPP1CC/PP…	84
BP	GO:0034063	stress granule assembly	15/3052	27/18800	3.39612951420218e-06	3.39612951420218e-06	4.93639252646237e-05	CIRBP/CSDE1/DDX3X/DDX6/DYNC1H1/EIF2S1/G3BP1/G3BP2/LSM14A/PRKAA1/PUM2/RPS23/YTHDF1/YTHDF2/YTHDF3	15
BP	GO:0032204	regulation of telomere maintenance	30/3052	80/18800	3.53746117017733e-06	3.53746117017733e-06	5.11054144113821e-05	ATRX/CCT2/CCT3/CCT4/CCT5/CCT6A/CCT8/CTNNB1/DCP2/GNL3/HNRNPA1/HNRNPA2B1/HNRNPC/HNRNPD/HNRNPU/MAPK1/NAF1/NBN/PARN/PARP1/PML/PPP1R10/SMG1/TCP1/TERF2IP/TINF2/TNKS2/USP7/XRCC5/YLPM1	30
BP	GO:1904589	regulation of protein import	25/3052	61/18800	3.53914766388574e-06	3.53914766388574e-06	5.11054144113821e-05	BAG3/CHP1/ECT2/HCLS1/HSP90AB1/HSPA8/IPO5/MAPK14/MAVS/MDFIC/NOLC1/NUP54/PDCD5/PIK3R1/PKIG/PSEN1/RAN/RBM22/SMAD3/SUMO1/TARDBP/TOMM70/TPR/UFM1/ZC3H12A	25
BP	GO:0051701	biological process involved in interaction with host	56/3052	191/18800	3.88650685480758e-06	3.88650685480758e-06	5.59378901978498e-05	ALYREF/ARL8B/CAV1/CAV2/CBL/CD4/CD46/CD55/CH25H/CHMP1B/CHMP2B/CHMP3/CHMP4B/CHMP5/CTSB/CXCL8/CXCR4/DYNLT1/EFNB2/EPS15/F11R/FCN3/FUCA2/GSN/HSPA1A/HSPA1B/ICAM1/IDE/ITCH/ITGA2/ITGAV/ITGB1/KPNA3/LAMP1/LDLR/LGALS9/NRP1/PLSCR1/PPIA/PPID/RAB7A/RPSA/SCARB2/SLC1A5/SNX3/TCP1/THOC2/THOC7/TRIM22/TRIM27/TRIM8/TSG101/UVRAG/VAPA/WWP1/XPR1	56
BP	GO:0016925	protein sumoylation	23/3052	54/18800	3.94504676912501e-06	3.94504676912501e-06	5.65954935094087e-05	CBX4/CTNNB1/EGR1/EGR2/GNL3/IFIH1/MDM2/PARK7/PML/RANBP2/RELA/SAE1/SENP6/SUMO1/SUMO2/SUMO3/TOPORS/TRIM27/UBA2/UHRF2/ZBED1/ZMIZ1/ZNF451	23
BP	GO:0045446	endothelial cell differentiation	39/3052	117/18800	4.05605978666035e-06	4.05605978666035e-06	5.79991597655054e-05	APOLD1/BMPR2/BTG1/CDH5/CEACAM1/CLIC4/COL15A1/CTNNB1/CXCR4/EZR/F11R/FSTL1/GPX1/HEG1/ICAM1/IL1B/KDM6B/KDR/MET/MYADM/MYD88/NR2F2/NRP1/PECAM1/PLCB1/PROX1/RAP1A/RAP1B/RAPGEF2/RBPJ/RDX/ROCK1/ROCK2/S1PR1/SMAD4/TJP1/TNFRSF1A/VCL/VEZF1	39
BP	GO:0031648	protein destabilization	21/3052	47/18800	4.10171496448681e-06	4.10171496448681e-06	5.82736007178704e-05	BMP2/BTRC/CDC73/CREBBP/CTSH/CUL3/DERL1/EP300/FBXL3/FBXW7/GSN/MDM2/MYLIP/PEX2/PRKDC/PRNP/RNF139/RNF5/SIRT1/SNCA/VPS35	21
BP	GO:0045646	regulation of erythrocyte differentiation	21/3052	47/18800	4.10171496448681e-06	4.10171496448681e-06	5.82736007178704e-05	ACVR2A/CDK6/ETS1/FAM210B/HIF1A/HMGB2/HSPA1A/HSPA1B/HSPA9/KAT7/KLF13/LYN/MAPK14/MED1/PRKDC/RBFOX2/STAT1/STAT3/STAT5B/ZFP36/ZFP36L1	21
BP	GO:0010257	NADH dehydrogenase complex assembly	24/3052	58/18800	4.51646304460111e-06	4.51646304460111e-06	6.37546605216297e-05	COA1/DMAC1/NDUFA1/NDUFA12/NDUFA5/NDUFA8/NDUFAB1/NDUFAF2/NDUFAF4/NDUFB1/NDUFB11/NDUFB2/NDUFB3/NDUFB4/NDUFB5/NDUFB6/NDUFB8/NDUFC1/NDUFS2/NDUFS4/NDUFS5/OXA1L/TMEM126A/TMEM126B	24
BP	GO:0032981	mitochondrial respiratory chain complex I assembly	24/3052	58/18800	4.51646304460111e-06	4.51646304460111e-06	6.37546605216297e-05	COA1/DMAC1/NDUFA1/NDUFA12/NDUFA5/NDUFA8/NDUFAB1/NDUFAF2/NDUFAF4/NDUFB1/NDUFB11/NDUFB2/NDUFB3/NDUFB4/NDUFB5/NDUFB6/NDUFB8/NDUFC1/NDUFS2/NDUFS4/NDUFS5/OXA1L/TMEM126A/TMEM126B	24
BP	GO:0006919	activation of cysteine-type endopeptidase activity involved in apoptotic process	29/3052	77/18800	4.62859276963408e-06	4.62859276963408e-06	6.49213280192725e-05	ANP32B/BAX/BCL2L13/BEX3/CARD8/CASP10/CASP8/CASP8AP2/CFLAR/CTSH/CYCS/DAP/DLC1/HIP1/HSPD1/HSPE1/IFT57/LCK/MTCH1/PDCD6/PMAIP1/PML/RACK1/ROBO1/RPS27L/S100A8/SLC1A1/SMAD3/SNCA	29
BP	GO:1903363	negative regulation of cellular protein catabolic process	29/3052	77/18800	4.62859276963408e-06	4.62859276963408e-06	6.49213280192725e-05	ANXA2/ATRAID/BAG5/CAMLG/CSNK2A1/CSNK2A2/EIF3H/EPHA4/GABARAPL2/HSP90AB1/LAMP3/LAPTM4B/PARK7/PML/PSEN1/PSMF1/RPL11/RPL23/RPL5/RPS7/RYBP/SDCBP/SMARCC1/SVIP/TLK2/USP25/USP7/VPS35/WAC	29
BP	GO:0051604	protein maturation	82/3052	314/18800	4.69832195241484e-06	4.69832195241484e-06	6.548454586498e-05	AASDHPPT/ACE/ADAM10/ADAMTS3/ANXA2/APH1A/APH1B/ASPH/ATP6AP2/BACE1/BACE2/C1R/C1RL/CALR/CAPN2/CARD16/CARD8/CASP3/CASP4/CASP8/CAST/CIAO1/CPA3/CPD/CPXM2/CREBBP/CTSH/CTSS/CTSZ/CYCS/DNAJB11/ENO1/EP300/ERO1A/FKBP1A/FXN/GLRX3/GSN/HSPD1/IFI16/IFT52/ISCA1/LDLRAD3/LONP2/METAP2/MYH9/NAA20/NAA25/NAA30/NAA50/NDUFAB1/PARP1/PERP/PGK1/PLAT/PLGRKT/PMPCB/PRDX4/PRKACA/PRKACB/PRNP/PSEN1/RNF139/RPS6KA2/S100A10/SDE2/SEC…	82
BP	GO:0051607	defense response to virus	77/3052	290/18800	4.69848486344814e-06	4.69848486344814e-06	6.548454586498e-05	ADAR/ADARB1/APOBEC3C/ATG12/ATG5/BECN1/BIRC2/BIRC3/BNIP3/BNIP3L/CARD8/CGAS/CHMP3/CNOT7/DDX1/DDX17/DDX21/DHX9/DNAJC3/EIF2AK2/EIF2AK4/EXOC1/FCN3/G3BP1/GBP1/HSP90AA1/HTRA1/IFI16/IFIH1/IFNGR1/IFNGR2/IL15/IL1B/IRF1/IRF2/ITCH/LSM14A/MAVS/MLKL/MYD88/NCBP3/NDUFAF4/PARP9/PCBP2/PLSCR1/PMAIP1/PML/POLR3E/PPM1B/PUM1/PUM2/RELA/RNF125/RNF216/SAMHD1/SEC14L1/SELENOK/SERINC3/SETD2/SIN3A/SLFN11/STAT1/STAT2/TNFAIP3/T…	77
BP	GO:2001237	negative regulation of extrinsic apoptotic signaling pathway	34/3052	97/18800	4.75318525983717e-06	4.75318525983717e-06	6.5770808736584e-05	ARHGEF2/BIRC6/CFLAR/CTNNA1/DDX3X/EYA3/GPX1/GSK3B/HMGB2/HMOX1/HSPA1A/HSPA1B/ICAM1/IL1B/ITGA6/ITGAV/LGALS3/LMNA/MCL1/NRP1/PARK7/PEA15/PHIP/PSME3/RB1CC1/RELA/RPS6KB1/SERPINE1/SIAH2/TCF7L2/THBS1/TNFAIP3/YAP1/ZMYND11	34
BP	GO:0006119	oxidative phosphorylation	44/3052	139/18800	4.76382494924038e-06	4.76382494924038e-06	6.5770808736584e-05	C2orf69/CHCHD2/COA6/COX15/COX4I1/COX5A/COX6A1/COX7A2/COX7A2L/COX7C/CYCS/DGUOK/DNAJC15/FXN/GHITM/ISCU/NDUFA1/NDUFA12/NDUFA4/NDUFA5/NDUFA8/NDUFAB1/NDUFB1/NDUFB2/NDUFB3/NDUFB4/NDUFB5/NDUFB6/NDUFB8/NDUFC1/NDUFS2/NDUFS4/NDUFS5/NIPSNAP2/PARK7/RHOA/SLC25A33/SNCA/UQCRB/UQCRC2/UQCRFS1/UQCRH/UQCRHL/UQCRQ	44
BP	GO:0098876	vesicle-mediated transport to the plasma membrane	44/3052	139/18800	4.76382494924038e-06	4.76382494924038e-06	6.5770808736584e-05	ACAP2/ARF6/ARL3/ARL4C/BLZF1/CCDC93/CMTM6/COMMD1/EHD2/EHD4/EPS15/EXOC1/EXOC5/GOLGA4/GOLGA7/GOLPH3/GOLPH3L/GOPC/KIF13A/LYPLA1/MACF1/NSF/OPTN/RAB10/RAB11A/RAB11B/RAB13/RAB14/RAB31/RAB7A/RABEP1/RACK1/SLC1A1/SNAP25/SNX12/SNX3/STX3/VAMP2/VAMP3/VPS26A/VPS29/VPS35/VPS39/ZDHHC2	44
BP	GO:0006405	RNA export from nucleus	31/3052	85/18800	4.82109001866856e-06	4.82109001866856e-06	6.63534231516752e-05	AGFG1/ALKBH5/ALYREF/CPSF6/DHX9/ENY2/FYTTD1/HHEX/HNRNPA1/HNRNPA2B1/IWS1/KHDRBS1/NCBP2/NCBP3/NPM1/NSUN2/NXT1/PABPN1/PCID2/RAN/RBM15B/SETD2/SMG1/SMG7/SRSF3/SSB/THOC2/THOC7/TPR/XPOT/YTHDC1	31
BP	GO:0097581	lamellipodium organization	32/3052	89/18800	4.84054445321373e-06	4.84054445321373e-06	6.64136349967084e-05	ABI1/ABI3/ABLIM1/ABLIM3/ACTR2/ACTR3/ARHGEF6/ARPC2/ARPC5/ARPIN/BRK1/CAPZB/CARMIL1/CCDC88A/CD44/CDC42/CORO1C/CYFIP1/GOLPH3/ITGB1/NCK1/NCK2/NCKAP1/PIK3R1/RAC1/RAC2/S1PR1/SNX1/SNX2/TWF1/VCL/WASF2	32
BP	GO:1903573	negative regulation of response to endoplasmic reticulum stress	20/3052	44/18800	5.01704382262739e-06	5.01704382262739e-06	6.8621482032929e-05	BFAR/DNAJB9/HERPUD1/HSPA1A/HSPA5/NCK1/NCK2/OPA1/PARK7/PPP1R15A/PPP1R15B/PTPN1/RACK1/SELENOS/SVIP/TMBIM6/TXNDC12/UFL1/USP25/XBP1	20
BP	GO:0043123	positive regulation of I-kappaB kinase/NF-kappaB signaling	55/3052	188/18800	5.07471305436936e-06	5.07471305436936e-06	6.91953704398937e-05	AKAP13/BCL10/BIRC2/BIRC3/CANT1/CARD16/CASP10/CASP8/CD4/CFLAR/CTNNB1/DDX1/DDX21/ECT2/FKBP1A/FYN/GAPDH/GJA1/HMOX1/IL1B/IRAK1/IRAK4/LAMTOR5/LGALS9/LITAF/LTF/MAVS/MIER1/MTDH/MYD88/NDFIP1/NDFIP2/PIM2/REL/RELA/RHOA/SHISA5/TAB2/TBK1/TERF2IP/TFG/TIFA/TNFRSF10B/TNFRSF1A/TNFSF10/TRAF3IP2/TRAF5/TRIM22/TRIM27/TRIM8/TSPAN6/UBE2N/VAPA/ZDHHC13/ZDHHC17	55
BP	GO:0045947	negative regulation of translational initiation	12/3052	19/18800	5.36351788306744e-06	5.36351788306744e-06	7.20184814594165e-05	AGO2/ATF4/EIF2AK1/EIF2AK4/EIF2S1/EIF3E/EIF4EBP2/FMR1/LARP1/PAIP2/RPL13A/TPR	12
BP	GO:0090670	RNA localization to Cajal body	12/3052	19/18800	5.36351788306744e-06	5.36351788306744e-06	7.20184814594165e-05	CCT2/CCT3/CCT4/CCT5/CCT6A/CCT8/DCP2/NAF1/NOP10/PARN/RUVBL1/TCP1	12
BP	GO:0090671	telomerase RNA localization to Cajal body	12/3052	19/18800	5.36351788306744e-06	5.36351788306744e-06	7.20184814594165e-05	CCT2/CCT3/CCT4/CCT5/CCT6A/CCT8/DCP2/NAF1/NOP10/PARN/RUVBL1/TCP1	12
BP	GO:0090672	telomerase RNA localization	12/3052	19/18800	5.36351788306744e-06	5.36351788306744e-06	7.20184814594165e-05	CCT2/CCT3/CCT4/CCT5/CCT6A/CCT8/DCP2/NAF1/NOP10/PARN/RUVBL1/TCP1	12
BP	GO:0090685	RNA localization to nucleus	12/3052	19/18800	5.36351788306744e-06	5.36351788306744e-06	7.20184814594165e-05	CCT2/CCT3/CCT4/CCT5/CCT6A/CCT8/DCP2/NAF1/NOP10/PARN/RUVBL1/TCP1	12
BP	GO:0140546	defense response to symbiont	77/3052	291/18800	5.38848579236315e-06	5.38848579236315e-06	7.21338171660452e-05	ADAR/ADARB1/APOBEC3C/ATG12/ATG5/BECN1/BIRC2/BIRC3/BNIP3/BNIP3L/CARD8/CGAS/CHMP3/CNOT7/DDX1/DDX17/DDX21/DHX9/DNAJC3/EIF2AK2/EIF2AK4/EXOC1/FCN3/G3BP1/GBP1/HSP90AA1/HTRA1/IFI16/IFIH1/IFNGR1/IFNGR2/IL15/IL1B/IRF1/IRF2/ITCH/LSM14A/MAVS/MLKL/MYD88/NCBP3/NDUFAF4/PARP9/PCBP2/PLSCR1/PMAIP1/PML/POLR3E/PPM1B/PUM1/PUM2/RELA/RNF125/RNF216/SAMHD1/SEC14L1/SELENOK/SERINC3/SETD2/SIN3A/SLFN11/STAT1/STAT2/TNFAIP3/T…	77
BP	GO:0043489	RNA stabilization	26/3052	66/18800	5.44770557516955e-06	5.44770557516955e-06	7.27055825406998e-05	CIRBP/CSDE1/DHX9/ELAVL1/FUS/HNRNPA0/HNRNPC/HNRNPD/HNRNPU/LARP1/MAPK14/MYD88/NAF1/NSUN2/PABPC1/PARN/SYNCRIP/TAF15/TARDBP/THRAP3/TRAF3IP2/TRAF5/YBX1/YBX3/ZCCHC17/ZFP36	26
BP	GO:0046825	regulation of protein export from nucleus	16/3052	31/18800	5.7613725587966e-06	5.7613725587966e-06	7.6659509575465e-05	ANP32B/BAG3/GSK3B/IL1B/PARK7/PRKACA/PTPN11/PTPN14/RBM22/SP100/TCF7L2/TPR/TXN/UHMK1/XPO1/YWHAE	16
BP	GO:1903322	positive regulation of protein modification by small protein conjugation or removal	44/3052	140/18800	5.86735617898799e-06	5.86735617898799e-06	7.78345537504304e-05	ARRDC3/BCL10/BIRC2/BIRC3/BMI1/BTRC/CAV1/CBLB/COMMD1/CTR9/CUL3/DCUN1D1/DDX3X/DERL1/FBXO33/FBXW7/FKBP1A/GNL3/GSK3A/HSPA5/MYCBP2/NDFIP1/NDFIP2/NMI/PDCD6/PSMD10/PTEN/PTTG1IP/RBX1/RCHY1/RPS2/SAE1/SKP1/TANK/TOPORS/UBA2/UBB/UBE2D1/UBE2L3/UBE2N/UBE3A/UBQLN1/WBP1L/ZC3H12A	44
BP	GO:0061515	myeloid cell development	28/3052	74/18800	6.05278952177247e-06	6.05278952177247e-06	8.00533313074001e-05	ABI1/ANXA2/ARID4A/BCL6/CITED2/EP300/FAM210B/FBXW7/FLI1/FOXP1/GPR68/KLF2/LRRK1/LTF/LYAR/MED1/PABPC4/PAFAH1B1/PIP4K2A/PTBP3/PTPN11/RPS6/SH2B3/SLC9B2/SRF/TMOD3/TYROBP/WASF2	28
BP	GO:0001667	ameboidal-type cell migration	115/3052	480/18800	6.35484595991226e-06	6.35484595991226e-06	8.37966451190447e-05	ADAM9/ADAMTS9/ADIPOR1/AGO2/AKT3/ANGPT2/ANXA1/APPL1/APPL2/ARF6/ARHGDIB/ARID5B/ATP2B4/BMPR2/CALR/CAP1/CDC42/CDH5/CEACAM1/CLEC14A/CORO1C/CSNK2B/CTSH/CYGB/CYP1B1/DCN/DDR2/DUSP10/EFNB2/EGR3/ETS1/FAP/FBXW7/FOXP1/FSTL1/GADD45A/GJA1/GLUL/GNA12/GPI/GPX1/HBEGF/HDAC9/HIF1A/HMGB1/HMOX1/IQGAP1/IQSEC1/ITGA2/ITGB1/ITGB1BP1/JUN/KDR/KLF4/LGALS8/LOXL2/MACF1/MAP4K4/MAPRE2/MEF2C/MEOX2/MET/MIA3/MTA2/MYH9/NFE2L2/NR2F2…	115
BP	GO:0033119	negative regulation of RNA splicing	14/3052	25/18800	6.39594378917483e-06	6.39594378917483e-06	8.40868148119638e-05	DYRK1A/HNRNPA2B1/HNRNPK/PTBP1/PTBP3/RBMX/RPS13/SAP18/SRSF10/SRSF4/SRSF6/SRSF7/TMBIM6/U2AF2	14
BP	GO:0022900	electron transport chain	50/3052	167/18800	6.59535210711095e-06	6.59535210711095e-06	8.63812043222621e-05	ADH5/ALDH2/ASPH/CHCHD2/CIAPIN1/COA6/COX15/COX4I1/COX5A/COX6A1/COX7A2L/COX7C/CYB561/CYB5A/CYCS/DGUOK/DNAJC15/FDX1/GHITM/GSR/ISCU/LOXL2/ME2/NDUFA1/NDUFA12/NDUFA4/NDUFA5/NDUFA8/NDUFAB1/NDUFB1/NDUFB2/NDUFB3/NDUFB4/NDUFB5/NDUFB6/NDUFB8/NDUFC1/NDUFS2/NDUFS4/NDUFS5/PARK7/SDHB/SLC25A12/SNCA/SOD2/UQCRB/UQCRFS1/UQCRH/UQCRHL/UQCRQ	50
BP	GO:0051403	stress-activated MAPK cascade	67/3052	245/18800	6.60968990529929e-06	6.60968990529929e-06	8.63812043222621e-05	AIDA/ARHGEF6/ARL6IP5/ATF2/BMP2/CDC42/CYLD/DIXDC1/DLG1/DNAJA1/DUSP1/DUSP10/DUSP3/EIF2AK2/EZR/FOXO1/GADD45A/HACD3/HIPK3/HMGB1/IGBP1/IL1B/IRAK1/IRAK4/ITCH/KLHDC10/LGALS9/MAP3K13/MAP3K20/MAP3K5/MAP4K4/MAPK1/MAPK14/MAPK8/MDFIC/MECOM/MFHAS1/MTURN/MYD88/NBR1/NFKB1/PAFAH1B1/PDCD10/PDCD4/PJA2/PLCB1/PPIA/PRDX1/PTK2B/RAP2A/RB1CC1/RELL1/SDCBP/SEMA3A/SIRPA/SMAD3/STK3/TAOK1/TAOK3/TPD52L1/TRAF3/TRAF5/TRIB1/ZC3H…	67
BP	GO:0031333	negative regulation of protein-containing complex assembly	45/3052	145/18800	6.69529474883839e-06	6.69529474883839e-06	8.72410876024286e-05	AIDA/ARFGEF1/BIRC2/CAPG/CAPZA1/CAPZA2/CAPZB/CARD8/CARMIL1/CDC42/CDH5/CRBN/DDX3X/DNAJC15/DYRK1A/EP300/EPS8/FKBP4/GSK3B/GSN/HMGB1/HSPA5/IMPACT/LMO4/MAPRE1/MKKS/MTPN/MYADM/PARK7/PFN1/RDX/RPL13A/SMAD6/SNCA/SSH1/SSH2/STMN1/SVIL/SVIP/TMOD2/TMOD3/TMSB4X/TWF1/VDAC2/VPS35	45
BP	GO:0030518	intracellular steroid hormone receptor signaling pathway	38/3052	115/18800	6.76658663301381e-06	6.76658663301381e-06	8.79099471278677e-05	ARID1A/CALR/CLOCK/CNOT2/CNOT9/DAB2/DDX17/DDX5/EP300/FKBP4/FOXP1/HDAC1/KDM3A/LBH/MED1/NCOA4/NEDD4/NR3C1/NR3C2/PARK7/PARP1/PTGES3/RBFOX2/RHOA/RNF14/RNF6/RWDD1/SIRT1/STRN3/TAF7/TMF1/UBA5/UBE3A/UFL1/UFM1/YAP1/YWHAH/ZMIZ1	38
BP	GO:1901654	response to ketone	55/3052	190/18800	7.17613606746274e-06	7.17613606746274e-06	9.29565117840994e-05	A2M/ABHD2/ACE/AHR/AKR1C3/AQP1/ATP2B1/CALR/CAV1/CBL/CBX3/CFLAR/CYP1B1/EIF4E/FBXO32/FDX1/FOS/FOSB/GLB1/GNAI1/GNB1/GOLPH3/GPI/HNRNPD/IGFBP7/KLF2/KLF9/LARP1/MTAP/NCOA4/NQO1/NR3C1/PARK7/PARP1/PCNA/PLAT/POSTN/PRKAA1/PTAFR/ROCK2/RPL27/RPS6KB1/RWDD1/SERPINF1/SGK1/SIN3A/SIRT1/SPP1/TACR1/TGFBR3/THBS1/TYMS/UBE3A/USP8/YAP1	55
BP	GO:2001020	regulation of response to DNA damage stimulus	67/3052	246/18800	7.6633965884454e-06	7.6633965884454e-06	9.88329983146658e-05	ACTB/ACTR2/BABAM2/BCLAF1/BRCC3/CD44/CEBPG/CGAS/COPS3/CXCL12/DDIAS/DDX5/DEK/DHX9/DYRK1A/EPC1/EPC2/EYA3/FBXO5/FMR1/FUS/FXR1/HMGB1/HNRNPK/IER3/ING3/KAT7/KLHL15/MAP3K20/MCL1/MDM2/MEAF6/MORF4L1/MORF4L2/MSX1/PARP1/PARP9/PCNA/PMAIP1/PML/PPP1R10/PPP4R3B/PRKDC/PSMD10/PTTG1IP/RIF1/RNASEH2B/RPA2/RPL26/RPS3/RUVBL1/SETD2/SIRT1/SMG1/SOX4/SPIDR/SPIRE1/TERF2IP/TP53/TPT1/TRIAP1/TRIP12/UBE2N/USP1/USP47/VPS72/ZMPST…	67
BP	GO:1901796	regulation of signal transduction by p53 class mediator	35/3052	103/18800	7.67467522763741e-06	7.67467522763741e-06	9.88329983146658e-05	BDKRB2/C16orf72/CD44/COPS3/DDX5/DYRK1A/EP300/HNRNPK/KAT6A/MDM2/MLF1/MSX1/NUAK1/PMAIP1/PML/PSMD10/PTTG1IP/RPF2/RPL11/RPL23/RPL26/RPL37/RPL5/RPS20/RPS7/RRN3/SGK1/SIRT1/SOX4/TP53/TRIAP1/TRIM24/UBB/USP7/ZMPSTE24	35
BP	GO:0052126	movement in host environment	52/3052	177/18800	7.94808155490934e-06	7.94808155490934e-06	0.000102055464863406	ARL8B/CAV1/CAV2/CBL/CD4/CD46/CD55/CH25H/CHMP1B/CHMP2B/CHMP3/CHMP4B/CHMP5/CTSB/CXCL8/CXCR4/DYNLT1/EFNB2/EPS15/F11R/FCN3/FUCA2/GSN/HSPA1A/HSPA1B/ICAM1/IDE/ITCH/ITGA2/ITGAV/ITGB1/KPNA3/LAMP1/LDLR/LGALS9/NRP1/PLSCR1/PPIA/PPID/RAB7A/RPSA/SCARB2/SLC1A5/SNX3/TRIM22/TRIM27/TRIM8/TSG101/UVRAG/VAPA/WWP1/XPR1	52
BP	GO:0071479	cellular response to ionizing radiation	28/3052	75/18800	8.17319942736157e-06	8.17319942736157e-06	0.000104640962068791	BABAM2/BRCC3/CDKN1A/CLOCK/ECT2/EGR1/GADD45A/GRB2/GTF2H5/HSPA5/IFI16/MAP3K20/MAPK14/MDM2/NET1/NIPBL/NUCKS1/RHNO1/RPL26/SIRT1/SPIDR/TANK/TLK2/TP53/XRCC5/XRCC6/YAP1/ZMPSTE24	28
BP	GO:0051438	regulation of ubiquitin-protein transferase activity	23/3052	56/18800	8.25672685993419e-06	8.25672685993419e-06	0.000105403951737497	ARRDC3/BAG5/BMI1/BTRC/BUB3/DCUN1D1/DNM1L/FBXO5/FBXW7/PARK7/PSEN1/PTEN/RPL11/RPL23/RPL37/RPL5/RPS2/RPS20/RPS7/SKP1/TOPORS/UBE2L3/UBE2N	23
BP	GO:0007179	transforming growth factor beta receptor signaling pathway	57/3052	200/18800	8.29552416427234e-06	8.29552416427234e-06	0.000105593164293628	ADAM9/APPL1/APPL2/BMP2/CAV1/CAV2/CD109/CDH5/CITED2/COL1A2/CREBBP/DAB2/EP300/FKBP1A/FNTA/FOS/HSP90AB1/HSPA1A/HSPA5/HTRA1/JUN/LATS2/LRG1/NLK/PARP1/PML/PPARA/PTK2/PTPRK/SDCBP/SIRT1/SKI/SMAD1/SMAD2/SMAD3/SMAD4/SMAD5/SMAD6/SMAD9/SNW1/SNX6/SPRY1/SPRY2/STAT3/STRAP/TGFBR2/TGFBR3/TGFBRAP1/THBS1/TP53/TRIM33/TWSG1/USP9X/ZEB2/ZMIZ1/ZNF451/ZYX	57
BP	GO:0035601	protein deacylation	41/3052	129/18800	8.85827343209372e-06	8.85827343209372e-06	0.000112108692147289	ABHD17C/BAZ2A/BCL6/CAMK2D/DR1/DYRK1A/ELK4/EP300/FNTA/FRY/GATAD2A/GATAD2B/HDAC1/HDAC2/HDAC9/LYPLA1/MAPK8/MBD2/MIER1/MORF4L1/MORF4L2/MSL3/MTA2/NDN/NEK3/NIPBL/NNMT/PPT1/PRKAA1/RBBP7/RCOR1/REST/SDR16C5/SFPQ/SIN3A/SIRT1/SKI/SMARCAD1/TBL1XR1/TP53/ZZZ3	41
BP	GO:0007623	circadian rhythm	58/3052	205/18800	8.85830153534742e-06	8.85830153534742e-06	0.000112108692147289	AHR/ARNTL2/ATF4/BHLHE40/BLOC1S6/BTRC/CAVIN3/CLOCK/CREB1/DYRK1A/EGR1/EGR3/EP300/FBXL3/FBXW7/GNAQ/GSK3B/HDAC1/HDAC2/HEBP1/HNRNPD/HNRNPU/ID3/IMPDH2/JUND/KLF10/KLF9/MAPK8/MYCBP2/NAMPT/NONO/NR1D2/PML/PPARA/PPP1CB/PPP1CC/PRKAA1/PRKDC/PROX1/PSPC1/PTEN/PTGDS/ROCK2/RORA/SETX/SFPQ/SIAH2/SIK1/SIN3A/SIRT1/TARDBP/THRAP3/TOP1/TP53/TYMS/UBE3A/USP7/USP9X	58
BP	GO:0008360	regulation of cell shape	46/3052	151/18800	9.18836057108972e-06	9.18836057108972e-06	0.000115952648558104	ANXA1/ARHGAP18/BRWD1/CCL11/CCL2/CDC42EP3/CDC42SE2/CFDP1/CRK/CYFIP1/DIAPH1/DLC1/DLG1/EPS8/EZR/F11R/FAM171A1/FGD4/FGD5/FGD6/FYN/GNA12/GNA13/HEXB/KDR/MYH9/MYL12B/PALMD/PARVA/PHIP/PRPF40A/PTK2/PTK2B/RAC1/RAC2/RDX/RHOA/RHOG/RHOJ/RHOU/RND1/SH3KBP1/SYNE3/TPM1/WDR1/ZMPSTE24	46
BP	GO:0071478	cellular response to radiation	54/3052	187/18800	9.35085304424122e-06	9.35085304424122e-06	0.000117577932441345	AQP1/ATF4/BABAM2/BAX/BRCC3/CARD16/CDKN1A/CLOCK/CREBBP/CUL4B/ECT2/EGR1/EIF2AK4/EIF2S1/EP300/FMR1/GADD45A/GRB2/GTF2H5/HSPA5/IFI16/IMPACT/MAP3K20/MAPK14/MDM2/MMP2/NEDD4/NET1/NIPBL/NPM1/NUCKS1/PARP1/PCNA/PIK3R1/POLD3/PPID/PTPRK/RHNO1/RPL26/SDE2/SIRT1/SPIDR/TANK/TLK2/TP53/TP53INP1/TRIAP1/USP47/XRCC5/XRCC6/YAP1/YY1/ZBTB1/ZMPSTE24	54
BP	GO:0006091	generation of precursor metabolites and energy	117/3052	494/18800	9.37054530893083e-06	9.37054530893083e-06	0.000117577932441345	ACADM/ACAT1/ACO1/ADH5/ALDH2/ASPH/BNIP3/C2orf69/CAVIN3/CHCHD2/CIAPIN1/CISD1/COA6/COQ10B/COX15/COX4I1/COX5A/COX6A1/COX6C/COX7A2/COX7A2L/COX7C/CS/CYB561/CYB5A/CYCS/DERA/DGUOK/DNAJC15/ENO1/EP300/FDX1/FECH/FXN/GAPDH/GBE1/GHITM/GNPDA1/GPI/GSK3A/GSK3B/GSR/GYG1/H6PD/HIF1A/HK1/IDE/IDH1/IFNAR1/IL6ST/ISCU/LDHA/LEPR/LOXL2/MDH1/ME2/MRPS36/NDUFA1/NDUFA12/NDUFA4/NDUFA5/NDUFA8/NDUFAB1/NDUFB1/NDUFB2/NDUFB3/NDUFB4…	117
BP	GO:0030041	actin filament polymerization	50/3052	169/18800	9.50539174107994e-06	9.50539174107994e-06	0.000118931097621646	ARF6/ARFGEF1/ARHGAP18/ARPC1A/ARPC1B/ARPC2/ARPC3/ARPC4/ARPC5/CAPG/CAPZA1/CAPZA2/CAPZB/CARMIL1/CCL11/CDC42EP3/COTL1/CYFIP1/DBNL/DIAPH1/DIAPH2/DLG1/EPS8/GAS7/GRB2/GSN/HCLS1/MKKS/MTPN/MYADM/NCK1/NCK2/NCKAP1/PFN1/PTK2B/RAC1/RDX/RHOA/SNX9/SPIRE1/SSH1/SSH2/SVIL/TMOD2/TMOD3/TMSB4X/TTC17/TWF1/WASHC5/WASL	50
BP	GO:0045070	positive regulation of viral genome replication	16/3052	32/18800	9.78724068028324e-06	9.78724068028324e-06	0.000122110675432548	ADAR/ADARB1/CCL5/CNOT7/DDX3X/HACD3/LARP1/NR5A2/PABPC1/PPARA/PPIA/PPID/SRPK1/SRPK2/STAU1/VAPB	16
BP	GO:0031398	positive regulation of protein ubiquitination	39/3052	121/18800	1.00415205583798e-05	1.00415205583798e-05	0.000124929295320432	ARRDC3/BCL10/BIRC2/BIRC3/BMI1/BTRC/CAV1/CBLB/COMMD1/CTR9/CUL3/DCUN1D1/DDX3X/DERL1/FBXO33/FBXW7/FKBP1A/GSK3A/HSPA5/MYCBP2/NDFIP1/NDFIP2/NMI/PDCD6/PSMD10/PTEN/PTTG1IP/RBX1/RCHY1/RPS2/SKP1/TOPORS/UBB/UBE2D1/UBE2L3/UBE2N/UBE3A/UBQLN1/WBP1L	39
BP	GO:0042770	signal transduction in response to DNA damage	51/3052	174/18800	1.0385247341024e-05	1.0385247341024e-05	0.00012884173424713	ATF2/ATRX/BABAM2/BRCC3/CCNG1/CD44/CDC5L/CDK2/CDKN1A/CEP63/CLOCK/COPS3/DDX5/DYRK1A/E2F7/EIF2AK4/FOXN3/GADD45A/GRB2/MAP3K20/MAPK14/MDM2/MSX1/MYO6/NBN/PMAIP1/PML/PPM1D/PPP1R10/PRKDC/PSMD10/PTPN11/PTTG1IP/RHNO1/RNASEH2B/RPA2/RPL26/RPS27L/SDE2/SIRT1/SOX4/SP100/TAOK1/TAOK3/TIPRL/TOPBP1/TP53/TRIAP1/USP10/WAC/ZMPSTE24	51
BP	GO:0097201	negative regulation of transcription from RNA polymerase II promoter in response to stress	9/3052	12/18800	1.06439983998079e-05	1.06439983998079e-05	0.000131680926389107	BAG3/CITED2/DNAJB1/HSPA1A/IMPACT/JUN/NCK1/NCK2/TMBIM6	9
BP	GO:0034644	cellular response to UV	31/3052	88/18800	1.09395121401599e-05	1.09395121401599e-05	0.000134619766299872	AQP1/ATF4/BAX/CARD16/CDKN1A/CREBBP/CUL4B/EIF2AK4/EIF2S1/EP300/FMR1/IMPACT/MMP2/NEDD4/NPM1/PARP1/PCNA/PIK3R1/POLD3/PPID/PTPRK/RHNO1/RPL26/SDE2/SIRT1/TP53/TP53INP1/TRIAP1/USP47/YY1/ZBTB1	31
BP	GO:1902175	regulation of oxidative stress-induced intrinsic apoptotic signaling pathway	15/3052	29/18800	1.09426822463161e-05	1.09426822463161e-05	0.000134619766299872	BAG5/FBXW7/GPX1/HIF1A/MCL1/NFE2L2/NONO/PARK7/PARP1/PPIA/SFPQ/SIRT1/SOD1/SOD2/UBQLN1	15
BP	GO:0031397	negative regulation of protein ubiquitination	30/3052	84/18800	1.10500425757004e-05	1.10500425757004e-05	0.0001355618769586	ATG5/BAG5/BUB3/CAMLG/CAV1/CHP1/DNAJA1/FBXO5/FYN/HSPA1A/HSPA1B/IVNS1ABP/PARK7/PPIA/PSEN1/RPL11/RPL23/RPL37/RPL5/RPS20/RPS3/RPS7/SOX4/SPOPL/SPRY2/TNFAIP3/TRIM44/TRIP12/U2AF2/UFL1	30
BP	GO:0051054	positive regulation of DNA metabolic process	70/3052	263/18800	1.14009477509987e-05	1.14009477509987e-05	0.000139336824255406	ACTB/ACTR2/ATRX/BABAM2/BAX/BAZ1A/BRCC3/CCT2/CCT3/CCT4/CCT5/CCT6A/CCT8/CDC42/CDK2/CEBPG/CTNNB1/CYP1B1/DHX9/E2F7/EPC1/EPC2/EXOSC6/EYA3/FAF1/FUS/GNL3/HMGB1/HNRNPA1/HNRNPA2B1/HNRNPD/HSP90AA1/HSP90AB1/ING3/KAT7/KLF4/MAPK1/MEAF6/MLH1/MORF4L1/MORF4L2/NAF1/NBN/PARN/PARP1/PARP9/PCNA/PDGFRB/PML/PPP1R10/PRKDC/PTGES3/PTK2B/RIF1/RPS3/RUVBL1/SIRT1/SMARCA5/SPIDR/SPIRE1/SSBP1/TCP1/TNFAIP1/TNKS2/UBE2B/UBE2N/USP7/…	70
BP	GO:0036498	IRE1-mediated unfolded protein response	12/3052	20/18800	1.14210238715085e-05	1.14210238715085e-05	0.000139336824255406	BAX/BCL2L11/BFAR/DNAJB9/DNAJC10/ERN1/HSPA5/PTPN1/TMEM33/UFL1/VAPB/XBP1	12
BP	GO:0006473	protein acetylation	60/3052	216/18800	1.16596630815688e-05	1.16596630815688e-05	0.000141855278666135	ACTB/ATF2/ATG5/CLOCK/CREBBP/DDX3X/DR1/EID1/ENY2/EP300/EPC1/EPC2/FOXO1/GSK3B/GTF2B/HAT1/HDAC2/IL1B/ING3/IWS1/KANSL1/KAT6A/KAT7/LEF1/MEAF6/MED24/MLLT1/MORF4L1/MORF4L2/MSL2/MSL3/NAA20/NAA25/NAA30/NAA50/NFYC/PARK7/PHF20/PHF20L1/PML/POLE3/PRKAA1/RUVBL1/SDR16C5/SET/SIN3A/SIRT1/SMAD4/SMC5/SNCA/SOX4/SUPT7L/TAF7/TAOK1/TERF2IP/USP22/VPS72/ZMPSTE24/ZNF451/ZZZ3	60
BP	GO:1900151	regulation of nuclear-transcribed mRNA catabolic process, deadenylation-dependent decay	14/3052	26/18800	1.17852751957142e-05	1.17852751957142e-05	0.000142988520860861	AGO2/CNOT7/CSDE1/DHX9/HNRNPD/HNRNPU/PABPC1/RC3H1/SYNCRIP/TOB1/YBX1/ZFP36/ZFP36L1/ZFP36L2	14
BP	GO:0071453	cellular response to oxygen levels	49/3052	166/18800	1.24362492093019e-05	1.24362492093019e-05	0.000150472141965642	AQP1/ATF2/ATF4/ATP6V0A2/ATP6V1A/ATP6V1G1/BACH1/BNIP3/BNIP3L/CARD16/CAV1/CBL/CD34/CFLAR/CHCHD2/CITED2/CPEB2/CPEB4/DDAH1/EGLN1/EGR1/ENO1/EPAS1/EPHA4/ERO1A/FOXO1/HIF1A/HMOX1/HP1BP3/IRAK1/LMNA/MALAT1/MDM2/MIEF1/NDUFS2/NFE2L2/PGK1/PMAIP1/PRKAA1/PTEN/RBPJ/ROCK2/RORA/SIRT1/SLC29A1/TMBIM6/TP53/UBQLN1/ZFP36L1	49
BP	GO:0043401	steroid hormone mediated signaling pathway	42/3052	135/18800	1.25043374660737e-05	1.25043374660737e-05	0.000150881464911471	ABHD2/ARID1A/CALR/CLOCK/CNOT2/CNOT9/DAB2/DDX17/DDX5/EP300/FKBP4/FOXP1/HDAC1/KDM3A/LBH/MED1/NCOA4/NEDD4/NR3C1/NR3C2/NR4A3/PARK7/PARP1/PPARA/PTGES3/RBFOX2/RHOA/RNF14/RNF6/RWDD1/RXRA/SIRT1/STRN3/TAF7/TMF1/UBA5/UBE3A/UFL1/UFM1/YAP1/YWHAH/ZMIZ1	42
BP	GO:0006476	protein deacetylation	38/3052	118/18800	1.32675289855586e-05	1.32675289855586e-05	0.000159652980372669	BAZ2A/BCL6/CAMK2D/DR1/DYRK1A/ELK4/EP300/FNTA/FRY/GATAD2A/GATAD2B/HDAC1/HDAC2/HDAC9/MAPK8/MBD2/MIER1/MORF4L1/MORF4L2/MSL3/MTA2/NDN/NEK3/NIPBL/NNMT/PRKAA1/RBBP7/RCOR1/REST/SDR16C5/SFPQ/SIN3A/SIRT1/SKI/SMARCAD1/TBL1XR1/TP53/ZZZ3	38
BP	GO:1902041	regulation of extrinsic apoptotic signaling pathway via death domain receptors	21/3052	50/18800	1.33997388177866e-05	1.33997388177866e-05	0.000160367583562984	ARHGEF2/ATF3/CFLAR/DDX3X/FAF1/GPX1/GSK3B/HMGB2/HMOX1/ICAM1/LGALS3/PARK7/PEA15/PMAIP1/PTEN/SERPINE1/SP100/STK3/STK4/THBS1/TNFAIP3	21
BP	GO:2001238	positive regulation of extrinsic apoptotic signaling pathway	21/3052	50/18800	1.33997388177866e-05	1.33997388177866e-05	0.000160367583562984	ATF3/BCL10/CAV1/CTNNA1/CYLD/DEDD2/FAF1/G0S2/ITM2C/PAK2/PDIA3/PEA15/PMAIP1/PML/PPP2R1A/PPP2R1B/PTEN/STK3/STK4/THBS1/TNFSF10	21
BP	GO:1903051	negative regulation of proteolysis involved in cellular protein catabolic process	25/3052	65/18800	1.34764527111889e-05	1.34764527111889e-05	0.000160848604032561	BAG5/CAMLG/CSNK2A1/CSNK2A2/EIF3H/EPHA4/GABARAPL2/HSP90AB1/LAMP3/PARK7/PML/PSEN1/PSMF1/RPL11/RPL23/RPL5/RPS7/RYBP/SDCBP/SMARCC1/SVIP/TLK2/USP25/USP7/WAC	25
BP	GO:0016601	Rac protein signal transduction	19/3052	43/18800	1.4292867313545e-05	1.4292867313545e-05	0.000169863697963828	ALS2/ARF6/ARHGAP17/BRK1/CRK/CYFIP1/DBNL/ELMO1/EPS8/HACD3/KRAS/NCKAP1/RAC1/RAC2/RHOG/RHOU/STMN3/TIAM1/WASF2	19
BP	GO:1901214	regulation of neuron death	80/3052	313/18800	1.43089054367475e-05	1.43089054367475e-05	0.000169863697963828	ADNP/AP2B1/ATF2/ATF4/BACE1/BAX/BCL2L11/BTBD10/BTG2/CAPN2/CASP3/CASP8/CBL/CCL2/CCL5/CD200/CD34/CDC42/CEBPB/CHMP4B/CHP1/CPEB4/CTNNB1/CTSZ/EFNB2/EGR1/EIF2S1/FBXO7/FBXW7/FOS/FYN/GBE1/GPI/GSK3B/HDGF/HIF1A/HMOX1/HSP90AB1/IL6ST/JUN/KRAS/MAP3K5/MCL1/MEF2C/NAE1/NCOA7/NONO/NQO1/NR4A2/NR4A3/NRP1/PARK7/PARP1/PICALM/PPARA/PPT1/PRNP/PSEN1/PTK2B/RAB29/RACK1/REST/RETREG1/RHOA/ROCK1/SERPINF1/SET/SIRT1/SLC1A1/SNCA…	80
BP	GO:0043967	histone H4 acetylation	27/3052	73/18800	1.43897089183639e-05	1.43897089183639e-05	0.000170363729808813	ACTB/ATF2/ATG5/EP300/EPC1/EPC2/HAT1/ING3/IWS1/KANSL1/KAT6A/KAT7/LEF1/MEAF6/MORF4L1/MORF4L2/MSL2/MSL3/NAA50/PHF20/RUVBL1/SIRT1/TAF7/USP22/VPS72/ZMPSTE24/ZZZ3	27
BP	GO:1902905	positive regulation of supramolecular fiber organization	51/3052	176/18800	1.47098463040671e-05	1.47098463040671e-05	0.000173687023948685	AKAP9/ARF6/ARL3/ARPC2/BRK1/CARMIL1/CCDC88A/CCL11/CD47/CDC42/CDC42EP3/CFL2/CLIP1/CYFIP1/DLG1/DSTN/GPX1/GRB2/GSN/HSPA1A/HSPA1B/ITGB1BP1/MAP1B/MAPRE1/MET/NCK1/NCK2/NCKAP1/NRP1/PFN1/PLEK/PROX1/PSEN1/PTK2B/RAC1/RB1/RHOA/ROCK2/RPS3/S100A10/SLAIN2/SMAD3/SNX9/SWAP70/SYNPO2/TACR1/TPM1/TRIM27/WASF2/WASL/WDR1	51
BP	GO:0043433	negative regulation of DNA-binding transcription factor activity	54/3052	190/18800	1.54343375660432e-05	1.54343375660432e-05	0.000181754203141921	ANXA4/BHLHE40/BTRC/CARD8/CD200/CEBPG/CHP1/COMMD1/COMMD6/COMMD7/CYLD/CYP1B1/DAP/EGLN1/EIF2AK4/ERBIN/FAF1/FZD6/G3BP2/HDAC2/HES1/HMOX1/ID3/IRAK1/IRAK3/ITCH/KLF4/MED13/MTURN/NDN/NFKBIA/NFKBIB/PKD2/PPP2CB/PRNP/PROX1/PSMD10/RB1/RLIM/SIK1/SIRT1/SP100/SRI/SUMO1/TAX1BP1/TCF7L2/TFDP1/TMSB4X/TNFAIP3/TRAF3/TRIB1/UFL1/USP7/ZC3H12A	54
BP	GO:0060284	regulation of cell development	117/3052	500/18800	1.68027320506202e-05	1.68027320506202e-05	0.000197340718315214	ACE/ACTR2/ADNP/APPL2/ARPC2/BHLHE40/BMP2/BMPR2/CALR/CAPRIN1/CARMIL1/CCL11/CDC42/CDH5/CHD7/CLOCK/CORO1C/CRK/CTNNA1/CTNNB1/CUX1/CXCL12/CXCR4/CYFIP1/DAB2/DBNL/DISC1/DIXDC1/DNAJB11/DUSP10/DYNLT1/EGR2/EIF4G2/EPHA4/F11R/FBLN1/FBXW7/GBP1/GOLGA4/GPR68/GSK3A/GSK3B/HDAC1/HDAC2/HDAC9/HES1/HIF1A/HMGB2/HOOK3/IL1B/IL6ST/ITGB1BP1/LDLR/LIMS1/LTF/LYN/MACF1/MAP1B/MAP3K13/MYADM/NAP1L1/NDEL1/NEDD9/NRP1/NUMB/PAFAH1B1/…	117
BP	GO:0070849	response to epidermal growth factor	20/3052	47/18800	1.69584487602311e-05	1.69584487602311e-05	0.000198172203623484	BECN1/CFLAR/COL1A1/DAB2/DUSP3/EEF1A1/FOXC1/IQGAP1/MAPK1/MED1/NCL/PDE8A/PTPN11/PTPN12/STAT5B/SYAP1/TPR/ZFP36/ZFP36L1/ZFP36L2	20
BP	GO:1900102	negative regulation of endoplasmic reticulum unfolded protein response	10/3052	15/18800	1.70535138419301e-05	1.70535138419301e-05	0.000198172203623484	BFAR/DNAJB9/HSPA5/NCK1/NCK2/PPP1R15A/PPP1R15B/PTPN1/RACK1/UFL1	10
BP	GO:1904874	positive regulation of telomerase RNA localization to Cajal body	10/3052	15/18800	1.70535138419301e-05	1.70535138419301e-05	0.000198172203623484	CCT2/CCT3/CCT4/CCT5/CCT6A/CCT8/NAF1/NOP10/RUVBL1/TCP1	10
BP	GO:2000767	positive regulation of cytoplasmic translation	10/3052	15/18800	1.70535138419301e-05	1.70535138419301e-05	0.000198172203623484	CNBP/CSDE1/DHX9/HNRNPD/HNRNPU/PABPC1/PKM/SYNCRIP/YBX1/YBX3	10
BP	GO:0036473	cell death in response to oxidative stress	33/3052	98/18800	1.71170185288285e-05	1.71170185288285e-05	0.00019838671890476	ARL6IP5/ATF4/BAG5/CTNNB1/CYP1B1/FBXO7/FBXW7/FYN/GPX1/GSKIP/HIF1A/MAP3K5/MCL1/MET/NCOA7/NFE2L2/NONO/NR4A3/PARK7/PARP1/PDCD10/PDE8A/PML/PPIA/RACK1/REST/SFPQ/SIRT1/SLC1A1/SOD1/SOD2/TXN/UBQLN1	33
BP	GO:1903037	regulation of leukocyte cell-cell adhesion	86/3052	344/18800	1.72176002789221e-05	1.72176002789221e-05	0.000199028704426054	ADA/ANXA1/AP3B1/BCL10/BCL6/CASP3/CAV1/CBFB/CBLB/CCL2/CCL5/CD4/CD44/CD46/CD47/CD55/CEACAM1/CEBPB/CXCL12/DLG1/DOCK8/DUSP10/DUSP3/EFNB2/EGR3/ETS1/FYN/HES1/HLA-DRA/HLA-DRB5/HLA-E/HMGB1/HSPD1/HSPH1/IL15/IL1B/IL6ST/IL7R/IRAK1/IRF1/ITCH/KLF4/LCK/LEF1/LGALS3/LGALS9/LYN/MAP3K8/MIA3/NCK1/NCK2/NDFIP1/NFKBIZ/NR4A3/NRARP/PNP/PPARA/PRKAR1A/PRNP/PTAFR/PTPN11/PTPN2/RC3H1/RC3H2/RELA/RHOA/RPS3/RUNX3/SELE/SELENOK/S…	86
BP	GO:0050900	leukocyte migration	94/3052	384/18800	1.76899240308705e-05	1.76899240308705e-05	0.000203953271273525	ADA/ADAM10/ANXA1/C5AR1/CALR/CCL11/CCL14/CCL18/CCL2/CCL23/CCL4/CCL5/CD200/CD34/CD47/CD99/CDC42/CH25H/CRK/CSF3R/CXCL1/CXCL12/CXCL2/CXCL8/CXCR4/DNM1L/DOCK8/DUSP1/EPS8/F11R/FCER1G/FYN/GOLPH3/GPR183/HMGB1/HMOX1/HRH1/HSD3B7/ICAM1/IL17RA/IL1B/IL1R1/IRAK4/ITGA2/ITGA6/ITGB1/JAM2/LCK/LGALS3/LGALS9/LRCH1/LYN/MAPK1/MCU/MIA3/MOSPD2/MTUS1/MYD88/MYH9/OXSR1/PDE4B/PECAM1/PLCB1/PPIA/PTAFR/PTK2/PTK2B/RAC1/RAC2/RHOA…	94
BP	GO:1902373	negative regulation of mRNA catabolic process	25/3052	66/18800	1.83720302331518e-05	1.83720302331518e-05	0.000211264461991225	CIRBP/CSDE1/DHX9/ELAVL1/FMR1/FUS/HNRNPA0/HNRNPAB/HNRNPC/HNRNPD/HNRNPU/LARP1/MAPK14/MYD88/PABPC1/SYNCRIP/TAF15/TARDBP/THRAP3/TOB1/TRAF3IP2/TRAF5/YBX1/YBX3/ZFP36	25
BP	GO:0071347	cellular response to interleukin-1	36/3052	111/18800	1.86016733855756e-05	1.86016733855756e-05	0.000213024520582688	CCL11/CCL14/CCL18/CCL2/CCL23/CCL4/CCL5/CD47/CEBPB/CXCL8/EGR1/GBP1/GBP2/HES1/HIF1A/IL1B/IL1R1/INHBB/IRAK1/IRAK3/IRAK4/KLF2/MMP2/MYD88/NFKB1/PLCB1/RBMX/RC3H1/RELA/RORA/SIRPA/TANK/USP10/VRK2/YY1/ZC3H12A	36
BP	GO:0061008	hepaticobiliary system development	42/3052	137/18800	1.86218256221602e-05	1.86218256221602e-05	0.000213024520582688	ACADM/ACAT1/ADA/ANXA1/ARF6/ARID5B/ATF2/CEACAM1/CEBPB/CEBPG/CFLAR/CITED2/CPT1A/CSNK2A2/CUL3/E2F7/FBXW7/HES1/HMOX1/HNRNPD/ITGA2/JUN/MED1/MET/NIPBL/PCNA/PKD2/PNPT1/PROX1/RB1CC1/RELA/SEC63/SMAD3/SOD2/SP3/SRSF5/TGFBR3/TNFAIP3/TYMS/UCP2/XBP1/ZMPSTE24	42
BP	GO:0042274	ribosomal small subunit biogenesis	27/3052	74/18800	1.91790030398098e-05	1.91790030398098e-05	0.000218266602691284	DCAF13/GTF2H5/NOB1/NPM1/PRKDC/RPL38/RPS14/RPS16/RPS17/RPS21/RPS24/RPS25/RPS27/RPS27L/RPS28/RPS5/RPS6/RPS7/RPS8/RPSA/SNU13/SRFBP1/UTP23/UTP4/UTP6/WDR43/XRCC5	27
BP	GO:0051650	establishment of vesicle localization	50/3052	173/18800	1.91791865390656e-05	1.91791865390656e-05	0.000218266602691284	AP3B1/AP3M1/AP3S1/ARFGAP3/BLOC1S2/BLOC1S4/BLOC1S6/CTNNB1/CUL3/DYNC1H1/FAM91A1/FNBP1L/KIF13A/KIF1C/KIF5B/MKKS/MYO1B/MYO1D/MYO1E/MYO5A/MYO5C/MYO6/NDEL1/PAFAH1B1/PDCD6/PDCD6IP/PICALM/PPP6C/PSEN1/RAB11A/RAB11B/RAB1A/RAB27A/RAB7A/SAR1A/SDCBP/SNAP23/SNAP29/SNCA/STARD3NL/TBC1D23/TFG/TMED10/TMED2/TMEM230/TOR1A/TRAK2/TRIP11/TSG101/WASL	50
BP	GO:0045861	negative regulation of proteolysis	87/3052	350/18800	1.94486960899515e-05	1.94486960899515e-05	0.000220763278460002	A2M/ANXA2/APLP2/AQP1/ARL6IP1/BAG5/BIRC2/BIRC3/BIRC6/CAMLG/CARD16/CARD8/CAST/CD109/CD44/COL6A3/CRIM1/CSNK2A1/CSNK2A2/CST3/CSTB/CTSB/CTSZ/DDX3X/DNAJB6/EIF3H/EPHA4/GABARAPL2/GAPDH/GPI/GPX1/HSP90AB1/IFI16/IGBP1/ITIH5/KLF4/LAMP3/LAMTOR5/LTF/LXN/PAK2/PARK7/PCID2/PEBP1/PICALM/PLAT/PLAUR/PML/PRDX3/PRNP/PROS1/PSEN1/PSMF1/ROCK1/RPL11/RPL23/RPL5/RPS6KA3/RPS7/RYBP/SDCBP/SERPINA1/SERPINB1/SERPINB8/SERPINB9/SE…	87
BP	GO:0060537	muscle tissue development	98/3052	405/18800	1.95799226363815e-05	1.95799226363815e-05	0.000221681494549101	ACADM/ADAMTS9/AKAP13/ATF3/ATG5/BMP2/BTG2/CALR/CAV1/CAV2/CDC42/CFL2/CFLAR/CHD7/CITED2/COPS2/CREB1/CSRP2/CTNNB1/DDX17/DDX5/DLG1/DSP/EFNB2/EGR1/EGR2/EP300/FHL2/FKBP1A/FLOT1/FOS/FOXC1/GJA1/GJC1/GPCPD1/GPX1/GSK3A/HDAC9/HEG1/HLF/HNRNPU/HOXD10/IGFBP5/ITGB1/KDM6B/LEF1/LMNA/MAFF/MAPK14/MED1/MEF2A/MEF2C/MEOX2/MSX1/MTPN/MYH11/MYL6/MYLK/NR1D2/NR2F2/PDGFRB/PDLIM5/PKD2/PPARA/PPP3CA/PRKAA1/PRKAR1A/PROX1/PTEN/RB…	98
BP	GO:0098732	macromolecule deacylation	41/3052	133/18800	2.01254867690249e-05	2.01254867690249e-05	0.000227274053013765	ABHD17C/BAZ2A/BCL6/CAMK2D/DR1/DYRK1A/ELK4/EP300/FNTA/FRY/GATAD2A/GATAD2B/HDAC1/HDAC2/HDAC9/LYPLA1/MAPK8/MBD2/MIER1/MORF4L1/MORF4L2/MSL3/MTA2/NDN/NEK3/NIPBL/NNMT/PPT1/PRKAA1/RBBP7/RCOR1/REST/SDR16C5/SFPQ/SIN3A/SIRT1/SKI/SMARCAD1/TBL1XR1/TP53/ZZZ3	41
BP	GO:0035335	peptidyl-tyrosine dephosphorylation	34/3052	103/18800	2.07097755640184e-05	2.07097755640184e-05	0.000232800382521183	ACP1/CDC14A/CDC25B/CDKN3/DUSP1/DUSP10/DUSP14/DUSP2/DUSP23/DUSP3/DUSP4/DUSP5/DUSP6/DUSP7/EYA3/MTMR2/MTMR6/PPP2CA/PTEN/PTP4A1/PTP4A2/PTP4A3/PTPN1/PTPN11/PTPN12/PTPN14/PTPN2/PTPRA/PTPRE/PTPRG/PTPRK/PTPRN2/SSH1/SSH2	34
BP	GO:0045785	positive regulation of cell adhesion	106/3052	446/18800	2.07205694194285e-05	2.07205694194285e-05	0.000232800382521183	ADA/ADAM9/ANXA1/AP3B1/ARPC2/BCL10/BCL6/CALR/CARMIL1/CAV1/CBFB/CCDC80/CCL2/CCL5/CD4/CD44/CD46/CD47/CD55/CDC42/CDK6/CITED2/CRK/CXCL12/DAB2/DISC1/DOCK8/DUSP10/EDIL3/EFNB2/EGR3/EPHA4/ETS1/F11R/FLOT1/FOXF1/FYN/GSK3B/HES1/HLA-DRA/HLA-DRB5/HLA-E/HMGB1/HSD17B12/HSPD1/HSPH1/IL15/IL1B/IL6ST/IL7R/IRAK1/ITGA2/ITGAV/ITGB1BP1/JAK1/KDR/LCK/LEF1/LGALS9/LIMS1/LYN/MAP3K8/MAP4K4/MMRN1/MYADM/NCK1/NCK2/NEDD9/NFKBIZ/N…	106
BP	GO:0045010	actin nucleation	22/3052	55/18800	2.12911584111894e-05	2.12911584111894e-05	0.000238602402015311	ACTR2/ACTR3/ARF1/ARFIP1/ARPC1A/ARPC1B/ARPC2/ARPC3/ARPC4/ARPC5/ARPIN/BRK1/CARMIL1/CYFIP1/GMFG/GSN/NCKAP1/SPIRE1/TRIM27/WASF2/WASHC5/WASL	22
BP	GO:0045860	positive regulation of protein kinase activity	96/3052	396/18800	2.19082179719602e-05	2.19082179719602e-05	0.00024489442691606	ABI1/ACE/ADAM9/ADNP/AKAP13/ALS2/ATP2B4/BMP2/BMPR2/CAB39/CACUL1/CALM1/CALM2/CAMKK2/CCDC88A/CCL5/CCND2/CCNY/CCNYL1/CD4/CDC25B/CDKN1A/CKS2/COPS8/DAZAP2/DDR2/DDX3X/DLG1/ECT2/EGR1/EPHA4/ERN1/ERP29/FBXW7/FZD4/HBEGF/HSP90AA1/HSP90AB1/IL1B/IQGAP1/IRAK1/ITGB1BP1/JTB/LCP2/LTF/MAP3K13/MAP3K5/MOB1A/NEDD9/OSBPL8/PAK2/PARK7/PDCD10/PDGFRB/PIBF1/PKD2/PPIA/PPP2CA/PPP2R3C/PRKAG2/PRNP/PROX1/PRRC1/PSEN1/PSMD10/PTK2/…	96
BP	GO:0001890	placenta development	44/3052	147/18800	2.31261222054885e-05	2.31261222054885e-05	0.000257257887671503	ADA/ASH1L/BIRC2/BIRC6/BMPR2/BPTF/CASP8/CEBPB/CITED2/CTSB/DEDD/DNAJB6/E2F7/EPAS1/GGNBP2/GRB2/HECTD1/HES1/HIF1A/HSP90AB1/HTRA1/JUNB/LEF1/MAPK1/MAPK14/MED1/NR2F2/PKD2/PRDM1/PRDX3/PTK2/RBPJ/RPS6/RTCB/SETD2/SOCS3/SOD1/SP3/SPP1/STK3/STK4/TMED2/VASH1/ZFP36L1	44
BP	GO:0051494	negative regulation of cytoskeleton organization	48/3052	165/18800	2.313107489054e-05	2.313107489054e-05	0.000257257887671503	APC/ARFGEF1/ARHGEF2/ARPIN/CAMSAP2/CAPG/CAPZA1/CAPZA2/CAPZB/CARMIL1/CDH5/CKAP2/DLC1/DYRK1A/EPS8/F11R/FKBP4/GMFG/GSN/HDGFL3/LIMA1/MAP1B/MAPRE1/MET/MKKS/MTPN/MYADM/NPM1/PAK2/PFN1/PHLDB2/PIK3R1/RDX/S1PR1/SMAD4/SNCA/SSH1/SSH2/STMN1/SVIL/SWAP70/TAOK1/TJP1/TMOD2/TMOD3/TMSB4X/TWF1/WASF2	48
BP	GO:0051893	regulation of focal adhesion assembly	24/3052	63/18800	2.40366284986432e-05	2.40366284986432e-05	0.0002659858599268	ACTG1/CORO1C/DLC1/DUSP3/ITGB1BP1/KDR/LIMS1/MACF1/MAP4K4/NRP1/PHLDB2/POLDIP2/PTEN/PTK2/PTPRA/RAC1/RHOA/ROCK1/ROCK2/S100A10/SLK/SMAD3/THBS1/VCL	24
BP	GO:0090109	regulation of cell-substrate junction assembly	24/3052	63/18800	2.40366284986432e-05	2.40366284986432e-05	0.0002659858599268	ACTG1/CORO1C/DLC1/DUSP3/ITGB1BP1/KDR/LIMS1/MACF1/MAP4K4/NRP1/PHLDB2/POLDIP2/PTEN/PTK2/PTPRA/RAC1/RHOA/ROCK1/ROCK2/S100A10/SLK/SMAD3/THBS1/VCL	24
BP	GO:0001889	liver development	41/3052	134/18800	2.45027241941592e-05	2.45027241941592e-05	0.000269787889548321	ACADM/ACAT1/ADA/ANXA1/ARF6/ARID5B/ATF2/CEACAM1/CEBPB/CEBPG/CFLAR/CITED2/CPT1A/CSNK2A2/CUL3/E2F7/FBXW7/HES1/HMOX1/HNRNPD/ITGA2/JUN/MED1/MET/PCNA/PKD2/PNPT1/PROX1/RB1CC1/RELA/SEC63/SMAD3/SOD2/SP3/SRSF5/TGFBR3/TNFAIP3/TYMS/UCP2/XBP1/ZMPSTE24	41
BP	GO:1903052	positive regulation of proteolysis involved in cellular protein catabolic process	41/3052	134/18800	2.45027241941592e-05	2.45027241941592e-05	0.000269787889548321	ANKIB1/ATXN3/CAV1/CSNK1A1/CTSC/DAB2/DISC1/ECSCR/FBXW7/FMR1/GSK3A/GSK3B/HECTD1/HERPUD1/HSPA1A/HSPA1B/MDM2/NFE2L2/NUB1/PSEN1/PSMC2/PSMC4/PSMD10/PTEN/PTK2/PTK2B/RACK1/RBX1/RCHY1/RNF139/RNF14/RNF144B/RNF19A/RNF19B/SOCS4/SOCS5/SUMO1/SUMO2/TRIB1/TRIB2/UBQLN1	41
BP	GO:2000060	positive regulation of ubiquitin-dependent protein catabolic process	35/3052	108/18800	2.46000463587683e-05	2.46000463587683e-05	0.000270183997808339	ANKIB1/CAV1/CSNK1A1/DAB2/DISC1/FBXW7/GSK3A/GSK3B/HECTD1/HERPUD1/HSPA1A/HSPA1B/MDM2/NFE2L2/NUB1/PSEN1/PSMD10/PTEN/PTK2/PTK2B/RACK1/RBX1/RCHY1/RNF139/RNF14/RNF144B/RNF19A/RNF19B/SOCS4/SOCS5/SUMO1/SUMO2/TRIB1/TRIB2/UBQLN1	35
BP	GO:0014743	regulation of muscle hypertrophy	26/3052	71/18800	2.52535938242055e-05	2.52535938242055e-05	0.000276671999372809	ATP2B4/BECN1/CAMK2D/FOXO1/GLRX3/GSK3A/IGFBP5/IL6ST/LMCD1/LMNA/MEF2A/MTPN/NR4A3/PARP1/PPARA/PPP3CA/RGS2/ROCK1/ROCK2/SMAD3/SMAD4/TNFRSF1A/TNFRSF1B/TOMM70/TWF1/YY1	26
BP	GO:0140056	organelle localization by membrane tethering	27/3052	75/18800	2.5369767571812e-05	2.5369767571812e-05	0.000277255080372108	AHCYL1/ATP2A2/BLOC1S6/CALM1/CAV2/ESYT1/ESYT2/PDZD8/PLEK/RAB10/RAB12/RAB13/RAB15/RAB3C/RAB8B/RALB/SCFD2/SNAP25/SNAP29/STX12/STX3/STX5/STXBP3/USO1/VAMP3/VAPB/VMP1	27
BP	GO:0070507	regulation of microtubule cytoskeleton organization	45/3052	152/18800	2.54544945294202e-05	2.54544945294202e-05	0.000277492457298318	AKAP9/APC/ARHGEF2/ARL3/BICD2/CAMSAP2/CDH5/CHMP1B/CHMP2B/CHMP3/CHMP4B/CHMP5/CKAP2/CLIP1/CLTC/CYLD/DIXDC1/DYNC1H1/DYRK1A/FKBP4/GNAI1/GSK3B/HDGFL3/HNRNPU/HSPA1A/HSPA1B/MAP1B/MAPRE1/MAPRE2/MET/MPDZ/PAFAH1B1/PHLDB2/PRKAA1/RAC1/RHOA/ROCK1/RPS3/SENP6/SLAIN2/SNCA/STMN1/STMN3/TAOK1/TPR	45
BP	GO:0016049	cell growth	113/3052	484/18800	2.58180522907614e-05	2.58180522907614e-05	0.000280760833748008	ADAM10/ADIPOR1/ADNP/AKAP13/BCL6/BMPR2/BTG1/CAMK2D/CDC42/CDC73/CDKN1A/CDKN2AIP/CDKN2C/CEACAM1/CPNE1/CSNK2A1/CTNNB1/CXCL12/CXCR4/CYFIP1/DAB2/DBNL/DDX3X/DERL2/DISC1/DPYSL2/EBAG9/EI24/EIF2AK4/EIF4G2/ENO1/FXN/GJA1/GOLGA4/GSK3A/GSK3B/HBEGF/HSP90AA1/HSP90AB1/HSPA1A/HSPA1B/IGFBP5/IGFBP7/IMPACT/IQGAP1/ITCH/ITGB1/KAT7/MACF1/MAP1B/MAP3K13/MEAF6/MEX3C/MSX1/MTPN/NDEL1/NDN/NET1/NRN1/NRP1/NRP2/OLFM1/PAFAH1B1/PD…	113
BP	GO:0018394	peptidyl-lysine acetylation	52/3052	184/18800	2.60239832191673e-05	2.60239832191673e-05	0.000282303204016064	ACTB/ATF2/ATG5/CLOCK/CREBBP/DR1/EID1/ENY2/EP300/EPC1/EPC2/GTF2B/HAT1/HDAC2/IL1B/ING3/IWS1/KANSL1/KAT6A/KAT7/LEF1/MEAF6/MED24/MLLT1/MORF4L1/MORF4L2/MSL2/MSL3/NAA50/NFYC/PARK7/PHF20/PHF20L1/PML/POLE3/PRKAA1/RUVBL1/SDR16C5/SET/SIN3A/SIRT1/SMAD4/SMC5/SNCA/SOX4/SUPT7L/TAF7/USP22/VPS72/ZMPSTE24/ZNF451/ZZZ3	52
BP	GO:0033044	regulation of chromosome organization	58/3052	212/18800	2.6308040308625e-05	2.6308040308625e-05	0.000284683410452054	ANAPC7/APC/ATF7IP/ATRX/BAZ1B/BECN1/BUB3/CCT2/CCT3/CCT4/CCT5/CCT6A/CCT8/CDC16/CDC27/CDK2/CTNNB1/CUL3/DCP2/DUSP1/FBXO5/GNL3/HNRNPA1/HNRNPA2B1/HNRNPC/HNRNPD/HNRNPU/MAPK1/NAF1/NBN/PARN/PARP1/PCID2/PML/PPHLN1/PPP1R10/PSMG2/RAD21/RB1/RUVBL1/SENP6/SFPQ/SIN3A/SMARCA5/SMC5/SMG1/SSBP1/TCP1/TERF2IP/TINF2/TNKS2/TPR/USP7/WAPL/XRCC5/YLPM1/YY1/ZNF207	58
BP	GO:0016197	endosomal transport	62/3052	231/18800	2.67326888454578e-05	2.67326888454578e-05	0.000287864033276014	ABCA1/ACAP2/ALS2/AP3B1/AP5M1/ARF6/ARFIP1/ARL1/ARL4C/ARL8B/BLOC1S2/BLOC1S6/CCDC93/CHMP1B/CHMP2B/CHMP3/CHMP4B/CHMP5/CLTC/CMTM6/CORO1C/DPY30/EEA1/EHD2/EHD4/EPS15/ITSN1/LAPTM4B/LEPROT/PICALM/RAB10/RAB11A/RAB11B/RAB13/RAB14/RAB29/RAB6A/RAB7A/SNX1/SNX12/SNX2/SNX3/SNX5/SNX6/SNX9/SPAG9/STX5/TBC1D10B/TBC1D23/TBC1D5/TMEM50A/TMEM50B/TRIM27/USP7/VAMP3/VPS26A/VPS29/VPS35/VPS36/VPS39/VPS54/ZDHHC2	62
BP	GO:0045088	regulation of innate immune response	62/3052	231/18800	2.67326888454578e-05	2.67326888454578e-05	0.000287864033276014	A2M/ADAR/AKIRIN2/APPL1/APPL2/BANF1/BIRC2/BIRC3/CASP8/CCL5/CEACAM1/CFH/CGAS/CNOT7/CREBBP/CRK/DHX9/DUSP10/EP300/FYN/HLA-E/HMGB1/HMGB2/HSP90AA1/HSP90AB1/IFI16/IRAK3/IRF1/LAMP1/LGALS9/LSM14A/LYAR/LYN/MATR3/MAVS/MED1/NFE2L2/NMI/NONO/PAK2/PARP9/PLSCR1/PRKDC/PSPC1/PTPN1/PTPN11/PTPN2/SAMHD1/SERPINB9/SFPQ/SIN3A/STAT2/STAT5B/TBK1/TNFAIP3/TOMM70/TYROBP/UBE2K/XRCC5/XRCC6/YTHDF2/YTHDF3	62
BP	GO:0044843	cell cycle G1/S phase transition	67/3052	255/18800	2.71676377548467e-05	2.71676377548467e-05	0.000291834137012269	ADAMTS1/ANXA1/APC/APEX1/APPL1/APPL2/ATP2B4/BACH1/CACUL1/CCL2/CCND2/CCNH/CDC73/CDK2/CDK6/CDK7/CDKN1A/CDKN2C/CDKN3/CPSF3/CTDSP2/CUL1/CUL3/CUL4B/DDX3X/DLG1/E2F3/E2F4/E2F7/EIF4E/FBXO7/FBXW7/GSPT1/ITGB1/KHDRBS1/KLF4/KMT2E/LATS2/MDM2/MLF1/PIM2/PKD2/PLCB1/PML/PPP2CA/PPP3CA/PPP6C/PRKDC/PSME1/PSME3/PTEN/RB1/RBL2/RDX/RHOU/RPA2/RPL26/RPS27L/RPS6/RPS6KB1/SDE2/SLFN11/TFDP1/TMEM14B/TP53/TRIAP1/WAC	67
BP	GO:0030833	regulation of actin filament polymerization	42/3052	139/18800	2.73836445517027e-05	2.73836445517027e-05	0.000293438772709243	ARF6/ARFGEF1/ARHGAP18/ARPC1A/ARPC1B/ARPC2/ARPC3/ARPC4/ARPC5/CAPG/CAPZA1/CAPZA2/CAPZB/CARMIL1/CCL11/CDC42EP3/COTL1/CYFIP1/DBNL/DLG1/EPS8/GRB2/GSN/HCLS1/MKKS/MTPN/MYADM/NCK1/NCK2/NCKAP1/PFN1/PTK2B/RDX/RHOA/SNX9/SSH1/SSH2/SVIL/TMOD2/TMOD3/TMSB4X/TWF1	42
BP	GO:0032206	positive regulation of telomere maintenance	21/3052	52/18800	2.74678128258071e-05	2.74678128258071e-05	0.000293626287335659	ATRX/CCT2/CCT3/CCT4/CCT5/CCT6A/CCT8/CTNNB1/GNL3/HNRNPA1/HNRNPA2B1/HNRNPD/MAPK1/NAF1/NBN/PARN/PML/PPP1R10/TCP1/TNKS2/XRCC5	21
BP	GO:0051648	vesicle localization	53/3052	189/18800	2.76525511056005e-05	2.76525511056005e-05	0.000294885367212521	AP3B1/AP3M1/AP3S1/ARFGAP3/BLOC1S2/BLOC1S4/BLOC1S6/CTNNB1/CUL3/DYNC1H1/FAM91A1/FNBP1L/KIF13A/KIF1C/KIF5B/MKKS/MYO1B/MYO1D/MYO1E/MYO5A/MYO5C/MYO6/NDEL1/PAFAH1B1/PCDH17/PDCD6/PDCD6IP/PICALM/PPP6C/PSEN1/PTEN/RAB11A/RAB11B/RAB1A/RAB27A/RAB7A/SAR1A/SDCBP/SNAP23/SNAP29/SNCA/STARD3NL/TBC1D23/TFG/TMED10/TMED2/TMEM230/TOR1A/TRAK2/TRIP11/TSG101/USO1/WASL	53
BP	GO:1903321	negative regulation of protein modification by small protein conjugation or removal	32/3052	96/18800	2.87466559459468e-05	2.87466559459468e-05	0.000305812378535066	ATG5/BAG5/BUB3/CAMLG/CAV1/CHP1/CTNNB1/DNAJA1/FBXO5/FYN/HSPA1A/HSPA1B/IVNS1ABP/PARK7/PPIA/PSEN1/RELA/RPL11/RPL23/RPL37/RPL5/RPS20/RPS3/RPS7/SOX4/SPOPL/SPRY2/TNFAIP3/TRIM44/TRIP12/U2AF2/UFL1	32
BP	GO:0045637	regulation of myeloid cell differentiation	57/3052	208/18800	2.918750482493e-05	2.918750482493e-05	0.000309754014426143	ACVR2A/CASP8/CD4/CDC73/CDK6/CEACAM1/CEBPB/CNOT4/CREB1/CSF3R/CTNNB1/CTR9/ETS1/FAM210B/FBXW7/FOS/FOXP1/GABPA/GPR68/HCLS1/HIF1A/HMGB2/HMGB3/HSPA1A/HSPA1B/HSPA9/KAT7/KLF10/KLF13/LEF1/LTF/LYN/MAPK14/MED1/MEF2C/MTURN/NDFIP1/NFKBIA/PIK3R1/PITHD1/PRKDC/PTK2B/PTPN2/PURB/RB1/RBFOX2/RCOR1/RNF41/SLC9B2/STAT1/STAT3/STAT5B/TOB2/TRIB1/TYROBP/ZFP36/ZFP36L1	57
BP	GO:1900103	positive regulation of endoplasmic reticulum unfolded protein response	9/3052	13/18800	2.95772333973731e-05	2.95772333973731e-05	0.000313135487182715	ATF6/BAX/BCL2L11/ERN1/PIK3R1/PTPN1/PTPN2/TMEM33/XBP1	9
BP	GO:0007044	cell-substrate junction assembly	31/3052	92/18800	2.99968667541137e-05	2.99968667541137e-05	0.000316816585887193	ACTG1/ACTN1/COL17A1/CORO1C/DLC1/DUSP3/ITGA2/ITGA6/ITGB1BP1/KDR/LAMC1/LIMS1/MACF1/MAP4K4/NRP1/PHLDB2/POLDIP2/PTEN/PTK2/PTK2B/PTPRA/PTPRK/RAC1/RHOA/ROCK1/ROCK2/S100A10/SLK/SMAD3/THBS1/VCL	31
BP	GO:0150117	positive regulation of cell-substrate junction organization	15/3052	31/18800	3.06416882559262e-05	3.06416882559262e-05	0.000322852741533103	ARF6/DUSP3/IQSEC1/ITGB1BP1/KDR/LIMS1/MAP4K4/MAPRE2/NRP1/PIK3R1/POLDIP2/RAC1/ROCK1/S100A10/SMAD3	15
BP	GO:0000422	autophagy of mitochondrion	30/3052	88/18800	3.1123909228764e-05	3.1123909228764e-05	0.000326372020584333	ATG12/ATG3/ATG5/BECN1/BNIP3/BNIP3L/CAMKK2/CSNK2A2/CTSK/DNM1L/FBXO7/FBXW7/FUNDC2/GABARAPL2/GSK3A/HIF1A/MAP1LC3B/MAP1LC3B2/OPTN/PARK7/RB1CC1/RETREG1/RNF41/SLC25A46/SLC25A5/TOMM7/TP53/VDAC1/VPS13D/WDR45B	30
BP	GO:0061726	mitochondrion disassembly	30/3052	88/18800	3.1123909228764e-05	3.1123909228764e-05	0.000326372020584333	ATG12/ATG3/ATG5/BECN1/BNIP3/BNIP3L/CAMKK2/CSNK2A2/CTSK/DNM1L/FBXO7/FBXW7/FUNDC2/GABARAPL2/GSK3A/HIF1A/MAP1LC3B/MAP1LC3B2/OPTN/PARK7/RB1CC1/RETREG1/RNF41/SLC25A46/SLC25A5/TOMM7/TP53/VDAC1/VPS13D/WDR45B	30
BP	GO:0001885	endothelial cell development	24/3052	64/18800	3.25825620488225e-05	3.25825620488225e-05	0.000340856206056441	CDH5/CLIC4/COL15A1/EZR/F11R/GPX1/HEG1/ICAM1/IL1B/MET/MYADM/MYD88/PECAM1/PLCB1/RAP1A/RAP1B/RAPGEF2/RDX/ROCK1/ROCK2/TJP1/TNFRSF1A/VCL/VEZF1	24
BP	GO:0008286	insulin receptor signaling pathway	37/3052	118/18800	3.31338682116538e-05	3.31338682116538e-05	0.000345802206529208	ADIPOR1/AP3S1/APC/APPL1/CAV2/EIF4EBP2/FOXO1/GRB2/GSK3A/GSK3B/IDE/IL1B/NCK1/NDEL1/NUCKS1/OSBPL8/PDK4/PHIP/PIK3C2A/PIK3R1/PIK3R3/PIP4K2A/PIP4K2B/PRKAA1/PTPN1/PTPN11/PTPN2/PTPRA/PTPRE/RPS6KB1/SHC1/SIRT1/SMARCC1/SNX5/SOCS3/SOGA1/ZNF106	37
BP	GO:0010611	regulation of cardiac muscle hypertrophy	25/3052	68/18800	3.32481403338375e-05	3.32481403338375e-05	0.000346174490871659	ATP2B4/BECN1/CAMK2D/FOXO1/GLRX3/GSK3A/IL6ST/LMCD1/LMNA/MEF2A/MTPN/NR4A3/PARP1/PPARA/PPP3CA/RGS2/ROCK1/ROCK2/SMAD3/SMAD4/TNFRSF1A/TNFRSF1B/TOMM70/TWF1/YY1	25
BP	GO:0009306	protein secretion	86/3052	350/18800	3.41171391967766e-05	3.41171391967766e-05	0.000354384583910907	ABCA1/ABCG1/ACSL4/ADAM9/ANXA1/ARF6/ARFGAP3/ARFIP1/BLOC1S6/CANX/CCL5/CD200/CD2AP/CLOCK/COPG1/CPT1A/DNM1L/DOC2B/DPH3/ENSA/ERP29/EXOC1/EZR/GLUD1/GLUL/GNPTAB/GOLPH3/GOLPH3L/GPR68/HIF1A/HMGCR/HMGN3/ICA1/IL1B/INHBB/KLF7/MCU/MIA3/MIDN/MPC2/MYRIP/NDUFAF2/OSBP/PAFAH1B1/PAM/PARK7/PDIA4/PIM3/PLEK/PPIA/PPID/PPP3CA/PPP3CB/PTPN11/PTPRN2/RAB10/RAB11B/RAB12/RAB13/RAB15/RAB27A/RAB3C/RAB8B/REST/RFX3/SEC24A/SEL1L/S…	86
BP	GO:0006626	protein targeting to mitochondrion	33/3052	101/18800	3.44344903346582e-05	3.44344903346582e-05	0.000356839399529931	ABLIM3/BAG3/BNIP3L/CSNK2A2/DNAJC15/DNAJC19/FBXO7/FBXW7/GRPEL1/GSK3A/HSP90AA1/HSPA4/HSPD1/LEPROT/LMAN1/MFF/PDCD5/PMPCB/PRKAA1/RAC2/RHOU/SAE1/SH3GLB1/TIMM17A/TIMM23/TIMM9/TOMM20/TOMM22/TOMM7/TOMM70/UBE2D3/UBE2L3/UBL5	33
BP	GO:0072599	establishment of protein localization to endoplasmic reticulum	20/3052	49/18800	3.53392416302987e-05	3.53392416302987e-05	0.000364499906276765	CHMP4B/HERPUD1/HSPA5/MAN1A1/RAB10/RAB3GAP2/RYR2/SEC61B/SEC61G/SEC62/SEC63/SPCS1/SPCS3/SRP14/SRP19/SRP72/SRP9/SRPRA/SSR3/TRAM1	20
BP	GO:2000059	negative regulation of ubiquitin-dependent protein catabolic process	20/3052	49/18800	3.53392416302987e-05	3.53392416302987e-05	0.000364499906276765	BAG5/CAMLG/CSNK2A1/CSNK2A2/EIF3H/HSP90AB1/PARK7/PML/PSEN1/RPL11/RPL23/RPL5/RPS7/RYBP/SDCBP/SMARCC1/SVIP/TLK2/USP7/WAC	20
BP	GO:0016485	protein processing	64/3052	243/18800	3.75609357448515e-05	3.75609357448515e-05	0.000386509973331182	ACE/ADAM10/ADAMTS3/ANXA2/APH1A/APH1B/ASPH/ATP6AP2/BACE1/BACE2/C1R/C1RL/CAPN2/CARD16/CARD8/CASP3/CASP4/CASP8/CAST/CPA3/CPD/CPXM2/CTSH/CTSS/CTSZ/CYCS/ENO1/ERO1A/FXN/GSN/IFI16/IFT52/LDLRAD3/LONP2/METAP2/MYH9/PARP1/PERP/PGK1/PLAT/PLGRKT/PMPCB/PRKACA/PRKACB/PRNP/PSEN1/RNF139/RPS6KA2/S100A10/SDE2/SEC11A/SEC11C/SERPINE1/SLC30A6/SNX12/SPCS1/SPCS3/SRGN/THBS1/TLL1/TMEM59/YIPF5/YME1L1/ZMPSTE24	64
BP	GO:0045185	maintenance of protein location	31/3052	93/18800	3.80692903505166e-05	3.80692903505166e-05	0.000390358493691409	ANKRD13C/CAV1/CCDC88A/CD4/FAF1/G3BP2/GOLPH3/GOPC/GSN/HK1/HNRNPU/HSPA5/INSIG1/KDELR2/NFKBIA/NFKBIB/PARK7/PKD2/PML/PSMD10/SKP1/SP100/SRGN/SRI/SUPT7L/TMSB4X/TOPORS/TWF1/TXN/VPS13D/YWHAB	31
BP	GO:0035592	establishment of protein localization to extracellular region	86/3052	351/18800	3.81121999696321e-05	3.81121999696321e-05	0.000390358493691409	ABCA1/ABCG1/ACSL4/ADAM9/ANXA1/ARF6/ARFGAP3/ARFIP1/BLOC1S6/CANX/CCL5/CD200/CD2AP/CLOCK/COPG1/CPT1A/DNM1L/DOC2B/DPH3/ENSA/ERP29/EXOC1/EZR/GLUD1/GLUL/GNPTAB/GOLPH3/GOLPH3L/GPR68/HIF1A/HMGCR/HMGN3/ICA1/IL1B/INHBB/KLF7/MCU/MIA3/MIDN/MPC2/MYRIP/NDUFAF2/OSBP/PAFAH1B1/PAM/PARK7/PDIA4/PIM3/PLEK/PPIA/PPID/PPP3CA/PPP3CB/PTPN11/PTPRN2/RAB10/RAB11B/RAB12/RAB13/RAB15/RAB27A/RAB3C/RAB8B/REST/RFX3/SEC24A/SEL1L/S…	86
BP	GO:0071385	cellular response to glucocorticoid stimulus	21/3052	53/18800	3.85774323889424e-05	3.85774323889424e-05	0.00039355064026535	ANXA1/AQP1/ATP2B1/BCL2L11/CBX3/CFLAR/CYP1B1/EIF4E/FBXO32/HNRNPU/KLF9/NR3C1/PLAT/REST/RPS6KB1/SERPINF1/UBE2L3/USP8/ZFP36/ZFP36L1/ZFP36L2	21
BP	GO:0007346	regulation of mitotic cell cycle	111/3052	478/18800	3.86025771426624e-05	3.86025771426624e-05	0.00039355064026535	ADAMTS1/ANAPC7/ANXA1/APC/APEX1/APPL1/APPL2/ATF2/BABAM2/BCL6/BRCC3/BTG1/BTG2/BUB3/CAV2/CCL2/CCND2/CCNG1/CCNH/CDC14A/CDC16/CDC25B/CDC27/CDC42/CDC73/CDK2/CDK7/CDKN1A/CDKN2C/CKS2/CPSF3/CTDSP2/CTNNB1/CUL3/CUL4B/CYLD/DDX3X/DLG1/DUSP1/DUSP3/E2F7/EIF4E/FBXO5/FBXO7/FOXC1/FOXN3/HECA/HES1/HNRNPU/HSPA2/IL1B/IQGAP1/KLF4/KMT2E/MAP3K20/MDM2/NAE1/NBN/PAFAH1B1/PCID2/PDGFRB/PHIP/PIM2/PIM3/PKD2/PLCB1/PML/POLDIP2/PP…	111
BP	GO:0034314	Arp2/3 complex-mediated actin nucleation	18/3052	42/18800	3.96316311157533e-05	3.96316311157533e-05	0.000403108653429711	ACTR2/ACTR3/ARF1/ARFIP1/ARPC1A/ARPC1B/ARPC2/ARPC3/ARPC4/ARPC5/BRK1/CARMIL1/CYFIP1/GMFG/NCKAP1/TRIM27/WASF2/WASL	18
BP	GO:2001252	positive regulation of chromosome organization	30/3052	89/18800	3.97296400836183e-05	3.97296400836183e-05	0.000403174421804169	ATF7IP/ATRX/CCT2/CCT3/CCT4/CCT5/CCT6A/CCT8/CDK2/CTNNB1/GNL3/HNRNPA1/HNRNPA2B1/HNRNPD/MAPK1/NAF1/NBN/PARN/PML/PPHLN1/PPP1R10/RAD21/SFPQ/SIN3A/SMC5/SSBP1/TCP1/TNKS2/TPR/XRCC5	30
BP	GO:0042306	regulation of protein import into nucleus	22/3052	57/18800	4.1038268216181e-05	4.1038268216181e-05	0.000414469684309552	BAG3/CHP1/ECT2/HCLS1/HSP90AB1/IPO5/MAPK14/MAVS/MDFIC/NOLC1/NUP54/PIK3R1/PKIG/PSEN1/RAN/RBM22/SMAD3/SUMO1/TARDBP/TPR/UFM1/ZC3H12A	22
BP	GO:0048255	mRNA stabilization	22/3052	57/18800	4.1038268216181e-05	4.1038268216181e-05	0.000414469684309552	CIRBP/CSDE1/DHX9/ELAVL1/FUS/HNRNPA0/HNRNPC/HNRNPD/HNRNPU/LARP1/MAPK14/MYD88/PABPC1/SYNCRIP/TAF15/TARDBP/THRAP3/TRAF3IP2/TRAF5/YBX1/YBX3/ZFP36	22
BP	GO:0048659	smooth muscle cell proliferation	49/3052	173/18800	4.11739532564773e-05	4.11739532564773e-05	0.000414469684309552	ADAMTS1/BMP2/BMPR2/CALCRL/CCL5/CDKN1A/CTNNB1/ERN1/FOXP1/GJA1/GNA12/GNA13/GNAI3/HBEGF/HDAC1/HMOX1/IGFBP5/IL15/IRAK1/IRAK4/ITGA2/JUN/MAP3K5/MEF2C/MMP2/MYD88/NOTCH3/NR4A3/PDCD4/PDGFRB/POLDIP2/PRKDC/PTAFR/PTEN/RHOA/RPS6KB1/S1PR1/SF1/SOD2/STAT1/TACR1/TCF7L2/TGFBR2/THBS1/TNFAIP3/TPM1/TRIB1/XRCC5/XRCC6	49
BP	GO:0072384	organelle transport along microtubule	29/3052	85/18800	4.12191289773433e-05	4.12191289773433e-05	0.000414469684309552	ACTR10/AP3B1/AP3M1/AP3S1/ARMCX3/BICD2/BLOC1S2/BLOC1S4/BLOC1S6/CDC42/COPG1/DYNC1H1/HIF1A/HSBP1/KIF13A/KIF1C/KIF5B/LAMP1/LRPPRC/MAP1B/NDEL1/OPA1/PAFAH1B1/RAB1A/RAB6A/SYBU/TRAK2/UBB/UXT	29
BP	GO:0070302	regulation of stress-activated protein kinase signaling cascade	55/3052	201/18800	4.173232768168e-05	4.173232768168e-05	0.000418674161419851	AIDA/ARL6IP5/BMP2/CDC42/CYLD/DIXDC1/DLG1/DNAJA1/DUSP1/DUSP10/DUSP3/EIF2AK2/EZR/FOXO1/GADD45A/HIPK3/HMGB1/IGBP1/IL1B/ITCH/KLHDC10/LYN/MAP3K5/MAP4K4/MAPK1/MDFIC/MECOM/MFHAS1/MTURN/MYD88/NBR1/PAFAH1B1/PDCD10/PDCD4/PJA2/PLCB1/PPIA/PRDX1/PTK2B/RAP2A/RB1CC1/RELL1/RNF13/SDCBP/SEMA3A/SIRPA/STK3/TAOK1/TAOK3/TPD52L1/TRAF3/TRAF5/ZC3H12A/ZMPSTE24/ZMYND11	55
BP	GO:0030865	cortical cytoskeleton organization	23/3052	61/18800	4.27489012965876e-05	4.27489012965876e-05	0.000426927802899922	AKAP11/ARF6/CALR/CAVIN3/DLG1/ECT2/EHD2/EZR/LCP1/NCKAP1/PAFAH1B1/PDCD6IP/PLEK/PPP2R3C/RAB13/RAC1/RAC2/RHOA/RHOG/RND1/ROCK1/ROCK2/WDR1	23
BP	GO:0043112	receptor metabolic process	23/3052	61/18800	4.27489012965876e-05	4.27489012965876e-05	0.000426927802899922	ALS2/ANXA2/BECN1/CAMLG/CAPN1/CHMP5/FNTA/ITCH/LDLR/MTMR2/MYLIP/NEDD4/NSF/OPTN/PSEN1/PTPN1/RAB11B/RAB29/SH3GLB1/SNCA/UVRAG/VAMP3/ZNRF3	23
BP	GO:0043154	negative regulation of cysteine-type endopeptidase activity involved in apoptotic process	27/3052	77/18800	4.34398613958163e-05	4.34398613958163e-05	0.000432846820862337	AQP1/ARL6IP1/BIRC2/BIRC3/CARD16/CD44/CSNK2A1/DDX3X/DNAJB6/GPI/GPX1/IGBP1/KLF4/LAMP3/LAMTOR5/PAK2/PARK7/PLAUR/PRDX3/RPS6KA3/SERPINB9/SIAH2/SNCA/THBS1/TNFAIP8/TRIAP1/USP47	27
BP	GO:0002260	lymphocyte homeostasis	24/3052	65/18800	4.37666260513395e-05	4.37666260513395e-05	0.000435118363784732	ADA/BAX/BCL10/BCL2L11/CAMLG/CASP3/DOCK11/HIF1A/LGALS9/LYN/MEF2C/PMAIP1/PPP2R3C/PPP3CB/RC3H1/RC3H2/RPS6/SOS1/SOS2/SPNS2/STAT5B/TNFAIP3/TRAF3IP2/TSC22D3	24
BP	GO:0007004	telomere maintenance via telomerase	25/3052	69/18800	4.41659605878487e-05	4.41659605878487e-05	0.000438099523706872	CCT2/CCT3/CCT4/CCT5/CCT6A/CCT8/CTNNB1/DCP2/GAR1/HNRNPA1/HNRNPC/HNRNPU/HSP90AA1/HSP90AB1/MAPK1/NAF1/NOP10/PARN/PTGES3/RFC1/TCP1/TERF2IP/TINF2/TNKS2/XRCC5	25
BP	GO:0032479	regulation of type I interferon production	32/3052	98/18800	4.55854005124562e-05	4.55854005124562e-05	0.000450151795478209	BANF1/CGAS/CYLD/DDX3X/DHX33/DHX9/FLOT1/G3BP1/GAPDH/HMGB2/HSP90AA1/HSPD1/IFIH1/IRAK1/IRF1/ITCH/MAVS/MYD88/NMI/PPM1B/PTPN11/REL/RNF125/RNF216/SETD2/SIRPA/STAT1/TBK1/TOMM70/TRAF3/UFD1/YY1	32
BP	GO:0032606	type I interferon production	32/3052	98/18800	4.55854005124562e-05	4.55854005124562e-05	0.000450151795478209	BANF1/CGAS/CYLD/DDX3X/DHX33/DHX9/FLOT1/G3BP1/GAPDH/HMGB2/HSP90AA1/HSPD1/IFIH1/IRAK1/IRF1/ITCH/MAVS/MYD88/NMI/PPM1B/PTPN11/REL/RNF125/RNF216/SETD2/SIRPA/STAT1/TBK1/TOMM70/TRAF3/UFD1/YY1	32
BP	GO:0030705	cytoskeleton-dependent intracellular transport	54/3052	197/18800	4.63055316097874e-05	4.63055316097874e-05	0.000456240066537973	ACTR10/AP3B1/AP3M1/AP3S1/ARL3/ARL8B/ARMCX3/BAG3/BICD2/BLOC1S2/BLOC1S4/BLOC1S6/CCDC88A/CDC42/COPG1/DYNC1H1/DYNC1I2/FNBP1L/HIF1A/HNRNPU/HOOK3/HSBP1/HSPA8/IFT52/IFT57/KIF13A/KIF1C/KIF5B/LAMP1/LRPPRC/MAP1B/MYO1B/MYO1D/MYO1E/MYO5A/MYO5C/MYO6/NDEL1/OPA1/PAFAH1B1/PCM1/RAB1A/RAB21/RAB6A/RPGR/SFPQ/SOD1/SYBU/TRAK2/TUBA1A/TUBB/UBB/UXT/WASL	54
BP	GO:0010212	response to ionizing radiation	42/3052	142/18800	4.77328877686554e-05	4.77328877686554e-05	0.000469253765094112	ANXA1/BABAM2/BAX/BRCC3/CASP3/CBL/CDKN1A/CLOCK/ECT2/EGR1/EYA3/GADD45A/GPX1/GRB2/GTF2H5/HSPA5/IFI16/IKBIP/MAP3K20/MAPK14/MDM2/NET1/NIPBL/NUCKS1/PARP1/PML/PRKAA1/PRKDC/RHNO1/RPL26/SIRT1/SOD2/SPIDR/TANK/THBD/TLK2/TOPBP1/TP53/XRCC5/XRCC6/YAP1/ZMPSTE24	42
BP	GO:1901655	cellular response to ketone	31/3052	94/18800	4.80613359370385e-05	4.80613359370385e-05	0.000471430382277737	ACE/AHR/AKR1C3/AQP1/ATP2B1/CBX3/CFLAR/CYP1B1/EIF4E/FBXO32/FDX1/GNAI1/GNB1/GOLPH3/KLF2/KLF9/LARP1/NCOA4/NR3C1/PARK7/PLAT/POSTN/PRKAA1/ROCK2/RPS6KB1/RWDD1/SERPINF1/SGK1/SIRT1/SPP1/USP8	31
BP	GO:0007033	vacuole organization	52/3052	188/18800	4.89079975355642e-05	4.89079975355642e-05	0.000477863384218045	ABCA1/ADPRH/ANXA2/AP3B1/ARL8B/ATF2/ATG12/ATG3/ATG5/ATP2A2/ATP6AP2/BAG3/BECN1/CHMP2B/CHMP3/CHMP4B/FEZ2/GABARAPL2/GNPTAB/HEXB/HOOK3/LAPTM4B/MAP1LC3B/MAP1LC3B2/MBTPS1/PIP4K2A/PIP4K2B/PPT1/PSEN1/RAB14/RAB1A/RAB3GAP2/RAB5A/RAB7A/RALB/RB1CC1/RNF5/SCARB2/SH3GLB1/SNX7/STX12/SYNPO2/TMEM106B/TMEM165/TP53INP1/TPP1/TRAPPC8/UBQLN1/VMP1/VPS35/WASHC5/WDR45B	52
BP	GO:0090114	COPII-coated vesicle budding	15/3052	32/18800	4.90426714109055e-05	4.90426714109055e-05	0.000477863384218045	CUL3/INSIG1/MIA3/PDCD6/PPP6C/RAB1A/SAR1A/SEC23A/SEC24A/SEC31A/TFG/TMED10/TMED2/VAPA/VAPB	15
BP	GO:1903955	positive regulation of protein targeting to mitochondrion	15/3052	32/18800	4.90426714109055e-05	4.90426714109055e-05	0.000477863384218045	ABLIM3/CSNK2A2/FBXW7/GSK3A/LEPROT/PDCD5/PRKAA1/RAC2/RHOU/SAE1/SH3GLB1/TOMM7/UBE2D3/UBE2L3/UBL5	15
BP	GO:0034975	protein folding in endoplasmic reticulum	8/3052	11/18800	4.95968695270805e-05	4.95968695270805e-05	0.000477976049985731	CALR/CANX/DNAJC10/DNAJC3/ERO1A/HSP90B1/HSPA5/PDIA3	8
BP	GO:0036490	regulation of translation in response to endoplasmic reticulum stress	8/3052	11/18800	4.95968695270805e-05	4.95968695270805e-05	0.000477976049985731	DDX3X/DNAJC3/EIF2AK4/NCK1/NCK2/PPP1R15A/PPP1R15B/TMED2	8
BP	GO:1903897	regulation of PERK-mediated unfolded protein response	8/3052	11/18800	4.95968695270805e-05	4.95968695270805e-05	0.000477976049985731	HSPA5/NCK1/NCK2/PPP1R15A/PPP1R15B/PTPN1/PTPN2/TMEM33	8
BP	GO:1904869	regulation of protein localization to Cajal body	8/3052	11/18800	4.95968695270805e-05	4.95968695270805e-05	0.000477976049985731	CCT2/CCT3/CCT4/CCT5/CCT6A/CCT8/LARP7/TCP1	8
BP	GO:1904871	positive regulation of protein localization to Cajal body	8/3052	11/18800	4.95968695270805e-05	4.95968695270805e-05	0.000477976049985731	CCT2/CCT3/CCT4/CCT5/CCT6A/CCT8/LARP7/TCP1	8
BP	GO:1903747	regulation of establishment of protein localization to mitochondrion	20/3052	50/18800	4.996557683864e-05	4.996557683864e-05	0.000479851797046619	ABLIM3/BAG3/BNIP3L/CSNK2A2/DNAJA1/FBXW7/GSK3A/LEPROT/LMAN1/MAPK8/PDCD5/PRKAA1/RAC2/RHOU/SAE1/SH3GLB1/TOMM7/UBE2D3/UBE2L3/UBL5	20
BP	GO:0008637	apoptotic mitochondrial changes	34/3052	107/18800	5.02273170450685e-05	5.02273170450685e-05	0.000479851797046619	ATF2/ATG3/BAX/BCL2L11/BCL2L2/BLOC1S2/BNIP3/BNIP3L/DNM1L/FXN/GGCT/GHITM/GPX1/GSK3A/GSK3B/HSPA1A/HSPD1/LMNA/MAPK8/MFF/OPA1/PDCD5/PLAUR/PMAIP1/PPP2CB/PSMD10/SLC25A5/SLC25A6/SOD2/TNFSF10/TP53/TRIAP1/VDAC2/VPS35	34
BP	GO:0030038	contractile actin filament bundle assembly	34/3052	107/18800	5.02273170450685e-05	5.02273170450685e-05	0.000479851797046619	ACTG1/CARMIL1/CCDC88A/CD47/CDC42/CUL3/DLC1/F11R/FAM171A1/ITGB1BP1/MET/MKKS/NRP1/PAK2/PDLIM1/PFN1/PHLDB2/PIK3R1/PTK2B/RAC1/RHOA/ROCK1/ROCK2/S100A10/S1PR1/SMAD3/SRF/STMN1/TACR1/TJP1/TNFAIP1/TPM1/WASF2/ZYX	34
BP	GO:0043149	stress fiber assembly	34/3052	107/18800	5.02273170450685e-05	5.02273170450685e-05	0.000479851797046619	ACTG1/CARMIL1/CCDC88A/CD47/CDC42/CUL3/DLC1/F11R/FAM171A1/ITGB1BP1/MET/MKKS/NRP1/PAK2/PDLIM1/PFN1/PHLDB2/PIK3R1/PTK2B/RAC1/RHOA/ROCK1/ROCK2/S100A10/S1PR1/SMAD3/SRF/STMN1/TACR1/TJP1/TNFAIP1/TPM1/WASF2/ZYX	34
BP	GO:0030433	ubiquitin-dependent ERAD pathway	29/3052	86/18800	5.26395975967895e-05	5.26395975967895e-05	0.000501809242071012	CALR/CANX/CAV1/CCDC47/DERL1/DERL2/DNAJB14/DNAJB9/DNAJC10/EDEM3/ERLEC1/FAF1/FAM8A1/HERPUD1/HSP90B1/HSPA5/JKAMP/MAN1A1/NFE2L2/RNF5/SEC61B/SEL1L/SELENOS/STT3B/SVIP/UBE2J1/UBQLN1/UBXN4/UFD1	29
BP	GO:0048660	regulation of smooth muscle cell proliferation	48/3052	170/18800	5.34738649390784e-05	5.34738649390784e-05	0.000508661250210536	ADAMTS1/BMP2/BMPR2/CALCRL/CCL5/CDKN1A/CTNNB1/ERN1/FOXP1/GJA1/GNA12/GNA13/GNAI3/HBEGF/HDAC1/HMOX1/IGFBP5/IL15/IRAK1/IRAK4/ITGA2/JUN/MAP3K5/MEF2C/MMP2/MYD88/NOTCH3/NR4A3/PDCD4/PDGFRB/PRKDC/PTAFR/PTEN/RHOA/RPS6KB1/S1PR1/SF1/SOD2/STAT1/TACR1/TCF7L2/TGFBR2/THBS1/TNFAIP3/TPM1/TRIB1/XRCC5/XRCC6	48
BP	GO:0001649	osteoblast differentiation	63/3052	241/18800	5.47135800410345e-05	5.47135800410345e-05	0.000519332166269711	ACVR2A/ADAR/ALYREF/ATF4/ATRAID/BCAP29/BMP2/BMPR2/CBFB/CCDC47/CDK6/CEBPB/CLTC/COL1A1/COL6A1/CRIM1/CTHRC1/CTNNB1/DDR2/DDX21/DDX5/DHX9/DNAJC13/FBL/FBXO5/FHL2/GJA1/GSK3B/HNRNPC/HNRNPU/HSPE1/ID3/IGFBP5/IL6ST/JUNB/JUND/LEF1/LTF/MAPK14/MEF2C/NBR1/PRKACA/PSMC2/PTK2/RBMX/REST/RSL1D1/SKI/SMAD1/SMAD3/SMAD4/SMAD5/SMAD6/SND1/SPP1/SUCO/SYNCRIP/TOB1/TPM4/TWSG1/UFL1/WWTR1/YAP1	63
BP	GO:0014897	striated muscle hypertrophy	32/3052	99/18800	5.69866213257405e-05	5.69866213257405e-05	0.000539744252692469	AKAP13/ATP2A2/ATP2B4/BECN1/CAMK2D/FOXO1/GLRX3/GSK3A/HDAC2/IGFBP5/IL6ST/LMCD1/LMNA/MEF2A/MTPN/NR4A3/PAK2/PARP1/PDLIM5/PPARA/PPP3CA/RGS2/ROCK1/ROCK2/RYR2/SMAD3/SMAD4/TNFRSF1A/TNFRSF1B/TOMM70/TWF1/YY1	32
BP	GO:0006406	mRNA export from nucleus	23/3052	62/18800	5.76010940993612e-05	5.76010940993612e-05	0.000544393444119556	AGFG1/ALKBH5/ALYREF/ENY2/FYTTD1/HHEX/HNRNPA2B1/IWS1/NCBP2/NCBP3/NSUN2/NXT1/PABPN1/PCID2/RBM15B/SETD2/SMG1/SMG7/SRSF3/THOC2/THOC7/TPR/YTHDC1	23
BP	GO:0007599	hemostasis	60/3052	227/18800	5.78240974736555e-05	5.78240974736555e-05	0.000544649716075544	ACTB/ACTG1/AK3/ANXA5/AP3B1/BLOC1S4/BLOC1S6/CAV1/CD34/CD59/CEACAM1/DGKH/ENTPD1/F11R/FAP/FBLN1/FCER1G/FLI1/FUNDC2/FZD6/GNA12/GNA13/GNAQ/GNAS/GPI/IL6ST/ITGA2/JMJD1C/LCK/LMAN1/LYN/MAPK14/METAP1/MMRN1/MYH9/MYL12A/MYL9/NFE2L2/PABPC4/PAPSS2/PEAR1/PLAT/PLAUR/PLEK/PLSCR1/PPIA/PROS1/RAB27A/RAP2B/SELP/SERPINA1/SERPINE1/SH2B3/SRF/STXBP3/TFPI/THBD/THBS1/VCL/VKORC1	60
BP	GO:0071364	cellular response to epidermal growth factor stimulus	18/3052	43/18800	5.78755410533429e-05	5.78755410533429e-05	0.000544649716075544	BECN1/CFLAR/COL1A1/DAB2/DUSP3/EEF1A1/FOXC1/IQGAP1/MED1/NCL/PDE8A/PTPN11/PTPN12/STAT5B/SYAP1/ZFP36/ZFP36L1/ZFP36L2	18
BP	GO:0050686	negative regulation of mRNA processing	14/3052	29/18800	5.82726872022068e-05	5.82726872022068e-05	0.000547217872862828	CTR9/DYRK1A/HNRNPA2B1/HNRNPK/PTBP1/RBMX/SAP18/SRSF10/SRSF4/SRSF6/SRSF7/SUPT5H/U2AF2/ZC3H14	14
BP	GO:1903749	positive regulation of establishment of protein localization to mitochondrion	16/3052	36/18800	6.20220712827205e-05	6.20220712827205e-05	0.000581187785547374	ABLIM3/CSNK2A2/FBXW7/GSK3A/LEPROT/MAPK8/PDCD5/PRKAA1/RAC2/RHOU/SAE1/SH3GLB1/TOMM7/UBE2D3/UBE2L3/UBL5	16
BP	GO:0031032	actomyosin structure organization	54/3052	199/18800	6.2296329264931e-05	6.2296329264931e-05	0.000582518363268457	ACTG1/AKAP13/CARMIL1/CCDC88A/CD47/CDC42/CFL2/CFLAR/CNN3/CSRP2/CUL3/DLC1/ECT2/F11R/FAM171A1/ITGB1/ITGB1BP1/MEF2A/MET/MKKS/MYH11/MYH9/MYL9/NRP1/PAK2/PDCD6IP/PDGFRB/PDLIM1/PFN1/PHLDB2/PIK3R1/PRKAR1A/PROX1/PTK2B/RAC1/RHOA/ROCK1/ROCK2/S100A10/S1PR1/SMAD3/SMAD4/SRF/STMN1/TACR1/TJP1/TMOD2/TMOD3/TNFAIP1/TPM1/TRPM7/WASF2/WDR1/ZYX	54
BP	GO:1903900	regulation of viral life cycle	41/3052	139/18800	6.25277075570597e-05	6.25277075570597e-05	0.000583443194511012	ADAR/ADARB1/APOBEC3C/BANF1/CCL5/CD4/CH25H/CNOT7/CXCL8/DDX3X/EIF2AK2/FCN3/FMR1/GSN/HACD3/IFI16/IFIH1/KPNA2/KPNA6/LAMP3/LARP1/LGALS9/LTF/MAVS/NR5A2/PABPC1/PLSCR1/PPARA/PPIA/PPID/PROX1/SNX3/SRPK1/SRPK2/STAU1/TRIM22/TRIM27/TRIM8/TSG101/VAPB/ZC3HAV1	41
BP	GO:0051346	negative regulation of hydrolase activity	89/3052	371/18800	6.45221938471291e-05	6.45221938471291e-05	0.000600780814635336	A2M/ABCE1/ANXA1/ANXA2/APLP2/AQP1/ARFGEF1/ARL6IP1/BIRC2/BIRC3/BIRC6/BOD1/CARD16/CARD8/CAST/CD109/CD44/CHP1/COL6A3/CPEB2/CRIM1/CSNK2A1/CST3/CSTB/CTSB/DDX3X/DNAJB6/EGLN1/F11R/FKBP1A/GAPDH/GPI/GPX1/GSK3B/HDAC9/IFI16/IGBP1/ITIH5/KLF4/LAMP3/LAMTOR5/LEPR/LGALS3/LRCH1/LTF/LXN/MKKS/PAK2/PARK7/PCID2/PEBP1/PICALM/PLAUR/PPP1R15A/PRDX3/PRNP/PROS1/PSMF1/RDX/RGS2/ROCK1/ROCK2/RPS6KA3/RRP1B/SERPINA1/SERPINB1/SERP…	89
BP	GO:0032200	telomere organization	46/3052	162/18800	6.51698780412129e-05	6.51698780412129e-05	0.000605531356261237	APEX1/ATRX/CCT2/CCT3/CCT4/CCT5/CCT6A/CCT8/CTNNB1/DCP2/GAR1/GNL3/HNRNPA1/HNRNPA2B1/HNRNPC/HNRNPD/HNRNPU/HSP90AA1/HSP90AB1/MAPK1/NAF1/NBN/NOP10/PARN/PARP1/PCNA/PML/PPP1R10/PRKDC/PTGES3/RFC1/RIF1/RPA2/SMC5/SMC6/SMG1/SP100/TCP1/TERF2IP/TINF2/TNKS2/TPRKB/USP7/XRCC5/XRCC6/YLPM1	46
BP	GO:0009755	hormone-mediated signaling pathway	52/3052	190/18800	6.62439868818077e-05	6.62439868818077e-05	0.000614215714378911	ABHD2/ADIPOR1/APPL1/APPL2/ARID1A/CALR/CLOCK/CNOT2/CNOT9/CSNK2B/DAB2/DDX17/DDX5/EP300/FKBP4/FOXP1/GTF2H1/HDAC1/KDM3A/LATS2/LBH/MED1/NCOA4/NEDD4/NR1D2/NR3C1/NR3C2/NR4A3/NR5A2/PARK7/PARP1/PPARA/PRCP/PTGES3/PTPN11/RBFOX2/RHOA/RNF14/RNF6/RWDD1/RXRA/SIRT1/STRN3/TAF7/TMF1/UBA5/UBE3A/UFL1/UFM1/YAP1/YWHAH/ZMIZ1	52
BP	GO:0001892	embryonic placenta development	29/3052	87/18800	6.68379640118137e-05	6.68379640118137e-05	0.000615833608071853	BIRC6/BPTF/CASP8/CEBPB/CITED2/DNAJB6/E2F7/EPAS1/GGNBP2/GRB2/HECTD1/HES1/HIF1A/JUNB/LEF1/MAPK1/MED1/NR2F2/PKD2/PRDM1/RBPJ/SETD2/SOCS3/SP3/STK3/STK4/TMED2/VASH1/ZFP36L1	29
BP	GO:0035023	regulation of Rho protein signal transduction	29/3052	87/18800	6.68379640118137e-05	6.68379640118137e-05	0.000615833608071853	ABCA1/ABL2/AKAP13/ARHGDIB/ARHGEF2/ARHGEF28/BCL6/CDC42SE2/CUL3/DLC1/EPS8/F11R/FLOT1/GPR4/HEG1/ITGB1/KCTD10/LPAR6/MCF2L/MET/NET1/NRP1/PDGFRB/RAC1/RALBP1/RASGRF2/ROBO1/STMN1/TNFAIP1	29
BP	GO:1901216	positive regulation of neuron death	29/3052	87/18800	6.68379640118137e-05	6.68379640118137e-05	0.000615833608071853	ATF2/ATF4/BACE1/BAX/BCL2L11/CAPN2/CASP3/CASP8/CDC42/CTNNB1/EFNB2/EGR1/EIF2S1/FBXW7/FOS/FYN/GSK3B/MAP3K5/MCL1/NQO1/PARP1/PICALM/PRNP/REST/RHOA/SNCA/SRPK2/TP53/TYROBP	29
BP	GO:0016573	histone acetylation	47/3052	167/18800	6.94160342267337e-05	6.94160342267337e-05	0.000637535193551922	ACTB/ATF2/ATG5/CLOCK/CREBBP/DR1/EID1/ENY2/EP300/EPC1/EPC2/GTF2B/HAT1/IL1B/ING3/IWS1/KANSL1/KAT6A/KAT7/LEF1/MEAF6/MED24/MLLT1/MORF4L1/MORF4L2/MSL2/MSL3/NAA50/NFYC/PARK7/PHF20/PHF20L1/POLE3/RUVBL1/SDR16C5/SET/SIN3A/SIRT1/SMAD4/SNCA/SUPT7L/TAF7/USP22/VPS72/ZMPSTE24/ZNF451/ZZZ3	47
BP	GO:0006120	mitochondrial electron transport, NADH to ubiquinone	20/3052	51/18800	6.97416402196902e-05	6.97416402196902e-05	0.000637535193551922	DNAJC15/ISCU/NDUFA1/NDUFA4/NDUFA5/NDUFA8/NDUFAB1/NDUFB1/NDUFB2/NDUFB3/NDUFB4/NDUFB5/NDUFB6/NDUFB8/NDUFC1/NDUFS2/NDUFS4/NDUFS5/PARK7/SNCA	20
BP	GO:0032092	positive regulation of protein binding	28/3052	83/18800	6.97723148010099e-05	6.97723148010099e-05	0.000637535193551922	ACE/ANXA2/BMP2/CAV1/CTHRC1/DERL1/EP300/FKBP1A/FLOT1/GSK3B/HSP90AB1/IDE/MAPRE1/MARK3/NMD3/NRP1/POLDIP2/PPP2CA/PPP2CB/PSEN1/RALB/RAN/RAPGEF2/RPL11/STK3/STK4/TCF7L2/TIAM1	28
BP	GO:0048041	focal adhesion assembly	28/3052	83/18800	6.97723148010099e-05	6.97723148010099e-05	0.000637535193551922	ACTG1/ACTN1/CORO1C/DLC1/DUSP3/ITGA2/ITGB1BP1/KDR/LIMS1/MACF1/MAP4K4/NRP1/PHLDB2/POLDIP2/PTEN/PTK2/PTK2B/PTPRA/PTPRK/RAC1/RHOA/ROCK1/ROCK2/S100A10/SLK/SMAD3/THBS1/VCL	28
BP	GO:1903131	mononuclear cell differentiation	101/3052	433/18800	7.03638467625543e-05	7.03638467625543e-05	0.000641609098517004	ADA/ANXA1/AP3B1/ATF2/ATG5/BAX/BCL6/CBFB/CD4/CD46/CD79A/CDK6/CEBPB/CEBPG/CHD7/CMTM7/CTNNB1/DNAJB9/DOCK11/DUSP10/EGR1/EGR3/EP300/FBXO7/FCER1G/FOXP1/GPR183/GPR68/HDAC9/HECTD1/HHEX/HLA-DRA/HMGB1/HMGB3/IFI16/IL15/IL1B/IL7R/IRF1/IRF2BP2/ITGB1/ITK/ITM2A/JUN/KAT7/KLF6/LCK/LEF1/LEPR/LGALS9/LYN/MED1/MYH9/NDFIP1/NFKBIZ/NRARP/PCID2/PNP/PPP2R3C/PPP3CB/PRDM1/PRKDC/PSEN1/PTK2B/PTPN2/RBPJ/RC3H1/RC3H2/RHOA/RNF41/…	101
BP	GO:0030098	lymphocyte differentiation	91/3052	382/18800	7.05662239452018e-05	7.05662239452018e-05	0.000642125013020279	ADA/ANXA1/AP3B1/ATF2/ATG5/BAX/BCL6/CBFB/CD4/CD46/CD79A/CDK6/CEBPG/CHD7/CMTM7/CTNNB1/DNAJB9/DOCK11/DUSP10/EGR1/EGR3/EP300/FBXO7/FCER1G/FOXP1/GPR183/HDAC9/HECTD1/HHEX/HLA-DRA/HMGB1/HMGB3/IL15/IL1B/IL7R/IRF1/IRF2BP2/ITGB1/ITK/ITM2A/KAT7/KLF6/LCK/LEF1/LEPR/LGALS9/NDFIP1/NFKBIZ/NRARP/PCID2/PNP/PPP2R3C/PPP3CB/PRDM1/PRKDC/PTK2B/PTPN2/RBPJ/RC3H1/RC3H2/RHOA/RNF41/RORA/RPL22/RPS6/RUNX3/SLC25A5/SOCS5/SOD1/S…	91
BP	GO:0002832	negative regulation of response to biotic stimulus	35/3052	113/18800	7.0732506913026e-05	7.0732506913026e-05	0.000642311034018667	A2M/ADAR/AHR/ATG12/ATG5/BANF1/CARD16/CARD8/CEACAM1/CNOT7/CRK/DUSP10/HLA-E/HTRA1/IFI16/IRAK3/ITCH/LGALS9/LTF/LYAR/NMI/PCBP2/PPM1B/PTPN2/RNF125/SAMHD1/SEC14L1/SERPINB9/STAT2/TNFAIP3/TRIB1/TSPAN6/UFD1/YTHDF2/YTHDF3	35
BP	GO:0072332	intrinsic apoptotic signaling pathway by p53 class mediator	27/3052	79/18800	7.23764944527639e-05	7.23764944527639e-05	0.000655887487091974	BAX/BDKRB2/CD44/CDKN1A/DDX5/EP300/HINT1/HIPK1/HNRNPK/IFI16/MDM2/MSX1/PERP/PMAIP1/PML/PTTG1IP/RPL26/RPS27L/RPS7/RRN3/SHISA5/SIRT1/SNW1/TOPORS/TP53/TRIAP1/UBB	27
BP	GO:0003300	cardiac muscle hypertrophy	31/3052	96/18800	7.54475062812161e-05	7.54475062812161e-05	0.000682313555129381	AKAP13/ATP2A2/ATP2B4/BECN1/CAMK2D/FOXO1/GLRX3/GSK3A/HDAC2/IL6ST/LMCD1/LMNA/MEF2A/MTPN/NR4A3/PAK2/PARP1/PDLIM5/PPARA/PPP3CA/RGS2/ROCK1/ROCK2/RYR2/SMAD3/SMAD4/TNFRSF1A/TNFRSF1B/TOMM70/TWF1/YY1	31
BP	GO:0018279	protein N-linked glycosylation via asparagine	12/3052	23/18800	7.5844874930995e-05	7.5844874930995e-05	0.000684501632250395	ALG5/DAD1/MAGT1/OST4/OSTC/RPN1/RPN2/STT3A/STT3B/TUSC3/UBE2J1/UGGT1	12
BP	GO:0030032	lamellipodium assembly	25/3052	71/18800	7.61076081897803e-05	7.61076081897803e-05	0.000685078817662064	ABI3/ABLIM1/ABLIM3/ACTR2/ACTR3/ARHGEF6/ARPC2/BRK1/CAPZB/CARMIL1/CCDC88A/CDC42/CYFIP1/GOLPH3/ITGB1/NCK1/NCK2/NCKAP1/PIK3R1/RAC1/RAC2/S1PR1/TWF1/VCL/WASF2	25
BP	GO:0036503	ERAD pathway	34/3052	109/18800	7.62199305979184e-05	7.62199305979184e-05	0.000685078817662064	ATXN3/CALR/CANX/CAV1/CCDC47/DERL1/DERL2/DNAJB14/DNAJB9/DNAJC10/EDEM3/ERLEC1/FAF1/FAM8A1/HERPUD1/HSP90B1/HSPA5/JKAMP/MAN1A1/NFE2L2/RNF139/RNF5/SEC61B/SEL1L/SELENOS/STT3B/SVIP/TOR1A/UBE2J1/UBQLN1/UBXN4/UFD1/UGGT1/USP25	34
BP	GO:0036475	neuron death in response to oxidative stress	15/3052	33/18800	7.64620013352189e-05	7.64620013352189e-05	0.000685854890313122	ARL6IP5/ATF4/CTNNB1/FBXO7/FBXW7/HIF1A/MCL1/NCOA7/NONO/NR4A3/PARK7/PARP1/RACK1/REST/SLC1A1	15
BP	GO:0031124	mRNA 3'-end processing	23/3052	63/18800	7.6900661819774e-05	7.6900661819774e-05	0.000687439297866733	AHCYL1/CDC73/CPSF3/CPSF4/CPSF6/CSTF2T/CTR9/GRSF1/MTPAP/NCBP2/NUDT21/PABPC1/PAPOLA/PCF11/PNPT1/RPRD1B/SCAF8/SSU72/SUPT5H/YTHDC1/ZC3H14/ZFP36L1/ZNF473	23
BP	GO:0051851	modulation by host of symbiont process	24/3052	67/18800	7.69508114617315e-05	7.69508114617315e-05	0.000687439297866733	CAV2/CCL4/CCL5/CFL1/CHD1/EIF2AK4/EP300/FMR1/HDAC1/HSPA8/JUN/LEF1/LTF/NUCKS1/REST/RRP1B/SNW1/SP1/STOM/TAF11/TARDBP/VAPA/ZBED1/ZC3H12A	24
BP	GO:0071346	cellular response to interferon-gamma	36/3052	118/18800	7.96989344285926e-05	7.96989344285926e-05	0.000710548352118541	ACTG1/ACTR2/ACTR3/CCL11/CCL14/CCL18/CCL2/CCL23/CCL4/CCL5/CD47/CDC42/GAPDH/GBP1/GBP2/GSN/HSP90AB1/IRF1/JAK1/KIF5B/LGALS9/MED1/NMI/PARP9/PTPN2/RPL13A/RPS6KB1/SIRPA/SP100/STAT1/STXBP3/SYNCRIP/TP53/VAMP3/VIM/ZYX	36
BP	GO:0048025	negative regulation of mRNA splicing, via spliceosome	11/3052	20/18800	8.10948477292031e-05	8.10948477292031e-05	0.000721532892927137	DYRK1A/HNRNPA2B1/HNRNPK/PTBP1/RBMX/SAP18/SRSF10/SRSF4/SRSF6/SRSF7/U2AF2	11
BP	GO:0006906	vesicle fusion	33/3052	105/18800	8.1928097235293e-05	8.1928097235293e-05	0.000727476992428833	ANXA1/ANXA2/ARL8B/CAV2/CHMP2B/CHMP3/DOC2B/EEA1/GNAI3/GOSR2/PIP4K2A/PIP4K2B/RAB13/RAB7A/RAB8B/SNAP23/SNAP25/SNAP29/SNCA/STX12/STX3/STX5/TBC1D4/TGFBRAP1/USO1/UVRAG/VAMP2/VAMP3/VAMP7/VPS39/VPS41/YIPF4/YIPF5	33
BP	GO:1903214	regulation of protein targeting to mitochondrion	18/3052	44/18800	8.31676511287517e-05	8.31676511287517e-05	0.000736997675151323	ABLIM3/BAG3/BNIP3L/CSNK2A2/FBXW7/GSK3A/LEPROT/LMAN1/PDCD5/PRKAA1/RAC2/RHOU/SAE1/SH3GLB1/TOMM7/UBE2D3/UBE2L3/UBL5	18
BP	GO:0060348	bone development	59/3052	225/18800	8.44544908200256e-05	8.44544908200256e-05	0.000746898308161038	ABI1/AKAP13/ANXA2/ATF2/BBX/BMP2/BMPR2/BNC2/CHSY1/CITED2/COL1A1/CSGALNACT1/DDR2/DYM/EP300/FBXW7/FLI1/FOXC1/FOXN3/FOXP1/GJA1/GNAS/GPR68/INSIG1/KDR/LEPR/LRRK1/LTF/MAPK14/MED1/MEF2C/MSX1/PAFAH1B1/PAPSS2/PIP4K2A/PLS3/PTPN11/RFLNB/RHOA/RPL13/SBDS/SERPINH1/SH2B3/SKI/SLC9B2/SMAD1/SMAD5/SNX10/SPNS2/SRF/SULF2/TGFBR2/TGM2/TP53/TRIP11/TYROBP/VKORC1/WASF2/ZMPSTE24	59
BP	GO:0018393	internal peptidyl-lysine acetylation	48/3052	173/18800	8.60172702323732e-05	8.60172702323732e-05	0.000759194723451639	ACTB/ATF2/ATG5/CLOCK/CREBBP/DR1/EID1/ENY2/EP300/EPC1/EPC2/GTF2B/HAT1/IL1B/ING3/IWS1/KANSL1/KAT6A/KAT7/LEF1/MEAF6/MED24/MLLT1/MORF4L1/MORF4L2/MSL2/MSL3/NAA50/NFYC/PARK7/PHF20/PHF20L1/POLE3/RUVBL1/SDR16C5/SET/SIN3A/SIRT1/SMAD4/SMC5/SNCA/SUPT7L/TAF7/USP22/VPS72/ZMPSTE24/ZNF451/ZZZ3	48
BP	GO:0008630	intrinsic apoptotic signaling pathway in response to DNA damage	32/3052	101/18800	8.78187617628242e-05	8.78187617628242e-05	0.000770462778812448	BAX/BCL2A1/BCL2L11/BCL2L2/CD44/CDKN1A/CXCL12/DDIAS/EP300/HIPK1/HMOX1/HNRNPK/IFI16/MCL1/MLH1/PIK3R1/PML/PRKDC/RPL26/RPS27L/RPS3/SHISA5/SIRT1/SNW1/SOD2/TNFRSF1A/TNFRSF1B/TOPORS/TP53/TPT1/TRIAP1/USP47	32
BP	GO:0014896	muscle hypertrophy	32/3052	101/18800	8.78187617628242e-05	8.78187617628242e-05	0.000770462778812448	AKAP13/ATP2A2/ATP2B4/BECN1/CAMK2D/FOXO1/GLRX3/GSK3A/HDAC2/IGFBP5/IL6ST/LMCD1/LMNA/MEF2A/MTPN/NR4A3/PAK2/PARP1/PDLIM5/PPARA/PPP3CA/RGS2/ROCK1/ROCK2/RYR2/SMAD3/SMAD4/TNFRSF1A/TNFRSF1B/TOMM70/TWF1/YY1	32
BP	GO:1904029	regulation of cyclin-dependent protein kinase activity	32/3052	101/18800	8.78187617628242e-05	8.78187617628242e-05	0.000770462778812448	ACTB/APC/CASP3/CCND2/CCNG1/CCNG2/CCNH/CCNI/CCNL1/CCNY/CCNYL1/CDK7/CDKN1A/CDKN2C/CDKN3/CKS2/CNPPD1/FBXO7/GADD45A/GTF2H1/HHEX/HSP90AB1/IPO5/IPO7/LATS2/NR2F2/PKD2/PROX1/PSMD10/PTEN/SERTAD1/TNFAIP3	32
BP	GO:0010921	regulation of phosphatase activity	28/3052	84/18800	8.86158065455702e-05	8.86158065455702e-05	0.000775909876711658	BMP2/BOD1/CALM1/CALM2/CHP1/CSNK2B/FKBP1A/GNA12/GSK3B/HSP90AB1/HSP90B1/ITGA2/LGALS3/MEF2C/NUAK1/PDGFRB/PLEK/PPP1R12A/PPP1R15A/PPP1R15B/PPP1R2/PPP6R3/RCAN1/ROCK1/ROCK2/SMAD3/TIPRL/URI1	28
BP	GO:0043542	endothelial cell migration	70/3052	279/18800	8.8891492883487e-05	8.8891492883487e-05	0.000776755451956152	ADAMTS9/AKT3/ANGPT2/ANXA1/ATP2B4/BMPR2/CALR/CDH5/CEACAM1/CLEC14A/CSNK2B/CYP1B1/DCN/EFNB2/EGR3/ETS1/FAP/FBXW7/FOXP1/FSTL1/GADD45A/GLUL/GPI/GPX1/HDAC9/HIF1A/HMGB1/HMOX1/ITGB1/ITGB1BP1/KDR/KLF4/LGALS8/LOXL2/MEF2C/MEOX2/MET/MIA3/MYH9/NFE2L2/NR2F2/NRP1/NRP2/NUS1/PDCD10/PDCD6/PIK3C2A/PIK3R3/PRCP/PROX1/PTEN/PTK2/PTK2B/PTP4A3/RAB13/RAC1/RHOA/RHOJ/ROBO1/ROCK2/SERPINF1/SIRT1/SP1/SP100/SPARC/SRF/THBS1/TMSB4…	70
BP	GO:0070555	response to interleukin-1	41/3052	141/18800	8.90651118728404e-05	8.90651118728404e-05	0.000776755451956152	ANXA1/CCL11/CCL14/CCL18/CCL2/CCL23/CCL4/CCL5/CD47/CEBPB/CXCL8/EGR1/GBP1/GBP2/HES1/HIF1A/IGBP1/IL1B/IL1R1/INHBB/IRAK1/IRAK3/IRAK4/KLF2/LGALS9/MMP2/MYD88/NFKB1/PLCB1/RBMX/RC3H1/RELA/RORA/SELE/SIRPA/SNCA/TANK/USP10/VRK2/YY1/ZC3H12A	41
BP	GO:0071692	protein localization to extracellular region	86/3052	359/18800	8.94946602988266e-05	8.94946602988266e-05	0.000778959140191992	ABCA1/ABCG1/ACSL4/ADAM9/ANXA1/ARF6/ARFGAP3/ARFIP1/BLOC1S6/CANX/CCL5/CD200/CD2AP/CLOCK/COPG1/CPT1A/DNM1L/DOC2B/DPH3/ENSA/ERP29/EXOC1/EZR/GLUD1/GLUL/GNPTAB/GOLPH3/GOLPH3L/GPR68/HIF1A/HMGCR/HMGN3/ICA1/IL1B/INHBB/KLF7/MCU/MIA3/MIDN/MPC2/MYRIP/NDUFAF2/OSBP/PAFAH1B1/PAM/PARK7/PDIA4/PIM3/PLEK/PPIA/PPID/PPP3CA/PPP3CB/PTPN11/PTPRN2/RAB10/RAB11B/RAB12/RAB13/RAB15/RAB27A/RAB3C/RAB8B/REST/RFX3/SEC24A/SEL1L/S…	86
BP	GO:0060324	face development	19/3052	48/18800	9.07013626847422e-05	9.07013626847422e-05	0.000787905120882304	ARID5B/ASPH/CHD7/COL1A1/CRISPLD1/CRISPLD2/CSRNP1/EP300/LEF1/MAPK1/MKKS/MMP2/MSX1/NIPBL/PTPN11/SKI/SRF/TIPARP/ZFAND5	19
BP	GO:0045454	cell redox homeostasis	16/3052	37/18800	9.28847528082654e-05	9.28847528082654e-05	0.000801409590622285	APEX1/ERO1A/ERP44/GLRX3/GPX1/GSR/NFE2L2/NQO1/PRDX1/PRDX3/PRDX4/PRDX6/SELENOS/SELENOT/TXN/TXNRD1	16
BP	GO:0060218	hematopoietic stem cell differentiation	14/3052	30/18800	9.29838159100354e-05	9.29838159100354e-05	0.000801409590622285	ACE/CDK6/EIF2AK2/FOXC1/HSPA9/ITCH/MEOX1/NFE2L2/PRKDC/SRF/TP53/UFL1/XRCC5/YTHDF2	14
BP	GO:0060325	face morphogenesis	14/3052	30/18800	9.29838159100354e-05	9.29838159100354e-05	0.000801409590622285	ARID5B/ASPH/COL1A1/CRISPLD1/CRISPLD2/CSRNP1/EP300/LEF1/MMP2/MSX1/NIPBL/PTPN11/SKI/TIPARP	14
BP	GO:0070198	protein localization to chromosome, telomeric region	14/3052	30/18800	9.29838159100354e-05	9.29838159100354e-05	0.000801409590622285	ATRX/CCT2/CCT3/CCT4/CCT5/CCT6A/CCT8/GNL3/TCP1/TERF2IP/TINF2/TNKS2/TPP1/XRCC5	14
BP	GO:0007596	blood coagulation	58/3052	221/18800	9.41328621764161e-05	9.41328621764161e-05	0.000809728403260948	ACTB/ACTG1/AK3/ANXA5/AP3B1/BLOC1S4/BLOC1S6/CAV1/CD34/CD59/CEACAM1/DGKH/ENTPD1/F11R/FAP/FBLN1/FCER1G/FUNDC2/FZD6/GNA12/GNA13/GNAQ/GNAS/IL6ST/ITGA2/JMJD1C/LCK/LMAN1/LYN/MAPK14/METAP1/MMRN1/MYH9/MYL12A/MYL9/NFE2L2/PABPC4/PAPSS2/PEAR1/PLAT/PLAUR/PLEK/PLSCR1/PPIA/PROS1/RAB27A/RAP2B/SELP/SERPINA1/SERPINE1/SH2B3/SRF/STXBP3/TFPI/THBD/THBS1/VCL/VKORC1	58
BP	GO:0050817	coagulation	59/3052	226/18800	9.64866757575689e-05	9.64866757575689e-05	0.000828357959104685	ACTB/ACTG1/AK3/ANXA5/AP3B1/BLOC1S4/BLOC1S6/CAV1/CD34/CD59/CEACAM1/DGKH/ENTPD1/F11R/FAP/FBLN1/FCER1G/FUNDC2/FZD6/GNA12/GNA13/GNAQ/GNAS/IL6ST/ITGA2/JMJD1C/LCK/LMAN1/LYN/MAPK14/METAP1/MMRN1/MYH9/MYL12A/MYL9/NFE2L2/PABPC4/PAPSS2/PEAR1/PLAT/PLAUR/PLEK/PLSCR1/PPIA/PROS1/PSEN1/RAB27A/RAP2B/SELP/SERPINA1/SERPINE1/SH2B3/SRF/STXBP3/TFPI/THBD/THBS1/VCL/VKORC1	59
BP	GO:0030330	DNA damage response, signal transduction by p53 class mediator	25/3052	72/18800	9.87857661257682e-05	9.87857661257682e-05	0.000846446130391592	ATRX/CD44/CDKN1A/COPS3/DDX5/DYRK1A/E2F7/MDM2/MSX1/MYO6/NBN/PMAIP1/PML/PPM1D/PSMD10/PTTG1IP/RPL26/RPS27L/SIRT1/SOX4/SP100/TP53/TRIAP1/USP10/ZMPSTE24	25
BP	GO:2000045	regulation of G1/S transition of mitotic cell cycle	45/3052	160/18800	9.95954062915999e-05	9.95954062915999e-05	0.000850851705729846	ADAMTS1/ANXA1/APC/APEX1/APPL1/APPL2/CCL2/CCND2/CCNH/CDC73/CDK2/CDK7/CDKN1A/CDKN2C/CPSF3/CTDSP2/CUL4B/DDX3X/DLG1/E2F7/FBXO7/KLF4/KMT2E/MDM2/PKD2/PLCB1/PML/PPP2CA/PRKDC/PSME1/PSME3/PTEN/RB1/RBL2/RDX/RPA2/RPL26/RPS27L/SDE2/SLFN11/TFDP1/TMEM14B/TP53/TRIAP1/WAC	45
BP	GO:0010332	response to gamma radiation	21/3052	56/18800	9.96863064409108e-05	9.96863064409108e-05	0.000850851705729846	BAX/CBL/CDKN1A/EGR1/GPX1/GTF2H5/HSPA5/MAP3K20/MDM2/PARP1/PML/PRKAA1/PRKDC/RPL26/SOD2/TLK2/TP53/XRCC5/XRCC6/YAP1/ZMPSTE24	21
BP	GO:0010632	regulation of epithelial cell migration	72/3052	290/18800	0.000101218078825501	0.000101218078825501	0.000861109945202903	ADAM9/ADAMTS9/ADIPOR1/AKT3/ANGPT2/ANXA1/ARF6/ATP2B4/BMPR2/CALR/CEACAM1/CORO1C/CSNK2B/CTSH/DCN/DUSP10/ETS1/FBXW7/FOXP1/GADD45A/GLUL/GPI/HBEGF/HDAC9/HIF1A/HMGB1/HMOX1/IQSEC1/ITGA2/ITGB1BP1/JUN/KDR/KLF4/MACF1/MAP4K4/MAPRE2/MEF2C/MEOX2/MET/NFE2L2/NR2F2/NRP1/NRP2/NUS1/PDCD10/PDCD6/PFN1/PIK3C2A/PRCP/PROX1/PTEN/PTK2/PTK2B/PTPRG/RAB11A/RAC1/RHOA/RHOJ/ROCK2/RTN4/SEMA3A/SERPINF1/SIRT1/SP1/SP100/SPARC/TACR1…	72
BP	GO:0006893	Golgi to plasma membrane transport	22/3052	60/18800	0.00010147472717072	0.00010147472717072	0.000861109945202903	ARL3/BLZF1/CCDC93/COMMD1/EXOC1/EXOC5/GOLGA4/GOLGA7/GOLPH3/GOLPH3L/GOPC/KIF13A/LYPLA1/MACF1/NSF/OPTN/RAB10/RAB31/RABEP1/RACK1/VAMP2/VAMP3	22
BP	GO:0061614	miRNA transcription	22/3052	60/18800	0.00010147472717072	0.00010147472717072	0.000861109945202903	BMP2/DDX5/EGR1/ETS1/FOS/GNL3/HIF1A/JUN/KLF4/NFIB/NR3C1/PPARA/RELA/REST/SMAD1/SMAD3/SMAD4/SMAD6/SRF/STAT3/TP53/YY1	22
BP	GO:0036294	cellular response to decreased oxygen levels	43/3052	151/18800	0.000103200686392448	0.000103200686392448	0.000874072210255068	AQP1/ATF2/ATF4/BACH1/BNIP3/BNIP3L/CARD16/CBL/CD34/CFLAR/CHCHD2/CITED2/CPEB2/CPEB4/DDAH1/EGLN1/EGR1/ENO1/EPAS1/EPHA4/ERO1A/HIF1A/HMOX1/HP1BP3/IRAK1/LMNA/MALAT1/MDM2/MIEF1/NFE2L2/PGK1/PMAIP1/PRKAA1/PTEN/RBPJ/ROCK2/RORA/SIRT1/SLC29A1/TMBIM6/TP53/UBQLN1/ZFP36L1	43
BP	GO:0008361	regulation of cell size	49/3052	179/18800	0.000105237772533608	0.000105237772533608	0.000889614789939622	ADNP/AKT3/AQP1/BMPR2/CLCN3/CLNS1A/CREB1/CXCL12/CYFIP1/DBNL/DISC1/DPYSL2/E2F4/EIF4G2/GOLGA4/GSK3B/HSP90AB1/IL7R/LAMTOR5/MACF1/MAP1B/MAP3K13/MTPN/NDEL1/NRP1/OLFM1/PAFAH1B1/PLEK/PTEN/RAB11A/RAB21/RAC1/RB1CC1/RDX/RHOA/RNF6/RTN4/RYK/SEMA3A/SEMA6A/SIN3A/SLC12A2/SLC12A6/SLC12A8/SPART/SPP1/SRF/TMEM123/TTL	49
BP	GO:0001776	leukocyte homeostasis	29/3052	89/18800	0.000105979296677405	0.000105979296677405	0.000894166923368146	ADA/ANXA1/BAX/BCL10/BCL2L11/CAMLG/CASP3/DOCK11/GPR183/HIF1A/HMGB1/LGALS9/LYN/MEF2C/PDE4B/PMAIP1/PPP2R3C/PPP3CB/RC3H1/RC3H2/RPS6/SH2B3/SOS1/SOS2/SPNS2/STAT5B/TNFAIP3/TRAF3IP2/TSC22D3	29
BP	GO:0007032	endosome organization	28/3052	85/18800	0.000111898385000138	0.000111898385000138	0.000942302189474845	ALS2/BLOC1S6/CHMP1B/CHMP2B/CHMP3/CHMP4B/CHMP5/CLCN3/CORO1C/DNAJC13/EEA1/HOOK3/LAPTM4B/PDCD6IP/RAB11A/RAB22A/RAB27A/RAB5B/RAB7A/SCARB2/SNX10/SNX3/STAM2/TMEM127/TSG101/USP8/VPS36/WASHC5	28
BP	GO:0030111	regulation of Wnt signaling pathway	81/3052	336/18800	0.000113028272406075	0.000113028272406075	0.000950000586072753	APC/APCDD1/ATP6AP2/BMP2/BTRC/CAV1/CCNY/CCNYL1/CDC73/COL1A1/CSNK1A1/CSNK1G3/CSNK2A1/CTHRC1/CTNNB1/CTNND1/CYLD/DAB2/DDX3X/DISC1/DIXDC1/EGR1/FOXO1/FZD4/FZD6/G3BP1/GID8/GNAQ/GSK3A/GSK3B/GSKIP/HDAC1/HHEX/LATS2/LEF1/LRRK1/MACF1/MAPK14/MBD2/MDFIC/NFKB1/NLK/NRARP/PFDN5/PPM1B/PPP2CA/PPP2R1A/PSEN1/RACK1/RBPJ/RBX1/RPS12/RUVBL1/SCYL2/SIAH2/SKI/SMAD3/SNX3/SOX13/SOX4/SPIN1/STK3/STK4/SULF2/TAX1BP3/TBL1XR1/TCF7L…	81
BP	GO:0000079	regulation of cyclin-dependent protein serine/threonine kinase activity	31/3052	98/18800	0.000116166543064603	0.000116166543064603	0.000972682431284527	ACTB/APC/CASP3/CCND2/CCNG1/CCNG2/CCNH/CCNI/CCNL1/CCNY/CCNYL1/CDK7/CDKN1A/CDKN2C/CDKN3/CKS2/CNPPD1/FBXO7/GADD45A/GTF2H1/HHEX/IPO5/IPO7/LATS2/NR2F2/PKD2/PROX1/PSMD10/PTEN/SERTAD1/TNFAIP3	31
BP	GO:0060323	head morphogenesis	15/3052	34/18800	0.000116378371813107	0.000116378371813107	0.000972682431284527	ARID5B/ASPH/ATP6AP2/COL1A1/CRISPLD1/CRISPLD2/CSRNP1/EP300/LEF1/MMP2/MSX1/NIPBL/PTPN11/SKI/TIPARP	15
BP	GO:0006997	nucleus organization	40/3052	138/18800	0.000116389450101003	0.000116389450101003	0.000972682431284527	AHCTF1/BANF1/BAZ2A/CHMP1B/CHMP2B/CHMP3/CHMP4B/CHMP5/ETS1/FAM118B/GOLM1/HMGB2/KDM3A/LMNA/NDEL1/NOLC1/NUP54/PAFAH1B1/PITPNB/PML/PSME4/REEP3/RRN3/RTN4/SELENOF/SERBP1/SF1/SIRT1/SRPK1/SRPK2/SUMO1/TARDBP/TBPL1/TMEM170A/TMEM43/TMF1/TOR1A/TOR1AIP1/TPR/ZMPSTE24	40
BP	GO:0006475	internal protein amino acid acetylation	48/3052	175/18800	0.000116810064244091	0.000116810064244091	0.000974348701748955	ACTB/ATF2/ATG5/CLOCK/CREBBP/DR1/EID1/ENY2/EP300/EPC1/EPC2/GTF2B/HAT1/IL1B/ING3/IWS1/KANSL1/KAT6A/KAT7/LEF1/MEAF6/MED24/MLLT1/MORF4L1/MORF4L2/MSL2/MSL3/NAA50/NFYC/PARK7/PHF20/PHF20L1/POLE3/RUVBL1/SDR16C5/SET/SIN3A/SIRT1/SMAD4/SMC5/SNCA/SUPT7L/TAF7/USP22/VPS72/ZMPSTE24/ZNF451/ZZZ3	48
BP	GO:0010833	telomere maintenance via telomere lengthening	27/3052	81/18800	0.000117542616982934	0.000117542616982934	0.000976367303074028	CCT2/CCT3/CCT4/CCT5/CCT6A/CCT8/CTNNB1/DCP2/GAR1/HNRNPA1/HNRNPA2B1/HNRNPC/HNRNPU/HSP90AA1/HSP90AB1/MAPK1/NAF1/NOP10/PARN/PARP1/PTGES3/RFC1/TCP1/TERF2IP/TINF2/TNKS2/XRCC5	27
BP	GO:0032272	negative regulation of protein polymerization	27/3052	81/18800	0.000117542616982934	0.000117542616982934	0.000976367303074028	ARFGEF1/CAPG/CAPZA1/CAPZA2/CAPZB/CARMIL1/CDH5/DYRK1A/EPS8/FKBP4/GSN/MAPRE1/MKKS/MTPN/MYADM/PFN1/RDX/SNCA/SSH1/SSH2/STMN1/SVIL/TMOD2/TMOD3/TMSB4X/TWF1/VDAC2	27
BP	GO:0032781	positive regulation of ATP-dependent activity	18/3052	45/18800	0.000117717133373732	0.000117717133373732	0.000976367303074028	AHSA1/ATP1B3/DHX9/DNAJB1/DNAJB11/DNAJC10/GABARAPL2/HNRNPU/HSPA2/PFN1/PLSCR1/RYR2/SSBP1/SUMO1/TOR1AIP1/TOR1AIP2/TPM1/VMP1	18
BP	GO:0031334	positive regulation of protein-containing complex assembly	52/3052	194/18800	0.00011875425526999	0.00011875425526999	0.000983117934407671	ABCA1/AKAP9/ARF6/ARL3/ARPC2/ASAP1/BAX/BCL2L11/BRK1/CAND1/CARMIL1/CCL11/CDC42EP3/CDH5/CLIP1/CRBN/DDX3X/DHX33/DLG1/FAF1/GRB2/GSK3B/HSP90AA1/HSPA1A/HSPA1B/ICE1/LCP1/LGALS3/MAP1B/MAPRE1/MET/MYD88/NCK1/NCK2/NCKAP1/PARK7/PFN1/PLEK/PTK2B/RAC1/RACK1/RAP1B/RHOA/RPS3/SH3GLB1/SLAIN2/SNCA/SNX9/SPIDR/STMP1/SUMO1/TP53	52
BP	GO:1903201	regulation of oxidative stress-induced cell death	26/3052	77/18800	0.000122744792151591	0.000122744792151591	0.001014247477757	ATF4/BAG5/CTNNB1/FBXO7/FBXW7/FYN/GPX1/HIF1A/MCL1/MET/NCOA7/NFE2L2/NONO/NR4A3/PARK7/PARP1/PDE8A/PPIA/RACK1/REST/SFPQ/SIRT1/SOD1/SOD2/TXN/UBQLN1	26
BP	GO:0033108	mitochondrial respiratory chain complex assembly	30/3052	94/18800	0.00012423280812181	0.00012423280812181	0.0010246206764866	COA1/DMAC1/NDUFA1/NDUFA12/NDUFA5/NDUFA8/NDUFAB1/NDUFAF2/NDUFAF4/NDUFB1/NDUFB11/NDUFB2/NDUFB3/NDUFB4/NDUFB5/NDUFB6/NDUFB8/NDUFC1/NDUFS2/NDUFS4/NDUFS5/OXA1L/SCO1/SLC25A33/SMIM20/TFAM/TMEM126A/TMEM126B/TTC19/UQCRFS1	30
BP	GO:1990928	response to amino acid starvation	19/3052	49/18800	0.000125764039352557	0.000125764039352557	0.00102659660866799	ATF2/ATF3/ATF4/BECN1/CDKN1A/DAP/EIF2A/EIF2AK2/EIF2AK4/EIF2S1/IMPACT/LARP1/MAP3K5/MAPK1/MAPK8/RRAGA/SH3GLB1/SLC38A2/UCP2	19
BP	GO:1901800	positive regulation of proteasomal protein catabolic process	35/3052	116/18800	0.00012714930555535	0.00012714930555535	0.00102659660866799	ANKIB1/ATXN3/CAV1/CSNK1A1/DAB2/ECSCR/FBXW7/FMR1/GSK3A/GSK3B/HECTD1/HERPUD1/HSPA1A/HSPA1B/MDM2/NFE2L2/NUB1/PSEN1/PSMC2/PSMC4/PSMD10/RACK1/RBX1/RCHY1/RNF14/RNF144B/RNF19A/RNF19B/SOCS4/SOCS5/SUMO1/SUMO2/TRIB1/TRIB2/UBQLN1	35
BP	GO:0043462	regulation of ATP-dependent activity	25/3052	73/18800	0.000127304809089748	0.000127304809089748	0.00102659660866799	AHSA1/ATP1B3/C4orf3/DHX9/DNAJB1/DNAJB11/DNAJC10/GABARAPL2/HNRNPU/HSPA2/LTF/OXA1L/PFN1/PLSCR1/PXK/RYR2/SIRT1/SSBP1/SUMO1/TOR1AIP1/TOR1AIP2/TP53/TPM1/VMA21/VMP1	25
BP	GO:0006983	ER overload response	8/3052	12/18800	0.000127502611781626	0.000127502611781626	0.00102659660866799	BCL2L11/CCDC47/GSK3B/HSPA5/PPP1R15B/SELENOS/TMCO1/TP53	8
BP	GO:0042451	purine nucleoside biosynthetic process	8/3052	12/18800	0.000127502611781626	0.000127502611781626	0.00102659660866799	ADA/ADA2/AMD1/HPRT1/MTAP/NT5E/PGM2/PNP	8
BP	GO:0042455	ribonucleoside biosynthetic process	8/3052	12/18800	0.000127502611781626	0.000127502611781626	0.00102659660866799	ADA/ADA2/AMD1/HPRT1/MTAP/NT5E/PGM2/PNP	8
BP	GO:0046129	purine ribonucleoside biosynthetic process	8/3052	12/18800	0.000127502611781626	0.000127502611781626	0.00102659660866799	ADA/ADA2/AMD1/HPRT1/MTAP/NT5E/PGM2/PNP	8
BP	GO:0046831	regulation of RNA export from nucleus	8/3052	12/18800	0.000127502611781626	0.000127502611781626	0.00102659660866799	CPSF6/DHX9/IWS1/KHDRBS1/NCBP2/NSUN2/SETD2/TPR	8
BP	GO:0070202	regulation of establishment of protein localization to chromosome	8/3052	12/18800	0.000127502611781626	0.000127502611781626	0.00102659660866799	CCT2/CCT3/CCT4/CCT5/CCT6A/CCT8/SPIDR/TCP1	8
BP	GO:1900152	negative regulation of nuclear-transcribed mRNA catabolic process, deadenylation-dependent decay	8/3052	12/18800	0.000127502611781626	0.000127502611781626	0.00102659660866799	CSDE1/DHX9/HNRNPD/HNRNPU/PABPC1/SYNCRIP/TOB1/YBX1	8
BP	GO:1903405	protein localization to nuclear body	8/3052	12/18800	0.000127502611781626	0.000127502611781626	0.00102659660866799	CCT2/CCT3/CCT4/CCT5/CCT6A/CCT8/LARP7/TCP1	8
BP	GO:1904816	positive regulation of protein localization to chromosome, telomeric region	8/3052	12/18800	0.000127502611781626	0.000127502611781626	0.00102659660866799	CCT2/CCT3/CCT4/CCT5/CCT6A/CCT8/GNL3/TCP1	8
BP	GO:1904867	protein localization to Cajal body	8/3052	12/18800	0.000127502611781626	0.000127502611781626	0.00102659660866799	CCT2/CCT3/CCT4/CCT5/CCT6A/CCT8/LARP7/TCP1	8
BP	GO:0033002	muscle cell proliferation	60/3052	233/18800	0.000127768039486945	0.000127768039486945	0.00102685646794732	ADAMTS1/BMP2/BMPR2/CALCRL/CCL5/CDKN1A/CFLAR/CITED2/CTNNB1/ERN1/FOXC1/FOXP1/GJA1/GNA12/GNA13/GNAI3/HBEGF/HDAC1/HMOX1/IGFBP5/IL15/IRAK1/IRAK4/ITGA2/JUN/MAP3K5/MAPK14/MEF2C/MMP2/MYD88/NOTCH3/NR4A3/PDCD4/PDGFRB/POLDIP2/PRKAR1A/PRKDC/PTAFR/PTEN/RBPJ/RHOA/RPS6KB1/S1PR1/SAV1/SF1/SMAD1/SOD2/STAT1/TACR1/TCF7L2/TGFBR2/TGFBR3/THBS1/TNFAIP3/TPM1/TRIB1/VGLL4/XRCC5/XRCC6/YAP1	60
BP	GO:0043244	regulation of protein-containing complex disassembly	37/3052	125/18800	0.000128592686884742	0.000128592686884742	0.00103160157592898	APC/ARHGEF2/ASPH/ATG12/ATG5/BNIP3/CAMSAP2/CAPG/CAPZA1/CAPZA2/CAPZB/CARMIL1/CFL2/CKAP2/DSTN/EPS8/ETF1/GSN/GSPT1/HDGFL3/IRAK3/LIMA1/MAP1B/MTPN/PLEK/RDX/SCAF8/SETX/SVIL/SWAP70/TAOK1/TMOD2/TMOD3/TWF1/UVRAG/WDR1/ZMPSTE24	37
BP	GO:0018196	peptidyl-asparagine modification	12/3052	24/18800	0.000129312017775436	0.000129312017775436	0.0010336068055639	ALG5/DAD1/MAGT1/OST4/OSTC/RPN1/RPN2/STT3A/STT3B/TUSC3/UBE2J1/UGGT1	12
BP	GO:0042026	protein refolding	12/3052	24/18800	0.000129312017775436	0.000129312017775436	0.0010336068055639	BAG5/DNAJA1/DNAJA2/FKBP1A/HSP90AA1/HSPA1A/HSPA1B/HSPA2/HSPA5/HSPA8/HSPA9/HSPD1	12
BP	GO:0032387	negative regulation of intracellular transport	22/3052	61/18800	0.000134602116125359	0.000134602116125359	0.00107394213170958	ARFIP1/BAG3/CHP1/DERL2/ERLEC1/INSIG1/ITGB1BP1/LMAN1/MAP1B/MDFIC/PARK7/PKIG/SNX12/SNX3/SP100/SUMO1/SVIP/TPR/TXN/UBE2J1/UFM1/VPS35	22
BP	GO:0051495	positive regulation of cytoskeleton organization	52/3052	195/18800	0.000136771792891124	0.000136771792891124	0.00108927987333485	AKAP9/ARF6/ARL3/ARPC2/BRK1/CARMIL1/CCDC88A/CCL11/CD47/CDC42/CDC42EP3/CFL2/CLIP1/CYFIP1/DLG1/DSTN/DYNC1H1/GRB2/GSN/HCLS1/HSPA1A/HSPA1B/ITGB1BP1/KATNBL1/MAP1B/MAPRE1/MET/NCK1/NCK2/NCKAP1/NRP1/PFDN2/PFN1/PLEK/PROX1/PTK2B/RAC1/RHOA/ROCK2/RPS3/S100A10/SLAIN2/SMAD3/SNX9/SWAP70/SYNPO2/TACR1/TPM1/TRIM27/WASF2/WASL/WDR1	52
BP	GO:0071243	cellular response to arsenic-containing substance	11/3052	21/18800	0.000145325728723127	0.000145325728723127	0.00115323442195839	ATF3/ATF4/CPEB2/DDX3X/GSTO1/HMOX1/HNRNPA1/MKNK2/SLC38A2/ZC3H12A/ZFAND1	11
BP	GO:0090141	positive regulation of mitochondrial fission	11/3052	21/18800	0.000145325728723127	0.000145325728723127	0.00115323442195839	BNIP3/DCN/DNM1L/KDR/MCU/MFF/MIEF1/RALA/RALBP1/SPIRE1/VPS35	11
BP	GO:0061458	reproductive system development	100/3052	436/18800	0.000149307680661762	0.000149307680661762	0.00118270226408332	A2M/ACE/ACVR2A/ADA/ADAMTS1/AKR1C3/ANXA1/ARID4A/ARID4B/ARID5B/ASH1L/ATRX/BAX/BCL2L11/BCL2L2/BIRC2/BIRC6/BMPR2/BPTF/CASP3/CASP8/CBL/CEBPB/CHD7/CITED2/CSDE1/CTNNA1/CTNNB1/CTSB/CYP1B1/DEDD/DLG1/DNAJB6/DNAJC19/E2F7/EIF2S2/EPAS1/FKBP4/FNDC3A/FOXC1/FZD4/GGNBP2/GJA1/GRB2/HECTD1/HES1/HIF1A/HMGB2/HSP90AB1/HSPA5/HTRA1/IDH1/INHBB/JUNB/KDM5B/KDR/LEF1/MAPK1/MAPK14/MED1/MKKS/MMP2/NCOA4/NIPBL/NR2F2/PDGFRB/PKD2/P…	100
BP	GO:0050691	regulation of defense response to virus by host	17/3052	42/18800	0.000152389213524093	0.000152389213524093	0.00120278526577024	CGAS/DHX9/EIF2AK4/HSP90AA1/IL15/IL1B/MAVS/PARP9/RNF216/SELENOK/SIN3A/STAT1/TNFAIP3/TOMM70/TRAF3IP2/TRIM44/ZC3H12A	17
BP	GO:1904591	positive regulation of protein import	17/3052	42/18800	0.000152389213524093	0.000152389213524093	0.00120278526577024	BAG3/ECT2/HCLS1/HSP90AB1/IPO5/MAPK14/MAVS/PDCD5/PIK3R1/PSEN1/RAN/RBM22/SMAD3/TARDBP/TOMM70/TPR/ZC3H12A	17
BP	GO:0032088	negative regulation of NF-kappaB transcription factor activity	30/3052	95/18800	0.000153709324165513	0.000153709324165513	0.0012110343890566	ANXA4/CARD8/CD200/CHP1/COMMD1/COMMD6/COMMD7/CYLD/CYP1B1/DAP/ERBIN/FAF1/G3BP2/IRAK1/IRAK3/ITCH/KLF4/MTURN/NFKBIA/NFKBIB/PPP2CB/PSMD10/SIRT1/TAX1BP1/TMSB4X/TNFAIP3/TRAF3/UFL1/USP7/ZC3H12A	30
BP	GO:0071786	endoplasmic reticulum tubular network organization	10/3052	18/18800	0.000154842019012524	0.000154842019012524	0.00121560935837959	ARL6IP1/ATL3/RAB10/RAB18/RAB3GAP2/REEP3/RTN3/RTN4/TMEM170A/TMEM33	10
BP	GO:2000641	regulation of early endosome to late endosome transport	10/3052	18/18800	0.000154842019012524	0.000154842019012524	0.00121560935837959	CHMP3/DAB2/DNAJC13/EZR/MAPK1/MTMR2/RAB21/RDX/SNX12/SNX3	10
BP	GO:1903533	regulation of protein targeting	26/3052	78/18800	0.000155988649922071	0.000155988649922071	0.00122243212450636	ABLIM3/BAG3/BNIP3L/CHP1/CSNK2A2/FBXW7/FYN/GSK3A/ITGB1BP1/LEPROT/LMAN1/MFF/MIEF1/PDCD5/PRKAA1/PRNP/RAC2/RHOU/SAE1/SH3GLB1/SLC1A1/STOM/TOMM7/UBE2D3/UBE2L3/UBL5	26
BP	GO:0044089	positive regulation of cellular component biogenesis	111/3052	494/18800	0.00015879796168471	0.00015879796168471	0.00124223739681934	ABCA1/ACTR2/ACTR3/ADNP/AKAP9/APC/ARF6/ARL3/ARPC2/ASAP1/ATF7IP/BAX/BCL2L11/BECN1/BRK1/CAND1/CARMIL1/CAV1/CCDC88A/CCL11/CD47/CDC42/CDC42EP3/CDH5/CDK2/CLIP1/CNOT2/CNOT6L/CRBN/CYFIP1/DDX3X/DHX33/DLG1/DOCK11/DPYSL3/DYNC1H1/EPS8/FAF1/FLOT1/FLRT2/FMR1/FNBP1L/G3BP1/G3BP2/GRB2/GSK3B/HSP90AA1/HSPA1A/HSPA1B/ICE1/ITGB1BP1/KDR/LCP1/LDB2/LGALS3/LIMS1/MAP1B/MAP4K4/MAPRE1/MET/MYD88/NCK1/NCK2/NCKAP1/NDEL1/NRP1/PA…	111
BP	GO:0009612	response to mechanical stimulus	53/3052	201/18800	0.000161899840231956	0.000161899840231956	0.0012642570577277	ACTG1/ANGPT2/AQP1/BACE1/BAG3/BCL10/BNIP3/BTG2/CASP8/CASP8AP2/CITED2/COL1A1/CTNNB1/CXCL12/CXCR4/F11R/FOS/FOSB/FYN/GADD45A/GPI/GSN/IL1B/IRF1/ITGA2/JUN/JUND/MAP1B/MAP3K2/MAPK14/MAPK8/MBD2/MKKS/MMP2/MTPN/MYD88/NFKB1/NFKBIA/PKD2/PTK2/PTK2B/RELA/RHOA/RPS6KB1/RYR2/SLC38A2/STAT1/TACR1/TGFBR2/THBS1/TMEM150C/TNFRSF10B/TNFRSF1A	53
BP	GO:0030521	androgen receptor signaling pathway	18/3052	46/18800	0.000164260642660398	0.000164260642660398	0.00127590555813813	ARID1A/DAB2/DDX17/DDX5/EP300/FKBP4/FOXP1/HDAC1/KDM3A/PARK7/RHOA/RNF14/RNF6/RWDD1/SIRT1/TMF1/UBE3A/ZMIZ1	18
BP	GO:0046677	response to antibiotic	18/3052	46/18800	0.000164260642660398	0.000164260642660398	0.00127590555813813	ACTR2/AOC3/CASP3/CASP8/CBL/CPT1A/HSP90AA1/HSPA5/JAK1/KAT7/KDM5B/MDM2/MEF2C/PPP2CB/RPL23/SOD1/TP53/VKORC1	18
BP	GO:0090199	regulation of release of cytochrome c from mitochondria	18/3052	46/18800	0.000164260642660398	0.000164260642660398	0.00127590555813813	BAX/BCL2L11/BCL2L2/BNIP3/DNM1L/FXN/GHITM/GPX1/LMNA/MFF/OPA1/PDCD5/PLAUR/PMAIP1/PSMD10/TNFSF10/TP53/TRIAP1	18
BP	GO:0032873	negative regulation of stress-activated MAPK cascade	19/3052	50/18800	0.000172221161538505	0.000172221161538505	0.00133303735061901	AIDA/CYLD/DLG1/DNAJA1/DUSP1/DUSP10/DUSP3/EZR/FOXO1/HIPK3/IGBP1/ITCH/MECOM/PAFAH1B1/PDCD4/PPIA/SIRPA/TAOK3/ZMYND11	19
BP	GO:0070303	negative regulation of stress-activated protein kinase signaling cascade	19/3052	50/18800	0.000172221161538505	0.000172221161538505	0.00133303735061901	AIDA/CYLD/DLG1/DNAJA1/DUSP1/DUSP10/DUSP3/EZR/FOXO1/HIPK3/IGBP1/ITCH/MECOM/PAFAH1B1/PDCD4/PPIA/SIRPA/TAOK3/ZMYND11	19
BP	GO:0050435	amyloid-beta metabolic process	23/3052	66/18800	0.00017376800307579	0.00017376800307579	0.001342650646111	ABCG1/ACE/APH1A/APH1B/BACE1/BACE2/BECN1/CASP3/DYRK1A/EPHA4/GSK3A/IDE/IFNGR1/PICALM/PRNP/PSEN1/RELA/ROCK1/ROCK2/RTN3/RTN4/SP1/TMED10	23
BP	GO:0050673	epithelial cell proliferation	101/3052	443/18800	0.000175427814302278	0.000175427814302278	0.00135310162234442	ACVR2A/AGGF1/AKT3/ATF2/BAX/BCL2L2/BMP2/BMPR2/BTBD10/BTRC/C5AR1/CAV1/CAV2/CCL11/CCL2/CD109/CD34/CDC42/CDC73/CDK6/CEACAM1/CEBPB/CFLAR/COL8A2/CTNNB1/CXCL12/DAB2/DLG1/DUSP10/EFNB2/EGR3/ERN1/FAP/FBXW7/GLUL/GPX1/HES1/HIF1A/HMGB1/HMGB2/HMOX1/HTRA1/IFT52/IFT57/IGFBP5/ITGB1BP1/JUN/KDM5B/KDR/KLF9/LAMB1/LAMC1/LOXL2/LRG1/MAPK1/MED1/MEF2C/NEAT1/NFIB/NME1/NR2F2/NR4A3/NRARP/NRAS/NRP1/NRP2/PDCD10/PDCD6/PEX2/PRKD…	101
BP	GO:1903649	regulation of cytoplasmic transport	13/3052	28/18800	0.000176562523373297	0.000176562523373297	0.00135772970063218	ARFIP1/CHMP3/DAB2/DNAJC13/EZR/MAPK1/MTMR2/RAB21/RAB29/RDX/SNX12/SNX3/USP7	13
BP	GO:1903202	negative regulation of oxidative stress-induced cell death	20/3052	54/18800	0.000176667486681786	0.000176667486681786	0.00135772970063218	ATF4/BAG5/CTNNB1/FBXO7/FYN/GPX1/HIF1A/MET/NCOA7/NFE2L2/NONO/NR4A3/PARK7/PDE8A/PPIA/RACK1/REST/SIRT1/SOD2/TXN	20
BP	GO:2000736	regulation of stem cell differentiation	22/3052	62/18800	0.000176952678239657	0.000176952678239657	0.00135772970063218	CDK6/EIF2AK2/FOXC1/GSK3B/HES1/HNRNPU/HSPA9/ITCH/KDM3A/LBH/MTCH2/NFE2L2/NSUN2/NUDT21/OCIAD1/PRKDC/PWP1/REST/STAT3/YAP1/YTHDF2/ZFP36L2	22
BP	GO:0009743	response to carbohydrate	58/3052	226/18800	0.000180720629803912	0.000180720629803912	0.00138422904366054	ACE/ADNP/ANGPT2/CALCRL/CASP3/COL6A2/EGR1/EIF2B1/ERN1/GLUL/GPR68/GPX1/HIF1A/HMGN3/ICAM1/IL1B/ITGA2/KAT7/KLF7/LYN/MAP1B/MPC2/NDUFAF2/NQO1/OSBP/PIM3/PLCB1/PPP3CA/PPP3CB/PRKAA1/PRKACA/PTK2B/PTPRN2/RAB11B/RACK1/RHOA/RPS6KA2/RPS6KB1/SELENOS/SELENOT/SERPINF1/SIN3A/SLC29A1/SLC9B2/SMAD2/SMAD4/SOD2/SOX4/SRF/SRI/TCF7L2/TGFBR2/THBS1/TRA2B/UCP2/VAMP2/XBP1/ZFP36L1	58
BP	GO:0048608	reproductive structure development	99/3052	433/18800	0.000181449193940179	0.000181449193940179	0.00138739661448412	A2M/ACE/ACVR2A/ADA/ADAMTS1/AKR1C3/ANXA1/ARID4A/ARID4B/ARID5B/ASH1L/ATRX/BAX/BCL2L11/BCL2L2/BIRC2/BIRC6/BMPR2/BPTF/CASP3/CASP8/CBL/CEBPB/CHD7/CITED2/CSDE1/CTNNA1/CTNNB1/CTSB/CYP1B1/DEDD/DLG1/DNAJB6/DNAJC19/E2F7/EIF2S2/EPAS1/FKBP4/FNDC3A/FOXC1/FZD4/GGNBP2/GJA1/GRB2/HECTD1/HES1/HIF1A/HMGB2/HSP90AB1/HSPA5/HTRA1/IDH1/INHBB/JUNB/KDM5B/KDR/LEF1/MAPK1/MAPK14/MED1/MKKS/MMP2/NCOA4/NIPBL/NR2F2/PDGFRB/PKD2/P…	99
BP	GO:0090174	organelle membrane fusion	33/3052	109/18800	0.000182081430214278	0.000182081430214278	0.00138981794037497	ANXA1/ANXA2/ARL8B/CAV2/CHMP2B/CHMP3/DOC2B/EEA1/GNAI3/GOSR2/PIP4K2A/PIP4K2B/RAB13/RAB7A/RAB8B/SNAP23/SNAP25/SNAP29/SNCA/STX12/STX3/STX5/TBC1D4/TGFBRAP1/USO1/UVRAG/VAMP2/VAMP3/VAMP7/VPS39/VPS41/YIPF4/YIPF5	33
BP	GO:0048284	organelle fusion	40/3052	141/18800	0.000193005576916821	0.000193005576916821	0.00147065258390089	ANXA1/ANXA2/ARL8B/BAX/BNIP3/CAV2/CHCHD3/CHMP2B/CHMP3/DOC2B/EEA1/GNAI3/GOSR2/MFF/MTCH2/OPA1/PIP4K2A/PIP4K2B/RAB13/RAB7A/RAB8B/SNAP23/SNAP25/SNAP29/SNCA/STX12/STX3/STX5/TBC1D4/TGFBRAP1/USO1/UVRAG/VAMP2/VAMP3/VAMP7/VPS39/VPS41/YIPF4/YIPF5/ZDHHC6	40
BP	GO:0016482	cytosolic transport	46/3052	169/18800	0.000194299305498581	0.000194299305498581	0.001477953448243	ACTR2/ARFIP1/ARL1/ARL8B/BECN1/CHMP3/CLTC/DAB2/DNAJC13/EEA1/EPS15/EZR/HOOK3/KIF1C/KIF5B/LAMP1/MAPK1/MTMR2/MYO1D/PIP4K2A/RAB14/RAB21/RAB29/RAB5A/RAB6A/RAB7A/RDX/SNX1/SNX12/SNX2/SNX3/SNX5/SNX6/SPAG9/SRSF10/STX5/TBC1D10B/TBC1D23/TBC1D5/TRIM27/USP7/VAMP3/VPS26A/VPS29/VPS35/VPS54	46
BP	GO:0045773	positive regulation of axon extension	16/3052	39/18800	0.000196640658926472	0.000196640658926472	0.00148805302396158	ADNP/BMPR2/CXCL12/CYFIP1/DBNL/DISC1/EIF4G2/GOLGA4/MACF1/MAP1B/MAP3K13/NDEL1/NRP1/PAFAH1B1/RAB11A/SRF	16
BP	GO:0071634	regulation of transforming growth factor beta production	16/3052	39/18800	0.000196640658926472	0.000196640658926472	0.00148805302396158	ATF2/ATP6AP2/CD200/CD2AP/CD34/CD46/HIF1A/HSP90AB1/ITGAV/LAPTM4B/LGALS9/LUM/SMAD3/SMAD4/THBS1/TYROBP	16
BP	GO:1901998	toxin transport	16/3052	39/18800	0.000196640658926472	0.000196640658926472	0.00148805302396158	ABCG1/ADAM10/BNIP3/CCT2/CCT3/CCT4/CCT5/CCT8/COPB2/COPZ1/HSPA5/LRP6/MTMR12/NRP1/RAB29/TCP1	16
BP	GO:0006612	protein targeting to membrane	38/3052	132/18800	0.000198581872498112	0.000198581872498112	0.00150016530564611	ARL6IP1/ATG3/CHM/CHMP4B/CHP1/FYN/GOLGA7/HSPA5/ICMT/ITGB1BP1/MFF/MIEF1/NACA/NACA2/PEX19/PRNP/RAB8B/SDCBP/SEC61B/SEC61G/SEC62/SEC63/SLC1A1/SRP14/SRP19/SRP72/SRP9/SRPRA/SSR1/SSR2/SSR3/STOM/TRAM1/ZDHHC2/ZDHHC20/ZDHHC3/ZDHHC6/ZDHHC9	38
BP	GO:0000910	cytokinesis	47/3052	174/18800	0.000202398848550236	0.000202398848550236	0.001526382087841	ACTR2/ACTR3/AHCTF1/ANXA11/APC/ARF1/ARL3/BECN1/BIRC6/CALM1/CALM2/CDC14A/CDC25B/CDC42/CETN2/CHMP1B/CHMP2B/CHMP3/CHMP4B/CHMP5/CKAP2/CUL3/E2F7/ECT2/JTB/KIF13A/KLHL21/MYH9/PDCD6IP/PKP4/POLDIP2/PRPF40A/RAB11A/RHOA/ROCK1/ROCK2/SETD2/SH3GLB1/SNX9/SON/SPIRE1/STMN1/SVIL/TTC19/USP8/UVRAG/WASHC5	47
BP	GO:0033674	positive regulation of kinase activity	107/3052	476/18800	0.000203174601543034	0.000203174601543034	0.00152906227822457	ABI1/ACE/ADAM9/ADNP/AKAP13/ALS2/ATP2B4/BCL10/BMP2/BMPR2/CAB39/CACUL1/CALM1/CALM2/CAMKK2/CCDC88A/CCL5/CCND2/CCNY/CCNYL1/CD4/CDC25B/CDC42/CDKN1A/CKS2/COPS8/DAZAP2/DDR2/DDX3X/DLG1/ECT2/EGR1/EPHA4/ERN1/ERP29/FBXW7/FZD4/HBEGF/HSP90AA1/HSP90AB1/IL1B/IQGAP1/IRAK1/ITGB1BP1/JTB/KDR/LAMTOR3/LCP2/LMO4/LTF/LYN/MAP3K13/MAP3K5/MET/MOB1A/NBN/NEDD9/OSBPL8/PAK2/PARK7/PDCD10/PDGFRB/PIBF1/PKD2/PPIA/PPP2CA/PPP2R3C/P…	107
BP	GO:0032436	positive regulation of proteasomal ubiquitin-dependent protein catabolic process	29/3052	92/18800	0.0002034486066653	0.0002034486066653	0.00152906227822457	ANKIB1/CAV1/CSNK1A1/DAB2/GSK3A/GSK3B/HECTD1/HERPUD1/HSPA1A/HSPA1B/MDM2/NFE2L2/NUB1/PSEN1/PSMD10/RACK1/RBX1/RCHY1/RNF14/RNF144B/RNF19A/RNF19B/SOCS4/SOCS5/SUMO1/SUMO2/TRIB1/TRIB2/UBQLN1	29
BP	GO:0009411	response to UV	41/3052	146/18800	0.000205389015445921	0.000205389015445921	0.00154101612234508	AQP1/ATF4/BAX/CARD16/CASP3/CDKN1A/CIRBP/CREBBP/CUL4B/EIF2AK4/EIF2S1/EP300/FMR1/GPX1/IMPACT/MAPK8/MMP2/NEDD4/NPM1/PARP1/PCNA/PIK3R1/PML/POLD3/PPID/PRKAA1/PTPRK/RELA/RHNO1/RPL26/SDE2/SIRT1/TP53/TP53INP1/TRIAP1/UBE2A/UBE2B/USP1/USP47/YY1/ZBTB1	41
BP	GO:0032872	regulation of stress-activated MAPK cascade	52/3052	198/18800	0.000206695761361585	0.000206695761361585	0.00154818307471692	AIDA/ARL6IP5/BMP2/CDC42/CYLD/DIXDC1/DLG1/DNAJA1/DUSP1/DUSP10/DUSP3/EIF2AK2/EZR/FOXO1/GADD45A/HIPK3/HMGB1/IGBP1/IL1B/ITCH/KLHDC10/MAP3K5/MAP4K4/MAPK1/MDFIC/MECOM/MFHAS1/MTURN/MYD88/NBR1/PAFAH1B1/PDCD10/PDCD4/PJA2/PLCB1/PPIA/PRDX1/PTK2B/RAP2A/RB1CC1/RELL1/SDCBP/SEMA3A/SIRPA/STK3/TAOK1/TAOK3/TPD52L1/TRAF3/TRAF5/ZC3H12A/ZMYND11	52
BP	GO:0006278	RNA-templated DNA biosynthetic process	25/3052	75/18800	0.000207120635012233	0.000207120635012233	0.00154873154658419	CCT2/CCT3/CCT4/CCT5/CCT6A/CCT8/CTNNB1/DCP2/GAR1/HNRNPA1/HNRNPC/HNRNPU/HSP90AA1/HSP90AB1/MAPK1/NAF1/NOP10/PARN/PTGES3/RFC1/TCP1/TERF2IP/TINF2/TNKS2/XRCC5	25
BP	GO:0050863	regulation of T cell activation	81/3052	342/18800	0.000209146408914365	0.000209146408914365	0.00156122850115558	ADA/ANXA1/AP3B1/BCL10/BCL6/CASP3/CAV1/CBFB/CBLB/CCL2/CCL5/CD4/CD46/CD47/CD55/CEACAM1/CEBPB/CGAS/CTNNB1/DLG1/DOCK8/DUSP10/DUSP3/EFNB2/EGR3/FYN/HES1/HLA-DRA/HLA-DRB5/HLA-E/HMGB1/HSPD1/HSPH1/IL15/IL1B/IL6ST/IL7R/IRF1/ITCH/LCK/LEF1/LGALS3/LGALS9/LYN/MAP3K8/NCK1/NCK2/NDFIP1/NFKBIZ/NRARP/PNP/PRDM1/PRKAR1A/PRNP/PTPN11/PTPN2/RAC2/RC3H1/RC3H2/RHOA/RPS3/RUNX3/SELENOK/SIRPA/SOCS5/SOCS6/SOD1/SOS1/SOS2/SOX13/…	81
BP	GO:0032469	endoplasmic reticulum calcium ion homeostasis	12/3052	25/18800	0.000212038800883181	0.000212038800883181	0.00158014131782925	ATP2A2/BAX/CAMK2D/CCDC47/HERPUD1/PML/PSEN1/SELENOK/TGM2/TMBIM6/TMCO1/TMTC4	12
BP	GO:0110020	regulation of actomyosin structure organization	31/3052	101/18800	0.000214476839670379	0.000214476839670379	0.00159561005899869	ACTG1/AKAP13/CARMIL1/CCDC88A/CD47/CDC42/DLC1/ECT2/F11R/ITGB1BP1/MET/MKKS/NRP1/PAK2/PFN1/PHLDB2/PIK3R1/PROX1/RAC1/RHOA/ROCK1/ROCK2/S100A10/S1PR1/SMAD3/SMAD4/STMN1/TACR1/TJP1/TPM1/WASF2	31
BP	GO:0007029	endoplasmic reticulum organization	28/3052	88/18800	0.000217968825267621	0.000217968825267621	0.00161809508349907	ARL6IP1/ATL3/CAMLG/CAV2/CCDC47/EMC3/EMC4/EMC7/EMC8/ESYT1/ESYT2/LMAN1/MIA3/MMGT1/RAB10/RAB18/RAB3GAP2/REEP3/REEP5/RTN3/RTN4/SEC31A/TMED2/TMEM170A/TMEM33/TOR1AIP2/TRAM1/VAPB	28
BP	GO:0050685	positive regulation of mRNA processing	14/3052	32/18800	0.000218432396236288	0.000218432396236288	0.00161809508349907	CDC73/CIRBP/HSPA8/NCBP2/NCL/NUDT21/PRDX6/RBM3/RBMX/SF3B4/SNW1/THRAP3/TRA2A/TRA2B	14
BP	GO:1904950	negative regulation of establishment of protein localization	37/3052	128/18800	0.000218601397215069	0.000218601397215069	0.00161809508349907	BAG3/CD200/CHP1/DERL2/DNAJA1/DPH3/ERLEC1/ERP29/GOPC/HMGCR/IL1B/INHBB/INSIG1/ITGB1BP1/KLF7/LMAN1/LYPLA1/MDFIC/MIDN/NDFIP1/NDFIP2/NDUFAF2/PARK7/PIM3/PKIG/PPP3CA/PTPN11/REST/SNX12/SNX3/SP100/SUMO1/SVIP/TXN/UBE2J1/UCP2/UFM1	37
BP	GO:0022407	regulation of cell-cell adhesion	103/3052	456/18800	0.000219454878442673	0.000219454878442673	0.00162168705652445	ADA/ANXA1/AP3B1/BCL10/BCL6/BMP2/CASP3/CAV1/CBFB/CBLB/CCL2/CCL5/CD4/CD44/CD46/CD47/CD55/CEACAM1/CEBPB/CITED2/CXCL12/DLG1/DOCK8/DUSP10/DUSP3/EFNB2/EGR3/EPCAM/ETS1/F11R/FLOT1/FYN/HES1/HLA-DRA/HLA-DRB5/HLA-E/HMGB1/HSPD1/HSPH1/IL15/IL1B/IL6ST/IL7R/IRAK1/IRF1/ITCH/JAK1/KLF4/LCK/LEF1/LGALS3/LGALS9/LYN/MAP3K8/MAPK14/MIA3/MMRN1/MYADM/NCK1/NCK2/NDFIP1/NFKBIZ/NR4A3/NRARP/PLAUR/PNP/PPARA/PRKAR1A/PRNP/PTAFR/P…	103
BP	GO:0044706	multi-multicellular organism process	55/3052	213/18800	0.000221140707165628	0.000221140707165628	0.00162921540039102	ACE/ACSL4/ACVR2A/AGO2/ANGPT2/ARHGDIB/ASH1L/BMPR2/CALR/CAPN2/CITED2/CTSB/DEDD/FBLN1/FKBP4/FOS/FOSB/GJA1/HEXB/IGFBP5/IGFBP7/IL1B/ITGA2/JUNB/KPNA6/LGALS9/MAFF/MAGED2/MED1/MMP2/NR2F2/PAM/PITHD1/PRDM1/PRDX3/PTAFR/RGS2/RPL29/SLC38A1/SLC38A2/SOD1/SP3/SPP1/STAT5B/TACR1/TGFBR2/THBD/TMED2/UBE2A/UBE2Q1/UCP2/UMPS/VMP1/YTHDF3/ADCYAP1	55
BP	GO:2000278	regulation of DNA biosynthetic process	35/3052	119/18800	0.000221213496405865	0.000221213496405865	0.00162921540039102	BMPR2/CCT2/CCT3/CCT4/CCT5/CCT6A/CCT8/CDKN1A/CTNNB1/CYP1B1/DCP2/HNRNPA1/HNRNPA2B1/HNRNPC/HNRNPD/HNRNPU/HSP90AA1/HSP90AB1/KAT7/KLF4/MAPK1/MEAF6/NAF1/PARN/PARP4/PCNA/PDGFRB/PTGES3/PTK2B/TCP1/TFDP1/TINF2/TNKS2/TP53/XRCC5	35
BP	GO:1902237	positive regulation of endoplasmic reticulum stress-induced intrinsic apoptotic signaling pathway	7/3052	10/18800	0.000224401585600602	0.000224401585600602	0.00164718637570688	BCL2L11/NCK1/NCK2/PMAIP1/PTPN2/SERINC3/SIRT1	7
BP	GO:1904851	positive regulation of establishment of protein localization to telomere	7/3052	10/18800	0.000224401585600602	0.000224401585600602	0.00164718637570688	CCT2/CCT3/CCT4/CCT5/CCT6A/CCT8/TCP1	7
BP	GO:0031667	response to nutrient levels	101/3052	446/18800	0.000227776967385348	0.000227776967385348	0.00166675385405078	A2M/ACADM/ACAT1/ACE/AKR1C3/APPL2/ATF2/ATF3/ATF4/ATG5/ATP2B1/BCL10/BECN1/BMPR2/BNIP2/BNIP3/CBL/CDKN1A/CHSY1/COL1A1/CPEB4/CPT1A/CYP1B1/DAD1/DAP/DNAJC15/EIF2A/EIF2AK1/EIF2AK2/EIF2AK4/EIF2S1/ENSA/FOXO1/GABARAPL2/GLUL/GPX1/HMOX1/HNRNPA1/HSPA5/HSPA8/IFI16/IL15/IMPACT/INHBB/ITGA2/KLF10/LAMP2/LARP1/LDLR/LIPG/MAP1B/MAP1LC3B/MAP1LC3B2/MAP3K5/MAPK1/MAPK14/MAPK8/MAX/MBD2/MED1/MKKS/NFE2L2/NQO1/NUAK1/NUCB2/PDK…	101
BP	GO:0001503	ossification	96/3052	420/18800	0.0002278242182437	0.0002278242182437	0.00166675385405078	ACVR2A/ADAR/ALYREF/ANKH/ATF4/ATP2B1/ATRAID/BCAP29/BMP2/BMPR2/CBFB/CCDC47/CDK6/CEBPB/CHSY1/CLTC/COL1A1/COL1A2/COL6A1/CRIM1/CSGALNACT1/CTHRC1/CTNNB1/CTSK/DDR2/DDX21/DDX5/DHX9/DNAJC13/EGR2/FBL/FBXO5/FHL2/FOXC1/GJA1/GSK3B/HIF1A/HNRNPC/HNRNPU/HSPE1/ID3/IGFBP5/IL6ST/JUNB/JUND/KLF10/LEF1/LTF/MAPK1/MAPK14/MEF2C/MESD/MGP/MMP2/NBR1/NIPBL/OSTF1/PRKACA/PSMC2/PTK2/PTK2B/PTPN11/RBMX/RBPJ/REST/RFLNB/RHOA/RPL38/…	96
BP	GO:0001558	regulation of cell growth	95/3052	415/18800	0.000231610803562486	0.000231610803562486	0.00169164633343011	ADAM10/ADIPOR1/ADNP/BCL6/BMPR2/BTG1/CAMK2D/CDC42/CDC73/CDKN1A/CDKN2AIP/CDKN2C/CEACAM1/CSNK2A1/CXCL12/CXCR4/CYFIP1/DAB2/DBNL/DDX3X/DERL2/DISC1/DPYSL2/EBAG9/EI24/EIF4G2/ENO1/FXN/GJA1/GOLGA4/GSK3A/GSK3B/HBEGF/HSPA1A/HSPA1B/IGFBP5/IGFBP7/ITCH/KAT7/MACF1/MAP1B/MAP3K13/MEAF6/MSX1/MTPN/NDEL1/NET1/NRP1/OLFM1/PAFAH1B1/PML/PPARA/PPP2CA/PPP2R1A/PPT1/PSMD10/PTK2B/RAB11A/RAB21/RACK1/RB1/RBBP7/RGS2/RHOA/RNF6/R…	95
BP	GO:0007254	JNK cascade	47/3052	175/18800	0.000233825980287651	0.000233825980287651	0.00169944044404681	AIDA/ARHGEF6/ATF2/CDC42/CYLD/DIXDC1/DNAJA1/DUSP10/DUSP3/GADD45A/HACD3/HIPK3/HMGB1/IL1B/IRAK1/IRAK4/ITCH/MAP3K13/MAP3K20/MAP3K5/MAP4K4/MAPK8/MDFIC/MECOM/MFHAS1/MTURN/MYD88/NFKB1/PAFAH1B1/PDCD4/PJA2/PLCB1/PTK2B/RAP2A/RB1CC1/SDCBP/SEMA3A/SIRPA/SMAD3/STK3/TAOK1/TAOK3/TPD52L1/TRAF3/TRAF5/TRIB1/ZMYND11	47
BP	GO:0002218	activation of innate immune response	21/3052	59/18800	0.000234607265889445	0.000234607265889445	0.00169944044404681	CGAS/CREBBP/EP300/FYN/HMGB1/HSP90AA1/IFI16/LYN/MATR3/MAVS/NONO/PAK2/PRKDC/PSPC1/SFPQ/SIN3A/TBK1/TOMM70/TYROBP/XRCC5/XRCC6	21
BP	GO:0030042	actin filament depolymerization	21/3052	59/18800	0.000234607265889445	0.000234607265889445	0.00169944044404681	CAPG/CAPZA1/CAPZA2/CAPZB/CARMIL1/CFL1/CFL2/DSTN/EPS8/GSN/LIMA1/MICAL2/MTPN/PLEK/RDX/SVIL/SWAP70/TMOD2/TMOD3/TWF1/WDR1	21
BP	GO:0043666	regulation of phosphoprotein phosphatase activity	21/3052	59/18800	0.000234607265889445	0.000234607265889445	0.00169944044404681	BOD1/CALM1/CALM2/CSNK2B/FKBP1A/GNA12/GSK3B/HSP90AB1/HSP90B1/LGALS3/NUAK1/PDGFRB/PPP1R12A/PPP1R15A/PPP1R15B/PPP1R2/PPP6R3/RCAN1/ROCK1/ROCK2/TIPRL	21
BP	GO:1902893	regulation of miRNA transcription	21/3052	59/18800	0.000234607265889445	0.000234607265889445	0.00169944044404681	BMP2/EGR1/ETS1/FOS/GNL3/HIF1A/JUN/KLF4/NFIB/NR3C1/PPARA/RELA/REST/SMAD1/SMAD3/SMAD4/SMAD6/SRF/STAT3/TP53/YY1	21
BP	GO:0032496	response to lipopolysaccharide	79/3052	333/18800	0.000235154593780504	0.000235154593780504	0.0017006081071258	ABCA1/ACE/ADAM9/ADH5/AKIRIN2/BCL10/CAPN2/CARD16/CARD8/CASP3/CASP8/CCL2/CCL5/CD55/CDC73/CEBPB/CHMP5/CSF2RB/CTR9/CXCL1/CXCL2/CXCL8/DUSP10/EFNB2/ERBIN/FOS/FOXP1/HDAC2/HMGB1/HMGB2/HNRNPA0/IFNAR1/IL18BP/IL1B/IRAK1/IRAK3/JUND/LGALS9/LITAF/LTF/LY96/LYN/MAPK1/MAPK14/MAPK8/MEF2C/MTDH/MYD88/NFKB1/NFKBIA/NFKBIB/PABPN1/PDCD4/PDE4B/PRDX3/PTAFR/RELA/RHOA/RPS6KA3/RPS6KB1/S100A8/SBNO2/SELE/SELENOS/SELP/SERPINE1/…	79
BP	GO:0051224	negative regulation of protein transport	36/3052	124/18800	0.000240441923203323	0.000240441923203323	0.00173599483465522	BAG3/CD200/CHP1/DERL2/DPH3/ERLEC1/ERP29/GOPC/HMGCR/IL1B/INHBB/INSIG1/ITGB1BP1/KLF7/LMAN1/LYPLA1/MDFIC/MIDN/NDFIP1/NDFIP2/NDUFAF2/PARK7/PIM3/PKIG/PPP3CA/PTPN11/REST/SNX12/SNX3/SP100/SUMO1/SVIP/TXN/UBE2J1/UCP2/UFM1	36
BP	GO:0016055	Wnt signaling pathway	102/3052	452/18800	0.000243529456825613	0.000243529456825613	0.00175540916075177	APC/APCDD1/ATP6AP2/BCL7B/BMP2/BTRC/CAV1/CCNY/CCNYL1/CDC42/CDC73/CELSR1/COL1A1/CSNK1A1/CSNK1G3/CSNK2A1/CSNK2A2/CSNK2B/CTHRC1/CTNNB1/CTNND1/CTR9/CUL3/CYLD/DAB2/DDX3X/DISC1/DIXDC1/EGR1/FOXO1/FZD4/FZD6/G3BP1/GID8/GNAQ/GSK3A/GSK3B/GSKIP/HBP1/HDAC1/HHEX/KLF4/LATS2/LEF1/LRP6/LRRFIP2/LRRK1/MACF1/MAPK14/MBD2/MDFIC/MESD/NFKB1/NLK/NR4A2/NRARP/PFDN5/PKD2/PPM1B/PPP2CA/PPP2R1A/PRKAA1/PSEN1/PTEN/RAB5A/RAC1/RACK…	102
BP	GO:1902105	regulation of leukocyte differentiation	69/3052	283/18800	0.000246816434315979	0.000246816434315979	0.00177619532366367	ADA/ANXA1/AP3B1/BCL6/CASP8/CBFB/CD4/CD46/CDK6/CEACAM1/CEBPB/CREB1/CTNNB1/DUSP10/EGR3/FBXO7/FBXW7/FOS/FOXP1/GPR68/HCLS1/HLA-DRA/HMGB1/HMGB3/IL15/IL7R/IRF1/KLF10/LEF1/LGALS9/LTF/LYN/NDFIP1/NFKBIZ/NRARP/PCID2/PIK3R1/PNP/PPP2R3C/PRDM1/PRKDC/PTPN2/RB1/RC3H1/RC3H2/RHOA/RNF41/RUNX3/SLC9B2/SOCS5/SOD1/SOS1/SOS2/SOX13/SOX4/STAT5B/TGFBR2/TMEM176A/TMEM176B/TOB2/TRIB1/TYROBP/XBP1/XRCC6/ZBTB1/ZC3H12A/ZFP36L1/Z…	69
BP	GO:0001570	vasculogenesis	26/3052	80/18800	0.000247313407112121	0.000247313407112121	0.00177686837015045	AGGF1/CAV1/CD34/CEACAM1/CITED2/CTNNB1/FBXW7/FOXF1/FZD4/GJC1/HEG1/ITGAV/JUNB/KDR/MYO1E/PDGFRB/QKI/RAP1A/RAPGEF2/SETD2/TGFBR2/TGFBR3/TIPARP/YAP1/ZFP36L1/ZMIZ1	26
BP	GO:0051444	negative regulation of ubiquitin-protein transferase activity	11/3052	22/18800	0.000248091282638428	0.000248091282638428	0.0017795541343377	BAG5/BUB3/FBXO5/PARK7/PSEN1/RPL11/RPL23/RPL37/RPL5/RPS20/RPS7	11
BP	GO:0007565	female pregnancy	49/3052	185/18800	0.00024976143964688	0.00024976143964688	0.00178862107570825	ACE/ACSL4/AGO2/ANGPT2/ARHGDIB/ASH1L/BMPR2/CALR/CAPN2/CITED2/CTSB/DEDD/FBLN1/FKBP4/FOS/FOSB/GJA1/IGFBP5/IGFBP7/IL1B/ITGA2/JUNB/KPNA6/LGALS9/MAGED2/MED1/MMP2/NR2F2/PAM/PRDM1/PRDX3/RGS2/RPL29/SLC38A1/SLC38A2/SOD1/SP3/SPP1/STAT5B/TGFBR2/THBD/TMED2/UBE2A/UBE2Q1/UCP2/UMPS/VMP1/YTHDF3/ADCYAP1	49
BP	GO:1903146	regulation of autophagy of mitochondrion	15/3052	36/18800	0.000252706087135641	0.000252706087135641	0.00180677079387478	BNIP3/BNIP3L/CAMKK2/CSNK2A2/DNM1L/FBXO7/FBXW7/GSK3A/HIF1A/PARK7/RNF41/SLC25A5/TP53/VDAC1/VPS13D	15
BP	GO:0061912	selective autophagy	25/3052	76/18800	0.000261607954212129	0.000261607954212129	0.00186738493631928	ATG5/BAG3/BECN1/HSPB8/KLHL3/LGALS8/MAP1LC3B/OPTN/RAB7A/RB1CC1/RETREG1/RNF41/SLC25A5/SPTLC2/TBK1/TOMM7/TP53/UBA5/UBQLN1/UFC1/UFL1/UFM1/VDAC1/VPS13D/WDFY3	25
BP	GO:0071456	cellular response to hypoxia	40/3052	143/18800	0.000266703093183051	0.000266703093183051	0.00190067406213232	AQP1/ATF2/BACH1/BNIP3/BNIP3L/CARD16/CD34/CFLAR/CHCHD2/CITED2/CPEB2/DDAH1/EGLN1/EGR1/ENO1/EPAS1/EPHA4/ERO1A/HIF1A/HMOX1/HP1BP3/IRAK1/LMNA/MALAT1/MDM2/MIEF1/NFE2L2/PGK1/PMAIP1/PRKAA1/PTEN/RBPJ/ROCK2/RORA/SIRT1/SLC29A1/TMBIM6/TP53/UBQLN1/ZFP36L1	40
BP	GO:0051056	regulation of small GTPase mediated signal transduction	72/3052	299/18800	0.00027261323189693	0.00027261323189693	0.0019369505871944	ABCA1/ABL2/AKAP13/ALS2/ARF6/ARFGEF1/ARHGAP17/ARHGAP18/ARHGAP23/ARHGAP29/ARHGAP31/ARHGAP5/ARHGDIB/ARHGEF12/ARHGEF2/ARHGEF28/BCL6/CBL/CD2AP/CDC42SE2/CHN1/CRK/CUL3/DLC1/DOCK8/ECT2/EPS8/ERBIN/F11R/FGD4/FGD5/FLOT1/GNA13/GPR4/HEG1/IQSEC1/ITGAV/ITGB1/ITSN1/KCTD10/KRAS/LPAR6/MAP4K4/MAPKAP1/MAPRE2/MCF2L/MET/NET1/NRP1/PDGFRB/PLEKHG1/PPP2CB/PREX2/RAC1/RALBP1/RALGAPA2/RASGRF2/RDX/RHOU/ROBO1/SHOC2/SOS1/SOS2/S…	72
BP	GO:1903203	regulation of oxidative stress-induced neuron death	13/3052	29/18800	0.000272673015262309	0.000272673015262309	0.0019369505871944	ATF4/CTNNB1/FBXO7/FBXW7/HIF1A/MCL1/NCOA7/NONO/NR4A3/PARK7/PARP1/RACK1/REST	13
BP	GO:0044703	multi-organism reproductive process	53/3052	205/18800	0.00027547128846019	0.00027547128846019	0.00195367721148815	ACE/ACSL4/ACVR2A/AGO2/ANGPT2/ARHGDIB/ASH1L/BMPR2/CALR/CAPN2/CITED2/CTSB/DEDD/FBLN1/FKBP4/FOS/FOSB/GJA1/IGFBP5/IGFBP7/IL1B/ITGA2/JUNB/KPNA6/LGALS9/MAFF/MAGED2/MED1/MMP2/NR2F2/PAM/PRDM1/PRDX3/PTAFR/RGS2/RPL29/SLC38A1/SLC38A2/SOD1/SP3/SPP1/STAT5B/TACR1/TGFBR2/THBD/TMED2/UBE2A/UBE2Q1/UCP2/UMPS/VMP1/YTHDF3/ADCYAP1	53
BP	GO:0000184	nuclear-transcribed mRNA catabolic process, nonsense-mediated decay	16/3052	40/18800	0.000278702119989049	0.000278702119989049	0.00197024528180143	CASC3/DCP1A/DCP2/EIF3E/EIF4A3/ETF1/GSPT1/HNRNPAB/MAGOH/NCBP2/PABPC1/PARN/PNRC2/RBM8A/SMG1/SMG7	16
BP	GO:0043001	Golgi to plasma membrane protein transport	16/3052	40/18800	0.000278702119989049	0.000278702119989049	0.00197024528180143	BLZF1/GOLGA4/GOLGA7/GOLPH3/GOLPH3L/GOPC/KIF13A/LYPLA1/MACF1/NSF/OPTN/RAB10/RAB31/RACK1/VAMP2/VAMP3	16
BP	GO:0016575	histone deacetylation	30/3052	98/18800	0.00028312974325909	0.00028312974325909	0.00199833813393393	BAZ2A/BCL6/CAMK2D/DR1/ELK4/GATAD2A/GATAD2B/HDAC1/HDAC2/HDAC9/MAPK8/MBD2/MIER1/MORF4L1/MORF4L2/MSL3/MTA2/NIPBL/RBBP7/RCOR1/REST/SDR16C5/SFPQ/SIN3A/SIRT1/SKI/SMARCAD1/TBL1XR1/TP53/ZZZ3	30
BP	GO:1903599	positive regulation of autophagy of mitochondrion	8/3052	13/18800	0.000284183217196431	0.000284183217196431	0.00200256434652609	BNIP3/CAMKK2/FBXO7/HIF1A/PARK7/SLC25A5/VDAC1/VPS13D	8
BP	GO:0042987	amyloid precursor protein catabolic process	23/3052	68/18800	0.000287544372336003	0.000287544372336003	0.00202301270195702	ABCG1/ADAM10/APH1A/APH1B/BACE1/CASP3/DYRK1A/EPHA4/FKBP1A/GSK3A/IFNGR1/LYN/PICALM/PRNP/PSEN1/RANBP9/RELA/ROCK1/ROCK2/RTN3/RTN4/SP1/TMED10	23
BP	GO:0198738	cell-cell signaling by wnt	102/3052	454/18800	0.000288321447686142	0.000288321447686142	0.00202471192674394	APC/APCDD1/ATP6AP2/BCL7B/BMP2/BTRC/CAV1/CCNY/CCNYL1/CDC42/CDC73/CELSR1/COL1A1/CSNK1A1/CSNK1G3/CSNK2A1/CSNK2A2/CSNK2B/CTHRC1/CTNNB1/CTNND1/CTR9/CUL3/CYLD/DAB2/DDX3X/DISC1/DIXDC1/EGR1/FOXO1/FZD4/FZD6/G3BP1/GID8/GNAQ/GSK3A/GSK3B/GSKIP/HBP1/HDAC1/HHEX/KLF4/LATS2/LEF1/LRP6/LRRFIP2/LRRK1/MACF1/MAPK14/MBD2/MDFIC/MESD/NFKB1/NLK/NR4A2/NRARP/PFDN5/PKD2/PPM1B/PPP2CA/PPP2R1A/PRKAA1/PSEN1/PTEN/RAB5A/RAC1/RACK…	102
BP	GO:0098586	cellular response to virus	27/3052	85/18800	0.000288887782407395	0.000288887782407395	0.00202471192674394	ADAR/ARF1/ATF2/BAX/BIRC2/BIRC3/CCL5/DDX3X/FMR1/HIF1A/HSP90AA1/IFIH1/LGALS8/LGALS9/LSM14A/MAPK14/NFKB1/PUM1/PUM2/RNF125/RRP1B/SEC14L1/SMAD3/TOMM70/TSPAN6/UFD1/ZC3H12A	27
BP	GO:0003205	cardiac chamber development	45/3052	167/18800	0.000289612724388245	0.000289612724388245	0.00202471192674394	ADAMTS1/AP2B1/BMP2/BMPR2/CHD7/CITED2/DCTN5/DSP/FHL2/FKBP1A/FOXC1/FOXF1/GSK3A/HECTD1/HEG1/HES1/HIF1A/LMO4/LUZP1/MATR3/MDM2/MED1/MEF2C/NDST1/NRP1/NRP2/PARVA/PRDM1/PROX1/RBPJ/ROBO1/RYR2/SAV1/SMAD4/SMAD6/SOS1/SOX4/SRF/TGFBR2/TGFBR3/TMEM65/TP53/TPM1/TRIP11/ZMPSTE24	45
BP	GO:0033209	tumor necrosis factor-mediated signaling pathway	32/3052	107/18800	0.000289624782064113	0.000289624782064113	0.00202471192674394	BIRC2/BIRC3/CARD16/CARD8/CASP4/CASP8/CCDC3/COMMD7/CPNE1/CYLD/HIPK1/HSPA1A/HSPA1B/LIMS1/NFKBIA/PPP2CB/PTK2B/PTPN2/RELA/RRAGA/SPPL2A/STAT1/TMSB4X/TNFAIP3/TNFRSF1A/TNFRSF1B/TP53/TRAF3/TRAF3IP2/TRAF5/TXNDC17/UBE2K	32
BP	GO:0019827	stem cell population maintenance	39/3052	139/18800	0.000295263082393718	0.000295263082393718	0.00206085701348789	CDC73/CNOT2/CTNNB1/CTR9/DDX6/EIF4E/ELAVL1/FOXO1/GNL3/HES1/HOOK3/KDM3A/KLF10/KLF4/LBH/LDB2/LOXL2/MED21/MED28/MED6/MTF2/NIPBL/PCM1/PROX1/RBPJ/REST/RIF1/SAV1/SKI/SMC5/SOX4/STAT3/TPT1/TRIM8/VPS72/WDR43/YAP1/ZFP36L2/ZNF706	39
BP	GO:0032507	maintenance of protein location in cell	22/3052	64/18800	0.000298146173852797	0.000298146173852797	0.00207440524054229	ANKRD13C/CAV1/CCDC88A/CD4/GOLPH3/GSN/HK1/HNRNPU/HSPA5/INSIG1/KDELR2/PARK7/PML/SKP1/SP100/SRGN/SUPT7L/TMSB4X/TOPORS/TWF1/TXN/VPS13D	22
BP	GO:0034340	response to type I interferon	22/3052	64/18800	0.000298146173852797	0.000298146173852797	0.00207440524054229	ADAR/CH25H/CNOT7/HSP90AB1/IFNAR1/IRAK1/JAK1/LSM14A/MAVS/MYD88/PTPN1/PTPN11/PTPN2/SAMHD1/SETD2/SP100/STAT1/STAT2/TBK1/UBE2K/YTHDF2/YTHDF3	22
BP	GO:0043393	regulation of protein binding	51/3052	196/18800	0.000301069692152571	0.000301069692152571	0.00209144212513093	ACE/ACTB/ADNP/ANXA2/ATP2A2/BAX/BMP2/BTBD1/CARD16/CAV1/CBLB/CCL23/CDC42/CDKN1A/CRK/CTHRC1/CTSZ/DAB2/DERL1/DISC1/EP300/FKBP1A/FLOT1/GSK3B/HSP90AB1/IDE/ITGB1BP1/MAPK8/MAPRE1/MARK3/NMD3/NRP1/PARK7/POLDIP2/PPARA/PPP2CA/PPP2CB/PRKACA/PSEN1/RACK1/RALB/RAN/RAPGEF2/ROCK1/RPL11/STK3/STK4/TCF7L2/TGFBR3/TIAM1/TMBIM6	51
BP	GO:1903039	positive regulation of leukocyte cell-cell adhesion	61/3052	245/18800	0.000303579368572388	0.000303579368572388	0.00210555504037608	ADA/ANXA1/AP3B1/BCL10/BCL6/CAV1/CBFB/CCL2/CCL5/CD4/CD44/CD46/CD47/CD55/DOCK8/DUSP10/EFNB2/EGR3/ETS1/FYN/HES1/HLA-DRA/HLA-DRB5/HLA-E/HMGB1/HSPD1/HSPH1/IL15/IL1B/IL6ST/IL7R/IRAK1/LCK/LEF1/LGALS9/LYN/MAP3K8/NCK1/NCK2/NFKBIZ/NR4A3/PNP/PTAFR/PTPN11/RELA/RHOA/RPS3/RUNX3/SELE/SELENOK/SELP/SIRPA/SOCS5/SOX13/SOX4/STAT5B/TGFBR2/XBP1/YES1/ZBTB1/ZMIZ1	61
BP	GO:0010761	fibroblast migration	18/3052	48/18800	0.000307410430870257	0.000307410430870257	0.00212210071400949	APPL1/APPL2/ARID5B/CORO1C/CYGB/DDR2/GNA12/IQGAP1/ITGB1/ITGB1BP1/MTA2/PDLIM1/PML/PRR5L/PTK2/RAC1/THBS1/ZFAND5	18
BP	GO:0016574	histone ubiquitination	18/3052	48/18800	0.000307410430870257	0.000307410430870257	0.00212210071400949	BMI1/CDC73/CTR9/CUL4B/PARK7/PCGF5/RING1/RYBP/SKP1/SUZ12/TRIP12/UBE2A/UBE2B/UBE2E1/UBE2N/UBR2/USP22/WAC	18
BP	GO:0061028	establishment of endothelial barrier	18/3052	48/18800	0.000307410430870257	0.000307410430870257	0.00212210071400949	CDH5/EZR/F11R/ICAM1/IL1B/MYADM/MYD88/PECAM1/PLCB1/RAP1A/RAP1B/RAPGEF2/RDX/ROCK1/ROCK2/TJP1/TNFRSF1A/VCL	18
BP	GO:0001836	release of cytochrome c from mitochondria	20/3052	56/18800	0.000311182892835761	0.000311182892835761	0.00214142964411978	BAX/BCL2L11/BCL2L2/BNIP3/DNM1L/FXN/GGCT/GHITM/GPX1/LMNA/MFF/OPA1/PDCD5/PLAUR/PMAIP1/PSMD10/SOD2/TNFSF10/TP53/TRIAP1	20
BP	GO:0060337	type I interferon signaling pathway	20/3052	56/18800	0.000311182892835761	0.000311182892835761	0.00214142964411978	ADAR/CNOT7/HSP90AB1/IFNAR1/IRAK1/JAK1/LSM14A/MAVS/MYD88/PTPN1/PTPN11/PTPN2/SAMHD1/SP100/STAT1/STAT2/TBK1/UBE2K/YTHDF2/YTHDF3	20
BP	GO:0038127	ERBB signaling pathway	35/3052	121/18800	0.000314549858064043	0.000314549858064043	0.00215785637996386	CAMLG/CBL/CBLB/CCDC88A/CEACAM1/CNOT9/CPNE3/DUSP3/ERBIN/FBXW7/GRB2/HBEGF/HIP1/IQGAP1/MAPK1/NCK2/PIK3C2A/PLAUR/PSEN1/PTK2/PTK2B/PTPN11/PTPN12/PTPN2/RAB7A/RBPJ/RNF115/RTN4/SHC1/SNX5/SNX6/SOCS4/SOCS5/SOS1/TSG101	35
BP	GO:0048675	axon extension	35/3052	121/18800	0.000314549858064043	0.000314549858064043	0.00215785637996386	ADNP/BMPR2/CXCL12/CYFIP1/DBNL/DISC1/DPYSL2/EIF4G2/GOLGA4/GSK3B/HSP90AA1/HSP90AB1/ITGB1/MACF1/MAP1B/MAP3K13/NDEL1/NDN/NRP1/NRP2/OLFM1/PAFAH1B1/PPP3CB/RAB11A/RAB21/RNF6/RTN4/RYK/SEMA3A/SEMA6A/SIN3A/SRF/TTL/USP9X/VCL	35
BP	GO:0032102	negative regulation of response to external stimulus	97/3052	429/18800	0.000317371615027394	0.000317371615027394	0.00217382800568817	A2M/ADA/ADAR/ANGPT2/ASH1L/ATG12/ATG5/BACE1/BANF1/CALCRL/CARD16/CARD8/CCL2/CD109/CD200/CD34/CDH5/CEACAM1/CNOT7/CRK/DUSP1/DUSP10/DUSP3/EPHA4/FAP/FNDC4/FOXF1/FYN/GPX1/HLA-E/HTRA1/IFI16/IRAK3/ITCH/KLF4/LDLR/LGALS9/LTF/LYAR/LYN/MAPK14/MFHAS1/MKKS/MMRN1/NDFIP1/NFKB1/NMI/NR1D2/NRP1/NT5E/NUCB2/PCBP2/PHLDB2/PLAT/PPARA/PPM1B/PROS1/PSMA1/PSMB4/PTEN/PTPN2/RB1/RNF125/ROBO1/RORA/RYK/SAMHD1/SEC14L1/SELENOS/SEMA…	97
BP	GO:0048863	stem cell differentiation	54/3052	211/18800	0.000318564849613834	0.000318564849613834	0.00217861283227244	A2M/ACE/CDC42/CDK6/CITED2/CORO1C/CTNNB1/EIF2AK2/EPCAM/FAM172A/FOXC1/GSK3B/HES1/HIF1A/HNRNPU/HSPA9/ITCH/KDM3A/LBH/LRP6/MAPK1/MEF2C/MEOX1/METTL5/MSX1/MTCH2/MTF2/NFE2L2/NOLC1/NRP1/NRP2/NSUN2/NUDT21/OCIAD1/PDCD6/PHACTR4/PRKDC/PSMD11/PUM1/PWP1/REST/SEMA3A/SEMA6A/SETD2/SMAD4/SRF/STAT3/TP53/UFL1/XRCC5/YAP1/YTHDF2/ZFP36L2/ZNF281	54
BP	GO:0045648	positive regulation of erythrocyte differentiation	14/3052	33/18800	0.000323042160900236	0.000323042160900236	0.00220580726431104	ACVR2A/ETS1/FAM210B/HIF1A/HMGB2/HSPA1A/HSPA1B/KAT7/MAPK14/MED1/PRKDC/STAT1/STAT3/STAT5B	14
BP	GO:1901990	regulation of mitotic cell cycle phase transition	76/3052	321/18800	0.000325874525318176	0.000325874525318176	0.00222170280907813	ADAMTS1/ANAPC7/ANXA1/APC/APEX1/APPL1/APPL2/BABAM2/BRCC3/BUB3/CCL2/CCND2/CCNG1/CCNH/CDC14A/CDC16/CDC25B/CDC27/CDC73/CDK2/CDK7/CDKN1A/CDKN2C/CPSF3/CTDSP2/CUL3/CUL4B/DDX3X/DLG1/DUSP1/E2F7/FBXO5/FBXO7/FOXN3/HSPA2/KLF4/KMT2E/MDM2/NAE1/NBN/PCID2/PKD2/PLCB1/PML/PPP2CA/PRKDC/PSME1/PSME3/PSMG2/PTEN/RAB11A/RAD21/RB1/RBL2/RDX/RNASEH2B/RPA2/RPL26/RPS27L/SDE2/SIN3A/SLFN11/TAOK1/TAOK3/TFDP1/TMEM14B/TMOD3/TOPBP…	76
BP	GO:0070373	negative regulation of ERK1 and ERK2 cascade	25/3052	77/18800	0.000328369089818157	0.000328369089818157	0.00223524977108789	ATF3/CNKSR3/DAB2/DLG1/DUSP10/DUSP3/DUSP4/DUSP6/EIF3A/EPHA4/EZR/FBLN1/GBP1/ITGB1BP1/LYN/PTEN/PTPN1/PTPN2/RANBP9/SEMA6A/SIRPA/SMAD4/SPRY1/SPRY2/SPRY4	25
BP	GO:0016358	dendrite development	58/3052	231/18800	0.00033425211717096	0.00033425211717096	0.00227178501988839	ABI1/ABI3/ACTR2/ARF4/ARF6/ASAP1/BLOC1S6/BTBD3/C21orf91/CAMSAP2/CAPRIN1/CDC42/CFL1/CRK/CUX1/CYFIP1/DBNL/DISC1/EIF4G2/EPHA4/FMR1/FYN/GSK3B/HDAC2/HPRT1/IQSEC1/ITGB1/KIDINS220/KLF7/MAP1B/MEF2A/MEF2C/NCK2/NEDD4/NRP1/PAFAH1B1/PAK2/PDLIM5/PICALM/PPP3CA/PREX2/PSEN1/PTEN/RAB21/RAP2A/RAPGEF2/RBFOX2/RERE/RHOA/SEMA3A/SLC25A46/SS18L2/TMEM106B/TRAPPC4/UBA6/UBE3A/WASL/YWHAH	58
BP	GO:0045639	positive regulation of myeloid cell differentiation	30/3052	99/18800	0.000343992403357044	0.000343992403357044	0.00233438361146034	ACVR2A/CASP8/CD4/CREB1/ETS1/FAM210B/FOS/GPR68/HCLS1/HIF1A/HMGB2/HSPA1A/HSPA1B/KAT7/KLF10/LEF1/MAPK14/MED1/MTURN/PITHD1/PRKDC/RB1/RCOR1/SLC9B2/STAT1/STAT3/STAT5B/TRIB1/TYROBP/ZFP36L1	30
BP	GO:0031123	RNA 3'-end processing	34/3052	117/18800	0.000346032728577829	0.000346032728577829	0.00234101533894355	AHCYL1/CDC73/CPSF3/CPSF4/CPSF6/CSTF2T/CTR9/ELAC2/EXOSC6/FBL/GRSF1/INTS12/INTS14/LARP7/MTPAP/NCBP2/NUDT21/PABPC1/PAPOLA/PARN/PCF11/PNPT1/RPRD1B/RPS21/SCAF8/SSB/SSU72/SUPT5H/TRMT10C/USB1/YTHDC1/ZC3H14/ZFP36L1/ZNF473	34
BP	GO:0042752	regulation of circadian rhythm	34/3052	117/18800	0.000346032728577829	0.000346032728577829	0.00234101533894355	ARNTL2/BHLHE40/BTRC/CLOCK/FBXL3/FBXW7/GNAQ/GSK3B/HNRNPD/KLF10/MAPK8/NONO/NR1D2/PML/PPARA/PPP1CB/PPP1CC/PRKAA1/PRKDC/PROX1/PSPC1/PTGDS/ROCK2/RORA/SFPQ/SIAH2/SIK1/SIN3A/TARDBP/THRAP3/TP53/UBE3A/USP7/USP9X	34
BP	GO:1904358	positive regulation of telomere maintenance via telomere lengthening	15/3052	37/18800	0.000361675178722488	0.000361675178722488	0.00244308838839989	CCT2/CCT3/CCT4/CCT5/CCT6A/CCT8/CTNNB1/HNRNPA1/HNRNPA2B1/MAPK1/NAF1/PARN/TCP1/TNKS2/XRCC5	15
BP	GO:0042982	amyloid precursor protein metabolic process	29/3052	95/18800	0.000373822893396223	0.000373822893396223	0.0025174231224365	ABCG1/ADAM10/AGO2/APH1A/APH1B/BACE1/BACE2/CASP3/DLG1/DYRK1A/EPHA4/FKBP1A/GSK3A/IFNGR1/ITM2A/ITM2B/ITM2C/LYN/PICALM/PRNP/PSEN1/RANBP9/RELA/ROCK1/ROCK2/RTN3/RTN4/SP1/TMED10	29
BP	GO:0043502	regulation of muscle adaptation	29/3052	95/18800	0.000373822893396223	0.000373822893396223	0.0025174231224365	ATP2A2/ATP2B4/BECN1/CAMK2D/FBXO32/FOXO1/GLRX3/GSK3A/IGFBP5/IL6ST/LMCD1/LMNA/MEF2A/MTPN/NR4A3/PARP1/PPARA/PPP3CA/RGS2/ROCK1/ROCK2/RPS6KB1/SMAD3/SMAD4/TNFRSF1A/TNFRSF1B/TOMM70/TWF1/YY1	29
BP	GO:0006892	post-Golgi vesicle-mediated transport	31/3052	104/18800	0.000381068545482408	0.000381068545482408	0.00256229938818544	AP3S1/ARL3/BLZF1/CCDC93/COMMD1/EPS15/EXOC1/EXOC5/GOLGA4/GOLGA7/GOLPH3/GOLPH3L/GOPC/KIF13A/LAMP1/LYPLA1/MACF1/MYO1B/MYO5A/NSF/OPTN/RAB10/RAB14/RAB31/RABEP1/RACK1/SCAMP1/SNAP23/VAMP2/VAMP3/VPS54	31
BP	GO:0021543	pallium development	45/3052	169/18800	0.000385166271022737	0.000385166271022737	0.00258590448966485	ATP2B4/BAX/BLOC1S2/BLOC1S6/BNIP3/BTBD3/BTG2/CASP3/CDK6/CRK/CSNK2A2/CTNNB1/DISC1/DIXDC1/FAT4/FBXO45/GART/GSK3B/HDAC1/HIF1A/LAMB1/LEF1/LHX6/MBOAT7/MKKS/NDEL1/PAFAH1B1/PLCB1/PROX1/PSEN1/PTEN/RAN/RHOA/ROBO1/RTN4/SLC38A2/SRF/TACC2/TMEM14B/TRA2B/UBA6/UQCRQ/XRN2/YWHAE/ZMIZ1	45
BP	GO:0009299	mRNA transcription	16/3052	41/18800	0.000388751963379068	0.000388751963379068	0.00260600531086762	AP3B1/ATF2/ATF4/C5AR1/DDX5/EPAS1/HIPK3/MED1/NCBP2/RXRA/STAT3/TAF11/TAF13/TAF7/TP53/ZBTB1	16
BP	GO:0032103	positive regulation of response to external stimulus	99/3052	442/18800	0.000393159481607277	0.000393159481607277	0.00263154578634594	ACE/ADAM10/AKIRIN2/ALOX5AP/BMPR2/C2CD4B/C5AR1/CALR/CCL4/CCL5/CD47/CEBPB/CGAS/CLOCK/CREBBP/CTSC/CXCL12/CXCL8/CXCR4/DHX9/DNM1L/EP300/ETS1/FYN/GPR4/HLA-E/HMGB1/HMGB2/HSP90AA1/IFI16/IL15/IL17RA/IL1B/IL33/IL6ST/ITGA2/KDR/LAMP1/LDLR/LGALS9/LSM14A/LY96/LYN/MAPK1/MATR3/MAVS/MCU/MED1/MET/MGST2/MOSPD2/NDEL1/NEAT1/NFKBIA/NFKBIZ/NMI/NONO/NRP1/OPTN/OSMR/OXSR1/PAK2/PARK7/PARP9/PDCD4/PDGFRB/PLA2G2A/PLSCR1/PRKDC…	99
BP	GO:0061951	establishment of protein localization to plasma membrane	21/3052	61/18800	0.000396432265732696	0.000396432265732696	0.0026494251255101	BLZF1/GOLGA4/GOLGA7/GOLPH3/GOLPH3L/GOPC/GORASP2/KIF13A/LYPLA1/MACF1/NSF/OPTN/RAB10/RAB11A/RAB31/RAB7A/RACK1/VAMP2/VAMP3/VPS35/ZDHHC2	21
BP	GO:0009991	response to extracellular stimulus	106/3052	479/18800	0.000398659642506345	0.000398659642506345	0.00266027423324808	A2M/ACADM/ACAT1/ACE/ADNP/AKR1C3/APPL2/ATF2/ATF3/ATF4/ATG5/ATP2B1/BCL10/BECN1/BMPR2/BNIP2/BNIP3/CBL/CDKN1A/CHSY1/COL1A1/CPEB4/CPT1A/CYP1B1/DAD1/DAP/DNAJC15/EIF2A/EIF2AK1/EIF2AK2/EIF2AK4/EIF2S1/ENSA/FOS/FOXO1/GABARAPL2/GLUL/GPX1/HMOX1/HNRNPA1/HSPA5/HSPA8/IFI16/IL15/IMPACT/INHBB/ITGA2/KLF10/LAMP2/LARP1/LDLR/LIPG/LYN/MAP1B/MAP1LC3B/MAP1LC3B2/MAP3K5/MAPK1/MAPK14/MAPK8/MAX/MBD2/MED1/MKKS/NFE2L2/NQO1/NR…	106
BP	GO:0098727	maintenance of cell number	39/3052	141/18800	0.000404683919334076	0.000404683919334076	0.00267547735226132	CDC73/CNOT2/CTNNB1/CTR9/DDX6/EIF4E/ELAVL1/FOXO1/GNL3/HES1/HOOK3/KDM3A/KLF10/KLF4/LBH/LDB2/LOXL2/MED21/MED28/MED6/MTF2/NIPBL/PCM1/PROX1/RBPJ/REST/RIF1/SAV1/SKI/SMC5/SOX4/STAT3/TPT1/TRIM8/VPS72/WDR43/YAP1/ZFP36L2/ZNF706	39
BP	GO:0006378	mRNA polyadenylation	17/3052	45/18800	0.000405336084501056	0.000405336084501056	0.00267547735226132	AHCYL1/CDC73/CPSF3/CPSF6/CTR9/GRSF1/MTPAP/NUDT21/PABPC1/PAPOLA/PCF11/PNPT1/SCAF8/SSU72/SUPT5H/YTHDC1/ZC3H14	17
BP	GO:0010171	body morphogenesis	17/3052	45/18800	0.000405336084501056	0.000405336084501056	0.00267547735226132	ARID5B/ASPH/ATP6AP2/COL1A1/CRISPLD1/CRISPLD2/CSRNP1/EP300/LEF1/MMP2/MSX1/NIPBL/PHLDB2/PTPN11/SKI/TIPARP/ZNF281	17
BP	GO:0045047	protein targeting to ER	17/3052	45/18800	0.000405336084501056	0.000405336084501056	0.00267547735226132	CHMP4B/HERPUD1/HSPA5/MAN1A1/SEC61B/SEC61G/SEC62/SEC63/SPCS1/SPCS3/SRP14/SRP19/SRP72/SRP9/SRPRA/SSR3/TRAM1	17
BP	GO:1902895	positive regulation of miRNA transcription	17/3052	45/18800	0.000405336084501056	0.000405336084501056	0.00267547735226132	BMP2/EGR1/ETS1/FOS/GNL3/HIF1A/JUN/KLF4/NR3C1/RELA/SMAD1/SMAD3/SMAD4/SMAD6/SRF/STAT3/TP53	17
BP	GO:0046128	purine ribonucleoside metabolic process	11/3052	23/18800	0.000405983823036908	0.000405983823036908	0.00267547735226132	ADA/ADA2/AMD1/BLOC1S6/DGUOK/HPRT1/ICMT/MTAP/NT5E/PGM2/PNP	11
BP	GO:0048026	positive regulation of mRNA splicing, via spliceosome	11/3052	23/18800	0.000405983823036908	0.000405983823036908	0.00267547735226132	CIRBP/HSPA8/NCL/PRDX6/RBM3/RBMX/SF3B4/SNW1/THRAP3/TRA2A/TRA2B	11
BP	GO:1901984	negative regulation of protein acetylation	11/3052	23/18800	0.000405983823036908	0.000405983823036908	0.00267547735226132	ATG5/GSK3B/HDAC2/PARK7/SDR16C5/SET/SIN3A/SIRT1/SNCA/TAF7/ZNF451	11
BP	GO:0043388	positive regulation of DNA binding	20/3052	57/18800	0.00040701274730266	0.00040701274730266	0.00267547735226132	CALM1/CALM2/CEBPG/CTNNB1/EP300/FOXC1/GTF2B/HES1/HMGB1/HMGB2/ITGA2/KLF4/LAMTOR5/NME1/PARK7/PARP1/PLAUR/RB1/SKI/TXN	20
BP	GO:2000142	regulation of DNA-templated transcription, initiation	20/3052	57/18800	0.00040701274730266	0.00040701274730266	0.00267547735226132	ATF7IP/BCLAF1/CAND1/GTF2A2/HMGB1/JUN/MED1/MED13/MED24/MED4/PPM1D/RRN3/SETX/SRF/SUB1/TAF11/TAF13/TAF7/TP53/ZNF451	20
BP	GO:0071480	cellular response to gamma radiation	13/3052	30/18800	0.000410082403002282	0.000410082403002282	0.00269163820560286	CDKN1A/EGR1/GTF2H5/HSPA5/MAP3K20/MDM2/RPL26/TLK2/TP53/XRCC5/XRCC6/YAP1/ZMPSTE24	13
BP	GO:0043500	muscle adaptation	34/3052	118/18800	0.000411385540270931	0.000411385540270931	0.00269216720183557	ATP2A2/ATP2B4/BECN1/CAMK2D/CFLAR/FBXO32/FOXO1/GLRX3/GSK3A/GSN/HMOX1/IGFBP5/IL15/IL1B/IL6ST/LMCD1/LMNA/MEF2A/MTPN/NR4A3/PARP1/PPARA/PPP3CA/RGS2/ROCK1/ROCK2/RPS6KB1/SMAD3/SMAD4/TNFRSF1A/TNFRSF1B/TOMM70/TWF1/YY1	34
BP	GO:1904019	epithelial cell apoptotic process	34/3052	118/18800	0.000411385540270931	0.000411385540270931	0.00269216720183557	AKR1C3/ARF6/ATF2/BMPR2/CAST/CCL2/CDH5/CFLAR/ECSCR/EIF2S1/EXOC5/GSN/HIPK1/HMOX1/ICAM1/KDR/MAP3K5/NFE2L2/PDCD4/PPARA/PRKAA1/RB1/RYR2/SERPINE1/SRSF6/STK3/STK4/TCF7L2/TGFBR2/THBS1/TNFAIP3/YAP1/ZFP36/ZFP36L1	34
BP	GO:0018198	peptidyl-cysteine modification	18/3052	49/18800	0.000412882529170856	0.000412882529170856	0.00269795486811005	ACE/ADH5/ATP2B4/GAPDH/GOLGA7/NCOA7/PARK7/PRDX3/RAB6A/S100A8/TMX3/TXN/ZDHHC17/ZDHHC2/ZDHHC20/ZDHHC3/ZDHHC6/ZDHHC9	18
BP	GO:0031348	negative regulation of defense response	65/3052	268/18800	0.000427504352087757	0.000427504352087757	0.00278936172964549	A2M/ADA/ADAR/ASH1L/ATG12/ATG5/BANF1/CALCRL/CD200/CDH5/CEACAM1/CNOT7/CRK/DUSP10/FNDC4/FOXF1/FYN/GPX1/HLA-E/HTRA1/IFI16/IRAK3/ITCH/KLF4/LDLR/LGALS9/LYAR/LYN/MAPK14/MFHAS1/NDFIP1/NFKB1/NMI/NR1D2/NT5E/PCBP2/PPARA/PPM1B/PSMA1/PSMB4/PTPN2/RB1/RNF125/RORA/SAMHD1/SEC14L1/SELENOS/SERPINB9/SERPINF1/SIRPA/SMAD3/SOCS3/SOCS5/SOD1/STAT2/TNFAIP3/TNFRSF1A/TNFRSF1B/TSPAN6/UFD1/VPS35/YES1/YTHDF2/YTHDF3/ZFP36	65
BP	GO:0051100	negative regulation of binding	44/3052	165/18800	0.000429186757212798	0.000429186757212798	0.00279619649981057	ACE/ACTB/ADNP/ATP2A2/BAX/C4orf3/CARD16/CAV1/CCL23/CDKN1A/CPNE1/CTSZ/DAB2/DISC1/EIF4A3/FBXW7/GSK3B/HDAC2/HMOX1/IFI16/ITGB1BP1/JUN/LEF1/MAPK8/MSX1/NFKBIA/PARK7/PEX19/PPARA/PPP3CA/PSEN1/RACK1/RALB/ROCK1/RSF1/SIN3A/SP100/SRI/SUMO1/SUMO3/TMBIM6/TMSB4X/WAPL/ZNF462	44
BP	GO:0071897	DNA biosynthetic process	50/3052	194/18800	0.000436118660632108	0.000436118660632108	0.00283716158918563	BMPR2/CCT2/CCT3/CCT4/CCT5/CCT6A/CCT8/CDKN1A/CHRAC1/CTNNB1/CYP1B1/DCP2/GAR1/HNRNPA1/HNRNPA2B1/HNRNPC/HNRNPD/HNRNPU/HSP90AA1/HSP90AB1/KAT7/KLF4/MAPK1/MEAF6/NAF1/NOP10/PARN/PARP4/PCNA/PDGFRB/POLD3/POLDIP2/POLE3/POLE4/PTGES3/PTK2B/RCHY1/REV3L/RFC1/SIRT1/TCP1/TERF2IP/TFDP1/TINF2/TNKS2/TP53/TYMS/USP10/XRCC5/ZBTB1	50
BP	GO:0045069	regulation of viral genome replication	27/3052	87/18800	0.000438387103447349	0.000438387103447349	0.00284771253038924	ADAR/ADARB1/APOBEC3C/BANF1/CCL5/CNOT7/CXCL8/DDX3X/EIF2AK2/HACD3/IFI16/IFIH1/LARP1/LTF/MAVS/NR5A2/PABPC1/PLSCR1/PPARA/PPIA/PPID/PROX1/SRPK1/SRPK2/STAU1/VAPB/ZC3HAV1	27
BP	GO:0071674	mononuclear cell migration	51/3052	199/18800	0.000443709567636401	0.000443709567636401	0.00287804175023751	ADAM10/ANXA1/C5AR1/CALR/CCL11/CCL14/CCL18/CCL2/CCL23/CCL4/CCL5/CD200/CD47/CD99/CDC42/CH25H/CRK/CXCL12/CXCR4/DOCK8/DUSP1/EPS8/F11R/GPR183/HMGB1/HSD3B7/ICAM1/JAM2/LGALS3/LGALS9/LRCH1/LYN/MAPK1/MIA3/MOSPD2/OXSR1/PECAM1/PLCB1/PTK2/PTK2B/RHOA/S1PR1/SELENOK/SERPINE1/SIRPA/SLC12A2/SPN/SPNS2/THBS1/WASL/WNK1	51
BP	GO:0007163	establishment or maintenance of cell polarity	55/3052	219/18800	0.000466076552468943	0.000466076552468943	0.00301592865328653	ACTB/ACTR2/ACTR3/AQP1/ARF4/ARF6/ARFGEF1/ARPC5/CAP1/CCL4/CDC42/CDH5/CLIC4/CRK/CTNNA1/DLG1/DOCK8/DYNLT1/ERBIN/FOXF1/FRMD4B/GJA1/GOLPH3/GSK3B/GSN/HES1/HSP90AA1/HSP90AB1/ITGB1/LMNA/MAP1B/MYH9/NDEL1/NEK3/PAFAH1B1/PARVA/PDCD6IP/PDLIM1/PTK2/PTK2B/RAB10/RAC1/RAC2/RACK1/RAP1B/RHOA/RHOG/RND1/ROCK1/ROCK2/SPN/SPRY1/SPRY2/TRAF3IP2/WDR1	55
BP	GO:0032212	positive regulation of telomere maintenance via telomerase	14/3052	34/18800	0.000467706813261225	0.000467706813261225	0.00301592865328653	CCT2/CCT3/CCT4/CCT5/CCT6A/CCT8/CTNNB1/HNRNPA1/MAPK1/NAF1/PARN/TCP1/TNKS2/XRCC5	14
BP	GO:0035308	negative regulation of protein dephosphorylation	14/3052	34/18800	0.000467706813261225	0.000467706813261225	0.00301592865328653	ARPP19/BOD1/ENSA/FKBP1A/GSK3B/LGALS3/MFHAS1/PPP1R15A/ROCK1/ROCK2/SWAP70/TIPRL/YWHAB/YWHAE	14
BP	GO:1901532	regulation of hematopoietic progenitor cell differentiation	14/3052	34/18800	0.000467706813261225	0.000467706813261225	0.00301592865328653	CDK6/EIF2AK2/FOXC1/HES1/HSPA9/ITCH/KDR/NFE2L2/NUDT21/PRKDC/SOS1/SOS2/YTHDF2/ZBTB1	14
BP	GO:1903204	negative regulation of oxidative stress-induced neuron death	10/3052	20/18800	0.000477628688973741	0.000477628688973741	0.00307540540884292	ATF4/CTNNB1/FBXO7/HIF1A/NCOA7/NONO/NR4A3/PARK7/RACK1/REST	10
BP	GO:0003007	heart morphogenesis	62/3052	254/18800	0.000478743118688764	0.000478743118688764	0.00307808099668658	ADAMTS1/ATF2/BMP2/BMPR2/CDC42/CHD7/CITED2/COL5A1/CTNNB1/DLC1/DSP/FHL2/FKBP1A/FLRT2/FOXC1/FOXF1/GJA1/GSK3A/HEG1/HES1/HIF1A/IFT52/IFT57/JUN/MDM2/MED1/MEF2C/MIB1/MICAL2/MKKS/MSX1/NIPBL/NRP1/NRP2/OLFM1/PARVA/PDCD4/PKD2/PROX1/PSEN1/PTK2/RBPJ/ROBO1/RTN4/RYR2/S1PR1/SAV1/SMAD3/SMAD4/SMAD6/SOS1/SOX4/SPRY1/SRF/TGFBR2/TGFBR3/TMED2/TP53/TPM1/YAP1/ZMIZ1/ZMPSTE24	62
BP	GO:1900407	regulation of cellular response to oxidative stress	28/3052	92/18800	0.00049365860675478	0.00049365860675478	0.00316935339981894	ATF4/BAG5/CTNNB1/FBXO7/FBXW7/FYN/GPX1/HIF1A/MAPKAP1/MCL1/MET/NCOA7/NFE2L2/NONO/NR4A3/PARK7/PARP1/PDE8A/PNPLA8/PPIA/RACK1/REST/SFPQ/SIRT1/SOD1/SOD2/TXN/UBQLN1	28
BP	GO:0002221	pattern recognition receptor signaling pathway	46/3052	176/18800	0.000521100413672836	0.000521100413672836	0.0033406636494402	AP3B1/APPL1/APPL2/BCL10/BIRC2/BIRC3/CAV1/CTSS/CYLD/DDX3X/ERBIN/FLOT1/HMGB1/HSPA1A/HSPA1B/HSPD1/IFIH1/IRAK1/IRAK3/IRAK4/IRF1/ITCH/LSM14A/LTF/LY96/LYN/MFHAS1/MYD88/NFKBIA/NMI/PJA2/PUM1/PUM2/RELA/RFTN1/RNF125/RPS6KA3/RTN4/SEC14L1/TIFA/TNFAIP3/TRAF3/TSPAN6/UBQLN1/UFD1/WDFY1	46
BP	GO:0032481	positive regulation of type I interferon production	20/3052	58/18800	0.000527504358319794	0.000527504358319794	0.00337190166558707	CGAS/DDX3X/DHX33/DHX9/FLOT1/G3BP1/GAPDH/HMGB2/HSP90AA1/HSPD1/IFIH1/IRAK1/IRF1/MAVS/MYD88/PTPN11/SETD2/STAT1/TBK1/TOMM70	20
BP	GO:0071357	cellular response to type I interferon	20/3052	58/18800	0.000527504358319794	0.000527504358319794	0.00337190166558707	ADAR/CNOT7/HSP90AB1/IFNAR1/IRAK1/JAK1/LSM14A/MAVS/MYD88/PTPN1/PTPN11/PTPN2/SAMHD1/SP100/STAT1/STAT2/TBK1/UBE2K/YTHDF2/YTHDF3	20
BP	GO:0000394	RNA splicing, via endonucleolytic cleavage and ligation	7/3052	11/18800	0.000530309838729266	0.000530309838729266	0.00338002340657056	DDX1/ERN1/RTCB/RTRAF/TSEN15/TSEN34/ZBTB8OS	7
BP	GO:0070203	regulation of establishment of protein localization to telomere	7/3052	11/18800	0.000530309838729266	0.000530309838729266	0.00338002340657056	CCT2/CCT3/CCT4/CCT5/CCT6A/CCT8/TCP1	7
BP	GO:0010970	transport along microtubule	42/3052	157/18800	0.000532833838638958	0.000532833838638958	0.00338142997249416	ACTR10/AP3B1/AP3M1/AP3S1/ARL3/ARL8B/ARMCX3/BAG3/BICD2/BLOC1S2/BLOC1S4/BLOC1S6/CDC42/COPG1/DYNC1H1/DYNC1I2/HIF1A/HNRNPU/HSBP1/HSPA8/IFT52/IFT57/KIF13A/KIF1C/KIF5B/LAMP1/LRPPRC/MAP1B/NDEL1/OPA1/PAFAH1B1/PCM1/RAB1A/RAB21/RAB6A/RPGR/SFPQ/SOD1/SYBU/TRAK2/UBB/UXT	42
BP	GO:1902107	positive regulation of leukocyte differentiation	42/3052	157/18800	0.000532833838638958	0.000532833838638958	0.00338142997249416	ADA/ANXA1/AP3B1/BCL6/CASP8/CBFB/CD4/CD46/CREB1/DUSP10/EGR3/FOS/GPR68/HCLS1/HLA-DRA/HMGB1/IL15/IL7R/KLF10/LEF1/LGALS9/NFKBIZ/PCID2/PNP/PPP2R3C/PRKDC/RB1/RHOA/RUNX3/SLC9B2/SOCS5/SOX13/SOX4/STAT5B/TGFBR2/TRIB1/TYROBP/XBP1/XRCC6/ZBTB1/ZFP36L1/ZMIZ1	42
BP	GO:1903708	positive regulation of hemopoiesis	42/3052	157/18800	0.000532833838638958	0.000532833838638958	0.00338142997249416	ADA/ANXA1/AP3B1/BCL6/CASP8/CBFB/CD4/CD46/CREB1/DUSP10/EGR3/FOS/GPR68/HCLS1/HLA-DRA/HMGB1/IL15/IL7R/KLF10/LEF1/LGALS9/NFKBIZ/PCID2/PNP/PPP2R3C/PRKDC/RB1/RHOA/RUNX3/SLC9B2/SOCS5/SOX13/SOX4/STAT5B/TGFBR2/TRIB1/TYROBP/XBP1/XRCC6/ZBTB1/ZFP36L1/ZMIZ1	42
BP	GO:1901879	regulation of protein depolymerization	27/3052	88/18800	0.000535949292149853	0.000535949292149853	0.00339630721447177	APC/ARHGEF2/ASPH/CAMSAP2/CAPG/CAPZA1/CAPZA2/CAPZB/CARMIL1/CFL2/CKAP2/DSTN/EPS8/GSN/HDGFL3/LIMA1/MAP1B/MTPN/PLEK/RDX/SVIL/SWAP70/TAOK1/TMOD2/TMOD3/TWF1/WDR1	27
BP	GO:0035855	megakaryocyte development	9/3052	17/18800	0.00053912232333131	0.00053912232333131	0.00339686439397365	ABI1/EP300/FLI1/MED1/PIP4K2A/PTPN11/SH2B3/SRF/WASF2	9
BP	GO:0043923	positive regulation by host of viral transcription	9/3052	17/18800	0.00053912232333131	0.00053912232333131	0.00339686439397365	CHD1/EP300/JUN/LEF1/NUCKS1/RRP1B/SNW1/SP1/TAF11	9
BP	GO:0046827	positive regulation of protein export from nucleus	9/3052	17/18800	0.00053912232333131	0.00053912232333131	0.00339686439397365	ANP32B/BAG3/GSK3B/IL1B/PRKACA/RBM22/TCF7L2/TPR/YWHAE	9
BP	GO:1900034	regulation of cellular response to heat	9/3052	17/18800	0.00053912232333131	0.00053912232333131	0.00339686439397365	CD34/CHORDC1/CREBBP/DNAJB1/DNAJB6/EP300/GSK3B/IER5/SIRT1	9
BP	GO:0030834	regulation of actin filament depolymerization	19/3052	54/18800	0.000541209576312143	0.000541209576312143	0.00340514416133836	CAPG/CAPZA1/CAPZA2/CAPZB/CARMIL1/CFL2/DSTN/EPS8/GSN/LIMA1/MTPN/PLEK/RDX/SVIL/SWAP70/TMOD2/TMOD3/TWF1/WDR1	19
BP	GO:0006809	nitric oxide biosynthetic process	24/3052	75/18800	0.000544067481781733	0.000544067481781733	0.00341337283516985	ATP2B4/CAV1/CD34/CD47/CYB5B/CYB5R3/CYP1B1/DDAH1/GLA/HSP90AA1/HSP90AB1/IL1B/KLF2/KLF4/NQO1/PKD2/PTK2B/RAC1/ROCK2/RORA/SIRPA/SMAD3/SOD2/ZC3H12A	24
BP	GO:0051865	protein autoubiquitination	24/3052	75/18800	0.000544067481781733	0.000544067481781733	0.00341337283516985	BFAR/CBL/CNOT4/CUL3/HECTD1/ITCH/KLHL24/MDM2/RBX1/RNF10/RNF11/RNF115/RNF122/RNF13/RNF141/RNF187/RNF19B/RNF41/UBE2A/UBE2B/UBE2D2/UBE2D3/UBE3A/UHRF2	24
BP	GO:0043631	RNA polyadenylation	17/3052	46/18800	0.000546656171097307	0.000546656171097307	0.00342473522478271	AHCYL1/CDC73/CPSF3/CPSF6/CTR9/GRSF1/MTPAP/NUDT21/PABPC1/PAPOLA/PCF11/PNPT1/SCAF8/SSU72/SUPT5H/YTHDC1/ZC3H14	17
BP	GO:0032231	regulation of actin filament bundle assembly	31/3052	106/18800	0.000547945138527313	0.000547945138527313	0.00342500489850483	ACTG1/CARMIL1/CCDC88A/CD47/CDC42/DLC1/F11R/ITGB1BP1/MET/MKKS/NRP1/PAK2/PFN1/PHLDB2/PIK3R1/PLEK/RAC1/RDX/RHOA/ROCK1/ROCK2/S100A10/S1PR1/SMAD3/STMN1/SWAP70/SYNPO2/TACR1/TJP1/TPM1/WASF2	31
BP	GO:0042149	cellular response to glucose starvation	18/3052	50/18800	0.000548254548464056	0.000548254548464056	0.00342500489850483	ATF4/BECN1/CPEB4/HNRNPA1/HSPA5/IFI16/IMPACT/NFE2L2/NUAK1/PMAIP1/PRKAA1/PRKAG2/SH3GLB1/SIK1/SIRT1/TP53/XBP1/ZC3H12A	18
BP	GO:1902043	positive regulation of extrinsic apoptotic signaling pathway via death domain receptors	8/3052	14/18800	0.000568653826514828	0.000568653826514828	0.00353239939148993	ATF3/FAF1/PEA15/PMAIP1/PTEN/STK3/STK4/THBS1	8
BP	GO:1903894	regulation of IRE1-mediated unfolded protein response	8/3052	14/18800	0.000568653826514828	0.000568653826514828	0.00353239939148993	BAX/BCL2L11/BFAR/DNAJB9/HSPA5/PTPN1/TMEM33/UFL1	8
BP	GO:1904814	regulation of protein localization to chromosome, telomeric region	8/3052	14/18800	0.000568653826514828	0.000568653826514828	0.00353239939148993	CCT2/CCT3/CCT4/CCT5/CCT6A/CCT8/GNL3/TCP1	8
BP	GO:1990173	protein localization to nucleoplasm	8/3052	14/18800	0.000568653826514828	0.000568653826514828	0.00353239939148993	CCT2/CCT3/CCT4/CCT5/CCT6A/CCT8/LARP7/TCP1	8
BP	GO:1901987	regulation of cell cycle phase transition	93/3052	415/18800	0.000569480939085121	0.000569480939085121	0.00353255485416182	ADAMTS1/ANAPC7/ANXA1/APC/APEX1/APPL1/APPL2/ATF2/ATP2B4/BABAM2/BRCC3/BUB3/CCL2/CCND2/CCNG1/CCNH/CDC14A/CDC16/CDC25B/CDC27/CDC5L/CDC73/CDK2/CDK7/CDKN1A/CDKN2C/CEP63/CLOCK/CPSF3/CTDSP2/CUL3/CUL4B/DDX3X/DLG1/DUSP1/E2F7/EIF2AK4/FBXO5/FBXO7/FBXW7/FOXN3/HSPA2/KLF4/KMT2E/MAP3K20/MAPK14/MDM2/MLF1/NAE1/NBN/NPM1/NSUN2/PCID2/PKD2/PLCB1/PML/PPP1R10/PPP2CA/PRKDC/PROX1/PSME1/PSME3/PSMG2/PTEN/PTPN11/RAB11A/RAD21…	93
BP	GO:0044409	entry into host	41/3052	153/18800	0.000593656014901335	0.000593656014901335	0.0036773362444995	CAV1/CAV2/CBL/CD4/CD46/CD55/CH25H/CTSB/CXCL8/CXCR4/DYNLT1/EFNB2/EPS15/F11R/FCN3/FUCA2/GSN/HSPA1A/HSPA1B/ICAM1/IDE/ITCH/ITGA2/ITGAV/ITGB1/KPNA3/LAMP1/LDLR/LGALS9/NRP1/PLSCR1/RPSA/SCARB2/SLC1A5/SNX3/TRIM22/TRIM27/TRIM8/UVRAG/WWP1/XPR1	41
BP	GO:0006898	receptor-mediated endocytosis	60/3052	246/18800	0.000597262312541207	0.000597262312541207	0.00369447888183384	ANKRD13A/ANXA2/AP2B1/ARF1/ARF6/CALCRL/CANX/CAP1/CAV1/CAV2/CBL/CD2AP/CD63/CEACAM1/CLTA/CLTC/CXCL8/DAB2/DBNL/DNAJC13/EFNB2/EPS15/EZR/FCER1G/FCHO2/FLOT1/FMR1/FNBP1L/GPR107/GRB2/HIP1/HNRNPK/ITGAV/ITGB1/ITSN1/LDLR/LDLRAD3/LRP6/MTMR2/NEDD4/NUMB/PICALM/PPT1/RAB21/RAB31/RAB5A/RAC1/SCARB2/SCYL2/SDCBP/SELE/SERPINE1/SLC9B2/SNAP25/SNCA/SNX1/SNX9/TBC1D5/TGFBR2/WASL	60
BP	GO:0006613	cotranslational protein targeting to membrane	13/3052	31/18800	0.000602018744552408	0.000602018744552408	0.00371867782860747	ARL6IP1/SEC61B/SEC62/SEC63/SRP14/SRP19/SRP72/SRP9/SRPRA/SSR1/SSR2/SSR3/TRAM1	13
BP	GO:0046578	regulation of Ras protein signal transduction	48/3052	187/18800	0.000618409443934087	0.000618409443934087	0.0038145733649126	ABCA1/ABL2/AKAP13/ALS2/ARF6/ARFGEF1/ARHGAP17/ARHGDIB/ARHGEF2/ARHGEF28/BCL6/CBL/CDC42SE2/CRK/CUL3/DLC1/EPS8/ERBIN/F11R/FLOT1/GPR4/HEG1/IQSEC1/ITGB1/KCTD10/KRAS/LPAR6/MAP4K4/MAPKAP1/MAPRE2/MCF2L/MET/NET1/NRP1/PDGFRB/PPP2CB/RAC1/RALBP1/RASGRF2/RDX/ROBO1/SHOC2/SPRY1/SPRY2/SPRY4/STMN1/STMN3/TNFAIP1	48
BP	GO:0006367	transcription initiation from RNA polymerase II promoter	25/3052	80/18800	0.000626699171425295	0.000626699171425295	0.00386030082185268	ATF7IP/CAND1/CCNH/CDK7/DR1/E2F3/ELOC/GTF2A2/GTF2B/GTF2F2/GTF2H5/HMGB1/MED1/MED13/MED24/MED4/POLR2G/PPM1D/SRF/SUB1/TAF11/TAF13/TAF7/TP53/ZNF451	25
BP	GO:0030177	positive regulation of Wnt signaling pathway	39/3052	144/18800	0.000636706524323528	0.000636706524323528	0.00391100359358385	ATP6AP2/BMP2/CAV1/CDC73/COL1A1/CSNK1G3/CSNK2A1/DAB2/DDX3X/DISC1/DIXDC1/GID8/GSKIP/HHEX/LEF1/LRRK1/MACF1/MBD2/NFKB1/NRARP/PPM1B/RBPJ/RPS12/RUVBL1/SKI/SMAD3/SOX4/SPIN1/SULF2/TBL1XR1/TNFAIP3/TNKS2/UBE2B/USP47/USP8/VPS35/WNK1/YAP1/ZEB2	39
BP	GO:0051592	response to calcium ion	39/3052	144/18800	0.000636706524323528	0.000636706524323528	0.00391100359358385	ACTG1/ADAM9/AHCYL1/AKR1C3/ALG2/ALOX5AP/ANXA11/CALM1/CALM2/CAMK2D/CAV1/CLIC4/CPNE1/CPNE2/CPNE3/CPNE8/ECT2/FOS/FOSB/HNRNPD/HSPA5/INHBB/IQGAP1/JUN/JUNB/JUND/MEF2A/MEF2C/NEDD4/PDCD6/PKD2/PPP3CA/PRKAA1/PTK2B/RYR2/SEC31A/SLC25A12/SLC25A24/THBS1	39
BP	GO:0035994	response to muscle stretch	11/3052	24/18800	0.000640090735181231	0.000640090735181231	0.00391540882455888	CTNNB1/FOS/GPI/GSN/JUN/MAPK14/NFKB1/NFKBIA/PTK2/RELA/RYR2	11
BP	GO:1904666	regulation of ubiquitin protein ligase activity	11/3052	24/18800	0.000640090735181231	0.000640090735181231	0.00391540882455888	BTRC/DNM1L/FBXO5/PTEN/RPL11/RPL23/RPL37/RPL5/RPS20/RPS7/SKP1	11
BP	GO:2000737	negative regulation of stem cell differentiation	11/3052	24/18800	0.000640090735181231	0.000640090735181231	0.00391540882455888	GSK3B/HES1/HNRNPU/HSPA9/LBH/NFE2L2/REST/STAT3/YAP1/YTHDF2/ZFP36L2	11
BP	GO:0071806	protein transmembrane transport	21/3052	63/18800	0.000647953396684391	0.000647953396684391	0.00395800717092852	ABCA1/DNAJC15/DNAJC19/GRPEL1/HSPA5/HSPD1/LONP2/MCL1/PEX2/SEC61B/SEC61G/SEC62/SEC63/TIMM17A/TIMM23/TMED10/TOMM20/TOMM22/TOMM7/TOMM70/TRAM1	21
BP	GO:0000045	autophagosome assembly	31/3052	107/18800	0.000653312652347826	0.000653312652347826	0.00398521670421826	ADPRH/ATG12/ATG3/ATG5/ATP2A2/BAG3/BECN1/CHMP4B/FEZ2/GABARAPL2/MAP1LC3B/MAP1LC3B2/PIP4K2A/PIP4K2B/PSEN1/RAB1A/RAB3GAP2/RAB5A/RAB7A/RALB/RB1CC1/RNF5/SH3GLB1/SNX7/STX12/SYNPO2/TP53INP1/TRAPPC8/UBQLN1/VMP1/WDR45B	31
BP	GO:0010810	regulation of cell-substrate adhesion	54/3052	217/18800	0.000659779581276264	0.000659779581276264	0.00401909844661846	ACTG1/ANGPT2/ARPC2/ATXN3/BCL6/CALR/CARMIL1/CCDC80/CDC42/CDK6/COL1A1/CORO1C/CRK/DAB2/DISC1/DLC1/DUSP3/EDIL3/FBLN1/FOXF1/FZD4/GBP1/GSK3B/HSD17B12/ITGB1BP1/KDR/LIMS1/MACF1/MAP4K4/MYADM/NEDD9/NID1/NRP1/PHLDB2/PIK3R1/POLDIP2/PTEN/PTK2/PTK2B/PTPRA/RAC1/RAC2/RHOA/ROCK1/ROCK2/RSU1/S100A10/SERPINE1/SLK/SMAD3/SPRY4/STK4/THBS1/VCL	54
BP	GO:0001819	positive regulation of cytokine production	104/3052	475/18800	0.000666353821305307	0.000666353821305307	0.0040535393840381	AKIRIN2/ANXA1/APPL1/ARHGEF2/ATF2/ATF4/ATP6AP2/BCL10/C5AR1/CARD8/CASP8/CD200/CD34/CD4/CD46/CD55/CEBPB/CEBPG/CGAS/CYP1B1/DDX1/DDX21/DDX3X/DHX33/DHX9/EGR1/EIF2AK2/FCER1G/FLOT1/FOXP1/G3BP1/GAPDH/HDAC2/HEG1/HIF1A/HK1/HLA-E/HMGB1/HMGB2/HMOX1/HSP90AA1/HSPA1A/HSPA1B/HSPD1/IFI16/IFIH1/IFNGR1/IL15/IL17RA/IL1B/IL1R1/IL33/IL6ST/IRAK1/IRAK3/IRF1/ITK/KPNA6/LAMTOR5/LGALS9/LUM/LY96/MAPK14/MAVS/MYD88/NR4A3/PANX1/…	104
BP	GO:0060759	regulation of response to cytokine stimulus	46/3052	178/18800	0.000678448218605564	0.000678448218605564	0.00412141901509355	ADAR/CARD16/CARD8/CASP4/CASP8/CAV1/CCDC3/CCL5/CNOT7/CPNE1/CXCR4/CYLD/DHX9/HIF1A/HIPK1/HSP90AB1/HSPA1A/HSPA1B/IFIH1/IL1R1/IRAK1/IRAK3/KLF4/LSM14A/MAVS/MED1/PAFAH1B1/PARP9/PPP2CB/PTPN1/PTPN11/PTPN2/PXDN/ROBO1/SAMHD1/SH2B3/SPPL2A/STAT2/TBK1/TNFAIP3/TNFRSF1A/TRIM44/UBE2K/VRK2/YTHDF2/YTHDF3	46
BP	GO:1902806	regulation of cell cycle G1/S phase transition	48/3052	188/18800	0.000701896767955174	0.000701896767955174	0.00424633567789226	ADAMTS1/ANXA1/APC/APEX1/APPL1/APPL2/ATP2B4/CCL2/CCND2/CCNH/CDC73/CDK2/CDK7/CDKN1A/CDKN2C/CPSF3/CTDSP2/CUL4B/DDX3X/DLG1/E2F7/FBXO7/FBXW7/KLF4/KMT2E/MDM2/MLF1/PKD2/PLCB1/PML/PPP2CA/PRKDC/PSME1/PSME3/PTEN/RB1/RBL2/RDX/RPA2/RPL26/RPS27L/SDE2/SLFN11/TFDP1/TMEM14B/TP53/TRIAP1/WAC	48
BP	GO:0048008	platelet-derived growth factor receptor signaling pathway	19/3052	55/18800	0.000702477976138001	0.000702477976138001	0.00424633567789226	ARID5B/CBL/CBLB/CSRNP1/HIP1/IQGAP1/MYO1E/NR4A3/NRP1/PDGFRB/PIK3C2A/PLAT/PTPN1/PTPN11/PTPN12/PTPN2/SNCA/TIPARP/ZFAND5	19
BP	GO:0097352	autophagosome maturation	19/3052	55/18800	0.000702477976138001	0.000702477976138001	0.00424633567789226	ATG12/ATG5/ATP2A2/BECN1/CALM1/CHMP1B/CHMP2B/CHMP3/CHMP4B/CHMP5/LAMP2/MAP1LC3B/MAP1LC3B2/SNAP29/SNX14/TSG101/UBQLN1/UVRAG/VMP1	19
BP	GO:0042307	positive regulation of protein import into nucleus	15/3052	39/18800	0.000703573510752291	0.000703573510752291	0.00424633567789226	BAG3/ECT2/HCLS1/HSP90AB1/IPO5/MAPK14/MAVS/PIK3R1/PSEN1/RAN/RBM22/SMAD3/TARDBP/TPR/ZC3H12A	15
BP	GO:0045787	positive regulation of cell cycle	76/3052	329/18800	0.000703832168407811	0.000703832168407811	0.00424633567789226	ADAMTS1/ANAPC7/ANXA1/APEX1/ATRX/BCL2L11/BECN1/CALR/CCND2/CCNY/CCNYL1/CDC14A/CDC16/CDC25B/CDC27/CDC42/CDC73/CITED2/CKS2/CPSF3/CUL3/CUL4B/DDX3X/DUSP3/DYNC1H1/E2F7/ECT2/EIF4E/FBXO5/HES1/HNRNPU/HSPA2/IL1B/KMT2E/LRP6/MAP3K20/MDM2/MED1/MSX1/NPM1/NUDT16/PAFAH1B1/PCID2/PDGFRB/PHIP/PKD2/PKP4/PLCB1/PLSCR1/POLDIP2/PPP1R10/PROX1/PSMD10/PTPN11/RAB11A/RAD21/RANBP1/RB1/RDX/RHNO1/RHOA/ROCK2/RPS15A/RPS6KB1/SFPQ/S…	76
BP	GO:0034341	response to interferon-gamma	38/3052	140/18800	0.000708619817701872	0.000708619817701872	0.00426937190188586	ACTG1/ACTR2/ACTR3/CCL11/CCL14/CCL18/CCL2/CCL23/CCL4/CCL5/CD47/CDC42/GAPDH/GBP1/GBP2/GSN/HSP90AB1/IRF1/JAK1/KIF5B/LGALS9/MED1/NMI/NUB1/PARP9/PTPN2/RPL13A/RPS6KB1/SIRPA/SNCA/SP100/STAT1/STXBP3/SYNCRIP/TP53/VAMP3/VIM/ZYX	38
BP	GO:0003231	cardiac ventricle development	35/3052	126/18800	0.000716995511923662	0.000716995511923662	0.00431393330728876	AP2B1/BMPR2/CHD7/CITED2/DCTN5/DSP/FKBP1A/FOXC1/FOXF1/GSK3A/HECTD1/HEG1/HES1/HIF1A/LMO4/LUZP1/MATR3/MDM2/MED1/MEF2C/PRDM1/PROX1/RBPJ/ROBO1/RYR2/SAV1/SMAD4/SMAD6/SOX4/TGFBR2/TGFBR3/TMEM65/TPM1/TRIP11/ZMPSTE24	35
BP	GO:0071604	transforming growth factor beta production	16/3052	43/18800	0.000723847058717885	0.000723847058717885	0.00434328996655045	ATF2/ATP6AP2/CD200/CD2AP/CD34/CD46/HIF1A/HSP90AB1/ITGAV/LAPTM4B/LGALS9/LUM/SMAD3/SMAD4/THBS1/TYROBP	16
BP	GO:0090317	negative regulation of intracellular protein transport	16/3052	43/18800	0.000723847058717885	0.000723847058717885	0.00434328996655045	BAG3/CHP1/DERL2/ERLEC1/INSIG1/ITGB1BP1/LMAN1/MDFIC/PARK7/PKIG/SP100/SUMO1/SVIP/TXN/UBE2J1/UFM1	16
BP	GO:0002064	epithelial cell development	51/3052	203/18800	0.000726900103332	0.000726900103332	0.00435567494785691	ARID4A/ARID4B/ATF4/ATRX/CDH5/CDK6/CLIC4/CLOCK/COL15A1/CXCR4/E2F4/EZR/F11R/FNDC3A/FOSL2/GJA1/GPR4/GPX1/GSK3A/GSK3B/HEG1/HIF1A/ICAM1/IL1B/IL6ST/IQGAP1/MET/MYADM/MYD88/MYO1E/PECAM1/PLCB1/PRDM1/PROX1/RAB13/RAP1A/RAP1B/RAPGEF2/RDX/RFX3/RHEB/ROCK1/ROCK2/TJP1/TNFRSF1A/TYMS/VCL/VEZF1/VIM/YAP1/YIPF6	51
BP	GO:0034198	cellular response to amino acid starvation	17/3052	47/18800	0.000728279434215387	0.000728279434215387	0.00435801080199825	ATF2/ATF3/ATF4/BECN1/CDKN1A/DAP/EIF2AK2/EIF2AK4/EIF2S1/IMPACT/MAP3K5/MAPK1/MAPK8/RRAGA/SH3GLB1/SLC38A2/UCP2	17
BP	GO:0030217	T cell differentiation	63/3052	263/18800	0.000732419008398744	0.000732419008398744	0.00437277103447823	ADA/ANXA1/AP3B1/ATF2/ATG5/BCL6/CBFB/CD4/CD46/CDK6/CHD7/CTNNB1/DUSP10/EGR1/EGR3/FCER1G/FOXP1/GPR183/HLA-DRA/HMGB1/IL15/IL1B/IL7R/IRF1/ITK/LCK/LEF1/LEPR/LGALS9/NFKBIZ/NRARP/PNP/PPP3CB/PRDM1/PRKDC/PTPN2/RC3H1/RC3H2/RHOA/RORA/RPL22/RPS6/RUNX3/SOCS5/SOD1/SOS1/SOS2/SOX13/SOX4/SP3/SPN/SRF/STAT3/STAT5B/TGFBR2/TP53/TRAF3IP2/XBP1/ZBTB1/ZC3H12A/ZFP36L1/ZFP36L2/ZMIZ1	63
BP	GO:0030100	regulation of endocytosis	52/3052	208/18800	0.000732731781135919	0.000732731781135919	0.00437277103447823	ABL2/ANKRD13A/ANXA2/AP2B1/APPL1/APPL2/ARF1/ARF6/CAV1/CBL/CBLL1/CD151/CD2AP/CD63/CDC42/DAB2/EFNB2/EHD4/FLOT1/FMR1/HIP1/HNRNPK/ITGA2/ITGAV/LGALS3/MCTP1/MIB1/MTMR2/NUMB/PICALM/PPP3CA/PPP3CB/PPT1/PTPN1/RAB21/RAB31/RAB4A/RAB5A/RAB5B/RAC1/ROCK1/RUFY1/SCYL2/SDCBP/SELE/SERPINE1/SNCA/SNX12/TBC1D5/TOR1A/TSG101/WASL	52
BP	GO:0010634	positive regulation of epithelial cell migration	45/3052	174/18800	0.000757834081853802	0.000757834081853802	0.00451558605700434	ADAM9/AKT3/ANXA1/ARF6/BMPR2/CALR/CTSH/ETS1/FOXP1/GPI/HBEGF/HDAC9/HIF1A/HMGB1/HMOX1/IQSEC1/ITGA2/ITGB1BP1/JUN/KDR/MAP4K4/MAPRE2/MET/NFE2L2/NRP1/NRP2/NUS1/PDCD6/PFN1/PIK3C2A/PROX1/PTK2B/RAB11A/RAC1/RHOJ/ROCK2/RTN4/SIRT1/SP1/SPARC/TACR1/TGFBR2/THBS1/TMSB4X/ZC3H12A	45
BP	GO:0045786	negative regulation of cell cycle	87/3052	387/18800	0.000758713431662058	0.000758713431662058	0.00451558605700434	APC/ATF2/ATRX/BABAM2/BAZ1B/BCL6/BMP2/BRCC3/BTG1/BTG2/BUB3/CASP3/CCL2/CCNG1/CDC5L/CDC73/CDK2/CDK6/CDKN1A/CDKN2C/CEP63/CLOCK/CTDSP2/CTNNB1/DLG1/DUSP1/E2F7/EIF2AK4/FBXO5/FBXO7/FOXC1/FOXN3/HECA/HHEX/IPO5/IPO7/KLF4/LATS2/MAP3K20/MAPK14/MDM2/NAE1/NBN/NPM1/NR2F2/NSUN2/PCID2/PDCD4/PKD2/PML/PPP1R10/PRKDC/PROX1/PSMG2/PTEN/PTPN11/PTPRK/RAD21/RB1/RBL2/RHNO1/RNASEH2B/RPA2/RPL26/RPS27L/RPS6KA2/RUNX3/SDE2/SIRT1…	87
BP	GO:0046209	nitric oxide metabolic process	25/3052	81/18800	0.000768681123485895	0.000768681123485895	0.00454616549786474	ATP2B4/CAV1/CD34/CD47/CYB5B/CYB5R3/CYP1B1/DDAH1/GLA/HSP90AA1/HSP90AB1/IL1B/KLF2/KLF4/NQO1/PKD2/PTK2B/RAC1/ROCK2/RORA/SELENOS/SIRPA/SMAD3/SOD2/ZC3H12A	25
BP	GO:0000470	maturation of LSU-rRNA	12/3052	28/18800	0.000770044810787941	0.000770044810787941	0.00454616549786474	DDX18/MAK16/NIFK/NSA2/RPF1/RPF2/RPL10A/RPL7/RPL7A/RPL7L1/RSL1D1/SNU13	12
BP	GO:0019076	viral release from host cell	12/3052	28/18800	0.000770044810787941	0.000770044810787941	0.00454616549786474	ARL8B/CAV2/CHMP1B/CHMP2B/CHMP3/CHMP4B/CHMP5/PPIA/PPID/RAB7A/TSG101/VAPA	12
BP	GO:0035890	exit from host	12/3052	28/18800	0.000770044810787941	0.000770044810787941	0.00454616549786474	ARL8B/CAV2/CHMP1B/CHMP2B/CHMP3/CHMP4B/CHMP5/PPIA/PPID/RAB7A/TSG101/VAPA	12
BP	GO:0035891	exit from host cell	12/3052	28/18800	0.000770044810787941	0.000770044810787941	0.00454616549786474	ARL8B/CAV2/CHMP1B/CHMP2B/CHMP3/CHMP4B/CHMP5/PPIA/PPID/RAB7A/TSG101/VAPA	12
BP	GO:0042059	negative regulation of epidermal growth factor receptor signaling pathway	12/3052	28/18800	0.000770044810787941	0.000770044810787941	0.00454616549786474	CBL/CBLB/DUSP3/PSEN1/PTPN2/RAB7A/RNF115/SNX5/SNX6/SOCS4/SOCS5/TSG101	12
BP	GO:1903317	regulation of protein maturation	22/3052	68/18800	0.000771475954726756	0.000771475954726756	0.00454851743053159	ANXA2/CARD16/CARD8/CAST/CTSZ/ENO1/GSN/IFT52/LDLRAD3/MYH9/PLGRKT/PRKACA/PRKACB/PRNP/RNF139/RPS6KA2/S100A10/SERPINE1/SNX12/SOX4/THBS1/TMEM59	22
BP	GO:0007173	epidermal growth factor receptor signaling pathway	31/3052	108/18800	0.000776069351602337	0.000776069351602337	0.00456948236293861	CAMLG/CBL/CBLB/CCDC88A/CEACAM1/CNOT9/DUSP3/ERBIN/FBXW7/GRB2/HBEGF/HIP1/IQGAP1/NCK2/PIK3C2A/PLAUR/PSEN1/PTK2/PTK2B/PTPN11/PTPN12/PTPN2/RAB7A/RNF115/SHC1/SNX5/SNX6/SOCS4/SOCS5/SOS1/TSG101	31
BP	GO:0033962	P-body assembly	10/3052	21/18800	0.000779722289201571	0.000779722289201571	0.00457874815160614	CNOT2/CNOT6L/CNOT7/DDX6/DYNC1H1/LSM14A/LSM3/NBDY/PATL1/RC3H1	10
BP	GO:0150105	protein localization to cell-cell junction	10/3052	21/18800	0.000779722289201571	0.000779722289201571	0.00457874815160614	ACTB/ACTG1/CDH5/DSP/F11R/JAK1/PAK2/PECAM1/TJP1/VCL	10
BP	GO:0007034	vacuolar transport	41/3052	155/18800	0.000786874381078008	0.000786874381078008	0.00461459445010917	ALS2/AP3B1/AP3M1/AP3S1/ARL8B/BECN1/CHMP1B/CHMP2B/CHMP3/CHMP4B/CHMP5/GNPTAB/HGSNAT/HOOK3/HSPA1A/HSPA8/KIF13A/LAMP1/LAMP2/LEPROT/MON1B/NCOA4/NDFIP1/NDFIP2/NEDD4/RAB12/RAB7A/SCARB2/SCYL2/TGFBRAP1/TMEM106B/TMEM50A/TMEM50B/TSG101/VAMP7/VPS13D/VPS35/VPS36/VPS39/VPS41/VPS54	41
BP	GO:0010038	response to metal ion	80/3052	351/18800	0.00079175568187117	0.00079175568187117	0.00463704615474381	ACO1/ACTG1/ADAM9/AHCYL1/AKR1C3/ALG2/ALOX5AP/ANXA11/AQP1/ATF4/ATG5/BACE1/BECN1/BNIP3/CALM1/CALM2/CALR/CAMK2D/CASP3/CASP8/CAV1/CLIC4/CPNE1/CPNE2/CPNE3/CPNE8/CREB1/CUTA/ECT2/EIF2S1/FOS/FOSB/FXN/GPI/HIF1A/HMOX1/HNRNPD/HSPA5/INHBB/IQGAP1/JUN/JUNB/JUND/LOXL2/LTA4H/MAPK1/MAPK8/MEF2A/MEF2C/NEDD4/NFE2L2/NQO1/PAM/PARK7/PARP1/PCNA/PDCD6/PKD2/PLSCR1/PPP2CA/PPP2CB/PPP3CA/PRKAA1/PRNP/PTK2B/RYR2/S100A8/SEC31A/S…	80
BP	GO:0018105	peptidyl-serine phosphorylation	73/3052	315/18800	0.000805993598086281	0.000805993598086281	0.00471416399579646	AKAP9/AKT3/ATP2B4/BAX/BDKRB2/CAB39/CAMK2D/CAV1/CD44/CDK2/CLK1/CNKSR3/CNOT9/CREBL2/CSNK1A1/CSNK1G3/CSNK2A1/CSNK2A2/DYRK1A/ERN1/GADD45A/GGNBP2/GSK3B/HCLS1/HIPK1/HIPK3/HSP90AA1/HSP90AB1/LATS2/MAP3K13/MAPK1/MAPK14/MAPK8/MAPKAP1/MARK3/MAST4/MKNK2/NCK1/NCK2/NLK/PAK2/PARK7/PDCD10/PRKAA1/PRKACA/PRKCH/PRKDC/PTEN/PWP1/RACK1/ROCK1/ROCK2/RPS6KA2/RPS6KA3/RPS6KB1/SGK1/SLC1A1/SMG1/SNCA/SPRY2/SRPK2/STK32B/STK4/T…	73
BP	GO:0098930	axonal transport	21/3052	64/18800	0.000818789482253306	0.000818789482253306	0.0047826541864412	ACTR10/AP3B1/AP3M1/AP3S1/ARL8B/ARMCX3/BLOC1S2/BLOC1S4/BLOC1S6/DYNC1H1/HIF1A/HSBP1/KIF1C/KIF5B/NDEL1/OPA1/PAFAH1B1/RAB21/SOD1/SYBU/TRAK2	21
BP	GO:0002687	positive regulation of leukocyte migration	38/3052	141/18800	0.000820751508361838	0.000820751508361838	0.00478776481141294	ADAM10/C5AR1/CALR/CCL4/CCL5/CD47/CD99/CXCL12/CXCL8/DNM1L/DOCK8/HMGB1/ICAM1/IL1R1/ITGA2/JAM2/LGALS3/LGALS9/MAPK1/MCU/MIA3/MOSPD2/OXSR1/PTAFR/PTK2/PTK2B/RAC1/RAC2/RHOA/SELENOK/SELP/SERPINE1/SPN/SWAP70/TACR1/THBS1/VEGFB/WNK1	38
BP	GO:0046777	protein autophosphorylation	55/3052	224/18800	0.000832565546672033	0.000832565546672033	0.00485025654034501	ACE/CALM1/CALM2/CAMK2D/CAMKK2/CAV1/CHP1/CLK1/CLK4/DDR2/DDX3X/DYRK1A/EIF2AK1/EIF2AK2/EIF2AK4/EIF2S1/EPHA4/ERN1/FYN/GSK3B/HTATIP2/IMPACT/IRAK1/IRAK3/ITK/JUN/KDR/LYN/MAP3K13/MARK3/MKNK2/NBN/NLK/OXSR1/PAK2/PDGFRB/PIM2/PIM3/PRKACA/PTK2/PTK2B/RAP2A/RAP2B/RB1CC1/SIK1/SLK/SMG1/STK17B/STK4/TAOK1/TAOK3/TRIM24/TRPM7/UHMK1/VRK2	55
BP	GO:0002683	negative regulation of immune system process	94/3052	425/18800	0.000837769008342258	0.000837769008342258	0.00487412296586805	A2M/ADA/ADAR/AHR/ANXA1/APPL1/BANF1/BCL6/CASP3/CBFB/CBLB/CCL2/CD200/CD46/CD47/CD55/CD59/CDK6/CEACAM1/CEBPB/CNOT7/CRK/CTNNB1/CXCL12/DLG1/DUSP1/DUSP10/DUSP3/ELF1/EZR/FBXO7/FBXW7/FOXF1/FYN/GBP1/GPR68/GPX1/HLA-E/HMGB1/HMGB3/HMOX1/HSPA9/IFI16/IL7R/IRAK3/IRF1/ITCH/LDLR/LGALS3/LGALS9/LRCH1/LTF/LYAR/LYN/MAPK14/MIA3/NDFIP1/NMI/NRARP/PIBF1/PIK3R1/PLCB1/PPP3CB/PRKAR1A/PRNP/PSMA1/PSMB4/PTPN2/RC3H1/RC3H2/RUNX3…	94
BP	GO:0051235	maintenance of location	76/3052	331/18800	0.000845588222088825	0.000845588222088825	0.00491312473436973	ABCA1/ABCG1/AKAP9/ANKRD13C/ATG5/BAX/CALM1/CALM2/CALR/CAMK2D/CAV1/CCDC88A/CD4/CDS2/CHD7/CLIC2/CPT1A/DIAPH1/ERO1A/FAF1/FBXW7/FKBP1A/FTL/FTO/G3BP2/GOLPH3/GOPC/GSN/GSTO1/HEXB/HK1/HNRNPU/HSP90B1/HSPA5/IBTK/IL1B/INSIG1/ITGAV/KDELR2/LCK/LYN/NFKB1/NFKBIA/NFKBIB/OSBPL8/PAFAH1B1/PARK7/PKD2/PLIN2/PML/PPARA/PRKACA/PSEN1/PSMD10/PTK2B/PTPN2/RYR2/S100A8/SIRT1/SKP1/SLC30A7/SNCA/SP100/SRGN/SRI/STARD4/STAT5B/SUPT7…	76
BP	GO:0032366	intracellular sterol transport	13/3052	32/18800	0.000864472561821331	0.000864472561821331	0.00500304751180642	ABCA1/ABCG1/ANXA2/ARL8B/GRAMD1A/LDLR/LRP6/NPC2/NUS1/OSBP/PIP4K2A/SCP2/STARD4	13
BP	GO:1901185	negative regulation of ERBB signaling pathway	13/3052	32/18800	0.000864472561821331	0.000864472561821331	0.00500304751180642	CBL/CBLB/DUSP3/PSEN1/PTPN12/PTPN2/RAB7A/RNF115/SNX5/SNX6/SOCS4/SOCS5/TSG101	13
BP	GO:1902253	regulation of intrinsic apoptotic signaling pathway by p53 class mediator	13/3052	32/18800	0.000864472561821331	0.000864472561821331	0.00500304751180642	BDKRB2/CD44/HNRNPK/MDM2/MSX1/PTTG1IP/RPL26/RPS7/RRN3/SIRT1/TP53/TRIAP1/UBB	13
BP	GO:0051261	protein depolymerization	33/3052	118/18800	0.000882110167430538	0.000882110167430538	0.00509842373329102	APC/ARHGEF2/ASPH/CAMSAP2/CAPG/CAPZA1/CAPZA2/CAPZB/CARMIL1/CFL1/CFL2/CKAP2/DSTN/EPS8/GSN/HDGFL3/HSPA8/LIMA1/MAP1B/MICAL2/MTPN/NOSTRIN/PLEK/RDX/STMN1/STMN3/SVIL/SWAP70/TAOK1/TMOD2/TMOD3/TWF1/WDR1	33
BP	GO:0048732	gland development	95/3052	431/18800	0.000886654392736437	0.000886654392736437	0.00511797196552287	ACADM/ACAT1/ADA/ANXA1/ARF6/ARHGAP5/ARID5B/ASH1L/ATF2/BAX/BCL2L11/BMP2/BTRC/CAPN1/CAV1/CCL11/CDC42/CEACAM1/CEBPB/CEBPG/CFLAR/CITED2/CPT1A/CREB1/CSNK2A2/CTNNB1/CUL3/CYP1B1/E2F7/FBXW7/FKBP4/FOXC1/FOXF1/GJA1/GPX1/HES1/HIF1A/HMOX1/HNRNPD/IGFBP5/INHBB/ITGA2/JUN/KDM5B/LBH/LEF1/LMO4/MAPK1/MED1/MET/MMP2/MSX1/NFIB/NME1/NRP1/ORAI1/PAM/PCNA/PKD2/PML/PNPT1/PROX1/PSEN1/PTEN/RB1CC1/RBPJ/RELA/ROBO1/RTN4/SEC63/SE…	95
BP	GO:0007178	transmembrane receptor protein serine/threonine kinase signaling pathway	83/3052	368/18800	0.000892351470190176	0.000892351470190176	0.00514411484055621	ACVR2A/ADAM9/APPL1/APPL2/ATF2/BMP2/BMPR2/CAV1/CAV2/CD109/CDH5/CITED2/COL1A2/CREBBP/CRIM1/CSNK2B/DAB2/DDX5/EGR1/EP300/FKBP1A/FNTA/FOS/FSTL1/HES1/HSP90AB1/HSPA1A/HSPA5/HTRA1/INHBB/JUN/KDR/LATS2/LEF1/LRG1/MAPK14/MSX1/NCEH1/NLK/NOMO1/PARP1/PDCD4/PML/PPARA/PTK2/PTPRK/RBPJ/RBPMS/SDCBP/SIRT1/SKI/SMAD1/SMAD2/SMAD3/SMAD4/SMAD5/SMAD6/SMAD9/SNW1/SNX6/SPART/SPRY1/SPRY2/STAT3/STRAP/SUB1/TGFBR2/TGFBR3/TGFBRAP1…	83
BP	GO:0034205	amyloid-beta formation	19/3052	56/18800	0.000903413289185093	0.000903413289185093	0.00520107492528439	ABCG1/APH1A/APH1B/BACE1/CASP3/DYRK1A/EPHA4/GSK3A/IFNGR1/PICALM/PRNP/PSEN1/RELA/ROCK1/ROCK2/RTN3/RTN4/SP1/TMED10	19
BP	GO:0036035	osteoclast development	9/3052	18/18800	0.000923402627650094	0.000923402627650094	0.00528817303188641	ANXA2/FBXW7/FOXP1/GPR68/LRRK1/LTF/PAFAH1B1/SLC9B2/TYROBP	9
BP	GO:0045116	protein neddylation	9/3052	18/18800	0.000923402627650094	0.000923402627650094	0.00528817303188641	DCUN1D1/EPAS1/HIF1A/NAE1/NEDD8/RBX1/RNF7/RPL11/RPL5	9
BP	GO:0048268	clathrin coat assembly	9/3052	18/18800	0.000923402627650094	0.000923402627650094	0.00528817303188641	AP2B1/CLTA/CLTC/DAB2/EPS15/FCHO2/HIP1/PICALM/PIK3C2A	9
BP	GO:0097284	hepatocyte apoptotic process	9/3052	18/18800	0.000923402627650094	0.000923402627650094	0.00528817303188641	ARF6/ATF2/CFLAR/GSN/PPARA/PRKAA1/RB1/STK3/STK4	9
BP	GO:0010922	positive regulation of phosphatase activity	14/3052	36/18800	0.000925746256502199	0.000925746256502199	0.00528817303188641	BMP2/CALM1/CALM2/GNA12/HSP90AB1/ITGA2/MEF2C/PDGFRB/PLEK/PPP1R12A/PPP1R15A/PPP1R15B/ROCK1/SMAD3	14
BP	GO:0043516	regulation of DNA damage response, signal transduction by p53 class mediator	14/3052	36/18800	0.000925746256502199	0.000925746256502199	0.00528817303188641	CD44/COPS3/DDX5/DYRK1A/MDM2/MSX1/PMAIP1/PSMD10/PTTG1IP/RPL26/SIRT1/SOX4/TP53/ZMPSTE24	14
BP	GO:0001704	formation of primary germ layer	34/3052	123/18800	0.000930656215132377	0.000930656215132377	0.00530246558740909	BMPR2/CDC73/COL4A2/COL5A1/COL6A1/CTNNB1/CTR9/DUSP1/DUSP2/DUSP4/DUSP5/ETS2/FOXC1/FOXF1/GJA1/GPI/HSBP1/ITGA2/ITGAV/ITGB1/KDM6B/KLF4/LAMB1/LEF1/MMP2/PRKACA/PRKAR1A/SETD2/SMAD1/SMAD2/SMAD3/SRF/TWSG1/TXNRD1	34
BP	GO:0002244	hematopoietic progenitor cell differentiation	34/3052	123/18800	0.000930656215132377	0.000930656215132377	0.00530246558740909	ACE/ADAR/AGPAT5/AP3B1/ATF2/BLOC1S2/CDK6/CITED2/EEF2/EIF2AK2/FOXC1/HES1/HSPA9/ITCH/KDR/MEOX1/MLF1/NFE2L2/NUDT21/PLEK/PRKDC/PSEN1/REST/SBDS/SIN3A/SOS1/SOS2/SOX4/SRF/TP53/UFL1/XRCC5/YTHDF2/ZBTB1	34
BP	GO:0043392	negative regulation of DNA binding	18/3052	52/18800	0.000936323290322021	0.000936323290322021	0.00532786161662904	CPNE1/FBXW7/HDAC2/HMOX1/IFI16/JUN/LEF1/MSX1/NFKBIA/PSEN1/RSF1/SIN3A/SP100/SRI/SUMO1/SUMO3/TMSB4X/ZNF462	18
BP	GO:2001057	reactive nitrogen species metabolic process	25/3052	82/18800	0.00093781825512766	0.00093781825512766	0.00532948262065077	ATP2B4/CAV1/CD34/CD47/CYB5B/CYB5R3/CYP1B1/DDAH1/GLA/HSP90AA1/HSP90AB1/IL1B/KLF2/KLF4/NQO1/PKD2/PTK2B/RAC1/ROCK2/RORA/SELENOS/SIRPA/SMAD3/SOD2/ZC3H12A	25
BP	GO:0022409	positive regulation of cell-cell adhesion	68/3052	291/18800	0.000945395906247695	0.000945395906247695	0.00536096381427767	ADA/ANXA1/AP3B1/BCL10/BCL6/CAV1/CBFB/CCL2/CCL5/CD4/CD44/CD46/CD47/CD55/CITED2/DOCK8/DUSP10/EFNB2/EGR3/ETS1/F11R/FLOT1/FYN/HES1/HLA-DRA/HLA-DRB5/HLA-E/HMGB1/HSPD1/HSPH1/IL15/IL1B/IL6ST/IL7R/IRAK1/JAK1/LCK/LEF1/LGALS9/LYN/MAP3K8/MMRN1/NCK1/NCK2/NFKBIZ/NR4A3/PLAUR/PNP/PTAFR/PTPN11/RELA/RHOA/RPS3/RUNX3/SELE/SELENOK/SELP/SIRPA/SOCS5/SOX13/SOX4/STAT5B/TGFBR2/TJP1/XBP1/YES1/ZBTB1/ZMIZ1	68
BP	GO:0001959	regulation of cytokine-mediated signaling pathway	43/3052	166/18800	0.000945792409060482	0.000945792409060482	0.00536096381427767	ADAR/CARD16/CARD8/CASP4/CASP8/CAV1/CCDC3/CCL5/CNOT7/CPNE1/CXCR4/CYLD/HIF1A/HIPK1/HSP90AB1/HSPA1A/HSPA1B/IL1R1/IRAK1/IRAK3/LSM14A/MAVS/MED1/PAFAH1B1/PARP9/PPP2CB/PTPN1/PTPN11/PTPN2/PXDN/ROBO1/SAMHD1/SH2B3/SPPL2A/STAT2/TBK1/TNFAIP3/TNFRSF1A/TRIM44/UBE2K/VRK2/YTHDF2/YTHDF3	43
BP	GO:0000266	mitochondrial fission	15/3052	40/18800	0.000958496345210234	0.000958496345210234	0.00541536398961322	AP3B1/BNIP3/DCN/DNM1L/KDR/MCU/MFF/MIEF1/OPA1/RALA/RALBP1/SLC25A46/SPIRE1/STAT2/VPS35	15
BP	GO:0030866	cortical actin cytoskeleton organization	15/3052	40/18800	0.000958496345210234	0.000958496345210234	0.00541536398961322	AKAP11/ARF6/CALR/CAVIN3/DLG1/ECT2/EHD2/EZR/LCP1/NCKAP1/PDCD6IP/PLEK/RAB13/ROCK1/ROCK2	15
BP	GO:0035305	negative regulation of dephosphorylation	17/3052	48/18800	0.000959078565082074	0.000959078565082074	0.00541536398961322	ARPP19/BOD1/CHP1/ENSA/FKBP1A/GSK3B/IQGAP1/LGALS3/MFHAS1/PPP1R15A/ROCK1/ROCK2/SWAP70/TIPRL/URI1/YWHAB/YWHAE	17
BP	GO:0050856	regulation of T cell receptor signaling pathway	16/3052	44/18800	0.000967942500101018	0.000967942500101018	0.0054444732411409	ADA/BCL10/CBLB/CEACAM1/DUSP3/ELF1/EZR/GBP1/LCK/LGALS3/PRNP/PTPN2/RAB29/RC3H1/RELA/RPS3	16
BP	GO:0060147	regulation of post-transcriptional gene silencing	16/3052	44/18800	0.000967942500101018	0.000967942500101018	0.0054444732411409	ADAR/DDX5/DHX9/ELAVL1/FMR1/FXR1/NEAT1/PPP3CA/PUM1/PUM2/STAT3/TIAL1/TP53/ZC3H12A/ZFP36/ZMPSTE24	16
BP	GO:1900368	regulation of post-transcriptional gene silencing by RNA	16/3052	44/18800	0.000967942500101018	0.000967942500101018	0.0054444732411409	ADAR/DDX5/DHX9/ELAVL1/FMR1/FXR1/NEAT1/PPP3CA/PUM1/PUM2/STAT3/TIAL1/TP53/ZC3H12A/ZFP36/ZMPSTE24	16
BP	GO:0031579	membrane raft organization	11/3052	25/18800	0.00097641725498684	0.00097641725498684	0.00547117958331986	ANXA2/CAV1/CAV2/DLG1/FLOT1/GSN/MYADM/NAXE/PPT1/RFTN1/S100A10	11
BP	GO:1902993	positive regulation of amyloid precursor protein catabolic process	11/3052	25/18800	0.00097641725498684	0.00097641725498684	0.00547117958331986	ABCG1/CASP3/EPHA4/GSK3A/IFNGR1/LYN/PICALM/RANBP9/RELA/ROCK2/SP1	11
BP	GO:1903077	negative regulation of protein localization to plasma membrane	11/3052	25/18800	0.00097641725498684	0.00097641725498684	0.00547117958331986	ABI3/CLTC/DAB2/GBP1/GOPC/HECTD1/LYPLA1/NUMB/PICALM/PPP2R5A/TMEM59	11
BP	GO:2000377	regulation of reactive oxygen species metabolic process	39/3052	147/18800	0.000979441286202862	0.000979441286202862	0.00548115072757677	AKR1C3/ARF4/ATG5/BECN1/BIRC2/BNIP3/CDKN1A/CFLAR/CLCN3/CYP1B1/FOXO1/FYN/GADD45A/GNAI3/GRB2/HIF1A/MAPK14/MPV17/NFE2L2/PARK7/PDGFRB/PPARA/PRCP/PTK2B/RAB27A/RAC1/RAC2/RHOA/RNF41/SLC25A33/SNCA/SOD1/SOD2/TGFBR2/THBS1/TP53/TUSC2/TYROBP/ZC3H12A	39
BP	GO:0045619	regulation of lymphocyte differentiation	46/3052	181/18800	0.000993685848372047	0.000993685848372047	0.00555380923001422	ADA/ANXA1/AP3B1/BCL6/CBFB/CD46/DUSP10/EGR3/FBXO7/HLA-DRA/HMGB1/HMGB3/IL15/IL7R/IRF1/LEF1/LGALS9/NDFIP1/NFKBIZ/NRARP/PCID2/PNP/PPP2R3C/PRDM1/PRKDC/PTPN2/RC3H1/RC3H2/RHOA/RNF41/RUNX3/SOCS5/SOD1/SOS1/SOS2/SOX13/SOX4/STAT5B/TGFBR2/XBP1/XRCC6/ZBTB1/ZC3H12A/ZFP36L1/ZFP36L2/ZMIZ1	46
BP	GO:0008088	axo-dendritic transport	24/3052	78/18800	0.0010184578699085	0.0010184578699085	0.00568059109437091	ACTR10/AP3B1/AP3M1/AP3S1/ARL8B/ARMCX3/BLOC1S2/BLOC1S4/BLOC1S6/DYNC1H1/HIF1A/HNRNPU/HSBP1/HSPA8/KIF1C/KIF5B/NDEL1/OPA1/PAFAH1B1/RAB21/SFPQ/SOD1/SYBU/TRAK2	24
BP	GO:0010951	negative regulation of endopeptidase activity	60/3052	251/18800	0.0010189492390835	0.0010189492390835	0.00568059109437091	A2M/ANXA2/APLP2/AQP1/ARL6IP1/BIRC2/BIRC3/BIRC6/CARD16/CARD8/CAST/CD109/CD44/COL6A3/CRIM1/CSNK2A1/CST3/CSTB/DDX3X/DNAJB6/GAPDH/GPI/GPX1/IFI16/IGBP1/ITIH5/KLF4/LAMP3/LAMTOR5/LTF/LXN/PAK2/PARK7/PCID2/PEBP1/PICALM/PLAUR/PRDX3/PRNP/PROS1/PSMF1/ROCK1/RPS6KA3/SERPINA1/SERPINB1/SERPINB8/SERPINB9/SERPINE1/SERPINF1/SERPINH1/SIAH2/SNCA/TFPI/THBS1/TIMP2/TMED10/TNFAIP8/TRIAP1/UBE2Z/USP47	60
BP	GO:0070613	regulation of protein processing	21/3052	65/18800	0.00102707926750754	0.00102707926750754	0.0057186767652559	ANXA2/CARD16/CARD8/CAST/CTSZ/ENO1/GSN/IFT52/LDLRAD3/MYH9/PLGRKT/PRKACA/PRKACB/PRNP/RNF139/RPS6KA2/S100A10/SERPINE1/SNX12/THBS1/TMEM59	21
BP	GO:0002237	response to molecule of bacterial origin	80/3052	354/18800	0.00102895343518524	0.00102895343518524	0.00572187822011571	ABCA1/ACE/ADAM9/ADH5/AKIRIN2/BCL10/C5AR1/CAPN2/CARD16/CARD8/CASP3/CASP8/CCL2/CCL5/CD55/CDC73/CEBPB/CHMP5/CSF2RB/CTR9/CXCL1/CXCL2/CXCL8/DUSP10/EFNB2/ERBIN/FOS/FOXP1/HDAC2/HMGB1/HMGB2/HNRNPA0/IFNAR1/IL18BP/IL1B/IRAK1/IRAK3/JUND/LGALS9/LITAF/LTF/LY96/LYN/MAPK1/MAPK14/MAPK8/MEF2C/MTDH/MYD88/NFKB1/NFKBIA/NFKBIB/PABPN1/PDCD4/PDE4B/PRDX3/PTAFR/RELA/RHOA/RPS6KA3/RPS6KB1/S100A8/SBNO2/SELE/SELENOS/SELP/SER…	80
BP	GO:0031960	response to corticosteroid	41/3052	157/18800	0.00103363684882028	0.00103363684882028	0.00574067375783376	A2M/ACE/ADAM9/AKR1C3/ANXA1/AQP1/ATP2B1/BCL2L11/CASP3/CBX3/CFLAR/COL1A1/CYP1B1/EIF4E/FBXO32/FOS/FOSB/GLB1/GOT1/HNRNPU/IGFBP7/KLF9/NR3C1/PAM/PARP1/PCNA/PLAT/PTAFR/RAN/REST/RHOA/RPL27/RPS6KB1/SERPINF1/SGK1/TYMS/UBE2L3/USP8/ZFP36/ZFP36L1/ZFP36L2	41
BP	GO:1990542	mitochondrial transmembrane transport	26/3052	87/18800	0.00104171864250549	0.00104171864250549	0.0057769003690289	CPT1A/DNAJC15/DNAJC19/GRPEL1/HSPD1/MCU/MCUB/MCUR1/MPC2/MRPL18/PMPCB/PNPT1/SLC25A12/SLC25A3/SLC25A32/SLC25A33/SLC25A5/SLC25A6/SMDT1/TIMM17A/TIMM23/TOMM20/TOMM7/TOMM70/UCP2/VDAC1	26
BP	GO:0032239	regulation of nucleobase-containing compound transport	8/3052	15/18800	0.00104540633709614	0.00104540633709614	0.0057769003690289	CPSF6/DHX9/IWS1/KHDRBS1/NCBP2/NSUN2/SETD2/TPR	8
BP	GO:0042994	cytoplasmic sequestering of transcription factor	8/3052	15/18800	0.00104540633709614	0.00104540633709614	0.0057769003690289	FAF1/G3BP2/NFKBIA/NFKBIB/PKD2/PSMD10/SRI/TMSB4X	8
BP	GO:1902036	regulation of hematopoietic stem cell differentiation	8/3052	15/18800	0.00104540633709614	0.00104540633709614	0.0057769003690289	CDK6/EIF2AK2/FOXC1/HSPA9/ITCH/NFE2L2/PRKDC/YTHDF2	8
BP	GO:0002253	activation of immune response	86/3052	386/18800	0.00107981331705218	0.00107981331705218	0.0059595553601719	A2M/ADA/APPL1/APPL2/BAX/BCL10/BTNL9/C1R/C1RL/C1S/C5AR1/C7/CBLB/CD46/CD47/CD55/CD59/CD79A/CEACAM1/CFH/CFI/CGAS/CREBBP/DUSP3/EIF2B1/ELF1/EP300/EZR/FCER1G/FCN3/FOXP1/FYN/GBP1/HMGB1/HSP90AA1/IFI16/IGHA1/IGHG1/IGHG2/IGHG3/IGHG4/IGKC/IL1B/ITK/KHDRBS1/LCK/LCP2/LGALS3/LYN/MAPK1/MATR3/MAVS/MEF2C/NFKBIZ/NONO/NR4A3/PAK2/PDE4B/PLSCR1/PRKCH/PRKDC/PRNP/PSEN1/PSPC1/PTK2/PTPN2/RAB29/RC3H1/RC3H2/RELA/RFTN1/RPS3/S…	86
BP	GO:0035306	positive regulation of dephosphorylation	20/3052	61/18800	0.00109121143259248	0.00109121143259248	0.00600740609732489	BMP2/CALM1/CALM2/CAMTA1/CDH5/DLC1/GNA12/HSP90AB1/ITGA2/MEF2C/PDGFRB/PLEK/PPIA/PPP1R12A/PPP1R15A/PPP1R15B/PPP2R5A/PTBP1/ROCK1/SMAD3	20
BP	GO:1904356	regulation of telomere maintenance via telomere lengthening	20/3052	61/18800	0.00109121143259248	0.00109121143259248	0.00600740609732489	CCT2/CCT3/CCT4/CCT5/CCT6A/CCT8/CTNNB1/DCP2/HNRNPA1/HNRNPA2B1/HNRNPC/HNRNPU/MAPK1/NAF1/PARN/PARP1/TCP1/TINF2/TNKS2/XRCC5	20
BP	GO:1904667	negative regulation of ubiquitin protein ligase activity	7/3052	12/18800	0.00109423995645596	0.00109423995645596	0.00601655822039785	FBXO5/RPL11/RPL23/RPL37/RPL5/RPS20/RPS7	7
BP	GO:0007517	muscle organ development	76/3052	334/18800	0.00110624556220116	0.00110624556220116	0.0060749854734869	ADARB1/ARID5B/ATF3/BMP2/BTBD1/BTG2/CAV1/CAV2/CD164/CFL2/CFLAR/CHD7/CITED2/COL6A3/COPRS/COPS2/CREB1/CTNNB1/DDX17/DDX5/DSP/EGR1/EGR2/EGR3/EP300/FKBP1A/FLOT1/FOS/FOXC1/FRG1/FXR1/GJA1/GPCPD1/GPX1/HBEGF/HDAC9/HEG1/HLF/HOXD10/ID3/LEF1/MAFF/MAPK14/MED1/MEF2A/MEF2C/MEOX2/MSX1/MTPN/MYL6/MYLK/NR1D2/NR2F2/PPP3CA/PRKAA1/PROX1/RB1/RBPJ/RCAN1/RHOA/RPS6KB1/RYR2/S1PR1/SERP1/SIRT1/SKI/SMAD3/SMAD4/SRI/SVIL/TCF12/T…	76
BP	GO:0031571	mitotic G1 DNA damage checkpoint signaling	12/3052	29/18800	0.00112113078410015	0.00112113078410015	0.00611957617549166	CDK2/CDKN1A/MDM2/PML/PRKDC/RPA2/RPL26/RPS27L/SDE2/TP53/TRIAP1/WAC	12
BP	GO:0032367	intracellular cholesterol transport	12/3052	29/18800	0.00112113078410015	0.00112113078410015	0.00611957617549166	ABCA1/ABCG1/ANXA2/ARL8B/LDLR/LRP6/NPC2/NUS1/OSBP/PIP4K2A/SCP2/STARD4	12
BP	GO:0097066	response to thyroid hormone	12/3052	29/18800	0.00112113078410015	0.00112113078410015	0.00611957617549166	ACE/CAB39/CTSB/CTSH/CTSS/HES1/INHBB/KLF9/LMO2/MED1/RDX/TOMM70	12
BP	GO:0051702	biological process involved in interaction with symbiont	29/3052	101/18800	0.00112131287641986	0.00112131287641986	0.00611957617549166	CAV2/CCL4/CCL5/CFL1/CHD1/EIF2AK4/EP300/FMR1/GAPDH/GPX1/HDAC1/HSPA8/HSPD1/JUN/LEF1/LTF/MYD88/NUCKS1/REST/RRP1B/SNW1/SP1/STOM/TAF11/TARDBP/TUSC2/VAPA/ZBED1/ZC3H12A	29
BP	GO:1902882	regulation of response to oxidative stress	29/3052	101/18800	0.00112131287641986	0.00112131287641986	0.00611957617549166	ATF4/BAG5/CTNNB1/FBXO7/FBXW7/FYN/GPX1/HIF1A/MAPKAP1/MCL1/MCTP1/MET/NCOA7/NFE2L2/NONO/NR4A3/PARK7/PARP1/PDE8A/PNPLA8/PPIA/RACK1/REST/SFPQ/SIRT1/SOD1/SOD2/TXN/UBQLN1	29
BP	GO:2001022	positive regulation of response to DNA damage stimulus	35/3052	129/18800	0.00113390722374481	0.00113390722374481	0.00618065115183467	ACTB/ACTR2/BABAM2/BCLAF1/BRCC3/CEBPG/DDX5/DHX9/EPC1/EPC2/EYA3/FMR1/FUS/FXR1/HMGB1/ING3/MAP3K20/MEAF6/MORF4L1/MORF4L2/MSX1/PARP1/PARP9/PCNA/PMAIP1/PRKDC/RIF1/RPL26/RPS3/RUVBL1/SIRT1/SPIDR/SPIRE1/UBE2N/VPS72	35
BP	GO:0051492	regulation of stress fiber assembly	27/3052	92/18800	0.00114182797463423	0.00114182797463423	0.00621613199644733	ACTG1/CARMIL1/CCDC88A/CD47/CDC42/DLC1/F11R/ITGB1BP1/MET/MKKS/NRP1/PAK2/PFN1/PHLDB2/PIK3R1/RAC1/RHOA/ROCK1/ROCK2/S100A10/S1PR1/SMAD3/STMN1/TACR1/TJP1/TPM1/WASF2	27
BP	GO:0000077	DNA damage checkpoint signaling	32/3052	115/18800	0.00114744176840595	0.00114744176840595	0.00623898162314557	ATF2/BABAM2/BRCC3/CCNG1/CDC5L/CDK2/CDKN1A/CEP63/CLOCK/EIF2AK4/FOXN3/MAP3K20/MAPK14/MDM2/NBN/PML/PPP1R10/PRKDC/PTPN11/RHNO1/RNASEH2B/RPA2/RPL26/RPS27L/SDE2/TAOK1/TAOK3/TIPRL/TOPBP1/TP53/TRIAP1/WAC	32
BP	GO:0038066	p38MAPK cascade	19/3052	57/18800	0.00115161356012631	0.00115161356012631	0.00624624207359149	ATF2/BMP2/CYLD/DLG1/DUSP1/DUSP10/EZR/GADD45A/IL1B/LGALS9/MAP3K20/MAP3K5/MAPK14/MFHAS1/PJA2/RELL1/ZC3H12A/ZFP36/ZFP36L1	19
BP	GO:0070534	protein K63-linked ubiquitination	19/3052	57/18800	0.00115161356012631	0.00115161356012631	0.00624624207359149	BFAR/BIRC2/DDX3X/HECTD1/ITCH/NEDD4/RNF115/RNF5/TRAF3/TRAF3IP2/TRAF5/TRIM27/TRIP12/UBE2B/UBE2D4/UBE2E3/UBE2G1/UBE2N/ZFP91	19
BP	GO:1902115	regulation of organelle assembly	50/3052	202/18800	0.00115711204777961	0.00115711204777961	0.00626834570843515	ABI3/ADPRH/ASAP1/ATG3/ATG5/BECN1/CCDC88A/CHMP1B/CHMP2B/CHMP3/CHMP4B/CHMP5/CNOT2/CNOT6L/CYLD/DYNC1H1/EZR/FEZ2/G3BP1/G3BP2/GDI2/GSK3B/GSN/HNRNPU/HSPA1A/HSPA1B/LCP1/NBDY/NPM1/ODF2/ODF2L/PDCD6IP/PIP4K2A/PIP4K2B/PRKAA1/RAB3GAP2/RAB5A/RALB/RDX/RHOA/RNF5/SDCBP/SENP6/SH3GLB1/SMAD4/SNX7/TPR/TSG101/VDAC3/YAP1	50
BP	GO:0006352	DNA-templated transcription, initiation	36/3052	134/18800	0.00117843384530924	0.00117843384530924	0.00637600828756481	ATF7IP/BAZ2A/BCLAF1/BDP1/CAND1/CCNH/CDK7/DR1/E2F3/ELOC/GTF2A2/GTF2B/GTF2F2/GTF2H5/HMGB1/JUN/MED1/MED13/MED24/MED4/POLR2G/PPM1D/RRN3/RSF1/SETX/SMARCA5/SRF/SUB1/TAF11/TAF13/TAF1B/TAF7/TBPL1/TFAM/TP53/ZNF451	36
BP	GO:0050678	regulation of epithelial cell proliferation	85/3052	382/18800	0.00119686382105497	0.00119686382105497	0.00645985323438339	AGGF1/AKT3/ATF2/BAX/BMP2/BMPR2/C5AR1/CAV1/CAV2/CCL11/CCL2/CD109/CDC42/CDC73/CDK6/CEACAM1/CFLAR/CTNNB1/CXCL12/DAB2/DLG1/DUSP10/EFNB2/EGR3/FBXW7/GLUL/GPX1/HES1/HIF1A/HMGB1/HMGB2/HMOX1/HTRA1/IFT52/IFT57/JUN/KDM5B/KDR/KLF9/LAMB1/LAMC1/LRG1/MED1/MEF2C/NEAT1/NFIB/NME1/NR2F2/NR4A3/NRARP/NRAS/NRP1/NRP2/PDCD10/PDCD6/PEX2/PRKDC/PROX1/PTEN/PTPRK/RB1/ROBO1/RTN4/RUNX3/SAV1/SERPINF1/SIRT1/SMAD3/SP1/SPARC/SRSF6…	85
BP	GO:0050878	regulation of body fluid levels	85/3052	382/18800	0.00119686382105497	0.00119686382105497	0.00645985323438339	ACTB/ACTG1/ADA/AK3/AKAP11/ANXA5/AP3B1/AQP1/ATG5/BLOC1S4/BLOC1S6/CAV1/CD34/CD59/CEACAM1/COPA/CREB1/DGKH/ENTPD1/F11R/FAP/FBLN1/FCER1G/FLI1/FUNDC2/FZD6/GJA1/GNA12/GNA13/GNAQ/GNAS/GPI/HEG1/HIF1A/IL6ST/ITGA2/JMJD1C/LCK/LMAN1/LYN/MAPK14/MED1/MET/METAP1/MMRN1/MYH9/MYL12A/MYL9/NFE2L2/NME1/PABPC4/PAM/PAPSS2/PEAR1/PLAT/PLAUR/PLEK/PLSCR1/PPIA/PRKACA/PRKACB/PROS1/RAB27A/RAP2B/SELP/SERPINA1/SERPINE1/SH2B3/SLC…	85
BP	GO:0010718	positive regulation of epithelial to mesenchymal transition	18/3052	53/18800	0.00120548938803163	0.00120548938803163	0.00648257515522698	BMP2/COL1A1/CTNNB1/DAB2/FOXC1/HDAC2/IL1B/LEF1/LOXL2/OLFM1/SDCBP/SMAD2/SMAD3/SMAD4/TCF7L2/TGFBR2/TIAM1/WWTR1	18
BP	GO:0032210	regulation of telomere maintenance via telomerase	18/3052	53/18800	0.00120548938803163	0.00120548938803163	0.00648257515522698	CCT2/CCT3/CCT4/CCT5/CCT6A/CCT8/CTNNB1/DCP2/HNRNPA1/HNRNPC/HNRNPU/MAPK1/NAF1/PARN/TCP1/TINF2/TNKS2/XRCC5	18
BP	GO:1902743	regulation of lamellipodium organization	18/3052	53/18800	0.00120548938803163	0.00120548938803163	0.00648257515522698	ABI3/ACTR2/ACTR3/ARPC2/ARPIN/BRK1/CAPZB/CARMIL1/CD44/CDC42/CORO1C/CYFIP1/NCKAP1/PIK3R1/RAC1/RAC2/TWF1/WASF2	18
BP	GO:0046685	response to arsenic-containing substance	13/3052	33/18800	0.00121640232242005	0.00121640232242005	0.00652756385016849	ATF3/ATF4/CPEB2/CYP1B1/DDX3X/GSTO1/HMOX1/HNRNPA1/MKNK2/SERPINF1/SLC38A2/ZC3H12A/ZFAND1	13
BP	GO:0048813	dendrite morphogenesis	37/3052	139/18800	0.00121919756424212	0.00121919756424212	0.00652756385016849	ABI1/ABI3/ACTR2/BLOC1S6/BTBD3/CAPRIN1/CDC42/CFL1/CUX1/DBNL/EPHA4/FYN/GSK3B/HPRT1/ITGB1/KIDINS220/KLF7/MEF2A/NEDD4/NRP1/PAFAH1B1/PDLIM5/PICALM/PPP3CA/PREX2/PTEN/RAB21/RAP2A/RAPGEF2/RBFOX2/RERE/SEMA3A/SS18L2/TMEM106B/UBE3A/WASL/YWHAH	37
BP	GO:0021884	forebrain neuron development	10/3052	22/18800	0.00122274812800419	0.00122274812800419	0.00652756385016849	DISC1/LHX6/NRP1/NRP2/RAPGEF2/SCYL2/SEMA3A/UBB/UQCRQ/ZMIZ1	10
BP	GO:0035024	negative regulation of Rho protein signal transduction	10/3052	22/18800	0.00122274812800419	0.00122274812800419	0.00652756385016849	ABL2/BCL6/CUL3/DLC1/HEG1/ITGB1/KCTD10/MET/STMN1/TNFAIP1	10
BP	GO:0051220	cytoplasmic sequestering of protein	10/3052	22/18800	0.00122274812800419	0.00122274812800419	0.00652756385016849	FAF1/G3BP2/GOPC/NFKBIA/NFKBIB/PKD2/PSMD10/SRI/TMSB4X/YWHAB	10
BP	GO:0071218	cellular response to misfolded protein	10/3052	22/18800	0.00122274812800419	0.00122274812800419	0.00652756385016849	ATXN3/CUL3/DERL1/DNAJB14/KLHL15/RNF5/TOR1A/UBE2W/UFD1/UGGT1	10
BP	GO:0045807	positive regulation of endocytosis	28/3052	97/18800	0.00123737009079226	0.00123737009079226	0.00659762515595108	ANXA2/AP2B1/APPL1/APPL2/CBL/CBLL1/CD151/CD63/CDC42/DAB2/FLOT1/FMR1/HIP1/HNRNPK/ITGA2/MIB1/PPP3CA/PPT1/RAB21/RAB31/SCYL2/SELE/SERPINE1/SNCA/TBC1D5/TOR1A/TSG101/WASL	28
BP	GO:0006970	response to osmotic stress	24/3052	79/18800	0.00124114154256205	0.00124114154256205	0.0065995051361364	ABCB1/AQP1/ARHGEF2/ATF2/BAX/BDKRB2/CAB39/CASP3/DDX3X/HSP90AB1/ITGA2/LRRC8C/MYLK/NOLC1/OXSR1/PKD2/PTK2B/SLC12A2/SLC12A6/TP53/TSC22D3/XRCC5/YBX3/ZFP36L1	24
BP	GO:0048145	regulation of fibroblast proliferation	24/3052	79/18800	0.00124114154256205	0.00124114154256205	0.0065995051361364	AQP1/BAX/BMI1/CDC73/CDK6/CDKN1A/CTNNB1/DDR2/DHX9/FOSL2/JUN/MED31/NDUFS4/PDGFRB/PEX2/PML/RNASEH2B/SKI/SOD2/TP53/TP53INP1/WAPL/ZMIZ1/ZMPSTE24	24
BP	GO:0007259	receptor signaling pathway via JAK-STAT	44/3052	173/18800	0.00124221803775435	0.00124221803775435	0.0065995051361364	ADIPOR1/CAV1/CCL2/CCL5/CNOT7/CSF2RB/CTR9/CYP1B1/FYN/GADD45A/GGNBP2/HCLS1/HDAC2/HES1/IFNAR1/IL15/IL6ST/IL7R/JAK1/LEPROT/LYN/NLK/NMI/OCIAD1/OCIAD2/OSBP/PARP9/PIBF1/PKD2/PPP2CA/PPP2R1A/PTK2B/PTPN2/PWP1/SH2B3/SOCS2/SOCS3/SOCS5/SOCS6/STAT1/STAT2/STAT3/STAT5B/TNFRSF1A	44
BP	GO:0014741	negative regulation of muscle hypertrophy	14/3052	37/18800	0.00126909386906376	0.00126909386906376	0.00673416455061863	ATP2B4/FOXO1/GLRX3/GSK3A/IGFBP5/LMNA/PPARA/RGS2/SMAD3/SMAD4/TNFRSF1A/TNFRSF1B/TOMM70/YY1	14
BP	GO:1905037	autophagosome organization	31/3052	111/18800	0.00127341925098722	0.00127341925098722	0.006748984921313	ADPRH/ATG12/ATG3/ATG5/ATP2A2/BAG3/BECN1/CHMP4B/FEZ2/GABARAPL2/MAP1LC3B/MAP1LC3B2/PIP4K2A/PIP4K2B/PSEN1/RAB1A/RAB3GAP2/RAB5A/RAB7A/RALB/RB1CC1/RNF5/SH3GLB1/SNX7/STX12/SYNPO2/TP53INP1/TRAPPC8/UBQLN1/VMP1/WDR45B	31
BP	GO:0098927	vesicle-mediated transport between endosomal compartments	16/3052	45/18800	0.00127834603974237	0.00127834603974237	0.00676695322657146	BECN1/CHMP3/DAB2/DNAJC13/EEA1/EZR/HOOK3/MAPK1/MTMR2/MYO1D/RAB21/RAB5A/RAB7A/RDX/SNX12/SNX3	16
BP	GO:0002685	regulation of leukocyte migration	53/3052	218/18800	0.00129840816029868	0.00129840816029868	0.0068649014250201	ADA/ADAM10/ANXA1/C5AR1/CALR/CCL2/CCL4/CCL5/CD200/CD47/CD99/CRK/CXCL12/CXCL8/DNM1L/DOCK8/DUSP1/HMGB1/HMOX1/ICAM1/IL1R1/ITGA2/JAM2/LGALS3/LGALS9/LRCH1/LYN/MAPK1/MCU/MIA3/MOSPD2/MTUS1/MYD88/OXSR1/PLCB1/PTAFR/PTK2/PTK2B/RAC1/RAC2/RHOA/RHOG/SELE/SELENOK/SELP/SERPINE1/SPN/SWAP70/TACR1/THBS1/VEGFB/WASL/WNK1	53
BP	GO:0071675	regulation of mononuclear cell migration	32/3052	116/18800	0.00134212599255819	0.00134212599255819	0.00708753647969644	ADAM10/C5AR1/CALR/CCL2/CCL4/CCL5/CD200/CD47/CRK/CXCL12/DOCK8/DUSP1/HMGB1/JAM2/LGALS3/LGALS9/LRCH1/LYN/MAPK1/MIA3/MOSPD2/OXSR1/PLCB1/PTK2/PTK2B/RHOA/SELENOK/SERPINE1/SPN/THBS1/WASL/WNK1	32
BP	GO:0030516	regulation of axon extension	27/3052	93/18800	0.00136411295181481	0.00136411295181481	0.00719501870834311	ADNP/BMPR2/CXCL12/CYFIP1/DBNL/DISC1/DPYSL2/EIF4G2/GOLGA4/GSK3B/MACF1/MAP1B/MAP3K13/NDEL1/NRP1/OLFM1/PAFAH1B1/RAB11A/RAB21/RNF6/RTN4/RYK/SEMA3A/SEMA6A/SIN3A/SRF/TTL	27
BP	GO:0050777	negative regulation of immune response	45/3052	179/18800	0.00142029272710705	0.00142029272710705	0.00748237820475435	A2M/ADAR/AHR/ANXA1/BANF1/BCL6/CD46/CD55/CD59/CEACAM1/CNOT7/CRK/DUSP10/FOXF1/FYN/GPX1/HLA-E/HMOX1/IFI16/IL7R/IRAK3/LGALS3/LGALS9/LYAR/LYN/MAPK14/NDFIP1/NMI/PPP3CB/PSMA1/PSMB4/PTPN2/RC3H1/RC3H2/SAMHD1/SELENOS/SERPINB9/SOCS5/STAT2/TNFAIP3/TRIM27/YES1/YTHDF2/YTHDF3/ZC3H12A	45
BP	GO:0034643	establishment of mitochondrion localization, microtubule-mediated	11/3052	26/18800	0.00144616971505088	0.00144616971505088	0.00758242366888833	ACTR10/ARMCX3/HIF1A/HSBP1/LRPPRC/MAP1B/OPA1/SYBU/TRAK2/UBB/UXT	11
BP	GO:0036296	response to increased oxygen levels	11/3052	26/18800	0.00144616971505088	0.00144616971505088	0.00758242366888833	ATP6V0A2/ATP6V1A/ATP6V1G1/BNIP3/CAV1/COL1A1/FOXO1/HDAC2/MMP2/PDGFRB/SOD2	11
BP	GO:0047497	mitochondrion transport along microtubule	11/3052	26/18800	0.00144616971505088	0.00144616971505088	0.00758242366888833	ACTR10/ARMCX3/HIF1A/HSBP1/LRPPRC/MAP1B/OPA1/SYBU/TRAK2/UBB/UXT	11
BP	GO:0051016	barbed-end actin filament capping	11/3052	26/18800	0.00144616971505088	0.00144616971505088	0.00758242366888833	CAPG/CAPZA1/CAPZA2/CAPZB/CARMIL1/EPS8/GSN/MTPN/RDX/SVIL/TWF1	11
BP	GO:1901215	negative regulation of neuron death	51/3052	209/18800	0.00145311993438816	0.00145311993438816	0.00760980512607806	ADNP/AP2B1/ATF4/BAX/BTBD10/BTG2/CBL/CCL2/CD200/CD34/CEBPB/CHMP4B/CPEB4/CTNNB1/FBXO7/GBE1/GPI/GSK3B/HDGF/HIF1A/HMOX1/HSP90AB1/IL6ST/JUN/KRAS/MEF2C/NCOA7/NONO/NR4A2/NR4A3/NRP1/PARK7/PPARA/PPT1/PSEN1/PTK2B/RACK1/REST/RETREG1/RHOA/ROCK1/SERPINF1/SET/SIRT1/SLC1A1/SNCA/SNX6/SOD1/SOD2/TNFRSF1B/VPS35	51
BP	GO:0099518	vesicle cytoskeletal trafficking	22/3052	71/18800	0.0014641342002794	0.0014641342002794	0.0076409035603816	AP3B1/AP3M1/AP3S1/BLOC1S2/BLOC1S4/BLOC1S6/DYNC1H1/FNBP1L/KIF13A/KIF1C/KIF5B/MYO1B/MYO1D/MYO1E/MYO5A/MYO5C/MYO6/NDEL1/PAFAH1B1/RAB1A/TRAK2/WASL	22
BP	GO:2000379	positive regulation of reactive oxygen species metabolic process	22/3052	71/18800	0.0014641342002794	0.0014641342002794	0.0076409035603816	AKR1C3/CDKN1A/CLCN3/CYP1B1/GADD45A/GNAI3/GRB2/MAPK14/NFE2L2/PARK7/PDGFRB/PTK2B/RAB27A/RNF41/SNCA/SOD1/SOD2/TGFBR2/THBS1/TP53/TYROBP/ZC3H12A	22
BP	GO:0003206	cardiac chamber morphogenesis	34/3052	126/18800	0.00146426301976911	0.00146426301976911	0.0076409035603816	ADAMTS1/BMP2/BMPR2/CHD7/CITED2/DSP/FHL2/FKBP1A/FOXC1/FOXF1/GSK3A/HEG1/HES1/HIF1A/MDM2/MED1/MEF2C/NRP1/NRP2/PARVA/PROX1/RBPJ/ROBO1/RYR2/SAV1/SMAD4/SMAD6/SOS1/SOX4/SRF/TGFBR2/TGFBR3/TP53/TPM1	34
BP	GO:0021987	cerebral cortex development	31/3052	112/18800	0.00149171802424361	0.00149171802424361	0.00777495884576177	BAX/BLOC1S2/BNIP3/BTBD3/CRK/CSNK2A2/CTNNB1/DISC1/DIXDC1/FAT4/FBXO45/GART/GSK3B/HIF1A/LAMB1/LHX6/MBOAT7/MKKS/NDEL1/PAFAH1B1/PLCB1/PSEN1/RHOA/ROBO1/RTN4/SLC38A2/TACC2/TMEM14B/TRA2B/YWHAE/ZMIZ1	31
BP	GO:0051591	response to cAMP	26/3052	89/18800	0.00150216782644448	0.00150216782644448	0.00777701898073806	AHR/AKAP9/APEX1/AQP1/BIRC2/COL1A1/CYP1B1/EZR/FDX1/FOS/FOSB/HSPA5/IGFBP5/INHBB/NDUFS4/PKD2/PLAT/PNPT1/PTAFR/PTK2B/RAP1A/RAP1B/RAPGEF2/STAT1/THBD/ZFP36L1	26
BP	GO:0000028	ribosomal small subunit assembly	9/3052	19/18800	0.00150303940101885	0.00150303940101885	0.00777701898073806	PRKDC/RPL38/RPS14/RPS27/RPS27L/RPS28/RPS5/RPSA/XRCC5	9
BP	GO:0001829	trophectodermal cell differentiation	9/3052	19/18800	0.00150303940101885	0.00150303940101885	0.00777701898073806	ADA/CITED2/CNOT2/CTR9/CUL3/JUNB/SP3/SRF/YAP1	9
BP	GO:0061298	retina vasculature development in camera-type eye	9/3052	19/18800	0.00150303940101885	0.00150303940101885	0.00777701898073806	BMPR2/CLIC4/COL4A1/CYP1B1/FZD4/HIF1A/NRP1/PDGFRB/RHOJ	9
BP	GO:1902774	late endosome to lysosome transport	9/3052	19/18800	0.00150303940101885	0.00150303940101885	0.00777701898073806	ARL8B/CHMP1B/CHMP2B/CHMP3/CHMP4B/CHMP5/VPS35/VPS39/VPS41	9
BP	GO:2000757	negative regulation of peptidyl-lysine acetylation	9/3052	19/18800	0.00150303940101885	0.00150303940101885	0.00777701898073806	ATG5/HDAC2/SDR16C5/SET/SIN3A/SIRT1/SNCA/TAF7/ZNF451	9
BP	GO:0021954	central nervous system neuron development	24/3052	80/18800	0.00150447398733494	0.00150447398733494	0.00777701898073806	ADARB1/B4GALT5/BTG2/DISC1/EPHA4/FBXO45/HPRT1/HSP90AA1/HSP90AB1/LHX6/MYCBP2/NDEL1/NFIB/NR4A2/NRP1/NRP2/PAFAH1B1/PTEN/RAPGEF2/SCYL2/SEMA3A/UBB/UQCRQ/ZMIZ1	24
BP	GO:0018209	peptidyl-serine modification	76/3052	338/18800	0.00156405915683384	0.00156405915683384	0.00807555193705533	AKAP9/AKT3/ATP2B4/BAX/BDKRB2/CAB39/CAMK2D/CAV1/CD44/CDK2/CLK1/CNKSR3/CNOT9/CREBL2/CSNK1A1/CSNK1G3/CSNK2A1/CSNK2A2/DCN/DYRK1A/ERN1/GADD45A/GALNT1/GGNBP2/GSK3B/HCLS1/HIPK1/HIPK3/HSP90AA1/HSP90AB1/LATS2/MAP3K13/MAPK1/MAPK14/MAPK8/MAPKAP1/MARK3/MAST4/MKNK2/NCK1/NCK2/NLK/PAK2/PARK7/PARP1/PDCD10/PRKAA1/PRKACA/PRKCH/PRKDC/PTEN/PWP1/RACK1/ROCK1/ROCK2/RPS6KA2/RPS6KA3/RPS6KB1/SGK1/SLC1A1/SMG1/SNCA/SPRY2/SR…	76
BP	GO:0001945	lymph vessel development	12/3052	30/18800	0.00159516303816539	0.00159516303816539	0.00818815133319103	BMPR2/CLEC14A/EFNB2/FOXC1/HEG1/KDR/LGALS8/NR2F2/PPP3CB/PROX1/PTPN14/VASH1	12
BP	GO:0032786	positive regulation of DNA-templated transcription, elongation	12/3052	30/18800	0.00159516303816539	0.00159516303816539	0.00818815133319103	ALYREF/CDC73/CTNNB1/EAPP/ELL2/HMGN1/KAT7/SCAF8/SUPT16H/SUPT4H1/SUPT5H/TCERG1	12
BP	GO:0044819	mitotic G1/S transition checkpoint signaling	12/3052	30/18800	0.00159516303816539	0.00159516303816539	0.00818815133319103	CDK2/CDKN1A/MDM2/PML/PRKDC/RPA2/RPL26/RPS27L/SDE2/TP53/TRIAP1/WAC	12
BP	GO:0070979	protein K11-linked ubiquitination	12/3052	30/18800	0.00159516303816539	0.00159516303816539	0.00818815133319103	ANAPC13/ANAPC7/CDC16/CDC27/UBE2A/UBE2B/UBE2D3/UBE2D4/UBE2E3/UBE2H/UBE2L3/UBE2W	12
BP	GO:0090140	regulation of mitochondrial fission	12/3052	30/18800	0.00159516303816539	0.00159516303816539	0.00818815133319103	BNIP3/DCN/DNM1L/KDR/MCU/MFF/MIEF1/RALA/RALBP1/SPIRE1/STAT2/VPS35	12
BP	GO:1901799	negative regulation of proteasomal protein catabolic process	17/3052	50/18800	0.00161036161012444	0.00161036161012444	0.00825654430091373	BAG5/CAMLG/EIF3H/GABARAPL2/HSP90AB1/LAMP3/PARK7/PSMF1/RPL11/RYBP/SDCBP/SMARCC1/SVIP/TLK2/USP25/USP7/WAC	17
BP	GO:0002573	myeloid leukocyte differentiation	51/3052	210/18800	0.00162227414987113	0.00162227414987113	0.00830081039491005	ANXA2/AP3B1/CASP8/CD109/CD4/CDC42/CDK6/CEACAM1/CEBPB/CITED2/CREB1/CTNNB1/EIF2AK1/FBXW7/FOS/FOXP1/GLO1/GPR183/GPR68/HCLS1/IFI16/IL15/JUN/JUNB/KLF10/LBR/LEF1/LRRK1/LTF/LYN/MAPK14/MED1/MYH9/NDFIP1/PAFAH1B1/PARP1/PIK3R1/PSEN1/PTPN2/RB1/RBPJ/SBNO2/SIRT1/SLC9B2/SNX10/SP3/TGFBR2/TOB2/TRIB1/TYROBP/ZFP36L1	51
BP	GO:0045739	positive regulation of DNA repair	27/3052	94/18800	0.00162276478549634	0.00162276478549634	0.00830081039491005	ACTB/ACTR2/BABAM2/BRCC3/CEBPG/DHX9/EPC1/EPC2/EYA3/FUS/HMGB1/ING3/MEAF6/MORF4L1/MORF4L2/PARP1/PARP9/PCNA/PRKDC/RIF1/RPS3/RUVBL1/SIRT1/SPIDR/SPIRE1/UBE2N/VPS72	27
BP	GO:0034284	response to monosaccharide	49/3052	200/18800	0.001624878549325	0.001624878549325	0.00830198052311126	ACE/ANGPT2/CASP3/COL6A2/EGR1/EIF2B1/ERN1/GLUL/GPR68/GPX1/HIF1A/HMGN3/ICAM1/ITGA2/KLF7/MPC2/NDUFAF2/OSBP/PIM3/PLCB1/PPP3CA/PPP3CB/PRKAA1/PRKACA/PTK2B/PTPRN2/RAB11B/RACK1/RHOA/RPS6KB1/SELENOS/SELENOT/SERPINF1/SIN3A/SLC29A1/SLC9B2/SMAD2/SMAD4/SOD2/SOX4/SRF/SRI/TCF7L2/TGFBR2/THBS1/TRA2B/UCP2/VAMP2/XBP1	49
BP	GO:0046718	viral entry into host cell	38/3052	146/18800	0.00164838799901102	0.00164838799901102	0.00841233809582496	CAV1/CAV2/CD4/CD46/CD55/CH25H/CTSB/CXCR4/DYNLT1/EFNB2/EPS15/F11R/FCN3/GSN/HSPA1A/HSPA1B/ICAM1/IDE/ITCH/ITGA2/ITGAV/ITGB1/KPNA3/LAMP1/LDLR/LGALS9/NRP1/PLSCR1/RPSA/SCARB2/SLC1A5/SNX3/TRIM22/TRIM27/TRIM8/UVRAG/WWP1/XPR1	38
BP	GO:0060966	regulation of gene silencing by RNA	16/3052	46/18800	0.00166858063635307	0.00166858063635307	0.00850553287341771	ADAR/DDX5/DHX9/ELAVL1/FMR1/FXR1/NEAT1/PPP3CA/PUM1/PUM2/STAT3/TIAL1/TP53/ZC3H12A/ZFP36/ZMPSTE24	16
BP	GO:0034405	response to fluid shear stress	13/3052	34/18800	0.00167988049475646	0.00167988049475646	0.00854335722628055	ABCA1/ACE/CITED2/KLF2/KLF4/MEF2C/MMP2/NFE2L2/PDGFRB/PKD2/PTK2B/SMAD6/SOCS5	13
BP	GO:0051125	regulation of actin nucleation	13/3052	34/18800	0.00167988049475646	0.00167988049475646	0.00854335722628055	ARF1/ARFIP1/ARPIN/BRK1/CARMIL1/CYFIP1/GMFG/GSN/NCKAP1/TRIM27/WASF2/WASHC5/WASL	13
BP	GO:0045022	early endosome to late endosome transport	15/3052	42/18800	0.00170552228467262	0.00170552228467262	0.00864381956158956	BECN1/CHMP3/DAB2/DNAJC13/EEA1/EZR/HOOK3/MAPK1/MTMR2/RAB21/RAB5A/RAB7A/RDX/SNX12/SNX3	15
BP	GO:0060964	regulation of miRNA-mediated gene silencing	15/3052	42/18800	0.00170552228467262	0.00170552228467262	0.00864381956158956	DDX5/DHX9/ELAVL1/FMR1/FXR1/NEAT1/PPP3CA/PUM1/PUM2/STAT3/TIAL1/TP53/ZC3H12A/ZFP36/ZMPSTE24	15
BP	GO:0090503	RNA phosphodiester bond hydrolysis, exonucleolytic	15/3052	42/18800	0.00170552228467262	0.00170552228467262	0.00864381956158956	CNOT2/CNOT6L/CNOT7/CNOT8/CPSF3/DCP2/DIS3/EXD2/PARN/PNPT1/REXO2/TRIR/USB1/XRN2/ZC3H12A	15
BP	GO:0030900	forebrain development	83/3052	376/18800	0.00172561950004329	0.00172561950004329	0.00873562249023732	AQP1/ARPC5/ATP2B4/ATRX/BAX/BLOC1S2/BLOC1S6/BMP2/BNIP3/BTBD3/BTG2/C21orf91/CASP3/CDK6/CHD7/CREB1/CRK/CSNK2A2/CTNNB1/CXCL12/CXCR4/DISC1/DIXDC1/DLC1/DNAJB1/FAT4/FBXO45/FYN/GART/GSK3B/HDAC1/HES1/HIF1A/HOOK3/HPRT1/INHBB/KRAS/LAMB1/LEF1/LHX6/MBOAT7/MKKS/MSX1/NDEL1/NDST1/NFIB/NOTCH3/NR2F2/NR4A2/NRP1/NRP2/NUMB/PAFAH1B1/PCM1/PLCB1/PROX1/PSEN1/PTEN/RAN/RAPGEF2/RBPJ/RHOA/ROBO1/RTN4/RYK/SCYL2/SEMA3A/SETD2/SI…	83
BP	GO:0051402	neuron apoptotic process	57/3052	241/18800	0.00173930623736335	0.00173930623736335	0.0087948000448707	ADARB1/ADNP/ATF2/ATF4/BACE1/BAX/BCL2L11/BNIP3/BTG2/CASP3/CCL2/CDC42/CEBPB/CPEB4/CTNNB1/FBXW7/GAPDH/GBE1/GPI/GPX1/HDGF/HIF1A/HMOX1/HSP90AB1/HSPA5/IL6ST/JUN/KRAS/MAX/MCL1/MEF2C/NAE1/NONO/NQO1/NR4A2/NRP1/PARK7/PARP1/PIGT/PPT1/PRNP/PSEN1/PTK2B/RB1/RETREG1/RHOA/ROCK1/SET/SLC1A1/SNCA/SNX6/SOD1/SOD2/SRPK2/TMTC4/TP53/TYROBP	57
BP	GO:0033143	regulation of intracellular steroid hormone receptor signaling pathway	22/3052	72/18800	0.00179024365864221	0.00179024365864221	0.0089503943582581	CALR/CLOCK/CNOT2/CNOT9/DAB2/DDX5/EP300/FOXP1/HDAC1/LBH/MED1/PARK7/PARP1/RHOA/RNF14/RNF6/SIRT1/STRN3/UBA5/UFL1/UFM1/YAP1	22
BP	GO:1901880	negative regulation of protein depolymerization	22/3052	72/18800	0.00179024365864221	0.00179024365864221	0.0089503943582581	APC/ARHGEF2/CAMSAP2/CAPG/CAPZA1/CAPZA2/CAPZB/CARMIL1/CKAP2/EPS8/GSN/HDGFL3/LIMA1/MAP1B/MTPN/RDX/SVIL/SWAP70/TAOK1/TMOD2/TMOD3/TWF1	22
BP	GO:0030901	midbrain development	26/3052	90/18800	0.00179167934512322	0.00179167934512322	0.0089503943582581	ACTB/CALM1/CALM2/CDC42/CTNNB1/DYNLL1/FZD6/GLUD1/GNB4/HES1/HSPA5/KDM7A/LRP6/MAPKAP1/MSX1/NDST1/NR4A2/RHOA/RYK/SMAD1/SOS1/UQCRQ/YWHAE/YWHAH/YWHAQ/ZNF148	26
BP	GO:0071241	cellular response to inorganic substance	53/3052	221/18800	0.00179204203505286	0.00179204203505286	0.0089503943582581	AKR1C3/ALOX5AP/AQP1/ATF4/ATRX/BACE1/BECN1/BNIP3/CALR/CAMK2D/CDK2/CFLAR/CLIC4/CPNE1/CPNE2/CPNE3/CPNE8/CREB1/CRK/ECT2/EIF2S1/EIF4A3/FMR1/FOS/FOSB/FOXO1/HMOX1/HNRNPD/HSPA5/INHBB/IQGAP1/JUN/JUNB/JUND/MAPK1/MAPK8/MEF2A/MEF2C/MTR/NFE2L2/NQO1/PARP1/PKD2/PRKAA1/PRNP/SERPINF1/SLC12A2/SLC1A1/SLC25A24/SNCA/SOD1/SPIDR/SUMO1	53
BP	GO:0009163	nucleoside biosynthetic process	8/3052	16/18800	0.00179446422261587	0.00179446422261587	0.0089503943582581	ADA/ADA2/AMD1/HPRT1/MTAP/NT5E/PGM2/PNP	8
BP	GO:0009200	deoxyribonucleoside triphosphate metabolic process	8/3052	16/18800	0.00179446422261587	0.00179446422261587	0.0089503943582581	ADA/DGUOK/DUT/NUDT15/NUDT16/SAMHD1/TBPL1/TYMS	8
BP	GO:0034404	nucleobase-containing small molecule biosynthetic process	8/3052	16/18800	0.00179446422261587	0.00179446422261587	0.0089503943582581	ADA/ADA2/AMD1/HPRT1/MTAP/NT5E/PGM2/PNP	8
BP	GO:0035067	negative regulation of histone acetylation	8/3052	16/18800	0.00179446422261587	0.00179446422261587	0.0089503943582581	ATG5/SDR16C5/SET/SIN3A/SIRT1/SNCA/TAF7/ZNF451	8
BP	GO:0035970	peptidyl-threonine dephosphorylation	8/3052	16/18800	0.00179446422261587	0.00179446422261587	0.0089503943582581	DUSP1/DUSP10/DUSP5/PPM1B/PPM1D/PPM1G/PPP2CA/PPP2CB	8
BP	GO:0042532	negative regulation of tyrosine phosphorylation of STAT protein	8/3052	16/18800	0.00179446422261587	0.00179446422261587	0.0089503943582581	CAV1/GGNBP2/PIBF1/PPP2CA/PPP2R1A/PTPN2/SH2B3/SOCS3	8
BP	GO:0051014	actin filament severing	8/3052	16/18800	0.00179446422261587	0.00179446422261587	0.0089503943582581	CAPG/CFL1/CFL2/DSTN/GMFG/GSN/MYH9/SVIL	8
BP	GO:0061684	chaperone-mediated autophagy	8/3052	16/18800	0.00179446422261587	0.00179446422261587	0.0089503943582581	ATG5/BAG3/EEF1A1/HSP90AA1/HSPA8/LAMP2/SNCA/SYNPO2	8
BP	GO:0006354	DNA-templated transcription, elongation	24/3052	81/18800	0.00181428150895559	0.00181428150895559	0.00902878838355062	ALYREF/CDC73/CTNNB1/CTR9/EAF1/EAPP/ELL2/ENY2/GTF2F2/GTF2H5/HMGN1/HNRNPU/KAT7/LARP7/PCID2/SCAF8/SETD2/SUPT16H/SUPT4H1/SUPT5H/TCERG1/WDR43/ZMYND11/ZNF326	24
BP	GO:0048144	fibroblast proliferation	24/3052	81/18800	0.00181428150895559	0.00181428150895559	0.00902878838355062	AQP1/BAX/BMI1/CDC73/CDK6/CDKN1A/CTNNB1/DDR2/DHX9/FOSL2/JUN/MED31/NDUFS4/PDGFRB/PEX2/PML/RNASEH2B/SKI/SOD2/TP53/TP53INP1/WAPL/ZMIZ1/ZMPSTE24	24
BP	GO:0010466	negative regulation of peptidase activity	61/3052	262/18800	0.00183548361091463	0.00183548361091463	0.00912399124161435	A2M/ANXA2/APLP2/AQP1/ARL6IP1/BIRC2/BIRC3/BIRC6/CARD16/CARD8/CAST/CD109/CD44/COL6A3/CRIM1/CSNK2A1/CST3/CSTB/CTSB/DDX3X/DNAJB6/GAPDH/GPI/GPX1/IFI16/IGBP1/ITIH5/KLF4/LAMP3/LAMTOR5/LTF/LXN/PAK2/PARK7/PCID2/PEBP1/PICALM/PLAUR/PRDX3/PRNP/PROS1/PSMF1/ROCK1/RPS6KA3/SERPINA1/SERPINB1/SERPINB8/SERPINB9/SERPINE1/SERPINF1/SERPINH1/SIAH2/SNCA/TFPI/THBS1/TIMP2/TMED10/TNFAIP8/TRIAP1/UBE2Z/USP47	61
BP	GO:0001841	neural tube formation	29/3052	104/18800	0.00184101017205473	0.00184101017205473	0.00913085177794809	BCL10/BRD2/CASP3/CELSR1/CITED2/CTHRC1/DLC1/FZD6/HECTD1/HIF1A/IFT52/IFT57/LMO4/LUZP1/MIB1/MTHFD1/OPA1/PFN1/PHACTR4/PRKACA/PRKACB/RALA/RPS7/SETD2/SKI/SOX4/STK3/STK4/TMED2	29
BP	GO:0014812	muscle cell migration	29/3052	104/18800	0.00184101017205473	0.00184101017205473	0.00913085177794809	ACE/ADAMTS1/ANXA1/APEX1/ARPC5/CCL5/CRK/CYP1B1/GNA12/GNA13/IGFBP5/ITGA2/ITGB1BP1/MEF2C/NET1/NFE2L2/NR4A3/NRP1/PARVA/PDGFRB/PLAT/RHOA/ROCK1/RPS6KB1/S100A11/SERPINE1/TACR1/TPM1/TRIB1	29
BP	GO:0043968	histone H2A acetylation	10/3052	23/18800	0.00185102836259442	0.00185102836259442	0.00915990853825551	ACTB/EPC1/EPC2/ING3/MEAF6/MORF4L1/MORF4L2/MSL3/RUVBL1/VPS72	10
BP	GO:0051131	chaperone-mediated protein complex assembly	10/3052	23/18800	0.00185102836259442	0.00185102836259442	0.00915990853825551	CCT2/HSP90AA1/HSP90AB1/HSPA1A/HSPA4/HSPD1/MKKS/PSMG1/PSMG2/PTGES3	10
BP	GO:0031570	DNA integrity checkpoint signaling	33/3052	123/18800	0.0018892301896005	0.0018892301896005	0.00933845958212357	ATF2/BABAM2/BRCC3/CCNG1/CDC5L/CDK2/CDKN1A/CEP63/CLOCK/EIF2AK4/FOXN3/MAP3K20/MAPK14/MDM2/NAE1/NBN/PML/PPP1R10/PRKDC/PTPN11/RHNO1/RNASEH2B/RPA2/RPL26/RPS27L/SDE2/TAOK1/TAOK3/TIPRL/TOPBP1/TP53/TRIAP1/WAC	33
BP	GO:0048661	positive regulation of smooth muscle cell proliferation	27/3052	95/18800	0.00192249279347447	0.00192249279347447	0.00949222309168889	ADAMTS1/CALCRL/CCL5/ERN1/FOXP1/GJA1/GNAI3/HBEGF/HDAC1/HMOX1/IGFBP5/IRAK1/IRAK4/ITGA2/JUN/MAP3K5/MMP2/MYD88/NOTCH3/NR4A3/PDGFRB/PTAFR/RPS6KB1/S1PR1/STAT1/TGFBR2/THBS1	27
BP	GO:0045444	fat cell differentiation	56/3052	237/18800	0.00194150676373462	0.00194150676373462	0.00957536900980214	ARID5B/ARL4A/ATF2/BMP2/BNIP3/CCDC3/CCDC71L/CEBPB/CREB1/CREBL2/DUSP10/EGR2/EP300/ERO1A/FOXO1/FTO/GPX1/HES1/HNRNPU/INHBB/INSIG1/KLF4/LRG1/LRRC8C/MAPK14/MED1/MEX3C/MKKS/NIPBL/NOC3L/NR4A2/NR4A3/OSBPL8/PLCB1/RETREG1/RGS2/RORA/SAV1/SIRT1/SMAD3/SMAD6/SOD2/SOX13/STK3/STK4/SYAP1/TBL1XR1/TCF7L2/TRIB2/WWTR1/XBP1/YAP1/ZC3H12A/ZFP36/ZFP36L1/ZFP36L2	56
BP	GO:0072665	protein localization to vacuole	21/3052	68/18800	0.00194496171918475	0.00194496171918475	0.00958167883323797	AP3B1/AP3M1/GBP1/GNPTAB/HSPA8/LAMP2/LAMTOR5/MFSD1/MON1B/NCOA4/NEDD4/RAB7A/ROCK2/RTN4/SCARB2/SH3BP4/SH3GLB1/TNFAIP3/VPS13D/VPS36/VPS41	21
BP	GO:0045931	positive regulation of mitotic cell cycle	34/3052	128/18800	0.0019527413063263	0.0019527413063263	0.00960925566088708	ADAMTS1/ANAPC7/ANXA1/APEX1/CCND2/CDC16/CDC25B/CDC27/CPSF3/CUL3/CUL4B/DDX3X/DUSP3/EIF4E/FBXO5/HES1/HSPA2/KMT2E/MDM2/PAFAH1B1/PLCB1/POLDIP2/PPP1R10/PTPN11/RAB11A/RB1/RDX/RPS6KB1/SIN3A/STAT5B/TFDP1/TMOD3/TTL/USP22	34
BP	GO:0001837	epithelial to mesenchymal transition	41/3052	162/18800	0.00196884367889129	0.00196884367889129	0.00967768086522693	ADIPOR1/BMP2/COL1A1/CTNNB1/DAB2/DDX17/DDX5/EPHA4/FOXC1/GSK3B/HDAC2/HIF1A/HNRNPAB/IL1B/LEF1/LOXL2/LRP6/MSX1/NOLC1/OLFM1/PDCD4/PDCD6/PHLDB2/PPP2CA/PTEN/RBPJ/RFLNB/ROCK1/ROCK2/RTN4/SDCBP/SMAD2/SMAD3/SMAD4/SPRY1/SPRY2/TCF7L2/TGFBR2/TGFBR3/TIAM1/WWTR1	41
BP	GO:0048588	developmental cell growth	54/3052	227/18800	0.0019752359051487	0.0019752359051487	0.00969185715387936	ADNP/AKAP13/BMPR2/CPNE1/CTNNB1/CXCL12/CXCR4/CYFIP1/DBNL/DISC1/DPYSL2/EIF2AK4/EIF4G2/GOLGA4/GSK3A/GSK3B/HSP90AA1/HSP90AB1/IMPACT/IQGAP1/ITGB1/MACF1/MAP1B/MAP3K13/MEX3C/NDEL1/NDN/NRN1/NRP1/NRP2/OLFM1/PAFAH1B1/PDLIM5/PPARA/PPP3CB/RAB11A/RAB21/RGS2/RNF6/RTN4/RYK/SEMA3A/SEMA6A/SIN3A/SPAG9/SPART/SPP1/SRF/TGFBR2/TOMM70/TTL/USP9X/VCL/YY1	54
BP	GO:2000134	negative regulation of G1/S transition of mitotic cell cycle	25/3052	86/18800	0.00197612890486962	0.00197612890486962	0.00969185715387936	APC/CCL2/CDC73/CDK2/CDKN1A/CTDSP2/DLG1/E2F7/FBXO7/KLF4/MDM2/PKD2/PML/PRKDC/PTEN/RB1/RBL2/RPA2/RPL26/RPS27L/SDE2/SLFN11/TP53/TRIAP1/WAC	25
BP	GO:1990138	neuron projection extension	43/3052	172/18800	0.00200485359476082	0.00200485359476082	0.0098217990053033	ADNP/BMPR2/CPNE1/CTNNB1/CXCL12/CXCR4/CYFIP1/DBNL/DISC1/DPYSL2/EIF2AK4/EIF4G2/GOLGA4/GSK3B/HSP90AA1/HSP90AB1/IMPACT/IQGAP1/ITGB1/MACF1/MAP1B/MAP3K13/NDEL1/NDN/NRN1/NRP1/NRP2/OLFM1/PAFAH1B1/PPP3CB/RAB11A/RAB21/RNF6/RTN4/RYK/SEMA3A/SEMA6A/SIN3A/SPAG9/SRF/TTL/USP9X/VCL	43
BP	GO:1903844	regulation of cellular response to transforming growth factor beta stimulus	35/3052	133/18800	0.00200962893678305	0.00200962893678305	0.0098342543526319	BMP2/CAV1/CAV2/CD109/CFLAR/CITED2/CREBBP/DAB2/EP300/FKBP1A/HSP90AB1/HSPA1A/HSPA5/HTRA1/LATS2/LRG1/PPARA/SDCBP/SIRT1/SKI/SMAD2/SMAD3/SMAD4/SMAD6/SNW1/SNX6/SPRY1/SPRY2/STRAP/TGFBR3/THBS1/TP53/TRIM33/ZEB2/ZNF451	35
BP	GO:0050727	regulation of inflammatory response	86/3052	394/18800	0.00203264273739993	0.00203264273739993	0.00991339251893876	ACE/ADA/ALOX5AP/ANXA1/ASH1L/BCL6/BIRC2/BIRC3/C2CD4B/CALCRL/CASP4/CCL5/CD200/CD47/CDH5/CEBPB/CELF1/CLOCK/CTSC/CYLD/DHX9/DUSP10/ETS1/FNDC4/FOXF1/FOXP1/FYN/GPR4/GPX1/HLA-E/IL15/IL17RA/IL1B/IL1R1/IL33/IL6ST/ITGA2/KLF4/LDLR/LYN/MAPK14/MFHAS1/MGST2/MYD88/NDFIP1/NEAT1/NFKB1/NFKBIA/NFKBIZ/NMI/NR1D2/NT5E/OSMR/PARK7/PDCD4/PLA2G2A/PPARA/PSMA1/PSMB4/PTPN2/RB1/RELA/RORA/S100A8/SBNO2/SELE/SELENOS/SERPINE1/SERP…	86
BP	GO:0007183	SMAD protein complex assembly	7/3052	13/18800	0.00203930615225875	0.00203930615225875	0.00991339251893876	FKBP1A/PARP1/SMAD1/SMAD2/SMAD3/SMAD4/SMAD6	7
BP	GO:0042921	glucocorticoid receptor signaling pathway	7/3052	13/18800	0.00203930615225875	0.00203930615225875	0.00991339251893876	ARID1A/CALR/CLOCK/NEDD4/NR3C1/PTGES3/YWHAH	7
BP	GO:0060213	positive regulation of nuclear-transcribed mRNA poly(A) tail shortening	7/3052	13/18800	0.00203930615225875	0.00203930615225875	0.00991339251893876	AGO2/BTG2/CNOT7/PABPC1/POLR2G/TOB1/ZFP36	7
BP	GO:0061418	regulation of transcription from RNA polymerase II promoter in response to hypoxia	7/3052	13/18800	0.00203930615225875	0.00203930615225875	0.00991339251893876	BACH1/CITED2/EGR1/HIF1A/NFE2L2/RBPJ/TP53	7
BP	GO:0110096	cellular response to aldehyde	7/3052	13/18800	0.00203930615225875	0.00203930615225875	0.00991339251893876	ACE/ADH5/AKR1A1/ESD/PARK7/RDH11/SGK1	7
BP	GO:0009409	response to cold	17/3052	51/18800	0.00205545527609759	0.00205545527609759	0.00998087956269056	ACADM/APPL2/ATP2B1/CASP8/CIRBP/DNAJC3/EIF2AK4/FOS/FOXO1/HSP90AA1/HSPA2/HSPD1/NFKBIA/PRKAA1/PRKACA/SOD2/UCP2	17
BP	GO:0006909	phagocytosis	70/3052	310/18800	0.00208397697986272	0.00208397697986272	0.0100620094085336	ABCA1/ANXA1/ANXA11/APPL1/APPL2/ARL8B/ATG3/ATG5/BECN1/C1orf43/CALR/CCL2/CD47/CD93/CDC42/CDC42SE2/CLCN3/CORO1C/EIF2AK1/ELMO1/FCER1G/FCN3/FYN/GSN/GULP1/HMGB1/IGHA1/IGHG1/IGHG2/IGHG3/IGHG4/IGKC/IL15/IL1B/IL2RG/ITGA2/ITGAV/ITGB1/LDLR/LEPR/LYAR/LYN/MESD/MET/MYD88/MYH9/PEAR1/PECAM1/PLSCR1/PTK2/RAB14/RAB27A/RAB31/RAB5A/RAB7A/RAC1/RAC2/RACK1/RHOG/SIRPA/SNX3/SOD1/TGM2/THBS1/TRBC1/TRBC2/TUSC2/TYROBP/VAMP7/Y…	70
BP	GO:0000027	ribosomal large subunit assembly	11/3052	27/18800	0.00208587090355918	0.00208587090355918	0.0100620094085336	BRIX1/MRTO4/RPF2/RPL10/RPL11/RPL24/RPL3/RPL38/RPL5/RPL6/RPLP0	11
BP	GO:0006515	protein quality control for misfolded or incompletely synthesized proteins	11/3052	27/18800	0.00208587090355918	0.00208587090355918	0.0100620094085336	ATXN3/CUL3/DERL1/KLHL15/LONP2/RNF5/TOR1A/UBE2W/UFD1/UGGT1/YME1L1	11
BP	GO:0035459	vesicle cargo loading	11/3052	27/18800	0.00208587090355918	0.00208587090355918	0.0100620094085336	INSIG1/KIF13A/MIA3/PICALM/RAB1A/SAR1A/SEC23A/SEC24A/SEC31A/TMED10/TMED2	11
BP	GO:0046426	negative regulation of receptor signaling pathway via JAK-STAT	11/3052	27/18800	0.00208587090355918	0.00208587090355918	0.0100620094085336	ADIPOR1/CAV1/GGNBP2/LEPROT/PIBF1/PPP2CA/PPP2R1A/PTPN2/SH2B3/SOCS2/SOCS3	11
BP	GO:1904376	negative regulation of protein localization to cell periphery	11/3052	27/18800	0.00208587090355918	0.00208587090355918	0.0100620094085336	ABI3/CLTC/DAB2/GBP1/GOPC/HECTD1/LYPLA1/NUMB/PICALM/PPP2R5A/TMEM59	11
BP	GO:0080164	regulation of nitric oxide metabolic process	20/3052	64/18800	0.00210589944812513	0.00210589944812513	0.0101190061168932	ATP2B4/CAV1/CD34/CD47/DDAH1/GLA/HSP90AA1/HSP90AB1/IL1B/KLF2/KLF4/PKD2/PTK2B/RAC1/ROCK2/SELENOS/SIRPA/SMAD3/SOD2/ZC3H12A	20
BP	GO:0000338	protein deneddylation	6/3052	10/18800	0.00211147186671931	0.00211147186671931	0.0101190061168932	COPS2/COPS3/COPS4/COPS6/COPS8/TOR1A	6
BP	GO:0006388	tRNA splicing, via endonucleolytic cleavage and ligation	6/3052	10/18800	0.00211147186671931	0.00211147186671931	0.0101190061168932	DDX1/RTCB/RTRAF/TSEN15/TSEN34/ZBTB8OS	6
BP	GO:0009113	purine nucleobase biosynthetic process	6/3052	10/18800	0.00211147186671931	0.00211147186671931	0.0101190061168932	ADA/GART/GMPS/HPRT1/PAICS/PRPS1	6
BP	GO:0043653	mitochondrial fragmentation involved in apoptotic process	6/3052	10/18800	0.00211147186671931	0.00211147186671931	0.0101190061168932	ATG3/BAX/BNIP3/DNM1L/MFF/VPS35	6
BP	GO:0097494	regulation of vesicle size	6/3052	10/18800	0.00211147186671931	0.00211147186671931	0.0101190061168932	ALS2/PICALM/RAB11A/RAB22A/RAB5A/WASHC5	6
BP	GO:0060996	dendritic spine development	26/3052	91/18800	0.00212770934085249	0.00212770934085249	0.0101746795612627	ABI3/ACTR2/ARF4/ARF6/ASAP1/C21orf91/CAPRIN1/CDC42/CFL1/DBNL/DISC1/EIF4G2/EPHA4/FMR1/HDAC2/IQSEC1/MEF2C/NCK2/PAFAH1B1/PAK2/PDLIM5/PSEN1/PTEN/UBA6/UBE3A/WASL	26
BP	GO:0090398	cellular senescence	26/3052	91/18800	0.00212770934085249	0.00212770934085249	0.0101746795612627	ABI3/AKT3/BCL6/CALR/CDK2/CDK6/CDKN1A/CGAS/FBXO5/KAT6A/MAP3K5/MAPK14/MAPK8/NUAK1/OPA1/PML/PNPT1/RSL1D1/SIRT1/SMC5/SMC6/SRF/TP53/VASH1/YBX1/ZMPSTE24	26
BP	GO:0051972	regulation of telomerase activity	16/3052	47/18800	0.00215389738584349	0.00215389738584349	0.0102887391966768	CCT2/CCT4/CTNNB1/HNRNPA2B1/HNRNPD/HSP90AA1/HSP90AB1/KLF4/MAPK1/NAF1/PARN/PARP4/PTGES3/TCP1/TP53/XRCC5	16
BP	GO:0003281	ventricular septum development	22/3052	73/18800	0.00217614708935654	0.00217614708935654	0.0103539658198064	AP2B1/BMPR2/CITED2/DCTN5/HECTD1/HEG1/HES1/LMO4/LUZP1/MATR3/MDM2/PRDM1/PROX1/RBPJ/ROBO1/SAV1/SMAD4/SMAD6/SOX4/TGFBR2/TGFBR3/TRIP11	22
BP	GO:2000573	positive regulation of DNA biosynthetic process	22/3052	73/18800	0.00217614708935654	0.00217614708935654	0.0103539658198064	CCT2/CCT3/CCT4/CCT5/CCT6A/CCT8/CTNNB1/CYP1B1/HNRNPA1/HSP90AA1/HSP90AB1/KLF4/MAPK1/NAF1/PARN/PCNA/PDGFRB/PTGES3/PTK2B/TCP1/TNKS2/XRCC5	22
BP	GO:0043242	negative regulation of protein-containing complex disassembly	24/3052	82/18800	0.00217695595881542	0.00217695595881542	0.0103539658198064	APC/ARHGEF2/CAMSAP2/CAPG/CAPZA1/CAPZA2/CAPZB/CARMIL1/CKAP2/EPS8/GSN/HDGFL3/IRAK3/LIMA1/MAP1B/MTPN/RDX/SCAF8/SVIL/SWAP70/TAOK1/TMOD2/TMOD3/TWF1	24
BP	GO:1901983	regulation of protein acetylation	24/3052	82/18800	0.00217695595881542	0.00217695595881542	0.0103539658198064	ATG5/DDX3X/EID1/GSK3B/HDAC2/IL1B/IWS1/KAT7/NFYC/PARK7/PML/PRKAA1/SDR16C5/SET/SIN3A/SIRT1/SMAD4/SNCA/SOX4/TAF7/TAOK1/TERF2IP/ZMPSTE24/ZNF451	24
BP	GO:0050870	positive regulation of T cell activation	53/3052	223/18800	0.00220615269141986	0.00220615269141986	0.0104815112256864	ADA/ANXA1/AP3B1/BCL10/BCL6/CAV1/CBFB/CCL2/CCL5/CD4/CD46/CD47/CD55/DOCK8/DUSP10/EFNB2/EGR3/FYN/HES1/HLA-DRA/HLA-DRB5/HLA-E/HMGB1/HSPD1/HSPH1/IL15/IL1B/IL6ST/IL7R/LCK/LEF1/LGALS9/LYN/MAP3K8/NCK1/NCK2/NFKBIZ/PNP/PTPN11/RHOA/RPS3/RUNX3/SELENOK/SIRPA/SOCS5/SOX13/SOX4/STAT5B/TGFBR2/XBP1/YES1/ZBTB1/ZMIZ1	53
BP	GO:0002230	positive regulation of defense response to virus by host	12/3052	31/18800	0.00222241206571044	0.00222241206571044	0.0105133948588756	CGAS/EIF2AK4/HSP90AA1/MAVS/PARP9/SELENOK/SIN3A/STAT1/TOMM70/TRAF3IP2/TRIM44/ZC3H12A	12
BP	GO:0060055	angiogenesis involved in wound healing	12/3052	31/18800	0.00222241206571044	0.00222241206571044	0.0105133948588756	CD34/CXCR4/GPR4/GPX1/KDR/MCAM/PRCP/SERPINE1/SLC12A2/SRF/TNFAIP3/XBP1	12
BP	GO:0061099	negative regulation of protein tyrosine kinase activity	12/3052	31/18800	0.00222241206571044	0.00222241206571044	0.0105133948588756	CAV1/CBL/CBLB/GGNBP2/IBTK/PSEN1/PTPN2/RACK1/SNX6/SOCS4/SOCS5/TSG101	12
BP	GO:1902042	negative regulation of extrinsic apoptotic signaling pathway via death domain receptors	12/3052	31/18800	0.00222241206571044	0.00222241206571044	0.0105133948588756	ARHGEF2/CFLAR/DDX3X/GPX1/GSK3B/HMGB2/HMOX1/ICAM1/PARK7/PEA15/SERPINE1/TNFAIP3	12
BP	GO:0061025	membrane fusion	41/3052	163/18800	0.00222585352070311	0.00222585352070311	0.0105183771522722	ANXA1/ANXA2/ARL8B/BLOC1S6/CAV2/CH25H/CHMP2B/CHMP3/CHP1/DNM1L/DOC2B/EEA1/GNAI3/GOSR2/MYOF/NSF/PIP4K2A/PIP4K2B/RAB13/RAB7A/RAB8B/RABEP1/SNAP23/SNAP25/SNAP29/SNCA/STX12/STX3/STX5/TBC1D4/TGFBRAP1/USO1/UVRAG/VAMP2/VAMP3/VAMP7/VAPA/VPS39/VPS41/YIPF4/YIPF5	41
BP	GO:0006903	vesicle targeting	15/3052	43/18800	0.00223141972714838	0.00223141972714838	0.0105221009110659	ARFGAP3/CUL3/FAM91A1/PDCD6/PPP6C/PSEN1/SAR1A/SNAP23/SNAP29/STARD3NL/TBC1D23/TFG/TMED10/TMED2/TRIP11	15
BP	GO:0042771	intrinsic apoptotic signaling pathway in response to DNA damage by p53 class mediator	15/3052	43/18800	0.00223141972714838	0.00223141972714838	0.0105221009110659	CD44/CDKN1A/EP300/HIPK1/HNRNPK/IFI16/PML/RPL26/RPS27L/SHISA5/SIRT1/SNW1/TOPORS/TP53/TRIAP1	15
BP	GO:0009314	response to radiation	94/3052	438/18800	0.00223511363566891	0.00223511363566891	0.0105282470606684	ANGPT2/ANXA1/AQP1/ATF4/BABAM2/BACE1/BAX/BHLHE40/BRCC3/CARD16/CASP3/CBL/CCL11/CDKN1A/CIRBP/CLOCK/COPS3/CREBBP/CUL4B/CXCL12/ECT2/EGR1/EIF2AK4/EIF2S1/EP300/EYA3/FBXL3/FECH/FMR1/FOS/GADD45A/GNAQ/GPX1/GRB2/GTF2H5/HIF1A/HMGCR/HRH1/HSPA5/IFI16/IKBIP/IMPACT/ITGB1/JUND/KRAS/LRRN4/MAP3K20/MAPK14/MAPK8/MDM2/MMP2/NEDD4/NET1/NIPBL/NPM1/NUCKS1/PARP1/PCNA/PIK3R1/PML/POLD3/PPID/PPM1D/PPP1CB/PPP1CC/PRKAA1/PRKDC/P…	94
BP	GO:0071902	positive regulation of protein serine/threonine kinase activity	50/3052	208/18800	0.00225006011969844	0.00225006011969844	0.010587327418824	ADAM9/AKAP13/ALS2/ATP2B4/BMP2/BMPR2/CAB39/CALM1/CALM2/CCND2/CCNY/CCNYL1/CKS2/DAZAP2/DDX3X/EPHA4/ERN1/ERP29/FZD4/HSP90AB1/IL1B/IQGAP1/IRAK1/LTF/MAP3K13/MAP3K5/PDCD10/PDGFRB/PKD2/PPP2CA/PROX1/PSEN1/PSMD10/PTK2B/PTPN1/RALB/RAPGEF2/RHOA/ROBO1/RPS3/SIRT1/SNCA/SPRY2/STK3/STK4/SYAP1/TAOK1/TAOK3/THBS1/TPD52L1	50
BP	GO:1901222	regulation of NIK/NF-kappaB signaling	30/3052	110/18800	0.00225857509803223	0.00225857509803223	0.0105931880796577	ADIPOR1/BIRC2/CALR/CPNE1/CYLD/DDX3X/EIF2AK2/EP300/IL1B/IRAK1/LGALS9/LIMS1/LITAF/NFKBIA/NMI/NR3C2/PDCD4/PPM1B/PRDX1/PTP4A3/RC3H1/RC3H2/RELA/RHOA/RPS3/TERF2IP/TMSB4X/TRIM44/TSPAN6/ZC3H12A	30
BP	GO:0010769	regulation of cell morphogenesis involved in differentiation	27/3052	96/18800	0.00226842435535571	0.00226842435535571	0.0105931880796577	ACTR2/ARPC2/CALR/CAPRIN1/CARMIL1/CDC42/CORO1C/CRK/CUX1/DAB2/DBNL/EPHA4/FBLN1/GBP1/ITGB1BP1/LIMS1/MYADM/NEDD9/NRP1/PAFAH1B1/PRKDC/PTK2/RAB21/RAC1/S100A10/SPRY4/SS18L2	27
BP	GO:0002753	cytoplasmic pattern recognition receptor signaling pathway	19/3052	60/18800	0.0022709011164381	0.0022709011164381	0.0105931880796577	BIRC2/BIRC3/CYLD/ERBIN/HSPA1A/HSPA1B/IFIH1/ITCH/LSM14A/NFKBIA/PUM1/PUM2/RELA/RNF125/SEC14L1/TIFA/TNFAIP3/TSPAN6/UFD1	19
BP	GO:0033866	nucleoside bisphosphate biosynthetic process	19/3052	60/18800	0.0022709011164381	0.0022709011164381	0.0105931880796577	ACAT1/ACLY/ACSL4/ACSL5/ELOVL2/ELOVL5/ELOVL7/HSD17B12/MPC2/PANK3/PAPSS1/PAPSS2/PDHA1/PDHB/PDK4/PPCS/PPT1/SLC26A2/SNCA	19
BP	GO:0034030	ribonucleoside bisphosphate biosynthetic process	19/3052	60/18800	0.0022709011164381	0.0022709011164381	0.0105931880796577	ACAT1/ACLY/ACSL4/ACSL5/ELOVL2/ELOVL5/ELOVL7/HSD17B12/MPC2/PANK3/PAPSS1/PAPSS2/PDHA1/PDHB/PDK4/PPCS/PPT1/SLC26A2/SNCA	19
BP	GO:0034033	purine nucleoside bisphosphate biosynthetic process	19/3052	60/18800	0.0022709011164381	0.0022709011164381	0.0105931880796577	ACAT1/ACLY/ACSL4/ACSL5/ELOVL2/ELOVL5/ELOVL7/HSD17B12/MPC2/PANK3/PAPSS1/PAPSS2/PDHA1/PDHB/PDK4/PPCS/PPT1/SLC26A2/SNCA	19
BP	GO:0043407	negative regulation of MAP kinase activity	19/3052	60/18800	0.0022709011164381	0.0022709011164381	0.0105931880796577	AIDA/BMP2/CAV1/DNAJA1/DUSP1/DUSP10/DUSP7/HIPK3/HMGCR/IL1B/IRAK3/LYN/PDCD4/PTPN1/RGS2/SH2B3/SPRY1/SPRY2/SPRY4	19
BP	GO:1901991	negative regulation of mitotic cell cycle phase transition	45/3052	183/18800	0.00227181904109321	0.00227181904109321	0.0105931880796577	APC/BABAM2/BRCC3/BUB3/CCL2/CCNG1/CDC73/CDK2/CDKN1A/CTDSP2/DLG1/DUSP1/E2F7/FBXO5/FBXO7/FOXN3/KLF4/MDM2/NAE1/NBN/PCID2/PKD2/PML/PRKDC/PSMG2/PTEN/RAD21/RB1/RBL2/RPA2/RPL26/RPS27L/SDE2/SLFN11/TAOK1/TAOK3/TOPBP1/TP53/TPR/TRIAP1/USP47/WAC/ZFP36L1/ZFP36L2/ZNF207	45
BP	GO:0071470	cellular response to osmotic stress	14/3052	39/18800	0.00227783529392066	0.00227783529392066	0.0105931880796577	AQP1/ARHGEF2/BDKRB2/CAB39/CASP3/DDX3X/LRRC8C/MYLK/OXSR1/PKD2/SLC12A6/XRCC5/YBX3/ZFP36L1	14
BP	GO:0010614	negative regulation of cardiac muscle hypertrophy	13/3052	35/18800	0.00228016854315003	0.00228016854315003	0.0105931880796577	ATP2B4/FOXO1/GLRX3/GSK3A/LMNA/PPARA/RGS2/SMAD3/SMAD4/TNFRSF1A/TNFRSF1B/TOMM70/YY1	13
BP	GO:0010762	regulation of fibroblast migration	13/3052	35/18800	0.00228016854315003	0.00228016854315003	0.0105931880796577	APPL1/APPL2/CORO1C/CYGB/DDR2/GNA12/ITGB1/ITGB1BP1/MTA2/PRR5L/PTK2/RAC1/THBS1	13
BP	GO:0035633	maintenance of blood-brain barrier	13/3052	35/18800	0.00228016854315003	0.00228016854315003	0.0105931880796577	ACTB/ACTG1/CDH5/F11R/GJA1/ITGB1/JAM2/LAMC1/PECAM1/SLC12A2/SLC1A1/TJP1/VCL	13
BP	GO:0032886	regulation of microtubule-based process	58/3052	249/18800	0.00231124743776816	0.00231124743776816	0.0107262595303887	AKAP9/APC/ARHGEF2/ARL3/BICD2/CAMSAP2/CDH5/CFAP20/CHMP1B/CHMP2B/CHMP3/CHMP4B/CHMP5/CHORDC1/CKAP2/CLIP1/CLTC/CYLD/DIAPH1/DIXDC1/DYNC1H1/DYRK1A/FKBP4/GNAI1/GSK3B/HDGFL3/HNRNPU/HSPA1A/HSPA1B/IGBP1/LAMP1/MACF1/MAP1B/MAPRE1/MAPRE2/MET/MKKS/MPDZ/NPM1/PAFAH1B1/PDCD6IP/PHLDB2/PRKAA1/RAC1/RHOA/ROCK1/ROCK2/RPS3/SENP6/SIRT1/SLAIN2/SNCA/STMN1/STMN3/TACR1/TAOK1/TPR/XPO1	58
BP	GO:0006607	NLS-bearing protein import into nucleus	9/3052	20/18800	0.00234201180178303	0.00234201180178303	0.0108120681657952	CBLB/IPO5/KPNA2/KPNA3/KPNA4/KPNA6/KPNB1/NUP54/RANBP2	9
BP	GO:0061484	hematopoietic stem cell homeostasis	9/3052	20/18800	0.00234201180178303	0.00234201180178303	0.0108120681657952	ADAR/ARMCX1/CRISPLD1/EMCN/FSTL1/MYCT1/OCIAD1/OCIAD2/SOX4	9
BP	GO:1902004	positive regulation of amyloid-beta formation	9/3052	20/18800	0.00234201180178303	0.00234201180178303	0.0108120681657952	ABCG1/CASP3/EPHA4/GSK3A/IFNGR1/PICALM/RELA/ROCK2/SP1	9
BP	GO:1902176	negative regulation of oxidative stress-induced intrinsic apoptotic signaling pathway	9/3052	20/18800	0.00234201180178303	0.00234201180178303	0.0108120681657952	BAG5/GPX1/HIF1A/NFE2L2/NONO/PARK7/PPIA/SIRT1/SOD2	9
BP	GO:1902236	negative regulation of endoplasmic reticulum stress-induced intrinsic apoptotic signaling pathway	9/3052	20/18800	0.00234201180178303	0.00234201180178303	0.0108120681657952	HERPUD1/HSPA1A/OPA1/PARK7/PTPN1/SELENOS/TMBIM6/TXNDC12/XBP1	9
BP	GO:1990748	cellular detoxification	31/3052	115/18800	0.00235157110580572	0.00235157110580572	0.0108396431153736	ADH5/AKR1A1/ALOX5AP/CLIC2/CYGB/ESD/GPX1/GPX7/GPX8/GSR/GSTO1/MGST2/NFE2L2/NQO1/PARK7/PRDX1/PRDX3/PRDX4/PRDX6/PXDN/RDH11/SELENOF/SELENOS/SELENOT/SOD1/SOD2/SOD3/TP53INP1/TXN/TXNDC17/TXNRD1	31
BP	GO:0009791	post-embryonic development	25/3052	87/18800	0.00235290723646805	0.00235290723646805	0.0108396431153736	ACADM/ACO1/AGO2/ARID5B/ASH1L/ATRX/BAX/BCL2L11/CCDC47/CSRNP1/HEG1/KDM5B/KDR/KLF4/MYO1E/NDN/NR4A2/PRDM1/PSEN1/RC3H2/SELENOP/SERP1/SMAD2/SOD2/TIPARP	25
BP	GO:0002764	immune response-regulating signaling pathway	102/3052	482/18800	0.00238492801127782	0.00238492801127782	0.0109756792599531	ADA/AP3B1/APPL1/APPL2/BAX/BCL10/BIRC2/BIRC3/BTNL9/C5AR1/CAV1/CBLB/CD47/CD79A/CEACAM1/CREBBP/CTSH/CTSS/CYLD/DDX3X/DUSP3/EIF2B1/ELF1/EP300/ERBIN/EZR/FCER1G/FLOT1/FOXP1/FYN/GBP1/HMGB1/HSPA1A/HSPA1B/HSPD1/IFIH1/IGHA1/IGHG1/IGHG2/IGHG3/IGHG4/IGKC/IRAK1/IRAK3/IRAK4/IRF1/ITCH/ITK/KHDRBS1/LCK/LCP2/LGALS3/LSM14A/LTF/LY96/LYN/MAPK1/MAPK8/MEF2C/MFHAS1/MYD88/NFKBIA/NFKBIZ/NMI/NR4A3/PAK2/PDE4B/PJA2/PLSCR1/PRK…	102
BP	GO:0006513	protein monoubiquitination	23/3052	78/18800	0.00239484734479124	0.00239484734479124	0.0110098245144562	BIRC2/BMI1/CBL/CDC73/CTR9/CUL1/CUL3/CUL4B/PCGF5/PDCD6/RBX1/RING1/RYBP/SKP1/TOPORS/TSG101/UBB/UBE2B/UBE2D3/UBE2E1/UBE2R2/UBE2W/WAC	23
BP	GO:0031529	ruffle organization	18/3052	56/18800	0.00243679030913307	0.00243679030913307	0.0111909671844715	ABI3/ARF6/CARMIL1/CAV1/CORO1C/CYFIP1/DBNL/EPS8/ICAM1/LIMA1/NDEL1/PFN1/PLEK/RAC1/RDX/RHOG/SNX10/TPM1	18
BP	GO:1901988	negative regulation of cell cycle phase transition	59/3052	255/18800	0.00250772495141313	0.00250772495141313	0.0115047381542901	APC/ATF2/BABAM2/BRCC3/BUB3/CCL2/CCNG1/CDC5L/CDC73/CDK2/CDKN1A/CEP63/CLOCK/CTDSP2/DLG1/DUSP1/E2F7/EIF2AK4/FBXO5/FBXO7/FOXN3/KLF4/MAP3K20/MAPK14/MDM2/NAE1/NBN/NSUN2/PCID2/PKD2/PML/PPP1R10/PRKDC/PROX1/PSMG2/PTEN/PTPN11/RAD21/RB1/RBL2/RHNO1/RNASEH2B/RPA2/RPL26/RPS27L/SDE2/SLFN11/TAOK1/TAOK3/TIPRL/TOPBP1/TP53/TPR/TRIAP1/USP47/WAC/ZFP36L1/ZFP36L2/ZNF207	59
BP	GO:0060840	artery development	29/3052	106/18800	0.00251627705876185	0.00251627705876185	0.0115319603635025	ADAMTS9/AKT3/AP2B1/BMPR2/CHD7/CITED2/DCTN5/EFNB2/EGR2/FOXC1/FOXF1/HECTD1/HES1/LDLR/LUZP1/MYLK/NDST1/NOTCH3/NRP1/PDGFRB/PKD2/PRDM1/PROX1/RBPJ/ROBO1/SMAD6/SOX4/SRF/ZMIZ1	29
BP	GO:0060562	epithelial tube morphogenesis	73/3052	328/18800	0.00252576805669596	0.00252576805669596	0.0115455367659611	BCL10/BMP2/BRD2/BTRC/CASP3/CCL11/CELSR1/CITED2/CLIC4/COL4A1/CSNK2B/CTHRC1/CTNNB1/CTSH/CTSZ/CXCR4/DLC1/DLG1/EFNB2/EPHA4/FOXF1/FOXP1/FZD6/GJA1/GNA13/HECTD1/HES1/HIF1A/IFT52/IFT57/KDM5B/KDR/KLHL3/KRAS/LEF1/LMO4/LUZP1/MED1/MEF2C/MET/MIB1/MICAL2/MKKS/MTHFD1/NRARP/NRP1/OPA1/PFN1/PHACTR4/PKD2/PML/PRKACA/PRKACB/PROX1/PSEN1/RALA/RBPJ/RHOA/RPS7/RYR2/SETD2/SKI/SMAD3/SMAD4/SOX4/SPRY1/SPRY2/SRF/STK3/STK4/TGFB…	73
BP	GO:0006479	protein methylation	48/3052	199/18800	0.00252710386478661	0.00252710386478661	0.0115455367659611	ARID4A/ARID4B/ASH1L/ASH2L/ATRX/BTG1/BTG2/COPRS/CREBBP/CTNNB1/CTR9/DPY30/ETF1/FAM98B/FBL/GSPT1/ICMT/IWS1/KANSL1/KDM3A/KMT2C/KMT2E/LMNA/MECOM/MTF2/NFYC/NNMT/NSD3/PCMT1/PCMTD1/PCMTD2/PHF20/PRDM4/PWP1/RAB6A/RIF1/RLF/SETD1B/SETD2/SETD3/SETD7/SIRT1/SMAD4/SNRPB/SNRPD3/SNW1/SUZ12/WDR82	48
BP	GO:0008213	protein alkylation	48/3052	199/18800	0.00252710386478661	0.00252710386478661	0.0115455367659611	ARID4A/ARID4B/ASH1L/ASH2L/ATRX/BTG1/BTG2/COPRS/CREBBP/CTNNB1/CTR9/DPY30/ETF1/FAM98B/FBL/GSPT1/ICMT/IWS1/KANSL1/KDM3A/KMT2C/KMT2E/LMNA/MECOM/MTF2/NFYC/NNMT/NSD3/PCMT1/PCMTD1/PCMTD2/PHF20/PRDM4/PWP1/RAB6A/RIF1/RLF/SETD1B/SETD2/SETD3/SETD7/SIRT1/SMAD4/SNRPB/SNRPD3/SNW1/SUZ12/WDR82	48
BP	GO:0009749	response to glucose	46/3052	189/18800	0.0025416458999129	0.0025416458999129	0.0115902764609888	ACE/ANGPT2/CASP3/COL6A2/EGR1/EIF2B1/ERN1/GLUL/GPR68/GPX1/HIF1A/HMGN3/ICAM1/KLF7/MPC2/NDUFAF2/OSBP/PIM3/PPP3CA/PPP3CB/PRKAA1/PRKACA/PTK2B/PTPRN2/RAB11B/RACK1/RHOA/RPS6KB1/SELENOS/SELENOT/SERPINF1/SIN3A/SLC29A1/SLC9B2/SMAD2/SMAD4/SOX4/SRF/SRI/TCF7L2/TGFBR2/THBS1/TRA2B/UCP2/VAMP2/XBP1	46
BP	GO:0030073	insulin secretion	44/3052	179/18800	0.00254215982510743	0.00254215982510743	0.0115902764609888	ACSL4/ANXA1/CCL5/CLOCK/CPT1A/DOC2B/ENSA/GLUD1/GLUL/GPR68/HIF1A/HMGN3/ICA1/IL1B/INHBB/KLF7/MCU/MIDN/MPC2/MYRIP/NDUFAF2/OSBP/PARK7/PIM3/PPP3CA/PPP3CB/PTPN11/PTPRN2/RAB11B/REST/RFX3/SELENOT/SERP1/SLC9B2/SMAD2/SNAP25/SNX19/SOX4/SRI/STXBP3/TCF7L2/TM7SF3/UCP2/ADCYAP1	44
BP	GO:0017015	regulation of transforming growth factor beta receptor signaling pathway	34/3052	130/18800	0.00257593890032183	0.00257593890032183	0.0117321377662293	BMP2/CAV1/CAV2/CD109/CITED2/CREBBP/DAB2/EP300/FKBP1A/HSP90AB1/HSPA1A/HSPA5/HTRA1/LATS2/LRG1/PPARA/SDCBP/SIRT1/SKI/SMAD2/SMAD3/SMAD4/SMAD6/SNW1/SNX6/SPRY1/SPRY2/STRAP/TGFBR3/THBS1/TP53/TRIM33/ZEB2/ZNF451	34
BP	GO:0003170	heart valve development	20/3052	65/18800	0.00258537508395517	0.00258537508395517	0.0117629505777169	ADAMTS9/BMP2/BMPR2/HECTD1/MATR3/MDM2/MEF2C/OLFM1/PRDM1/RB1/RBPJ/ROBO1/ROCK1/ROCK2/SMAD4/SMAD6/SOX4/TGFBR2/TNFRSF1A/TNFRSF1B	20
BP	GO:0065002	intracellular protein transmembrane transport	17/3052	52/18800	0.00259903366918857	0.00259903366918857	0.0118128910671718	DNAJC15/DNAJC19/GRPEL1/HSPA5/HSPD1/LONP2/PEX2/SEC61B/SEC61G/SEC62/SEC63/TIMM17A/TIMM23/TOMM20/TOMM7/TOMM70/TRAM1	17
BP	GO:0010720	positive regulation of cell development	67/3052	297/18800	0.00262255107818229	0.00262255107818229	0.0119074918188982	ACE/ACTR2/ADNP/ARPC2/BMP2/BMPR2/CALR/CAPRIN1/CARMIL1/CDC42/CDH5/CRK/CTNNB1/CUX1/CXCL12/CXCR4/CYFIP1/DAB2/DBNL/DISC1/DIXDC1/EGR2/EIF4G2/EPHA4/F11R/GOLGA4/GPR68/HDAC1/HDAC2/HES1/HIF1A/IL1B/IL6ST/LIMS1/LYN/MACF1/MAP1B/MAP3K13/MYADM/NAP1L1/NDEL1/NEDD9/NRP1/NUMB/PAFAH1B1/PPP1CC/PRKCH/PRKDC/RAB11A/RAB21/RAC1/RFX3/RHEB/ROBO1/S100A10/SERPINF1/SLC9B2/SNW1/SRF/SS18L2/TGM2/TIAM1/TNFRSF1B/TRIB1/TYROBP/UFL1/X…	67
BP	GO:1990868	response to chemokine	27/3052	97/18800	0.00266611671454448	0.00266611671454448	0.0120803902248799	ACKR1/CCL11/CCL14/CCL18/CCL2/CCL23/CCL4/CCL5/CXCL1/CXCL12/CXCL2/CXCL8/CXCR4/DOCK8/DUSP1/FOXC1/HIF1A/LRCH1/OXSR1/PTK2B/RHOA/ROBO1/SH2B3/SLC12A2/WBP1L/WNK1/ZC3H12A	27
BP	GO:1990869	cellular response to chemokine	27/3052	97/18800	0.00266611671454448	0.00266611671454448	0.0120803902248799	ACKR1/CCL11/CCL14/CCL18/CCL2/CCL23/CCL4/CCL5/CXCL1/CXCL12/CXCL2/CXCL8/CXCR4/DOCK8/DUSP1/FOXC1/HIF1A/LRCH1/OXSR1/PTK2B/RHOA/ROBO1/SH2B3/SLC12A2/WBP1L/WNK1/ZC3H12A	27
BP	GO:0036003	positive regulation of transcription from RNA polymerase II promoter in response to stress	10/3052	24/18800	0.00271598381074669	0.00271598381074669	0.0122559062383134	ATF3/ATF4/ATF6/CEBPB/HIF1A/HSPA5/KLF2/NFE2L2/RBPJ/TP53	10
BP	GO:0036010	protein localization to endosome	10/3052	24/18800	0.00271598381074669	0.00271598381074669	0.0122559062383134	ABHD17C/AKAP11/ANKRD13A/ARF6/EZR/NRP1/RDX/ROCK2/TMEM30A/VPS35	10
BP	GO:0051788	response to misfolded protein	10/3052	24/18800	0.00271598381074669	0.00271598381074669	0.0122559062383134	ATXN3/CUL3/DERL1/DNAJB14/KLHL15/RNF5/TOR1A/UBE2W/UFD1/UGGT1	10
BP	GO:2000637	positive regulation of miRNA-mediated gene silencing	10/3052	24/18800	0.00271598381074669	0.00271598381074669	0.0122559062383134	DDX5/DHX9/FMR1/FXR1/PUM1/PUM2/STAT3/TIAL1/TP53/ZFP36	10
BP	GO:0071216	cellular response to biotic stimulus	59/3052	256/18800	0.0027536974864495	0.0027536974864495	0.0124133709888539	ABCA1/ADAM9/BCL10/BCL2L11/CAPN2/CARD16/CARD8/CCDC47/CCL2/CCL5/CD55/CDC73/CEBPB/CHMP5/CTR9/CXCL1/CXCL2/CXCL8/EFNB2/GSK3B/HMGB1/HMGB2/HSPA5/IL1B/IRAK1/LITAF/LTF/LY96/LYN/MAPK1/MAPK14/MAPK8/MEF2C/MTDH/MYD88/NFKB1/NFKBIA/NFKBIB/PABPN1/PDCD4/PDE4B/PPP1R15B/PTAFR/RELA/RHOA/SBNO2/SELENOS/SERPINE1/SIRPA/TMCO1/TNFAIP3/TNFRSF1B/TP53/TRIB1/VIM/XBP1/ZC3H12A/ZFP36/ZMPSTE24	59
BP	GO:0050767	regulation of neurogenesis	79/3052	361/18800	0.00280088636539977	0.00280088636539977	0.0126131832448957	ACE/ACTR2/ADNP/APPL2/BHLHE40/BMP2/BMPR2/CAPRIN1/CCL11/CHD7/CTNNA1/CTNNB1/CUX1/CXCL12/CXCR4/CYFIP1/DBNL/DISC1/DIXDC1/DNAJB11/DUSP10/DYNLT1/EGR2/EIF4G2/EPHA4/GOLGA4/HDAC1/HDAC2/HES1/HIF1A/HMGB2/HOOK3/IL1B/IL6ST/LDLR/LYN/MACF1/MAP1B/MAP3K13/NAP1L1/NDEL1/NRP1/NUMB/PAFAH1B1/PCM1/PPP1CC/PPP3CA/PRKCH/PRTG/PSEN1/PTEN/RAB11A/RAB21/RAPGEF2/REST/RHEB/RNF10/RNF6/ROBO1/RTN4/RYK/SEMA3A/SEMA6A/SERPINF1/SKI/SNW1…	79
BP	GO:0045428	regulation of nitric oxide biosynthetic process	19/3052	61/18800	0.00280457025913018	0.00280457025913018	0.0126168721726796	ATP2B4/CAV1/CD34/CD47/DDAH1/GLA/HSP90AA1/HSP90AB1/IL1B/KLF2/KLF4/PKD2/PTK2B/RAC1/ROCK2/SIRPA/SMAD3/SOD2/ZC3H12A	19
BP	GO:0120032	regulation of plasma membrane bounded cell projection assembly	47/3052	195/18800	0.00282597263757325	0.00282597263757325	0.0127001820790617	ABI3/ACTR2/ACTR3/APC/ARF6/ARPC2/ATG3/ATG5/ATP8B1/BRK1/CAPZB/CAV1/CCDC88A/CDC42/CDC42EP3/CORO1C/CYFIP1/CYLD/DOCK11/DPYSL3/EPS8/FMR1/FNBP1L/FXR1/GDI2/GSK3B/ICAM1/NCKAP1/NDEL1/NRP1/ODF2/ODF2L/PFN1/PIK3R1/PLD1/RAB5A/RAC1/RAC2/RALA/RDX/RHOG/SRF/TWF1/VDAC3/WASF2/WASL/YAP1	47
BP	GO:0007369	gastrulation	46/3052	190/18800	0.00283657372913727	0.00283657372913727	0.0127333141848203	ACVR2A/BMPR2/CDC73/COL4A2/COL5A1/COL6A1/CTNNB1/CTR9/CUL3/DUSP1/DUSP2/DUSP4/DUSP5/ETS2/FOXC1/FOXF1/GJA1/GPI/HSBP1/ITGA2/ITGAV/ITGB1/KDM6B/KLF4/LAMB1/LEF1/MKKS/MMP2/MYADM/NR4A3/PHLDB2/PRKACA/PRKAR1A/RACK1/RPS6/SETD2/SMAD1/SMAD2/SMAD3/SMAD4/SRF/TGFBR2/TP53/TWSG1/TXNRD1/WNK1	46
BP	GO:0000075	cell cycle checkpoint signaling	42/3052	170/18800	0.00283912734297773	0.00283912734297773	0.0127333141848203	APC/ATF2/BABAM2/BRCC3/BUB3/CCNG1/CDC5L/CDK2/CDKN1A/CEP63/CLOCK/DUSP1/EIF2AK4/FOXN3/MAP3K20/MAPK14/MDM2/NAE1/NBN/NSUN2/PCID2/PML/PPP1R10/PRKDC/PROX1/PSMG2/PTPN11/RHNO1/RNASEH2B/RPA2/RPL26/RPS27L/SDE2/TAOK1/TAOK3/TIPRL/TOPBP1/TP53/TPR/TRIAP1/WAC/ZNF207	42
BP	GO:0070828	heterochromatin organization	23/3052	79/18800	0.00286869079927823	0.00286869079927823	0.0128397542834618	ATF7IP/BAZ2A/CBX3/CDK2/CTR9/FAM172A/HDAC1/HDAC2/HP1BP3/LOXL2/MBD2/MECOM/NDN/POLE3/PPHLN1/PPM1D/RB1/RIF1/SETD7/SIN3A/SIRT1/TPR/UBR2	23
BP	GO:1901184	regulation of ERBB signaling pathway	23/3052	79/18800	0.00286869079927823	0.00286869079927823	0.0128397542834618	CBL/CBLB/CCDC88A/CEACAM1/CNOT9/DUSP3/FBXW7/HBEGF/HIP1/PLAUR/PSEN1/PTPN12/PTPN2/RAB7A/RBPJ/RNF115/RTN4/SNX5/SNX6/SOCS4/SOCS5/SOS1/TSG101	23
BP	GO:0043547	positive regulation of GTPase activity	62/3052	272/18800	0.00287333468341798	0.00287333468341798	0.0128474831049114	ADPRH/ALS2/ARHGAP29/ASAP1/CAV2/CCL11/CCL14/CCL18/CCL2/CCL23/CCL4/CCL5/CHN1/CORO1C/CRK/DOCK11/DOCK8/DOCK9/ECT2/F11R/GSK3B/IQSEC1/ITGA6/ITGB1/LIMS1/MAP4K4/MAPRE2/NDEL1/NEDD9/NET1/PICALM/PKP4/PTK2B/RABGAP1/RACK1/RALBP1/RALGAPA2/RAP1A/RAPGEF2/RASGRF2/RGS1/RGS10/RGS16/RHOG/RSU1/S100A10/S1PR1/SNX13/SNX9/SOS1/SOS2/TAX1BP3/TBC1D1/TBC1D10B/TBC1D15/TBC1D4/TBC1D5/TGM2/TIAM1/USP6NL/ZC3H15/ADCYAP1	62
BP	GO:0071260	cellular response to mechanical stimulus	21/3052	70/18800	0.00288320382488084	0.00288320382488084	0.0128602164185385	AQP1/BAG3/BCL10/BNIP3/CASP8/CASP8AP2/COL1A1/F11R/GADD45A/IL1B/IRF1/ITGA2/MAP3K2/MAPK8/MTPN/MYD88/NFKB1/SLC38A2/TMEM150C/TNFRSF10B/TNFRSF1A	21
BP	GO:0006509	membrane protein ectodomain proteolysis	15/3052	44/18800	0.00288494243079356	0.00288494243079356	0.0128602164185385	ADAM10/ADAM9/APH1A/BACE1/BACE2/IL1B/MMP7/MYH9/PSEN1/RBMX/ROCK1/SNX9/SPPL2A/TIMP2/TNFRSF1B	15
BP	GO:0009124	nucleoside monophosphate biosynthetic process	15/3052	44/18800	0.00288494243079356	0.00288494243079356	0.0128602164185385	ADA/CMPK1/DCTD/DGUOK/DUT/GART/GMPS/HPRT1/IMPDH2/PAICS/PRPS1/PRPS2/TYMS/UCK2/UMPS	15
BP	GO:0097067	cellular response to thyroid hormone stimulus	8/3052	17/18800	0.00291032368864659	0.00291032368864659	0.0129340849894284	CTSB/CTSH/CTSS/INHBB/KLF9/LMO2/MED1/RDX	8
BP	GO:1901550	regulation of endothelial cell development	8/3052	17/18800	0.00291032368864659	0.00291032368864659	0.0129340849894284	CDH5/F11R/IL1B/PLCB1/ROCK1/ROCK2/TNFRSF1A/VCL	8
BP	GO:1903140	regulation of establishment of endothelial barrier	8/3052	17/18800	0.00291032368864659	0.00291032368864659	0.0129340849894284	CDH5/F11R/IL1B/PLCB1/ROCK1/ROCK2/TNFRSF1A/VCL	8
BP	GO:0045621	positive regulation of lymphocyte differentiation	29/3052	107/18800	0.00292660319807159	0.00292660319807159	0.0129753598704511	ADA/ANXA1/AP3B1/BCL6/CBFB/CD46/DUSP10/EGR3/HLA-DRA/IL15/IL7R/LEF1/LGALS9/NFKBIZ/PCID2/PNP/PPP2R3C/PRKDC/RHOA/RUNX3/SOCS5/SOX13/SOX4/STAT5B/TGFBR2/XBP1/XRCC6/ZBTB1/ZMIZ1	29
BP	GO:0000289	nuclear-transcribed mRNA poly(A) tail shortening	11/3052	28/18800	0.00293728778711705	0.00293728778711705	0.0129753598704511	AGO2/BTG2/CNOT2/CNOT6L/CNOT7/MLH1/PABPC1/PARN/POLR2G/TOB1/ZFP36	11
BP	GO:0010592	positive regulation of lamellipodium assembly	11/3052	28/18800	0.00293728778711705	0.00293728778711705	0.0129753598704511	ACTR2/ACTR3/ARPC2/BRK1/CDC42/CYFIP1/NCKAP1/PIK3R1/RAC1/RAC2/WASF2	11
BP	GO:0031440	regulation of mRNA 3'-end processing	11/3052	28/18800	0.00293728778711705	0.00293728778711705	0.0129753598704511	AHCYL1/CDC73/CPSF6/CTR9/NCBP2/NUDT21/PAPOLA/SUPT5H/YTHDC1/ZC3H14/ZFP36L1	11
BP	GO:0032801	receptor catabolic process	11/3052	28/18800	0.00293728778711705	0.00293728778711705	0.0129753598704511	ANXA2/BECN1/CAPN1/ITCH/MTMR2/MYLIP/NEDD4/PTPN1/SH3GLB1/UVRAG/ZNRF3	11
BP	GO:0042278	purine nucleoside metabolic process	11/3052	28/18800	0.00293728778711705	0.00293728778711705	0.0129753598704511	ADA/ADA2/AMD1/BLOC1S6/DGUOK/HPRT1/ICMT/MTAP/NT5E/PGM2/PNP	11
BP	GO:0006275	regulation of DNA replication	34/3052	131/18800	0.00294687307367072	0.00294687307367072	0.0130046587282336	ATRX/BAZ1A/BCL6/CCDC88A/CDC42/CDK2/CHRAC1/DHX9/E2F7/FAF1/FBXO5/ID3/KAT7/MEAF6/NBN/NUCKS1/PCNA/PDS5A/POLE3/PPP2CA/PPP2R1A/RBBP6/RUVBL1/S100A11/SLFN11/SMARCA5/SSBP1/TNFAIP1/TP53/TSPYL2/WAPL/YY1/ZBTB38/ZMPSTE24	34
BP	GO:0032273	positive regulation of protein polymerization	26/3052	93/18800	0.0029631214953311	0.0029631214953311	0.013037173706783	AKAP9/ARF6/ARL3/ARPC2/CARMIL1/CCL11/CDC42EP3/CLIP1/DLG1/GRB2/HSP90AA1/HSPA1A/HSPA1B/MAP1B/MAPRE1/MET/NCK1/NCK2/NCKAP1/PFN1/PTK2B/RAC1/RHOA/RPS3/SLAIN2/SNX9	26
BP	GO:0034109	homotypic cell-cell adhesion	26/3052	93/18800	0.0029631214953311	0.0029631214953311	0.013037173706783	ACTB/ACTG1/BLOC1S4/CCL5/CD99/CEACAM1/DSP/F11R/GNAS/IL6ST/JAK1/LYN/METAP1/MMRN1/MYH9/MYL12A/MYL9/PEAR1/PLAUR/PLEK/PPIA/RAP2B/RDX/SH2B3/STXBP3/VCL	26
BP	GO:0034502	protein localization to chromosome	26/3052	93/18800	0.0029631214953311	0.0029631214953311	0.013037173706783	ATRX/BOD1/BUB3/CCT2/CCT3/CCT4/CCT5/CCT6A/CCT8/GNL3/MIS12/NIPBL/PPHLN1/RAD21/RB1/RPA2/SETD2/SMC5/SPIDR/TCP1/TERF2IP/TINF2/TNKS2/TPP1/WAPL/XRCC5	26
BP	GO:0030219	megakaryocyte differentiation	18/3052	57/18800	0.00302994880867465	0.00302994880867465	0.0132649427806788	ABI1/CNOT4/EP300/FLI1/GABPA/HMGB2/MED1/MEF2C/MTURN/PIP4K2A/PITHD1/PTPN11/RCOR1/SH2B3/SP3/SRF/UBA5/WASF2	18
BP	GO:0032608	interferon-beta production	18/3052	57/18800	0.00302994880867465	0.00302994880867465	0.0132649427806788	DDX3X/DHX9/FLOT1/HMGB2/HSP90AA1/IFIH1/IRF1/MAVS/NMI/PPM1B/PTPN11/REL/RNF216/SIRPA/TBK1/TOMM70/TRAF3/YY1	18
BP	GO:0032648	regulation of interferon-beta production	18/3052	57/18800	0.00302994880867465	0.00302994880867465	0.0132649427806788	DDX3X/DHX9/FLOT1/HMGB2/HSP90AA1/IFIH1/IRF1/MAVS/NMI/PPM1B/PTPN11/REL/RNF216/SIRPA/TBK1/TOMM70/TRAF3/YY1	18
BP	GO:0032784	regulation of DNA-templated transcription, elongation	18/3052	57/18800	0.00302994880867465	0.00302994880867465	0.0132649427806788	ALYREF/CDC73/CTNNB1/EAF1/EAPP/ELL2/HMGN1/HNRNPU/KAT7/LARP7/SCAF8/SUPT16H/SUPT4H1/SUPT5H/TCERG1/WDR43/ZMYND11/ZNF326	18
BP	GO:0048278	vesicle docking	18/3052	57/18800	0.00302994880867465	0.00302994880867465	0.0132649427806788	BLOC1S6/CAV2/PLEK/RAB10/RAB12/RAB13/RAB15/RAB3C/RAB8B/RALB/SCFD2/SNAP25/STX12/STX3/STX5/STXBP3/USO1/VAMP3	18
BP	GO:0006904	vesicle docking involved in exocytosis	13/3052	36/18800	0.00304571157473358	0.00304571157473358	0.0132669915635059	BLOC1S6/PLEK/RAB10/RAB12/RAB13/RAB15/RAB3C/RAB8B/RALB/SCFD2/SNAP25/STXBP3/VAMP3	13
BP	GO:0032435	negative regulation of proteasomal ubiquitin-dependent protein catabolic process	13/3052	36/18800	0.00304571157473358	0.00304571157473358	0.0132669915635059	BAG5/CAMLG/EIF3H/HSP90AB1/PARK7/RPL11/RYBP/SDCBP/SMARCC1/SVIP/TLK2/USP7/WAC	13
BP	GO:0042789	mRNA transcription by RNA polymerase II	13/3052	36/18800	0.00304571157473358	0.00304571157473358	0.0132669915635059	AP3B1/ATF2/ATF4/C5AR1/EPAS1/MED1/NCBP2/RXRA/STAT3/TAF11/TAF13/TAF7/ZBTB1	13
BP	GO:1902745	positive regulation of lamellipodium organization	13/3052	36/18800	0.00304571157473358	0.00304571157473358	0.0132669915635059	ACTR2/ACTR3/ARPC2/BRK1/CARMIL1/CDC42/CORO1C/CYFIP1/NCKAP1/PIK3R1/RAC1/RAC2/WASF2	13
BP	GO:0038061	NIK/NF-kappaB signaling	36/3052	141/18800	0.00305150318621891	0.00305150318621891	0.0132669915635059	ADIPOR1/BIRC2/BIRC3/CALR/COPS8/CPNE1/CYLD/DDX3X/EIF2AK2/EP300/IL1B/IRAK1/LGALS9/LIMS1/LITAF/NFKB2/NFKBIA/NMI/NR3C2/PDCD4/PPM1B/PRDX1/PTP4A3/RC3H1/RC3H2/REL/RELA/RHOA/RPS3/TERF2IP/TMSB4X/TNFRSF10B/TRIM44/TSPAN6/ZC3H12A/ZFP91	36
BP	GO:0040029	regulation of gene expression, epigenetic	36/3052	141/18800	0.00305150318621891	0.00305150318621891	0.0132669915635059	ARID1A/ARID4A/ARID4B/ATF7IP/BAZ2A/BMI1/CBX3/CDK2/CGGBP1/CTR9/EIF1/EP300/EPC1/FAM172A/GPX1/HDAC1/HNRNPU/IFI16/KLF2/MBD2/NDN/PCGF5/POLE3/PPHLN1/PPM1D/RB1/RBM15B/RIF1/RLIM/SIN3A/SIRT1/SUZ12/TPR/TRIM27/UBR2/YTHDC1	36
BP	GO:0046328	regulation of JNK cascade	36/3052	141/18800	0.00305150318621891	0.00305150318621891	0.0132669915635059	AIDA/CDC42/CYLD/DIXDC1/DNAJA1/DUSP10/DUSP3/GADD45A/HIPK3/HMGB1/IL1B/ITCH/MAP3K5/MAP4K4/MDFIC/MECOM/MFHAS1/MTURN/MYD88/PAFAH1B1/PDCD4/PJA2/PLCB1/PTK2B/RAP2A/RB1CC1/SDCBP/SEMA3A/SIRPA/STK3/TAOK1/TAOK3/TPD52L1/TRAF3/TRAF5/ZMYND11	36
BP	GO:0021537	telencephalon development	57/3052	247/18800	0.0031150122212785	0.0031150122212785	0.0135297530715553	AQP1/ATP2B4/BAX/BLOC1S2/BLOC1S6/BMP2/BNIP3/BTBD3/BTG2/CASP3/CDK6/CHD7/CRK/CSNK2A2/CTNNB1/CXCL12/CXCR4/DISC1/DIXDC1/FAT4/FBXO45/GART/GSK3B/HDAC1/HES1/HIF1A/HPRT1/LAMB1/LEF1/LHX6/MBOAT7/MKKS/NDEL1/NFIB/NUMB/PAFAH1B1/PLCB1/PROX1/PSEN1/PTEN/RAN/RHOA/ROBO1/RTN4/RYK/SEMA3A/SKI/SLC38A2/SRF/TACC2/TMEM14B/TRA2B/UBA6/UQCRQ/XRN2/YWHAE/ZMIZ1	57
BP	GO:0007006	mitochondrial membrane organization	31/3052	117/18800	0.00313600604688892	0.00313600604688892	0.0136075180712297	AP3B1/ATF2/BAX/BCL2L11/BCL2L2/BLOC1S2/BNIP3/BNIP3L/CHCHD3/GHITM/GSK3A/GSK3B/HEBP2/HSP90AA1/HSPA1A/HSPA4/HSPA9/MAPK8/MTX2/OPA1/OXA1L/PDCD5/PMAIP1/SLC25A5/SLC25A6/SNCA/TIMM9/TOMM22/TOMM70/TP53/VDAC2	31
BP	GO:0030837	negative regulation of actin filament polymerization	20/3052	66/18800	0.00315324779849033	0.00315324779849033	0.0136554249225105	ARFGEF1/CAPG/CAPZA1/CAPZA2/CAPZB/CARMIL1/EPS8/GSN/MKKS/MTPN/MYADM/PFN1/RDX/SSH1/SSH2/SVIL/TMOD2/TMOD3/TMSB4X/TWF1	20
BP	GO:1900076	regulation of cellular response to insulin stimulus	20/3052	66/18800	0.00315324779849033	0.00315324779849033	0.0136554249225105	ADIPOR1/APPL2/ATP2B1/GSK3A/IL1B/NCK1/NUCKS1/OSBPL8/PIP4K2A/PIP4K2B/PRKAA1/PTPN1/PTPN11/PTPN2/PTPRE/RPS6KB1/SIRT1/SNX5/SOCS3/USO1	20
BP	GO:0031056	regulation of histone modification	43/3052	176/18800	0.00318571477320087	0.00318571477320087	0.0137824740058654	ATG5/ATRX/BCL6/CAMK2D/CTNNB1/CTR9/DR1/EID1/FMR1/IL1B/IWS1/KANSL1/KAT7/KDM3A/KMT2E/LMNA/MAPK8/MTF2/NFYC/NIPBL/NNMT/NSD3/PARK7/PHF20/PPP4R3B/RIF1/SDR16C5/SET/SETD7/SIN3A/SIRT1/SKI/SMAD4/SNCA/SNW1/TAF7/TP53/TRIP12/UBE2B/UBE2N/ZMPSTE24/ZNF451/ZZZ3	43
BP	GO:0031349	positive regulation of defense response	65/3052	289/18800	0.00323805797451979	0.00323805797451979	0.0139951805850842	ACE/AKIRIN2/ALOX5AP/C2CD4B/CCL5/CD47/CEBPB/CGAS/CLOCK/CREBBP/CTSC/DHX9/EP300/ETS1/FYN/GPR4/HLA-E/HMGB1/HMGB2/HSP90AA1/IFI16/IL15/IL17RA/IL1B/IL33/IL6ST/ITGA2/LAMP1/LDLR/LSM14A/LYN/MATR3/MAVS/MED1/MEF2C/MGST2/NEAT1/NFKBIA/NFKBIZ/NMI/NONO/OPTN/OSMR/PAK2/PARK7/PARP9/PDCD4/PLA2G2A/PLSCR1/PRKDC/PSPC1/S100A8/SERPINE1/SFPQ/SIN3A/SNCA/STAT5B/TBK1/TNFRSF1A/TOMM70/TYROBP/UBE2K/VAMP7/XRCC5/XRCC6	65
BP	GO:1903076	regulation of protein localization to plasma membrane	28/3052	103/18800	0.00326456135754156	0.00326456135754156	0.0140958975438121	ABI3/ACTB/APPL1/ARF6/ATP2B4/CLTC/DAB2/DLG1/EZR/GBP1/GOPC/HECTD1/ITGB1/KIF5B/LGALS3/LYPLA1/NUMB/PGRMC1/PICALM/PIK3R1/PPP2R5A/PRKCH/PRNP/RACK1/RHOG/STX3/TMEM59/ZDHHC2	28
BP	GO:0071222	cellular response to lipopolysaccharide	51/3052	217/18800	0.00336785223710786	0.00336785223710786	0.0145276496314854	ABCA1/ADAM9/BCL10/CAPN2/CARD16/CARD8/CCL2/CCL5/CD55/CDC73/CEBPB/CHMP5/CTR9/CXCL1/CXCL2/CXCL8/EFNB2/HMGB1/HMGB2/IL1B/IRAK1/LITAF/LTF/LY96/LYN/MAPK1/MAPK14/MAPK8/MEF2C/MTDH/MYD88/NFKB1/NFKBIA/NFKBIB/PABPN1/PDCD4/PDE4B/PTAFR/RELA/RHOA/SBNO2/SELENOS/SERPINE1/SIRPA/TNFAIP3/TNFRSF1B/TRIB1/VIM/XBP1/ZC3H12A/ZFP36	51
BP	GO:0061387	regulation of extent of cell growth	29/3052	108/18800	0.0033924851226797	0.0033924851226797	0.0146195877570212	ADNP/BMPR2/CXCL12/CYFIP1/DBNL/DISC1/DPYSL2/EIF4G2/GOLGA4/GSK3B/MACF1/MAP1B/MAP3K13/NDEL1/NRP1/OLFM1/PAFAH1B1/RAB11A/RAB21/RNF6/RTN4/RYK/SEMA3A/SEMA6A/SIN3A/SPART/SPP1/SRF/TTL	29
BP	GO:0031663	lipopolysaccharide-mediated signaling pathway	19/3052	62/18800	0.00343910098023841	0.00343910098023841	0.0147915280646767	BCL10/CARD16/CARD8/CCL2/CCL5/CD55/IL1B/IRAK1/LTF/LY96/LYN/MAPK1/MAPK14/MTDH/MYD88/NFKBIA/PTAFR/TNFAIP3/TRIB1	19
BP	GO:0035904	aorta development	19/3052	62/18800	0.00343910098023841	0.00343910098023841	0.0147915280646767	ADAMTS9/AP2B1/CHD7/DCTN5/EFNB2/EGR2/HECTD1/HES1/MYLK/NDST1/PDGFRB/PKD2/PRDM1/PROX1/RBPJ/ROBO1/SMAD6/SOX4/SRF	19
BP	GO:0000281	mitotic cytokinesis	21/3052	71/18800	0.00347921306721342	0.00347921306721342	0.0148372022699105	APC/ARF1/ARL3/CHMP1B/CHMP2B/CHMP3/CHMP4B/CHMP5/CKAP2/ECT2/JTB/PDCD6IP/POLDIP2/RHOA/ROCK1/ROCK2/SNX9/SON/STMN1/TTC19/USP8	21
BP	GO:0051881	regulation of mitochondrial membrane potential	21/3052	71/18800	0.00347921306721342	0.00347921306721342	0.0148372022699105	ARL6IP5/BAX/BNIP3/DCN/HEBP2/KDR/PARK7/PARP1/PMAIP1/PPA2/PPP2R3C/PRDX3/RACK1/RNF122/SLC25A33/SOD1/SOD2/SPART/TUSC2/UBB/UCP2	21
BP	GO:0060260	regulation of transcription initiation from RNA polymerase II promoter	16/3052	49/18800	0.00347957908086142	0.00347957908086142	0.0148372022699105	ATF7IP/CAND1/GTF2A2/HMGB1/MED1/MED13/MED24/MED4/PPM1D/SRF/SUB1/TAF11/TAF13/TAF7/TP53/ZNF451	16
BP	GO:0060491	regulation of cell projection assembly	47/3052	197/18800	0.00349281908904093	0.00349281908904093	0.0148372022699105	ABI3/ACTR2/ACTR3/APC/ARF6/ARPC2/ATG3/ATG5/ATP8B1/BRK1/CAPZB/CAV1/CCDC88A/CDC42/CDC42EP3/CORO1C/CYFIP1/CYLD/DOCK11/DPYSL3/EPS8/FMR1/FNBP1L/FXR1/GDI2/GSK3B/ICAM1/NCKAP1/NDEL1/NRP1/ODF2/ODF2L/PFN1/PIK3R1/PLD1/RAB5A/RAC1/RAC2/RALA/RDX/RHOG/SRF/TWF1/VDAC3/WASF2/WASL/YAP1	47
BP	GO:0007175	negative regulation of epidermal growth factor-activated receptor activity	7/3052	14/18800	0.00350995847800266	0.00350995847800266	0.0148372022699105	CBL/CBLB/PSEN1/SNX6/SOCS4/SOCS5/TSG101	7
BP	GO:0031958	corticosteroid receptor signaling pathway	7/3052	14/18800	0.00350995847800266	0.00350995847800266	0.0148372022699105	ARID1A/CALR/CLOCK/NEDD4/NR3C1/PTGES3/YWHAH	7
BP	GO:0032486	Rap protein signal transduction	7/3052	14/18800	0.00350995847800266	0.00350995847800266	0.0148372022699105	CBL/RAP1A/RAP1B/RAP2A/RAP2B/RAPGEF2/RDX	7
BP	GO:0043922	negative regulation by host of viral transcription	7/3052	14/18800	0.00350995847800266	0.00350995847800266	0.0148372022699105	CCL4/CCL5/HDAC1/JUN/NUCKS1/REST/TARDBP	7
BP	GO:0051547	regulation of keratinocyte migration	7/3052	14/18800	0.00350995847800266	0.00350995847800266	0.0148372022699105	ADAM9/ARF6/HBEGF/IQSEC1/MAP4K4/MAPRE2/PTEN	7
BP	GO:0051645	Golgi localization	7/3052	14/18800	0.00350995847800266	0.00350995847800266	0.0148372022699105	ARCN1/CDC42/COPG1/HOOK3/PDCD10/UVRAG/YWHAZ	7
BP	GO:0098760	response to interleukin-7	7/3052	14/18800	0.00350995847800266	0.00350995847800266	0.0148372022699105	HDGF/IL2RG/IL7R/PDIA3/RAD23B/STIP1/YBX1	7
BP	GO:0098761	cellular response to interleukin-7	7/3052	14/18800	0.00350995847800266	0.00350995847800266	0.0148372022699105	HDGF/IL2RG/IL7R/PDIA3/RAD23B/STIP1/YBX1	7
BP	GO:0099170	postsynaptic modulation of chemical synaptic transmission	7/3052	14/18800	0.00350995847800266	0.00350995847800266	0.0148372022699105	CYFIP1/EIF4A3/EIF4E/PLCB1/PPP3CA/RNF19A/USP8	7
BP	GO:0030220	platelet formation	9/3052	21/18800	0.00351372893621913	0.00351372893621913	0.0148372022699105	ACTN1/CASP3/EP300/MEF2C/MYH9/PRKDC/PTPN11/SRF/WDR1	9
BP	GO:0032069	regulation of nuclease activity	9/3052	21/18800	0.00351372893621913	0.00351372893621913	0.0148372022699105	ABCE1/HMGB1/HMGB2/HSPA1A/NPM1/PCNA/RPS3/SIRT1/TMBIM6	9
BP	GO:0043371	negative regulation of CD4-positive, alpha-beta T cell differentiation	9/3052	21/18800	0.00351372893621913	0.00351372893621913	0.0148372022699105	ANXA1/BCL6/CBFB/HMGB1/RC3H1/RC3H2/RUNX3/SOCS5/ZC3H12A	9
BP	GO:0045056	transcytosis	9/3052	21/18800	0.00351372893621913	0.00351372893621913	0.0148372022699105	CLTC/FCGRT/PICALM/PTAFR/RAB11A/RAB11B/RAB5A/USO1/VPS35	9
BP	GO:0071636	positive regulation of transforming growth factor beta production	9/3052	21/18800	0.00351372893621913	0.00351372893621913	0.0148372022699105	ATF2/ATP6AP2/CD200/CD34/CD46/LGALS9/LUM/SMAD3/THBS1	9
BP	GO:0071731	response to nitric oxide	9/3052	21/18800	0.00351372893621913	0.00351372893621913	0.0148372022699105	AQP1/CDK2/CFLAR/CRK/EGLN1/FOXO1/HNRNPD/MTR/TXN	9
BP	GO:0031589	cell-substrate adhesion	79/3052	364/18800	0.00351997975534116	0.00351997975534116	0.0148493600487471	ACTG1/ACTN1/ADAM9/ADAMTS9/ANGPT2/ARPC2/ATXN3/BCL2L11/BCL6/CALR/CARMIL1/CCDC80/CD34/CD44/CD63/CDC42/CDK6/COL17A1/COL1A1/CORO1C/CRK/CTNNB1/DAB2/DISC1/DLC1/DUSP3/EDIL3/FBLN1/FOXF1/FZD4/GBP1/GSK3B/HSD17B12/ITGA2/ITGA6/ITGAE/ITGAV/ITGB1/ITGB1BP1/KDR/LAMB1/LAMC1/LIMS1/MACF1/MAP4K4/MYADM/NEDD9/NID1/NRP1/PARVA/PHLDB2/PIK3R1/POLDIP2/PTEN/PTK2/PTK2B/PTPRA/PTPRK/RAB1A/RAC1/RAC2/RHOA/ROCK1/ROCK2/RSU1/S100A10…	79
BP	GO:0006282	regulation of DNA repair	38/3052	152/18800	0.00352601772190869	0.00352601772190869	0.0148605974801974	ACTB/ACTR2/BABAM2/BRCC3/CEBPG/CGAS/DEK/DHX9/EPC1/EPC2/EYA3/FUS/HMGB1/ING3/KAT7/KLHL15/MEAF6/MORF4L1/MORF4L2/PARP1/PARP9/PCNA/PML/PPP4R3B/PRKDC/RIF1/RPA2/RPS3/RUVBL1/SETD2/SIRT1/SPIDR/SPIRE1/TERF2IP/TRIP12/UBE2N/USP1/VPS72	38
BP	GO:1905475	regulation of protein localization to membrane	42/3052	172/18800	0.0035659937217846	0.0035659937217846	0.0150147104075141	ABI3/ACTB/ADAM10/AP2B1/APPL1/ARF6/ATP2B4/CHP1/CLTC/DAB2/DLG1/EZR/FYN/GBP1/GOPC/GSN/HECTD1/ITGB1/ITGB1BP1/KIF5B/LGALS3/LYPLA1/MAPK8/MESD/MFF/MIEF1/NUMB/PDCD5/PGRMC1/PICALM/PIK3R1/PPP2R5A/PRKCH/PRNP/RACK1/RAP1A/RHOG/SLC1A1/STOM/STX3/TMEM59/ZDHHC2	42
BP	GO:0044774	mitotic DNA integrity checkpoint signaling	24/3052	85/18800	0.00365489392455818	0.00365489392455818	0.015359658678537	ATF2/BABAM2/BRCC3/CCNG1/CDK2/CDKN1A/FOXN3/MAP3K20/MDM2/NAE1/NBN/PML/PPP1R10/PRKDC/RPA2/RPL26/RPS27L/SDE2/TAOK1/TAOK3/TOPBP1/TP53/TRIAP1/WAC	24
BP	GO:2000106	regulation of leukocyte apoptotic process	24/3052	85/18800	0.00365489392455818	0.00365489392455818	0.015359658678537	ADA/ANXA1/BAX/BCL10/BCL6/CCL5/CXCL12/DOCK8/FOXP1/HCLS1/HIF1A/IL7R/LGALS3/LGALS9/LYN/MEF2C/PTEN/RAPGEF2/SELENOS/SIRT1/ST3GAL1/TCP1/TP53/TSC22D3	24
BP	GO:0006260	DNA replication	63/3052	280/18800	0.00366977419182073	0.00366977419182073	0.0154074910627444	ALYREF/ATRX/BAZ1A/BCL6/CCDC88A/CDC42/CDK2/CHRAC1/DDX21/DHX9/DUT/E2F7/EXD2/FAF1/FBXO5/ID3/KAT7/MCM3/MCMBP/MEAF6/NAP1L1/NBN/NFIA/NFIB/NFIC/NOC3L/NUCKS1/ORC2/PCNA/PDS5A/POLD3/POLE3/POLE4/PPP2CA/PPP2R1A/PTMS/RBBP6/RBBP7/RBMS1/REV3L/RFC1/RPA2/RUVBL1/S100A11/SAMHD1/SDE2/SET/SIN3A/SLFN11/SMARCA5/SRPK2/SSBP1/SSRP1/SUPT16H/TNFAIP1/TOP1/TOPBP1/TP53/TSPYL2/WAPL/YY1/ZBTB38/ZMPSTE24	63
BP	GO:0030835	negative regulation of actin filament depolymerization	15/3052	45/18800	0.00368824062631916	0.00368824062631916	0.0154408632984985	CAPG/CAPZA1/CAPZA2/CAPZB/CARMIL1/EPS8/GSN/LIMA1/MTPN/RDX/SVIL/SWAP70/TMOD2/TMOD3/TWF1	15
BP	GO:0035384	thioester biosynthetic process	15/3052	45/18800	0.00368824062631916	0.00368824062631916	0.0154408632984985	ACAT1/ACLY/ACSL4/ACSL5/ELOVL2/ELOVL5/ELOVL7/HSD17B12/MPC2/PDHA1/PDHB/PDK4/PPCS/PPT1/SNCA	15
BP	GO:0071616	acyl-CoA biosynthetic process	15/3052	45/18800	0.00368824062631916	0.00368824062631916	0.0154408632984985	ACAT1/ACLY/ACSL4/ACSL5/ELOVL2/ELOVL5/ELOVL7/HSD17B12/MPC2/PDHA1/PDHB/PDK4/PPCS/PPT1/SNCA	15
BP	GO:0050732	negative regulation of peptidyl-tyrosine phosphorylation	18/3052	58/18800	0.00373837573012536	0.00373837573012536	0.0156062499923617	CAV1/CBL/CBLB/GGNBP2/IBTK/LRRK1/PIBF1/PPP2CA/PPP2R1A/PSEN1/PTPN2/RACK1/SH2B3/SNX6/SOCS3/SOCS4/SOCS5/TSG101	18
BP	GO:0060135	maternal process involved in female pregnancy	18/3052	58/18800	0.00373837573012536	0.00373837573012536	0.0156062499923617	ANGPT2/ASH1L/BMPR2/CITED2/CTSB/DEDD/JUNB/KPNA6/LGALS9/MED1/NR2F2/PAM/PRDM1/PRDX3/RGS2/SPP1/TMED2/UBE2A	18
BP	GO:1900024	regulation of substrate adhesion-dependent cell spreading	18/3052	58/18800	0.00373837573012536	0.00373837573012536	0.0156062499923617	ARPC2/CALR/CARMIL1/CDC42/CORO1C/CRK/DAB2/FBLN1/GBP1/ITGB1BP1/LIMS1/MYADM/NEDD9/NRP1/PTK2/RAC1/S100A10/SPRY4	18
BP	GO:0061097	regulation of protein tyrosine kinase activity	25/3052	90/18800	0.00386869329295762	0.00386869329295762	0.0160728588003736	ABI1/ACE/CAV1/CBL/CBLB/CCL5/EPHA4/FBXW7/GGNBP2/HBEGF/IBTK/NCK2/NEDD9/PAK2/PRNP/PSEN1/PTPN1/PTPN2/RACK1/RAP2B/SHC1/SNX6/SOCS4/SOCS5/TSG101	25
BP	GO:0010591	regulation of lamellipodium assembly	14/3052	41/18800	0.00387027633908568	0.00387027633908568	0.0160728588003736	ABI3/ACTR2/ACTR3/ARPC2/BRK1/CAPZB/CDC42/CYFIP1/NCKAP1/PIK3R1/RAC1/RAC2/TWF1/WASF2	14
BP	GO:0071548	response to dexamethasone	14/3052	41/18800	0.00387027633908568	0.00387027633908568	0.0160728588003736	ACE/AQP1/CBX3/CFLAR/CYP1B1/EIF4E/FBXO32/NR3C1/PCNA/PLAT/PTAFR/RPS6KB1/SERPINF1/USP8	14
BP	GO:0060148	positive regulation of post-transcriptional gene silencing	10/3052	25/18800	0.00387569484791992	0.00387569484791992	0.0160728588003736	DDX5/DHX9/FMR1/FXR1/PUM1/PUM2/STAT3/TIAL1/TP53/ZFP36	10
BP	GO:0060333	interferon-gamma-mediated signaling pathway	10/3052	25/18800	0.00387569484791992	0.00387569484791992	0.0160728588003736	HSP90AB1/IRF1/JAK1/MED1/NMI/PARP9/PTPN2/SP100/STAT1/TP53	10
BP	GO:0070423	nucleotide-binding oligomerization domain containing signaling pathway	10/3052	25/18800	0.00387569484791992	0.00387569484791992	0.0160728588003736	BIRC2/BIRC3/CYLD/ERBIN/HSPA1A/HSPA1B/ITCH/NFKBIA/RELA/TNFAIP3	10
BP	GO:1900370	positive regulation of post-transcriptional gene silencing by RNA	10/3052	25/18800	0.00387569484791992	0.00387569484791992	0.0160728588003736	DDX5/DHX9/FMR1/FXR1/PUM1/PUM2/STAT3/TIAL1/TP53/ZFP36	10
BP	GO:0051091	positive regulation of DNA-binding transcription factor activity	60/3052	265/18800	0.00388700671847568	0.00388700671847568	0.0161046057435285	ANKRD42/ARHGEF2/ARID5B/ATF2/BCL10/BMP2/CARD16/CAV1/CD200/CEBPG/CFLAR/CLOCK/CRTC3/CTNNB1/CYTL1/DDR2/DHX33/DHX9/EIF2AK2/EP300/FLOT1/FZD4/HCLS1/HSPA1A/HSPA1B/IL1B/IRAK1/IRAK3/LAMTOR5/LGALS9/LRP6/LTF/MAP3K13/MAVS/MTDH/MTPN/MYD88/NPM1/PARK7/PPIA/PPP3CA/PRDX3/PRKCH/PTEN/RELA/RPS3/RWDD1/S100A8/SAV1/SMAD3/SRF/STAT3/STK3/TERF2IP/TFDP1/TRAF5/TRIM22/TRIM27/TRIM8/UBE2N	60
BP	GO:0009746	response to hexose	46/3052	193/18800	0.00390528311384022	0.00390528311384022	0.0161651212389271	ACE/ANGPT2/CASP3/COL6A2/EGR1/EIF2B1/ERN1/GLUL/GPR68/GPX1/HIF1A/HMGN3/ICAM1/KLF7/MPC2/NDUFAF2/OSBP/PIM3/PPP3CA/PPP3CB/PRKAA1/PRKACA/PTK2B/PTPRN2/RAB11B/RACK1/RHOA/RPS6KB1/SELENOS/SELENOT/SERPINF1/SIN3A/SLC29A1/SLC9B2/SMAD2/SMAD4/SOX4/SRF/SRI/TCF7L2/TGFBR2/THBS1/TRA2B/UCP2/VAMP2/XBP1	46
BP	GO:0045930	negative regulation of mitotic cell cycle	54/3052	234/18800	0.00392900519759496	0.00392900519759496	0.0162480432386828	APC/ATF2/BABAM2/BCL6/BRCC3/BTG1/BTG2/BUB3/CCL2/CCNG1/CDC73/CDK2/CDKN1A/CTDSP2/CTNNB1/DLG1/DUSP1/E2F7/FBXO5/FBXO7/FOXC1/FOXN3/HECA/KLF4/MAP3K20/MDM2/NAE1/NBN/PCID2/PKD2/PML/PPP1R10/PRKDC/PSMG2/PTEN/RAD21/RB1/RBL2/RPA2/RPL26/RPS27L/SDE2/SLFN11/TAOK1/TAOK3/TOPBP1/TP53/TPR/TRIAP1/USP47/WAC/ZFP36L1/ZFP36L2/ZNF207	54
BP	GO:0046621	negative regulation of organ growth	13/3052	37/18800	0.00400804616530475	0.00400804616530475	0.0163480473688948	CITED2/FXN/GSK3A/PPARA/PTEN/RGS2/SAV1/STK3/STK4/TGFBR2/TOMM70/VGLL4/YY1	13
BP	GO:0001765	membrane raft assembly	6/3052	11/18800	0.00400886630030737	0.00400886630030737	0.0163480473688948	ANXA2/CAV1/CAV2/FLOT1/RFTN1/S100A10	6
BP	GO:0006122	mitochondrial electron transport, ubiquinol to cytochrome c	6/3052	11/18800	0.00400886630030737	0.00400886630030737	0.0163480473688948	CYCS/UQCRB/UQCRFS1/UQCRH/UQCRHL/UQCRQ	6
BP	GO:0010917	negative regulation of mitochondrial membrane potential	6/3052	11/18800	0.00400886630030737	0.00400886630030737	0.0163480473688948	ARL6IP5/BAX/BNIP3/HEBP2/PMAIP1/RNF122	6
BP	GO:0031987	locomotion involved in locomotory behavior	6/3052	11/18800	0.00400886630030737	0.00400886630030737	0.0163480473688948	ARRDC3/FZD4/PPP3CB/RCAN1/SLC25A46/VPS35	6
BP	GO:0033210	leptin-mediated signaling pathway	6/3052	11/18800	0.00400886630030737	0.00400886630030737	0.0163480473688948	ADIPOR1/LEPR/MKKS/SIRT1/STAT3/UGCG	6
BP	GO:0043589	skin morphogenesis	6/3052	11/18800	0.00400886630030737	0.00400886630030737	0.0163480473688948	COL1A1/COL1A2/ITGA2/ITGA6/PSEN1/SRF	6
BP	GO:0043619	regulation of transcription from RNA polymerase II promoter in response to oxidative stress	6/3052	11/18800	0.00400886630030737	0.00400886630030737	0.0163480473688948	ATF4/EPAS1/HIF1A/HMOX1/NFE2L2/SIN3A	6
BP	GO:0045472	response to ether	6/3052	11/18800	0.00400886630030737	0.00400886630030737	0.0163480473688948	GOLPH3/HNRNPD/LARP1/PLCB1/PTAFR/ZC3H12A	6
BP	GO:0045837	negative regulation of membrane potential	6/3052	11/18800	0.00400886630030737	0.00400886630030737	0.0163480473688948	ARL6IP5/BAX/BNIP3/HEBP2/PMAIP1/RNF122	6
BP	GO:0060315	negative regulation of ryanodine-sensitive calcium-release channel activity	6/3052	11/18800	0.00400886630030737	0.00400886630030737	0.0163480473688948	CALM1/CALM2/CLIC2/GSTO1/PKD2/SRI	6
BP	GO:0061299	retina vasculature morphogenesis in camera-type eye	6/3052	11/18800	0.00400886630030737	0.00400886630030737	0.0163480473688948	CLIC4/COL4A1/CYP1B1/FZD4/NRP1/RHOJ	6
BP	GO:0097278	complement-dependent cytotoxicity	6/3052	11/18800	0.00400886630030737	0.00400886630030737	0.0163480473688948	CD55/CD59/CFH/HSP90AB1/IGHG1/RAB27A	6
BP	GO:1990440	positive regulation of transcription from RNA polymerase II promoter in response to endoplasmic reticulum stress	6/3052	11/18800	0.00400886630030737	0.00400886630030737	0.0163480473688948	ATF3/ATF4/ATF6/CEBPB/HSPA5/TP53	6
BP	GO:2000622	regulation of nuclear-transcribed mRNA catabolic process, nonsense-mediated decay	6/3052	11/18800	0.00400886630030737	0.00400886630030737	0.0163480473688948	CASC3/EIF4A3/HNRNPAB/MAGOH/PABPC1/RBM8A	6
BP	GO:0030970	retrograde protein transport, ER to cytosol	11/3052	29/18800	0.00404716151118292	0.00404716151118292	0.0164130306899189	DERL1/DERL2/ERLEC1/HERPUD1/HSP90B1/SEC61B/SEL1L/SELENOS/SVIP/UBE2J1/UFD1	11
BP	GO:0051654	establishment of mitochondrion localization	11/3052	29/18800	0.00404716151118292	0.00404716151118292	0.0164130306899189	ACTR10/ARMCX3/HIF1A/HSBP1/LRPPRC/MAP1B/OPA1/SYBU/TRAK2/UBB/UXT	11
BP	GO:0061437	renal system vasculature development	11/3052	29/18800	0.00404716151118292	0.00404716151118292	0.0164130306899189	ANGPT2/CD34/CFLAR/EGR1/GPR4/HES1/NOTCH3/NRP1/PDGFRB/PECAM1/PKD2	11
BP	GO:0061440	kidney vasculature development	11/3052	29/18800	0.00404716151118292	0.00404716151118292	0.0164130306899189	ANGPT2/CD34/CFLAR/EGR1/GPR4/HES1/NOTCH3/NRP1/PDGFRB/PECAM1/PKD2	11
BP	GO:0090169	regulation of spindle assembly	11/3052	29/18800	0.00404716151118292	0.00404716151118292	0.0164130306899189	CHMP1B/CHMP2B/CHMP3/CHMP4B/CHMP5/DYNC1H1/HNRNPU/HSPA1A/HSPA1B/SENP6/TPR	11
BP	GO:1903513	endoplasmic reticulum to cytosol transport	11/3052	29/18800	0.00404716151118292	0.00404716151118292	0.0164130306899189	DERL1/DERL2/ERLEC1/HERPUD1/HSP90B1/SEC61B/SEL1L/SELENOS/SVIP/UBE2J1/UFD1	11
BP	GO:0044773	mitotic DNA damage checkpoint signaling	23/3052	81/18800	0.00405558326759745	0.00405558326759745	0.0164156187929281	ATF2/BABAM2/BRCC3/CCNG1/CDK2/CDKN1A/FOXN3/MAP3K20/MDM2/NBN/PML/PPP1R10/PRKDC/RPA2/RPL26/RPS27L/SDE2/TAOK1/TAOK3/TOPBP1/TP53/TRIAP1/WAC	23
BP	GO:0001881	receptor recycling	12/3052	33/18800	0.00407761773697185	0.00407761773697185	0.0164156187929281	ALS2/ANXA2/CAMLG/CHMP5/LDLR/NSF/OPTN/PSEN1/RAB11B/RAB29/SNCA/VAMP3	12
BP	GO:0009112	nucleobase metabolic process	12/3052	33/18800	0.00407761773697185	0.00407761773697185	0.0164156187929281	ADA/CMPK1/DPYD/GART/GMPR2/GMPS/HPRT1/MAPK1/PAICS/PRPS1/TYMS/UMPS	12
BP	GO:0030511	positive regulation of transforming growth factor beta receptor signaling pathway	12/3052	33/18800	0.00407761773697185	0.00407761773697185	0.0164156187929281	CITED2/CREBBP/DAB2/EP300/HSP90AB1/LRG1/SDCBP/SMAD4/SNW1/TGFBR3/THBS1/ZEB2	12
BP	GO:0045736	negative regulation of cyclin-dependent protein serine/threonine kinase activity	12/3052	33/18800	0.00407761773697185	0.00407761773697185	0.0164156187929281	APC/CASP3/CDKN1A/CDKN2C/FBXO7/HHEX/IPO5/IPO7/LATS2/NR2F2/PTEN/TNFAIP3	12
BP	GO:1903846	positive regulation of cellular response to transforming growth factor beta stimulus	12/3052	33/18800	0.00407761773697185	0.00407761773697185	0.0164156187929281	CITED2/CREBBP/DAB2/EP300/HSP90AB1/LRG1/SDCBP/SMAD4/SNW1/TGFBR3/THBS1/ZEB2	12
BP	GO:1904030	negative regulation of cyclin-dependent protein kinase activity	12/3052	33/18800	0.00407761773697185	0.00407761773697185	0.0164156187929281	APC/CASP3/CDKN1A/CDKN2C/FBXO7/HHEX/IPO5/IPO7/LATS2/NR2F2/PTEN/TNFAIP3	12
BP	GO:1905476	negative regulation of protein localization to membrane	12/3052	33/18800	0.00407761773697185	0.00407761773697185	0.0164156187929281	ABI3/CLTC/DAB2/GBP1/GOPC/HECTD1/ITGB1BP1/LYPLA1/NUMB/PICALM/PPP2R5A/TMEM59	12
BP	GO:0051651	maintenance of location in cell	51/3052	219/18800	0.00409796752197728	0.00409796752197728	0.016482476435427	AKAP9/ANKRD13C/ATG5/BAX/CALM1/CALM2/CALR/CAMK2D/CAV1/CCDC88A/CD4/CHD7/CLIC2/DIAPH1/ERO1A/FKBP1A/FTL/GOLPH3/GSN/GSTO1/HK1/HNRNPU/HSP90B1/HSPA5/IBTK/INSIG1/KDELR2/LCK/LYN/PAFAH1B1/PARK7/PKD2/PML/PRKACA/PSEN1/PTK2B/RYR2/S100A8/SKP1/SLC30A7/SNCA/SP100/SRGN/SRI/SUPT7L/TMSB4X/TOPORS/TWF1/TXN/UVRAG/VPS13D	51
BP	GO:0072676	lymphocyte migration	31/3052	119/18800	0.00413285017868517	0.00413285017868517	0.0166076115516892	ADAM10/CCL11/CCL14/CCL18/CCL2/CCL23/CCL4/CCL5/CD200/CD99/CH25H/CRK/CXCL12/DOCK8/F11R/GPR183/HSD3B7/ICAM1/JAM2/LRCH1/MIA3/OXSR1/PTK2B/RHOA/S1PR1/SELENOK/SLC12A2/SPN/SPNS2/WASL/WNK1	31
BP	GO:0048638	regulation of developmental growth	72/3052	329/18800	0.00417361132142446	0.00417361132142446	0.0167413617902152	ADNP/BCL2L11/BMPR2/CDKN1A/CHD7/CITED2/CREB1/CXCL12/CXCR4/CYFIP1/DBNL/DISC1/DPYSL2/DUSP10/DUSP6/EIF4G2/EZR/FOXC1/FTO/FXN/GOLGA4/GSK3A/GSK3B/LATS2/MACF1/MAP1B/MAP3K13/MAPK14/MEF2C/MKKS/NDEL1/NIPBL/NRP1/OLFM1/PAFAH1B1/PLCB1/PPARA/PROX1/PTEN/RAB11A/RAB21/RBPJ/RGS2/RNF6/RPS6KB1/RTN4/RYK/SAV1/SEMA3A/SEMA6A/SERP1/SIN3A/SOCS2/SOD1/SPAG9/SPART/SPP1/SRF/STAT3/STAT5B/STK3/STK4/TGFBR2/TGFBR3/TNKS2/TOMM70/TTL…	72
BP	GO:0045926	negative regulation of growth	56/3052	245/18800	0.00417373673120781	0.00417373673120781	0.0167413617902152	ADIPOR1/BCL6/BMPR2/BTG1/CDKN1A/CDKN2AIP/CDKN2C/CITED2/DAB2/DDX3X/DUSP10/EI24/ENO1/FXN/GJA1/GSK3A/HIF1A/HSPA1A/HSPA1B/IGFBP5/MSX1/NRP1/PML/PNPT1/PPARA/PPP2CA/PPP2R1A/PPT1/PTEN/RACK1/RB1/RBBP7/RGS2/RNF6/RTN4/RYK/SAV1/SEMA3A/SEMA6A/SERTAD2/SH3BP4/SIRT1/SMAD3/SMAD4/SOCS2/SPAG9/SPART/SPP1/STK3/STK4/TGFBR2/TOMM70/TP53/TSPYL2/VGLL4/YY1	56
BP	GO:0045765	regulation of angiogenesis	75/3052	345/18800	0.00419008371256015	0.00419008371256015	0.0167916385741599	ADAMTS1/ADAMTS9/AGGF1/AGO2/AKT3/ANGPT2/AQP1/ATF2/ATP2B4/BTG1/C5AR1/CCL11/CD34/CDH5/CEACAM1/COL4A2/CTNNB1/CTSH/CXCL8/CXCR4/CYP1B1/CYSLTR1/DCN/DDAH1/ECSCR/EGLN1/ETS1/FOXC1/GADD45A/GLUL/GPR4/HHEX/HIF1A/HIPK1/HMOX1/HTATIP2/IL1B/ITGB1/JAK1/KDR/KLF2/KLF4/LRG1/MTDH/NAXE/NFE2L2/NRP1/PDCD6/PGK1/PKM/PML/PTK2B/RHOJ/ROCK1/ROCK2/SEMA6A/SERPINE1/SERPINF1/SIRT1/SLC12A2/SMAD1/SP1/SP100/SPARC/SPRY2/STAT1/STAT3/TG…	75
BP	GO:0046683	response to organophosphorus	32/3052	124/18800	0.00421705428608079	0.00421705428608079	0.016884358978911	AHR/AKAP9/APEX1/AQP1/BIRC2/COL1A1/CYP1B1/EZR/FDX1/FOS/FOSB/HSP90B1/HSPA5/IGFBP5/IL1B/INHBB/NDUFS4/PANX1/PKD2/PLAT/PNPT1/PTAFR/PTK2B/RAP1A/RAP1B/RAPGEF2/SOD1/SSH1/STAT1/THBD/TYMS/ZFP36L1	32
BP	GO:0098869	cellular oxidant detoxification	27/3052	100/18800	0.00423194612977569	0.00423194612977569	0.0169285937253038	ALOX5AP/CLIC2/CYGB/GPX1/GPX7/GPX8/GSR/GSTO1/MGST2/NFE2L2/NQO1/PARK7/PRDX1/PRDX3/PRDX4/PRDX6/PXDN/SELENOF/SELENOS/SELENOT/SOD1/SOD2/SOD3/TP53INP1/TXN/TXNDC17/TXNRD1	27
BP	GO:0001101	response to acid chemical	33/3052	129/18800	0.00428755527505898	0.00428755527505898	0.0171354773816475	ATF2/ATP2B4/BCL2L2/CAPN2/CASP3/CEBPB/COL1A1/COL1A2/COL4A1/COL6A1/CPEB4/FYN/HNRNPAB/HNRNPD/IPO5/KLF2/LAMTOR3/LAMTOR5/LYN/MMP2/NQO1/PCNA/PKD2/RHOA/RPS6KB1/RRAGA/SH3BP4/TMBIM6/TOMM20/TOMM70/UBR2/UFL1/XBP1	33
BP	GO:0060828	regulation of canonical Wnt signaling pathway	59/3052	261/18800	0.00432370365447121	0.00432370365447121	0.0172642802789593	APC/ATP6AP2/BMP2/BTRC/CAV1/CCNY/CCNYL1/COL1A1/CSNK1A1/CSNK1G3/CTHRC1/CTNNB1/CTNND1/CYLD/DAB2/DDX3X/EGR1/FOXO1/FZD4/FZD6/G3BP1/GID8/GNAQ/GSK3A/GSK3B/GSKIP/HDAC1/HHEX/LATS2/LRRK1/MAPK14/NFKB1/NRARP/PFDN5/PPM1B/PSEN1/RBPJ/RBX1/RPS12/RUVBL1/SCYL2/SIAH2/SMAD3/SOX13/SOX4/STK3/STK4/TBL1XR1/TCF7L2/TNKS2/UBE2B/USP47/USP8/VPS35/WNK1/WWTR1/YAP1/ZEB2/ZNRF3	59
BP	GO:0014074	response to purine-containing compound	34/3052	134/18800	0.00434526121609704	0.00434526121609704	0.0173346423800057	AHR/AKAP9/APEX1/AQP1/BIRC2/COL1A1/CYP1B1/EZR/FDX1/FOS/FOSB/HDAC2/HSP90B1/HSPA5/IGFBP5/IL1B/INHBB/NDUFS4/PANX1/PKD2/PLAT/PNPT1/PRKAA1/PTAFR/PTK2B/RAP1A/RAP1B/RAPGEF2/RYR2/SOD1/SSH1/STAT1/THBD/ZFP36L1	34
BP	GO:0046580	negative regulation of Ras protein signal transduction	16/3052	50/18800	0.00435921083179653	0.00435921083179653	0.0173431637143885	ABL2/BCL6/CUL3/DLC1/HEG1/ITGB1/KCTD10/MAPKAP1/MET/PPP2CB/SPRY1/SPRY2/SPRY4/STMN1/STMN3/TNFAIP1	16
BP	GO:0060425	lung morphogenesis	16/3052	50/18800	0.00435921083179653	0.00435921083179653	0.0173431637143885	AP3B1/CDC42/CELSR1/CTNNB1/CTSH/CTSZ/FOXF1/KRAS/MAPK1/NFIB/SPRY1/SPRY2/SRF/SRSF6/TGFBR2/YAP1	16
BP	GO:0072523	purine-containing compound catabolic process	16/3052	50/18800	0.00435921083179653	0.00435921083179653	0.0173431637143885	ACAT1/ADA/ADA2/DPYD/HINT1/HPRT1/NT5E/NUDT15/NUDT16/NUDT4/PDE10A/PDE4B/PDE7B/PDE8A/PNP/SAMHD1	16
BP	GO:0051384	response to glucocorticoid	35/3052	139/18800	0.00439106449183955	0.00439106449183955	0.0174383881485043	A2M/ACE/ADAM9/ANXA1/AQP1/ATP2B1/BCL2L11/CASP3/CBX3/CFLAR/CYP1B1/EIF4E/FBXO32/FOS/FOSB/GLB1/GOT1/HNRNPU/IGFBP7/KLF9/NR3C1/PAM/PCNA/PLAT/PTAFR/REST/RHOA/RPS6KB1/SERPINF1/TYMS/UBE2L3/USP8/ZFP36/ZFP36L1/ZFP36L2	35
BP	GO:0055076	transition metal ion homeostasis	35/3052	139/18800	0.00439106449183955	0.00439106449183955	0.0174383881485043	ACO1/AP3B1/ARF1/ATP6V0A2/ATP6V1A/ATP6V1G1/BDH2/COMMD1/CYB561/EIF2AK1/EPAS1/FBXL5/FTL/FXN/GLRX3/HIF1A/HMOX1/ISCU/LCK/LTF/NCOA4/NDFIP1/PICALM/PRNP/S100A8/SCO1/SLC1A1/SLC30A1/SLC30A7/SLC30A9/SLC39A7/SMAD4/SOD1/SOD2/SRI	35
BP	GO:0097696	receptor signaling pathway via STAT	44/3052	184/18800	0.00439871031032589	0.00439871031032589	0.0174530146404965	ADIPOR1/CAV1/CCL2/CCL5/CNOT7/CSF2RB/CTR9/CYP1B1/FYN/GADD45A/GGNBP2/HCLS1/HDAC2/HES1/IFNAR1/IL15/IL6ST/IL7R/JAK1/LEPROT/LYN/NLK/NMI/OCIAD1/OCIAD2/OSBP/PARP9/PIBF1/PKD2/PPP2CA/PPP2R1A/PTK2B/PTPN2/PWP1/SH2B3/SOCS2/SOCS3/SOCS5/SOCS6/STAT1/STAT2/STAT3/STAT5B/TNFRSF1A	44
BP	GO:1901342	regulation of vasculature development	76/3052	351/18800	0.00440610245635493	0.00440610245635493	0.0174666091973936	ADAM10/ADAMTS1/ADAMTS9/AGGF1/AGO2/AKT3/ANGPT2/AQP1/ATF2/ATP2B4/BTG1/C5AR1/CCL11/CD34/CDH5/CEACAM1/COL4A2/CTNNB1/CTSH/CXCL8/CXCR4/CYP1B1/CYSLTR1/DCN/DDAH1/ECSCR/EGLN1/ETS1/FOXC1/GADD45A/GLUL/GPR4/HHEX/HIF1A/HIPK1/HMOX1/HTATIP2/IL1B/ITGB1/JAK1/KDR/KLF2/KLF4/LRG1/MTDH/NAXE/NFE2L2/NRP1/PDCD6/PGK1/PKM/PML/PTK2B/RHOJ/ROCK1/ROCK2/SEMA6A/SERPINE1/SERPINF1/SIRT1/SLC12A2/SMAD1/SP1/SP100/SPARC/SPRY2/STAT1/S…	76
BP	GO:0051092	positive regulation of NF-kappaB transcription factor activity	38/3052	154/18800	0.00446556212677333	0.00446556212677333	0.0176863990329606	ANKRD42/ARHGEF2/BCL10/CARD16/CAV1/CFLAR/CLOCK/DHX33/DHX9/EIF2AK2/EP300/FLOT1/HSPA1A/HSPA1B/IL1B/IRAK1/IRAK3/LAMTOR5/LGALS9/LTF/MAP3K13/MTDH/MTPN/MYD88/NPM1/PPIA/PRDX3/PRKCH/RELA/RPS3/S100A8/STAT3/TERF2IP/TRAF5/TRIM22/TRIM27/TRIM8/UBE2N	38
BP	GO:0044320	cellular response to leptin stimulus	8/3052	18/18800	0.0044998605374438	0.0044998605374438	0.0177902451938627	ADIPOR1/INHBB/LEPR/MKKS/NR4A3/SIRT1/STAT3/UGCG	8
BP	GO:0046112	nucleobase biosynthetic process	8/3052	18/18800	0.0044998605374438	0.0044998605374438	0.0177902451938627	ADA/CMPK1/GART/GMPS/HPRT1/PAICS/PRPS1/UMPS	8
BP	GO:0014909	smooth muscle cell migration	25/3052	91/18800	0.00452815691117923	0.00452815691117923	0.0178860594915024	ACE/ADAMTS1/APEX1/ARPC5/CCL5/CRK/CYP1B1/GNA12/GNA13/IGFBP5/ITGA2/MEF2C/NFE2L2/NR4A3/NRP1/PARVA/PDGFRB/PLAT/RHOA/RPS6KB1/S100A11/SERPINE1/TACR1/TPM1/TRIB1	25
BP	GO:0009161	ribonucleoside monophosphate metabolic process	18/3052	59/18800	0.00457830777887536	0.00457830777887536	0.018067949204692	ADA/AK2/AK3/CMPK1/DLG1/DPYD/GART/GMPR2/GMPS/HPRT1/IMPDH2/NT5E/PAICS/PNP/PRPS1/PRPS2/UCK2/UMPS	18
BP	GO:2000756	regulation of peptidyl-lysine acetylation	20/3052	68/18800	0.00460356783549174	0.00460356783549174	0.0181513714589808	ATG5/EID1/HDAC2/IL1B/IWS1/KAT7/NFYC/PARK7/PML/PRKAA1/SDR16C5/SET/SIN3A/SIRT1/SMAD4/SNCA/SOX4/TAF7/ZMPSTE24/ZNF451	20
BP	GO:0035794	positive regulation of mitochondrial membrane permeability	15/3052	46/18800	0.00466549546017372	0.00466549546017372	0.0183626668598531	ATF2/BAX/BCL2L11/BLOC1S2/BNIP3/BNIP3L/GSK3A/GSK3B/HEBP2/HSPA1A/MAPK8/SLC25A5/SLC25A6/TP53/VDAC2	15
BP	GO:0061383	trabecula morphogenesis	15/3052	46/18800	0.00466549546017372	0.00466549546017372	0.0183626668598531	ADAMTS1/CHD7/COL1A1/FHL2/FKBP1A/HEG1/MED1/MMP2/RBPJ/RHOA/S1PR1/SBNO2/SOS1/SRF/TGFBR3	15
BP	GO:0050708	regulation of protein secretion	57/3052	252/18800	0.00490189532578683	0.00490189532578683	0.0192758741006504	ABCG1/ACSL4/ADAM9/ARF6/ARFIP1/CCL5/CD200/CD2AP/CLOCK/CPT1A/DNM1L/DOC2B/DPH3/ENSA/ERP29/EXOC1/EZR/GLUD1/GLUL/GOLPH3/GOLPH3L/GPR68/HIF1A/HMGCR/HMGN3/ICA1/IL1B/INHBB/KLF7/MCU/MIDN/MPC2/MYRIP/NDUFAF2/OSBP/PAM/PIM3/PPIA/PPID/PPP3CA/PPP3CB/PTPN11/REST/RFX3/SEC24A/SERP1/SLC12A2/SLC9B2/SNAP25/SOX4/SRI/STXBP5/TCF7L2/TM7SF3/TMED10/UCP2/VPS35	57
BP	GO:0035265	organ growth	42/3052	175/18800	0.00495251811860209	0.00495251811860209	0.0194061637802645	AKAP13/ATF2/BCL2L11/BNC2/CITED2/DDR2/DUSP6/FOXC1/FXN/GSK3A/HEG1/LATS2/LEPR/MAPK14/MEF2C/PDGFRB/PDLIM5/PPARA/PRKAR1A/PROX1/PTEN/PTPN11/RBPJ/RGS2/S1PR1/SAV1/SERP1/SMAD1/SMAD2/SOD1/SPRY2/STK3/STK4/TGFBR2/TGFBR3/TOMM70/UBE3A/VGLL4/YAP1/YBX3/YY1/ZMPSTE24	42
BP	GO:0043534	blood vessel endothelial cell migration	42/3052	175/18800	0.00495251811860209	0.00495251811860209	0.0194061637802645	AKT3/ANGPT2/ANXA1/ATP2B4/CDH5/CLEC14A/CSNK2B/EFNB2/EGR3/ETS1/FBXW7/GADD45A/GPX1/HDAC9/HIF1A/HMGB1/HMOX1/ITGB1/ITGB1BP1/KDR/KLF4/MEF2C/MEOX2/MIA3/MYH9/NFE2L2/NRP1/NUS1/PDCD10/PIK3C2A/PIK3R3/PRCP/PTK2B/RHOA/RHOJ/ROBO1/SIRT1/SP1/SRF/THBS1/TMSB4X/VASH1	42
[truncated: 1,490 more rows]
