# Supplementary material for: Identification of Key Genes Associated with Endoplasmic Reticulum Stress in Calcium Oxalate Kidney Stones
Source: Genes (Basel). 2025 Nov 6;16(11):1338. doi: 10.3390/genes16111338 (PMC12651965; doi:10.3390/genes16111338)
Supplement: Supplementary file 1 [file genes-16-01338-s001.zip › Supplementary Table S9.csv]

ID	Description	GeneRatio	BgRatio	pvalue	p.adjust	qvalue	geneID	Count
hsa05171	Coronavirus disease - COVID-19	109/1700	238/9389	2.18534150556745e-23	2.18534150556745e-23	4.34767941633945e-21	ACE/ADAR/C1R/C1S/C5AR1/C7/CCL2/CGAS/CXCL8/EIF2AK2/FOS/HBEGF/IFIH1/IFNAR1/IL1B/IL6ST/IRAK1/IRAK4/JAK1/JUN/MAPK1/MAPK14/MAPK8/MAVS/MYD88/NFKB1/NFKBIA/NFKBIB/NRP1/PIK3R1/PIK3R3/RELA/RPL10/RPL10A/RPL11/RPL12/RPL13/RPL13A/RPL14/RPL15/RPL18A/RPL19/RPL22/RPL22L1/RPL23/RPL24/RPL26/RPL27/RPL27A/RPL28/RPL29/RPL3/RPL30/RPL31/RPL32/RPL34/RPL35A/RPL36AL/RPL37/RPL37A/RPL38/RPL39/RPL4/RPL41/RPL5/RPL6/RPL7/RPL7A…	109
hsa04141	Protein processing in endoplasmic reticulum	84/1700	171/9389	1.05838797901611e-20	1.05838797901611e-20	1.05281751596866e-18	ATF4/ATF6/ATXN3/BAG1/BAX/CALR/CANX/CAPN1/CAPN2/CKAP4/CUL1/DAD1/DERL1/DERL2/DNAJA1/DNAJA2/DNAJB1/DNAJB11/DNAJC10/DNAJC3/EDEM3/EIF2S1/ERLEC1/ERN1/ERO1A/ERP29/HERPUD1/HSP90AA1/HSP90AB1/HSP90B1/HSPA1A/HSPA1B/HSPA5/HSPA8/HSPH1/LMAN1/MAGT1/MAN1A1/MAN1A2/MAP3K5/MAPK8/MBTPS1/NFE2L2/OSTC/PDIA3/PDIA4/PDIA6/PPP1R15A/RAD23B/RBX1/RNF5/RPN1/RPN2/SAR1A/SEC23A/SEC24A/SEC31A/SEC61B/SEC61G/SEC62/SEC63/SEL1L/SELENO…	84
hsa05132	Salmonella infection	97/1700	251/9389	6.96547575821481e-15	6.96547575821481e-15	4.56402121240117e-13	ABI1/ACBD3/ACTB/ACTG1/ACTR10/ACTR1B/ACTR2/ACTR3/AKT3/ANXA2/ARF1/ARF6/ARL8B/ARPC1A/ARPC1B/ARPC2/ARPC3/ARPC4/ARPC5/BAX/BIRC2/BIRC3/BRK1/CASP3/CASP4/CASP8/CDC42/CSE1L/CTNNB1/CXCL8/CYCS/CYFIP1/DCTN4/DCTN5/DYNC1H1/DYNC1I2/DYNC1LI2/DYNLL1/DYNLL2/DYNLT1/ELMO1/EXOC5/FOS/GAPDH/HSP90AA1/HSP90AB1/HSP90B1/IL1B/IRAK1/IRAK4/JUN/KIF5B/KPNA3/KPNA4/LEF1/LY96/MAPK1/MAPK14/MAPK8/MLKL/MYD88/MYL12A/MYL12B/MYL9/MYO6/N…	97
hsa05020	Prion disease	104/1700	278/9389	9.17633894556849e-15	9.17633894556849e-15	4.56402121240117e-13	ATF2/ATF4/BAX/C7/CASP3/CAV1/CAV2/CCL5/COX4I1/COX5A/COX6A1/COX6C/COX7A2/COX7A2L/COX7B/COX7C/CREB1/CREB3L2/CSNK2A1/CSNK2A2/CSNK2B/CYCS/EGR1/EIF2S1/FYN/GSK3B/HSPA1A/HSPA1B/HSPA5/HSPA8/IL1B/KIF5B/LAMC1/MAPK1/MAPK14/MAPK8/MCU/NDUFA1/NDUFA12/NDUFA4/NDUFA5/NDUFA8/NDUFAB1/NDUFB1/NDUFB11/NDUFB2/NDUFB3/NDUFB4/NDUFB5/NDUFB6/NDUFB8/NDUFC1/NDUFS2/NDUFS4/NDUFS5/PIK3R1/PIK3R3/PPP3CA/PPP3CB/PPP3R1/PRKACA/PRKACB/…	104
hsa05012	Parkinson disease	101/1700	271/9389	3.00518160854081e-14	3.00518160854081e-14	1.14198687291914e-12	ATF4/ATF6/BAX/CALM1/CALM2/CAMK2D/CASP3/COX4I1/COX5A/COX6A1/COX6C/COX7A2/COX7A2L/COX7B/COX7C/CYCS/DUSP1/EIF2S1/ERN1/GNAI1/GNAI3/GNAS/HSPA5/KIF5B/MAOA/MAP3K5/MAPK8/MCU/NDUFA1/NDUFA12/NDUFA4/NDUFA5/NDUFA8/NDUFAB1/NDUFB1/NDUFB11/NDUFB2/NDUFB3/NDUFB4/NDUFB5/NDUFB6/NDUFB8/NDUFC1/NDUFS2/NDUFS4/NDUFS5/NFE2L2/PARK7/PRKACA/PRKACB/PSMA1/PSMA3/PSMA4/PSMA5/PSMA7/PSMB1/PSMB2/PSMB3/PSMB4/PSMB5/PSMB7/PSMC2/PSMC4…	101
hsa05131	Shigellosis	96/1700	253/9389	3.67923783850572e-14	3.67923783850572e-14	1.14198687291914e-12	ACTB/ACTG1/ACTN1/ACTR2/ACTR3/AKT3/ARF1/ARF6/ARHGEF2/ARPC1A/ARPC1B/ARPC2/ARPC3/ARPC4/ARPC5/ATG12/ATG5/BAX/BCL10/BECN1/BNIP3/BTRC/CAPN1/CAPN2/CAPNS1/CASP4/CAST/CBX3/CCL5/CD44/CDC42/CGAS/CRK/CUL1/CXCL8/CYCS/DIAPH1/ELMO1/FNBP1L/FOXO1/GSK3A/GSK3B/HCLS1/HK1/IL1B/IL1R1/ITGB1/JUN/MAP1LC3B/MAP1LC3B2/MAPK1/MAPK14/MAPK8/MDM2/MYD88/MYL12A/MYL12B/MYL9/NFKB1/NFKBIA/NFKBIB/PFN1/PIK3R1/PIK3R3/PLCB1/PLCB4/PPID/PT…	96
hsa04932	Non-alcoholic fatty liver disease	69/1700	157/9389	4.01810196027104e-14	4.01810196027104e-14	1.14198687291914e-12	ADIPOR1/AKT3/ATF4/BAX/BCL2L11/CASP3/CASP8/CDC42/COX4I1/COX5A/COX6A1/COX6C/COX7A2/COX7A2L/COX7B/COX7C/CXCL8/CYCS/EIF2S1/ERN1/FOS/GSK3A/GSK3B/IL1B/ITCH/JUN/LEPR/MAP3K5/MAPK14/MAPK8/MLXIP/NDUFA1/NDUFA12/NDUFA4/NDUFA5/NDUFA8/NDUFAB1/NDUFB1/NDUFB11/NDUFB2/NDUFB3/NDUFB4/NDUFB5/NDUFB6/NDUFB8/NDUFC1/NDUFS2/NDUFS4/NDUFS5/NFKB1/PIK3R1/PIK3R3/PPARA/PRKAA1/PRKAG2/RAC1/RELA/RXRA/SDHB/SOCS3/TNFRSF1A/UQCR11/UQC…	69
hsa05130	Pathogenic Escherichia coli infection	81/1700	203/9389	1.642478501751e-13	1.642478501751e-13	4.08458469514394e-12	ABI1/ACTB/ACTG1/ACTR2/ACTR3/ARF1/ARF6/ARHGEF12/ARHGEF2/ARPC1A/ARPC1B/ARPC2/ARPC3/ARPC4/ARPC5/BAX/BRK1/CASP3/CASP4/CASP8/CDC42/CXCL8/CYCS/CYFIP1/EZR/FOS/FYN/GAPDH/GNA12/GNA13/HCLS1/IL1B/IL1R1/IRAK1/IRAK4/ITGB1/JUN/MAPK1/MAPK14/MAPK8/MYD88/MYH11/MYH9/MYO1B/MYO1D/MYO1E/MYO5A/MYO5C/MYO6/NCK1/NCK2/NCKAP1/NCL/NFKB1/NFKBIA/NFKBIB/PAK2/PTPN11/RAB1A/RAC1/RELA/RHOA/ROCK1/ROCK2/RPS3/SEC24A/TAB2/TJP1/TMBIM6/…	81
hsa05022	Pathways of neurodegeneration - multiple diseases	150/1700	483/9389	9.45075783499811e-13	9.45075783499811e-13	2.08911488984169e-11	ACTR10/ACTR1B/ALS2/APC/ATF4/ATF6/ATP2A2/ATXN3/BAX/BECN1/CALM1/CALM2/CAMK2D/CAPN1/CAPN2/CASP3/CASP8/CHMP2B/COX4I1/COX5A/COX6A1/COX6C/COX7A2/COX7A2L/COX7B/COX7C/CSNK1A1/CSNK2A1/CSNK2A2/CSNK2B/CTNNB1/CYCS/DCTN4/DCTN5/DERL1/EIF2S1/ERN1/FRAT2/FUS/FZD4/FZD6/GNAQ/GPX1/GPX7/GPX8/GSK3B/HIP1/HSPA5/IFT57/IL1B/KIF5B/KRAS/LRP6/MAP1LC3B/MAP1LC3B2/MAP3K5/MAPK1/MAPK14/MAPK8/MCU/NDUFA1/NDUFA12/NDUFA4/NDUFA5/NDUFA…	150
hsa04144	Endocytosis	92/1700	252/9389	1.74898543066587e-12	1.74898543066587e-12	3.47956048837735e-11	ACAP2/ACTR2/ACTR3/AP2B1/ARF1/ARF3/ARF4/ARF6/ARFGAP3/ARFGEF1/ARPC1A/ARPC1B/ARPC2/ARPC3/ARPC4/ARPC5/ASAP1/CAPZA1/CAPZA2/CAPZB/CAV1/CAV2/CBL/CBLB/CDC42/CHMP1B/CHMP2B/CHMP3/CHMP4B/CHMP5/CLTA/CLTC/CXCR4/DAB2/EEA1/EHD2/EHD4/EPS15/HLA-E/HSPA1A/HSPA1B/HSPA8/IL2RG/IQSEC1/ITCH/KIF5B/LDLR/MDM2/NEDD4/PDCD6IP/PLD1/PML/RAB10/RAB11A/RAB11B/RAB22A/RAB31/RAB4A/RAB5A/RAB5B/RAB7A/RABEP1/RHOA/RNF41/RUFY1/SH3GLB1/SH3…	92
hsa05014	Amyotrophic lateral sclerosis	121/1700	371/9389	4.73352710165213e-12	4.73352710165213e-12	8.56111600203112e-11	ACTB/ACTG1/ACTR10/ACTR1B/ALS2/ALYREF/ANXA11/ANXA7/ATF4/ATF6/BAX/BECN1/CASP3/CHMP2B/COX4I1/COX5A/COX6A1/COX6C/COX7A2/COX7A2L/COX7B/COX7C/CYCS/DCTN4/DCTN5/DERL1/EIF2S1/ERN1/FUS/GPX1/GPX7/GPX8/HNRNPA1/HNRNPA2B1/HNRNPA3/HSPA5/KIF5B/MAP1LC3B/MAP1LC3B2/MAP3K5/MAPK14/MATR3/MCU/NDUFA1/NDUFA12/NDUFA4/NDUFA5/NDUFA8/NDUFAB1/NDUFB1/NDUFB11/NDUFB2/NDUFB3/NDUFB4/NDUFB5/NDUFB6/NDUFB8/NDUFC1/NDUFS2/NDUFS4/NDUFS5…	121
hsa05016	Huntington disease	106/1700	311/9389	5.2117856245871e-12	5.2117856245871e-12	8.64059195655229e-11	ACTR10/ACTR1B/AP2B1/BAX/BECN1/CASP3/CASP8/CLTA/CLTC/COX4I1/COX5A/COX6A1/COX6C/COX7A2/COX7A2L/COX7B/COX7C/CREB1/CREB3L2/CREBBP/CYCS/DCTN4/DCTN5/EP300/ERN1/GNAQ/GPX1/GPX7/GPX8/HDAC1/HDAC2/HIP1/IFT57/KIF5B/MAP3K5/MAPK8/NDUFA1/NDUFA12/NDUFA4/NDUFA5/NDUFA8/NDUFAB1/NDUFB1/NDUFB11/NDUFB2/NDUFB3/NDUFB4/NDUFB5/NDUFB6/NDUFB8/NDUFC1/NDUFS2/NDUFS4/NDUFS5/NRBF2/PLCB1/PLCB4/POLR2G/POLR2K/PSMA1/PSMA3/PSMA4/PSMA…	106
hsa05010	Alzheimer disease	125/1700	391/9389	9.66383984402652e-12	9.66383984402652e-12	1.47891961985507e-10	ADAM10/AKT3/APC/APH1A/APH1B/ATF4/ATF6/ATP2A2/BACE1/BACE2/BECN1/CALM1/CALM2/CAPN1/CAPN2/CASP3/CASP8/COX4I1/COX5A/COX6A1/COX6C/COX7A2/COX7A2L/COX7B/COX7C/CSNK1A1/CSNK2A1/CSNK2A2/CSNK2B/CTNNB1/CYCS/EIF2AK2/EIF2S1/ERN1/FRAT2/FZD4/FZD6/GAPDH/GNAQ/GSK3B/IDE/IL1B/KIF5B/KRAS/LRP6/MAP3K5/MAPK1/MAPK8/MCU/NAE1/NDUFA1/NDUFA12/NDUFA4/NDUFA5/NDUFA8/NDUFAB1/NDUFB1/NDUFB11/NDUFB2/NDUFB3/NDUFB4/NDUFB5/NDUFB6/NDUF…	125
hsa05417	Lipid and atherosclerosis	80/1700	216/9389	2.20332534616421e-11	2.20332534616421e-11	3.13104128139125e-10	ABCA1/ABCG1/AKT3/ATF4/ATF6/BAX/CALM1/CALM2/CAMK2D/CASP3/CASP8/CCL2/CCL5/CDC42/CXCL1/CXCL2/CXCL8/CYCS/EIF2S1/ERN1/ERO1A/FOS/GSK3B/HSP90AA1/HSP90AB1/HSP90B1/HSPA1A/HSPA1B/HSPA2/HSPA4/HSPA5/HSPA8/HSPD1/ICAM1/IL1B/IRAK1/IRAK4/JUN/KRAS/LDLR/LY96/LYN/MAP3K5/MAPK1/MAPK14/MAPK8/MIB1/MYD88/NFE2L2/NFKB1/NFKBIA/NRAS/PIK3R1/PIK3R3/PLCB1/PLCB4/PPP3CA/PPP3CB/PPP3R1/PTK2/RAC1/RAP1A/RAP1B/RELA/RHOA/ROCK2/RXRA/SE…	80
hsa05163	Human cytomegalovirus infection	81/1700	226/9389	1.11213474388323e-10	1.11213474388323e-10	1.4750418708346e-09	AKAP13/AKT3/ARHGEF12/ATF2/ATF4/BAX/CALM1/CALM2/CALR/CASP3/CASP8/CCL2/CCL4/CCL5/CDK6/CDKN1A/CGAS/CREB1/CREB3L2/CRK/CTNNB1/CXCL12/CXCL8/CXCR4/CYCS/E2F3/GNA12/GNA13/GNAI1/GNAI3/GNAQ/GNAS/GNB1/GNB4/GNG11/GNG12/GNG5/GNG7/GRB2/GSK3B/HLA-E/IL1B/IL1R1/ITGAV/JAK1/KRAS/MAPK1/MAPK14/MDM2/NFKB1/NFKBIA/NRAS/PDIA3/PIK3R1/PIK3R3/PLCB1/PLCB4/PPP3CA/PPP3CB/PPP3R1/PRKACA/PRKACB/PTK2/PTK2B/RAC1/RAC2/RB1/RELA/RHEB/R…	81
hsa04520	Adherens junction	43/1700	93/9389	3.67960539206165e-10	3.67960539206165e-10	4.34404919531617e-09	ACP1/ACTB/ACTG1/ACTN1/ARHGAP29/CDC42/CDH5/CREBBP/CSNK2A1/CSNK2A2/CSNK2B/CTNNA1/CTNNB1/CTNND1/EP300/FYN/HEG1/IQGAP1/LEF1/MAPK1/MET/MYL12A/MYL12B/MYL9/NLK/PDCD10/PTPN1/RAC1/RAC2/RAP1A/RAP1B/RHOA/ROCK1/ROCK2/SMAD3/SMAD4/TCF7L2/TGFBR2/TJP1/VCL/WASF2/WASL/YES1	43
hsa05208	Chemical carcinogenesis - reactive oxygen species	80/1700	227/9389	3.71197854520403e-10	3.71197854520403e-10	4.34404919531617e-09	ABL2/ACP1/AHR/AKR1A1/AKR1C3/AKT3/COX4I1/COX5A/COX6A1/COX6C/COX7A2/COX7A2L/COX7B/COX7C/CYP1B1/FOS/GRB2/GSTA4/GSTO1/HIF1A/HMOX1/JUN/KRAS/MAP3K5/MAPK1/MAPK14/MAPK8/MET/MGST2/NDUFA1/NDUFA12/NDUFA4/NDUFA5/NDUFA8/NDUFAB1/NDUFB1/NDUFB11/NDUFB2/NDUFB3/NDUFB4/NDUFB5/NDUFB6/NDUFB8/NDUFC1/NDUFS2/NDUFS4/NDUFS5/NFE2L2/NFKB1/NFKBIA/NQO1/NRAS/PIK3R1/PIK3R3/PLD1/PRKD3/PTEN/PTK2/PTPN1/PTPN11/RAC1/RELA/SDHB/SLC25A…	80
hsa05135	Yersinia infection	56/1700	138/9389	4.45292904431209e-10	4.45292904431209e-10	4.9156808609878e-09	ACTB/ACTG1/ACTR2/ACTR3/AKT3/ARF6/ARHGEF12/ARHGEF28/ARPC1A/ARPC1B/ARPC2/ARPC3/ARPC4/ARPC5/CCL2/CD4/CDC42/CRK/CXCL8/ELMO1/FOS/GNAQ/GSK3B/IL1B/IRAK1/IRAK4/ITGB1/JUN/LCK/LCP2/MAPK1/MAPK14/MAPK8/MYD88/NFKB1/NFKBIA/PIK3R1/PIK3R3/PTK2/PTK2B/RAC1/RAC2/RELA/RHOA/RHOG/ROCK1/ROCK2/RPS6KA2/RPS6KA3/SKAP2/TAB2/TBK1/WASF2/WASL/WIPF1/WIPF2	56
hsa05203	Viral carcinogenesis	74/1700	205/9389	4.94168975443218e-10	4.94168975443218e-10	4.9156808609878e-09	ACTN1/ATF2/ATF4/BAX/CASP3/CASP8/CCND2/CDC42/CDK2/CDK6/CDKN1A/CREB1/CREB3L2/CREBBP/DDX3X/DLG1/EGR2/EGR3/EIF2AK2/EP300/GRB2/GSN/GTF2A2/GTF2B/GTF2H1/HDAC1/HDAC2/HDAC9/HLA-E/HNRNPK/IL6ST/JAK1/JUN/KRAS/LYN/MAPK1/MDM2/NFKB1/NFKB2/NFKBIA/NRAS/PIK3R1/PIK3R3/PKM/PMAIP1/PRKACA/PRKACB/RAC1/RANBP1/RB1/RBL2/RBPJ/REL/RELA/RHOA/SND1/SNW1/SP100/SRF/STAT3/STAT5B/TBPL1/TP53/TRAF3/TRAF5/UBE3A/USP7/VDAC3/YWHAB/YWHAE…	74
hsa05415	Diabetic cardiomyopathy	74/1700	205/9389	4.94168975443218e-10	4.94168975443218e-10	4.9156808609878e-09	ACE/AKT3/ATP2A2/CAMK2D/COL1A1/COL1A2/COX4I1/COX5A/COX6A1/COX6C/COX7A2/COX7A2L/COX7B/COX7C/GAPDH/GSK3B/GSR/MAPK14/MAPK8/MMP2/MPC2/NDUFA1/NDUFA12/NDUFA4/NDUFA5/NDUFA8/NDUFAB1/NDUFB1/NDUFB11/NDUFB2/NDUFB3/NDUFB4/NDUFB5/NDUFB6/NDUFB8/NDUFC1/NDUFS2/NDUFS4/NDUFS5/NFKB1/PARP1/PDHA1/PDHB/PDK4/PIK3R1/PIK3R3/PLCB1/PLCB4/PPARA/PPP1CB/PPP1CC/PTEN/RAC1/RAC2/RELA/RYR2/SDHB/SLC25A5/SLC25A6/SMAD2/SMAD3/SP1/TBC1D…	74
hsa05167	Kaposi sarcoma-associated herpesvirus infection	71/1700	196/9389	9.33109395190022e-10	9.33109395190022e-10	8.83998374390547e-09	AKT3/ANGPT2/ATG3/BAX/BECN1/CALM1/CALM2/CASP3/CASP8/CDK6/CDKN1A/CLEC2B/CREB1/CREBBP/CTNNB1/CXCL1/CXCL2/CXCL8/CYCS/E2F3/EIF2AK2/EP300/FOS/GNB1/GNB4/GNG11/GNG12/GNG5/GNG7/GSK3B/HIF1A/HLA-E/ICAM1/IFNAR1/IFNGR1/IL6ST/JAK1/JUN/KRAS/LEF1/LYN/MAP1LC3B/MAP1LC3B2/MAPK1/MAPK14/MAPK8/NFKB1/NFKBIA/NRAS/PIK3R1/PIK3R3/PPP3CA/PPP3CB/PPP3R1/RAC1/RB1/RCAN1/RELA/RPS27A/STAT1/STAT2/STAT3/TBK1/TCF7L2/TNFRSF1A/TP53/TR…	71
hsa05166	Human T-cell leukemia virus 1 infection	78/1700	224/9389	1.17318602323315e-09	1.17318602323315e-09	1.06091941813907e-08	AKT3/ANAPC13/ANAPC16/ANAPC7/ATF2/ATF4/BAX/BUB3/CALR/CANX/CCND2/CD4/CDC16/CDC27/CDK2/CDKN1A/CDKN2C/CREB1/CREB3L2/CREBBP/CRTC3/DLG1/E2F3/EGR1/EGR2/ELK4/EP300/ETS1/ETS2/FOS/HLA-DRA/HLA-DRB5/HLA-E/ICAM1/IL15/IL1R1/IL2RG/JAK1/JUN/KRAS/LCK/MAPK1/MAPK8/MMP7/MSX1/NFKB1/NFKB2/NFKBIA/NRAS/NRP1/PIK3R1/PIK3R3/PPP3CA/PPP3CB/PPP3R1/PRKACA/PRKACB/PTEN/RAN/RANBP1/RB1/RELA/SLC25A5/SLC25A6/SMAD2/SMAD3/SMAD4/SRF/ST…	78
hsa04120	Ubiquitin mediated proteolysis	56/1700	142/9389	1.59043955303752e-09	1.59043955303752e-09	1.3183906821232e-08	ANAPC13/ANAPC16/ANAPC7/BIRC2/BIRC3/BIRC6/BTRC/CBL/CBLB/CDC16/CDC27/CUL1/CUL3/CUL4B/ELOC/FBXW7/ITCH/MDM2/NEDD4/PML/RBX1/RCHY1/RNF7/RPS27A/SAE1/SKP1/SOCS3/TRIP12/UBA2/UBA52/UBA6/UBB/UBC/UBE2A/UBE2B/UBE2D1/UBE2D2/UBE2D3/UBE2D4/UBE2E1/UBE2E3/UBE2G1/UBE2H/UBE2J1/UBE2K/UBE2L3/UBE2L6/UBE2N/UBE2Q1/UBE2Q2/UBE2R2/UBE2W/UBE2Z/UBE3A/UBE3C/WWP1	56
hsa05418	Fluid shear stress and atherosclerosis	56/1700	142/9389	1.59043955303752e-09	1.59043955303752e-09	1.3183906821232e-08	ACTB/ACTG1/ACVR2A/AKT3/ARHGEF2/BMPR2/CALM1/CALM2/CAV1/CAV2/CCL2/CDH5/CTNNB1/DUSP1/FOS/GSTA4/GSTO1/HMOX1/HSP90AA1/HSP90AB1/HSP90B1/ICAM1/IL1B/IL1R1/ITGAV/JUN/KDR/KLF2/MAP3K5/MAPK14/MAPK8/MEF2A/MEF2C/MGST2/MMP2/NFE2L2/NFKB1/NQO1/PECAM1/PIK3R1/PIK3R3/PLAT/PRKAA1/PTK2/RAC1/RAC2/RELA/RHOA/SELE/SUMO1/SUMO2/SUMO3/THBD/TNFRSF1A/TP53/TXN	56
hsa04110	Cell cycle	59/1700	158/9389	6.72066852780355e-09	6.72066852780355e-09	5.34823727054683e-08	ANAPC13/ANAPC16/ANAPC7/ATRX/BUB3/CCND2/CCNH/CDC14A/CDC16/CDC25B/CDC27/CDK2/CDK6/CDK7/CDKN1A/CDKN2C/CREBBP/CUL1/E2F3/E2F4/EP300/FBXO5/GADD45A/GSK3B/HDAC1/HDAC2/MCM3/MDM2/NIPBL/ORC2/PCNA/PDS5A/PDS5B/PPP2CA/PPP2CB/PPP2R1A/PPP2R1B/PPP2R5A/PPP2R5C/PPP2R5E/PRKDC/RAD21/RB1/RBL2/RBX1/SKP1/SMAD2/SMAD3/SMAD4/STAG2/TFDP1/TP53/WAPL/YWHAB/YWHAE/YWHAG/YWHAH/YWHAQ/YWHAZ	59
hsa05161	Hepatitis B	59/1700	163/9389	2.54418783879539e-08	2.54418783879539e-08	1.94676721268149e-07	AKT3/ATF2/ATF4/BAX/CASP10/CASP3/CASP8/CDK2/CDKN1A/CREB1/CREB3L2/CREBBP/CXCL8/CYCS/DDX3X/E2F3/EGR2/EGR3/EP300/FOS/GRB2/IFIH1/IFNAR1/IRAK1/IRAK4/JAK1/JUN/KRAS/MAPK1/MAPK14/MAPK8/MAVS/MYD88/NFKB1/NFKBIA/NRAS/PCNA/PIK3R1/PIK3R3/PTK2B/RB1/RELA/SMAD3/SMAD4/SOS1/SOS2/STAT1/STAT2/STAT3/STAT5B/TAB2/TBK1/TGFBR2/TP53/TRAF3/VDAC3/YWHAB/YWHAQ/YWHAZ	59
hsa04140	Autophagy - animal	60/1700	169/9389	4.38345381911508e-08	4.38345381911508e-08	3.21421213864233e-07	AKT3/ATG12/ATG3/ATG4A/ATG4C/ATG5/BECN1/BIRC6/BNIP3/CAMKK2/CFLAR/CTSB/EIF2AK4/EIF2S1/ERN1/GABARAPL2/GORASP2/HIF1A/HMGB1/IGBP1/KRAS/LAMP1/LAMP2/MAP1LC3B/MAP1LC3B2/MAPK1/MAPK8/NBR1/NRAS/NRBF2/OPTN/PIK3R1/PIK3R3/PPP2CA/PPP2CB/PRKAA1/PRKACA/PRKACB/PTEN/RAB1A/RAB7A/RB1CC1/RHEB/RPS27A/RPS6KB1/RRAGA/SH3GLB1/SNAP29/TANK/TAX1BP1/TBK1/UBA52/UBB/UBC/UVRAG/VMP1/VPS39/VPS41/WDFY3/WDR45B	60
hsa05164	Influenza A	61/1700	173/9389	4.52370597290402e-08	4.52370597290402e-08	3.21421213864233e-07	ACTB/ACTG1/ADAR/AKT3/BAX/CASP3/CASP8/CCL2/CCL5/CDK6/CPSF4/CREBBP/CXCL8/CYCS/DNAJB1/DNAJC3/EIF2AK2/EIF2S1/EP300/HLA-DRA/HLA-DRB5/HNRNPUL1/ICAM1/IFIH1/IFNAR1/IFNGR1/IFNGR2/IL1B/IL33/IRAK4/JAK1/KPNA2/KPNA6/MAPK1/MAVS/MYD88/NFKB1/NFKBIA/NFKBIB/NXT1/PABPN1/PIK3R1/PIK3R3/PML/RAB11A/RAB11B/RELA/SLC25A5/SLC25A6/SOCS3/STAT1/STAT2/TBK1/TNFRSF10B/TNFRSF1A/TNFSF10/TPSAB1/TPSB2/TRAF3/VDAC1/XPO1	61
hsa05162	Measles	52/1700	139/9389	4.91107338684125e-08	4.91107338684125e-08	3.36912112563701e-07	ADAR/AKT3/BAX/CASP3/CASP8/CBLB/CCND2/CD46/CDK2/CDK6/CSNK2A1/CSNK2A2/CSNK2B/CYCS/EIF2AK1/EIF2AK2/EIF2AK4/EIF2S1/EIF3H/FOS/GSK3B/HSPA1A/HSPA1B/HSPA8/IFIH1/IFNAR1/IL1B/IL2RG/IRAK1/IRAK4/JAK1/JUN/MAPK8/MAVS/MYD88/NFKB1/NFKBIA/NFKBIB/PIK3R1/PIK3R3/RACK1/RCHY1/RELA/STAT1/STAT2/STAT3/STAT5B/TAB2/TBK1/TNFAIP3/TP53/TRAF3	52
hsa04810	Regulation of actin cytoskeleton	75/1700	232/9389	9.06531318294399e-08	9.06531318294399e-08	6.01173400553128e-07	ACTB/ACTG1/ACTN1/ACTR2/ACTR3/AKT3/APC/ARHGEF12/ARHGEF6/ARPC1A/ARPC1B/ARPC2/ARPC3/ARPC4/ARPC5/BDKRB2/BRK1/C7/CDC42/CFL1/CFL2/CRK/CXCL12/CXCR4/CYFIP1/DIAPH1/DIAPH2/ENAH/EZR/GNA12/GNA13/GNG12/GSN/IQGAP1/ITGA2/ITGA6/ITGAE/ITGAV/ITGB1/KRAS/MAPK1/MYH11/MYH9/MYL12A/MYL12B/MYL9/MYLK/NCKAP1/NRAS/PAK2/PDGFRB/PFN1/PIK3R1/PIK3R3/PIP4K2A/PIP4K2B/PPP1CB/PPP1CC/PPP1R12A/PTK2/RAC1/RAC2/RDX/RHOA/ROCK1/ROCK2/SOS1/…	75
hsa05210	Colorectal cancer	37/1700	87/9389	9.56421817712807e-08	9.56421817712807e-08	6.05629958176667e-07	AKT3/APC/APPL1/BAX/BCL2L11/CASP3/CDKN1A/CTNNB1/CYCS/FOS/GADD45A/GRB2/GSK3B/JUN/KRAS/LEF1/MAPK1/MAPK8/MLH1/NRAS/PIK3R1/PIK3R3/PMAIP1/RAC1/RAC2/RALA/RALB/RHOA/RPS6KB1/SMAD2/SMAD3/SMAD4/SOS1/SOS2/TCF7L2/TGFBR2/TP53	37
hsa05169	Epstein-Barr virus infection	68/1700	204/9389	9.74134959183633e-08	9.74134959183633e-08	6.05629958176667e-07	AKT3/BAX/BCL2L11/CALR/CASP3/CASP8/CCND2/CD44/CDK2/CDK6/CDKN1A/CYCS/E2F3/EIF2AK2/ENTPD1/GADD45A/HDAC1/HDAC2/HES1/HLA-DRA/HLA-DRB5/HLA-E/ICAM1/IFNAR1/IRAK1/IRAK4/JAK1/JUN/LYN/MAPK14/MAPK8/MAVS/MDM2/MYD88/NEDD4/NFKB1/NFKB2/NFKBIA/NFKBIB/PDIA3/PIK3R1/PIK3R3/PSMC2/PSMC4/PSMD1/PSMD11/PSMD12/PSMD14/PSMD6/RAC1/RB1/RBPJ/RELA/RUNX3/SEM1/SIN3A/SNW1/STAT1/STAT2/STAT3/TAB2/TBK1/TNFAIP3/TP53/TRAF3/TRAF5/USP7/V…	68
hsa04218	Cellular senescence	56/1700	157/9389	1.02610385332677e-07	1.02610385332677e-07	6.18608064685039e-07	AKT3/BTRC/CALM1/CALM2/CAPN1/CAPN2/CCND2/CDK2/CDK6/CDKN1A/CXCL8/E2F3/E2F4/ETS1/FOXO1/GADD45A/HIPK1/HIPK3/HLA-E/KRAS/LIN54/MAPK1/MAPK14/MCU/MDM2/NBN/NFKB1/NRAS/PIK3R1/PIK3R3/PPID/PPP1CB/PPP1CC/PPP3CA/PPP3CB/PPP3R1/PTEN/RB1/RBL2/RELA/RHEB/SERPINE1/SIRT1/SLC25A5/SLC25A6/SMAD2/SMAD3/TGFBR2/TP53/TRAF3IP2/TRPM7/VDAC1/VDAC2/VDAC3/ZFP36L1/ZFP36L2	56
hsa05100	Bacterial invasion of epithelial cells	34/1700	78/9389	1.53484079088905e-07	1.53484079088905e-07	8.98095694978422e-07	ACTB/ACTG1/ACTR2/ACTR3/ARPC1A/ARPC1B/ARPC2/ARPC3/ARPC4/ARPC5/CAV1/CAV2/CBL/CD2AP/CDC42/CLTA/CLTC/CRK/CTNNA1/CTNNB1/ELMO1/HCLS1/ITGB1/MET/PIK3R1/PIK3R3/PTK2/RAC1/RHOA/RHOG/SHC1/VCL/WASF2/WASL	34
hsa03050	Proteasome	24/1700	46/9389	1.70384898886981e-07	1.70384898886981e-07	9.68503635778629e-07	POMP/PSMA1/PSMA3/PSMA4/PSMA5/PSMA7/PSMB1/PSMB2/PSMB3/PSMB4/PSMB5/PSMB7/PSMC2/PSMC4/PSMD1/PSMD11/PSMD12/PSMD14/PSMD6/PSME1/PSME3/PSME4/PSMF1/SEM1	24
hsa05142	Chagas disease	41/1700	103/9389	1.80373289593225e-07	1.80373289593225e-07	9.9274931721361e-07	ACE/AKT3/BDKRB2/CALR/CASP8/CCL2/CCL5/CFLAR/CXCL8/FOS/GNA14/GNAI1/GNAI3/GNAQ/GNAS/IFNGR1/IFNGR2/IL1B/IRAK1/IRAK4/JUN/MAPK1/MAPK14/MAPK8/MYD88/NFKB1/NFKBIA/PIK3R1/PIK3R3/PLCB1/PLCB4/PPP2CA/PPP2CB/PPP2R1A/PPP2R1B/PPP2R2A/RELA/SERPINE1/SMAD2/TGFBR2/TNFRSF1A	41
hsa04510	Focal adhesion	67/1700	203/9389	1.84630362434171e-07	1.84630362434171e-07	9.9274931721361e-07	ACTB/ACTG1/ACTN1/AKT3/ARHGAP5/BIRC2/BIRC3/CAPN2/CAV1/CAV2/CCND2/CDC42/COL1A1/COL1A2/COL4A1/COL4A2/COL6A1/COL6A2/COL6A3/CRK/CTNNB1/DIAPH1/EMP1/FYN/GRB2/GSK3B/ITGA2/ITGA6/ITGAV/ITGB1/JUN/KDR/LAMA4/LAMB1/LAMC1/MAPK1/MAPK8/MET/MYL12A/MYL12B/MYL9/MYLK/PAK2/PARVA/PDGFRB/PIK3R1/PIK3R3/PPP1CB/PPP1CC/PPP1R12A/PTEN/PTK2/RAC1/RAC2/RAP1A/RAP1B/RHOA/ROCK1/ROCK2/SHC1/SOS1/SOS2/SPP1/THBS1/VCL/VEGFB/ZYX	67
hsa05165	Human papillomavirus infection	98/1700	333/9389	1.89872068414676e-07	1.89872068414676e-07	9.94067061783208e-07	AKT3/APC/ATP6V0A2/ATP6V0E1/ATP6V1A/ATP6V1B2/ATP6V1C1/ATP6V1D/ATP6V1E1/ATP6V1F/ATP6V1G1/BAX/CASP3/CASP8/CCND2/CDC42/CDK2/CDK6/CDKN1A/COL1A1/COL1A2/COL4A1/COL4A2/COL6A1/COL6A2/COL6A3/CREB1/CREB3L2/CREBBP/CSNK1A1/CTNNB1/DLG1/EIF2AK2/EP300/FOXO1/FZD4/FZD6/GNAS/GRB2/GSK3B/HDAC1/HDAC2/HES1/HLA-E/IFNAR1/IRF1/ITGA2/ITGA6/ITGAV/ITGB1/JAK1/KRAS/LAMA4/LAMB1/LAMC1/MAML2/MAPK1/MDM2/NFKB1/NOTCH3/NRAS/PDGFRB/PI…	98
hsa04210	Apoptosis	50/1700	137/9389	2.1818680680342e-07	2.1818680680342e-07	1.11301771891623e-06	ACTB/ACTG1/AKT3/ATF4/BAX/BCL2A1/BCL2L11/BIRC2/BIRC3/CAPN1/CAPN2/CASP10/CASP3/CASP8/CFLAR/CSF2RB/CTSB/CTSC/CTSF/CTSH/CTSK/CTSO/CTSS/CTSZ/CYCS/EIF2S1/ERN1/FOS/GADD45A/JUN/KRAS/LMNA/MAP3K5/MAPK1/MAPK8/MCL1/NFKB1/NFKBIA/NRAS/PARP1/PARP4/PIK3R1/PIK3R3/PMAIP1/RELA/TNFRSF10B/TNFRSF1A/TNFSF10/TP53/TUBA1A	50
hsa04668	TNF signaling pathway	45/1700	119/9389	2.70629519212216e-07	2.70629519212216e-07	1.34602576660813e-06	AKT3/ATF2/ATF4/BIRC2/BIRC3/CASP10/CASP3/CASP8/CCL2/CCL5/CEBPB/CFLAR/CREB1/CREB3L2/CXCL1/CXCL2/CYLD/DNM1L/FOS/ICAM1/IL15/IL1B/IRF1/ITCH/JUN/JUNB/MAP3K5/MAP3K8/MAPK1/MAPK14/MAPK8/MLKL/NFKB1/NFKBIA/PIK3R1/PIK3R3/RELA/SELE/SOCS3/TAB2/TNFAIP3/TNFRSF1A/TNFRSF1B/TRAF3/TRAF5	45
hsa04933	AGE-RAGE signaling pathway in diabetic complications	40/1700	101/9389	2.98367930850378e-07	2.98367930850378e-07	1.44779304058335e-06	AKT3/BAX/CASP3/CCL2/CDC42/COL1A1/COL1A2/COL4A1/COL4A2/CXCL8/DIAPH1/EGR1/FOXO1/ICAM1/IL1B/JUN/KRAS/MAPK1/MAPK14/MAPK8/MMP2/NFKB1/NRAS/PIK3R1/PIK3R3/PLCB1/PLCB4/RAC1/RELA/SELE/SERPINE1/SMAD2/SMAD3/SMAD4/STAT1/STAT3/STAT5B/TGFBR2/THBD/VEGFB	40
hsa05160	Hepatitis C	55/1700	159/9389	4.2389739173629e-07	4.2389739173629e-07	2.00793501348769e-06	AKT3/BAX/CASP3/CASP8/CDK2/CDK6/CDKN1A/CFLAR/CTNNB1/CYCS/E2F3/EIF2AK1/EIF2AK2/EIF2AK4/EIF2S1/EIF3E/GRB2/GSK3B/IFNAR1/JAK1/KRAS/LDLR/MAPK1/MAVS/NFKB1/NFKBIA/NRAS/PIK3R1/PIK3R3/PPARA/PPP2CA/PPP2CB/PPP2R1A/PPP2R1B/PPP2R2A/PSME3/RB1/RELA/RXRA/SOCS3/SOS1/SOS2/STAT1/STAT2/STAT3/TBK1/TNFRSF1A/TP53/TRAF3/YWHAB/YWHAE/YWHAG/YWHAH/YWHAQ/YWHAZ	55
hsa05017	Spinocerebellar ataxia	51/1700	144/9389	4.87148727103107e-07	4.87148727103107e-07	2.25388272760067e-06	AKT3/ATP2A2/ATXN10/ATXN3/BECN1/CYCS/ERN1/GNAQ/GTF2B/MAP3K5/MAPK8/MCU/NOP56/NRBF2/OPA1/PIK3R1/PIK3R3/PLCB1/PLCB4/PSMA1/PSMA3/PSMA4/PSMA5/PSMA7/PSMB1/PSMB2/PSMB3/PSMB4/PSMB5/PSMB7/PSMC2/PSMC4/PSMD1/PSMD11/PSMD12/PSMD14/PSMD6/PUM1/PUM2/RB1CC1/RBPJ/RORA/SEM1/SLC25A5/SLC25A6/SP1/TBPL1/VDAC1/VDAC2/VDAC3/XBP1	51
hsa03015	mRNA surveillance pathway	40/1700	103/9389	5.49588943906357e-07	5.49588943906357e-07	2.48498350235171e-06	ALYREF/CASC3/CPSF3/CPSF4/CPSF6/CSTF2T/EIF4A3/ETF1/FUS/GSPT1/MAGOH/NCBP2/NUDT21/NXT1/PABPC1/PABPC3/PABPC4/PABPN1/PAPOLA/PCF11/PNN/PPP1CB/PPP1CC/PPP2CA/PPP2CB/PPP2R1A/PPP2R1B/PPP2R2A/PPP2R3C/PPP2R5A/PPP2R5C/PPP2R5E/RBM8A/RNMT/SAP18/SMG1/SMG7/SSU72/TARDBP/WDR82	40
hsa04660	T cell receptor signaling pathway	45/1700	122/9389	6.1842758111898e-07	6.1842758111898e-07	2.73410088494707e-06	AKT3/BCL10/CBLB/CD4/CDC42/DLG1/FOS/FYN/GRB2/GSK3B/ITK/JUN/KRAS/LCK/LCP2/MAP3K8/MAPK1/MAPK14/MAPK8/NCK1/NCK2/NFKB1/NFKBIA/NFKBIB/NRAS/PAK2/PIK3R1/PIK3R3/PPP2CA/PPP2CB/PPP2R1A/PPP2R1B/PPP2R2A/PPP2R3C/PPP2R5A/PPP2R5C/PPP2R5E/PPP3CA/PPP3CB/PPP3R1/PTPN11/RELA/RHOA/SOS1/SOS2	45
hsa05168	Herpes simplex virus 1 infection	60/1700	182/9389	8.38398739171272e-07	8.38398739171272e-07	3.62602658360115e-06	AKT3/ALYREF/BAX/BIRC2/BIRC3/CALR/CASP3/CASP8/CCL2/CCL5/CGAS/CYCS/EIF2AK1/EIF2AK2/EIF2AK4/EIF2B1/EIF2S1/HLA-DRA/HLA-DRB5/HLA-E/IFIH1/IFNAR1/IFNGR1/IFNGR2/IL1B/IRAK1/IRAK4/JAK1/MAVS/MYD88/NFKB1/NFKBIA/PDIA3/PIK3R1/PIK3R3/PML/PPP1CB/PPP1CC/PTPN11/RELA/RHEB/SOCS3/SP100/SRPK1/SRSF2/SRSF3/SRSF4/SRSF5/SRSF6/SRSF7/SRSF8/STAT1/STAT2/TAB2/TBK1/TNFRSF1A/TP53/TRAF3/TRAF5/ZC3HAV1	60
hsa04137	Mitophagy - animal	40/1700	105/9389	9.88101158740954e-07	9.88101158740954e-07	4.11990787661392e-06	ATF4/BCL2L13/BECN1/BNIP3/BNIP3L/CITED2/CSNK2A1/CSNK2A2/CSNK2B/EIF2S1/GABARAPL2/HIF1A/JUN/KRAS/MAP1LC3B/MAP1LC3B2/MAPK8/MON1B/MTX2/NBR1/NRAS/OPA1/OPTN/RAB5A/RAB5B/RAB7A/RELA/RPS27A/SP1/TAX1BP1/TBC1D15/TBK1/TOMM20/TOMM7/TOMM70/TP53/UBA52/UBB/UBC/USP8	40
hsa04722	Neurotrophin signaling pathway	44/1700	120/9389	9.94009519437009e-07	9.94009519437009e-07	4.11990787661392e-06	AKT3/ARHGDIB/ATF4/BAX/BEX3/CALM1/CALM2/CAMK2D/CDC42/CRK/GRB2/GSK3B/IRAK1/IRAK3/IRAK4/JUN/KIDINS220/KRAS/MAP3K5/MAPK1/MAPK14/MAPK8/NFKB1/NFKBIA/NFKBIB/NRAS/PIK3R1/PIK3R3/PRDM4/PSEN1/PTPN11/RAC1/RAP1A/RAP1B/RELA/RHOA/RPS6KA2/RPS6KA3/SH2B3/SHC1/SOS1/SOS2/TP53/YWHAE	44
hsa05205	Proteoglycans in cancer	65/1700	204/9389	1.15774662658692e-06	1.15774662658692e-06	4.70062540117998e-06	ACTB/ACTG1/AKT3/ARHGEF12/CAMK2D/CASP3/CAV1/CAV2/CBL/CD44/CD63/CDC42/CDKN1A/COL1A1/COL1A2/CTNNB1/DCN/DDX5/EIF4B/EZR/FZD4/FZD6/GRB2/HBEGF/HCLS1/HIF1A/HOXD10/IQGAP1/ITGA2/ITGAV/ITGB1/KDR/KRAS/LUM/MAPK1/MAPK14/MDM2/MET/MMP2/NRAS/PDCD4/PIK3R1/PIK3R3/PLAUR/PPP1CB/PPP1CC/PPP1R12A/PRKACA/PRKACB/PTK2/PTPN11/RAC1/RDX/RHOA/ROCK1/ROCK2/RPS6/RPS6KB1/SMAD2/SOS1/SOS2/STAT3/THBS1/TIAM1/TP53	65
hsa04621	NOD-like receptor signaling pathway	61/1700	189/9389	1.52408985577336e-06	1.52408985577336e-06	6.06427332086664e-06	ATG12/ATG5/BIRC2/BIRC3/BRCC3/CARD16/CARD8/CASP4/CASP8/CCL2/CCL5/CTSB/CXCL1/CXCL2/CXCL8/DHX33/DNM1L/ERBIN/GABARAPL2/GBP1/GBP2/HSP90AA1/HSP90AB1/IFI16/IFNAR1/IL1B/IRAK4/JAK1/JUN/MAP1LC3B/MAP1LC3B2/MAPK1/MAPK14/MAPK8/MAVS/MCU/MYD88/NAMPT/NFKB1/NFKBIA/NFKBIB/PANX1/PLCB1/PLCB4/RELA/RHOA/STAT1/STAT2/SUGT1/TAB2/TANK/TBK1/TNFAIP3/TRAF3/TRAF5/TRPM7/TXN/VDAC1/VDAC2/VDAC3/YWHAE	61
hsa04071	Sphingolipid signaling pathway	44/1700	122/9389	1.67261215606592e-06	1.67261215606592e-06	6.52474091839955e-06	AKT3/BAX/BDKRB2/FCER1G/FYN/GNA12/GNA13/GNAI1/GNAI3/GNAQ/KRAS/MAP3K5/MAPK1/MAPK14/MAPK8/NFKB1/NRAS/NSMAF/PIK3R1/PIK3R3/PLCB1/PLCB4/PLD1/PPP2CA/PPP2CB/PPP2R1A/PPP2R1B/PPP2R2A/PPP2R3C/PPP2R5A/PPP2R5C/PPP2R5E/PTEN/RAC1/RAC2/RELA/RHOA/ROCK1/ROCK2/S1PR1/SPTLC2/SPTSSA/TNFRSF1A/TP53	44
hsa03018	RNA degradation	32/1700	78/9389	1.82029906137007e-06	1.82029906137007e-06	6.84818220071789e-06	BTG1/BTG2/C1D/CNOT2/CNOT4/CNOT6L/CNOT7/CNOT8/CNOT9/DCP1A/DCP2/DDX6/DIS3/ENO1/EXOSC6/HSPA9/HSPD1/LSM2/LSM3/LSM5/LSM8/NUDT16/PABPC1/PABPC3/PABPC4/PARN/PATL1/PFKP/PNPT1/TOB1/TOB2/XRN2	32
hsa05120	Epithelial cell signaling in Helicobacter pylori infection	30/1700	71/9389	1.82437023177855e-06	1.82437023177855e-06	6.84818220071789e-06	ADAM10/ATP6V0A2/ATP6V0E1/ATP6V1A/ATP6V1B2/ATP6V1C1/ATP6V1D/ATP6V1E1/ATP6V1F/ATP6V1G1/CASP3/CCL5/CDC42/CXCL1/CXCL2/CXCL8/F11R/HBEGF/JAM2/JUN/LYN/MAPK14/MAPK8/MET/NFKB1/NFKBIA/PTPN11/RAC1/RELA/TJP1	30
hsa04062	Chemokine signaling pathway	61/1700	193/9389	3.30411651005786e-06	3.30411651005786e-06	1.21730608265289e-05	AKT3/CCL11/CCL14/CCL18/CCL2/CCL23/CCL4/CCL5/CDC42/CRK/CXCL1/CXCL12/CXCL14/CXCL2/CXCL8/CXCR4/ELMO1/GNAI1/GNAI3/GNAQ/GNB1/GNB4/GNG11/GNG12/GNG5/GNG7/GRB2/GSK3A/GSK3B/ITK/KRAS/LYN/MAPK1/NFKB1/NFKBIA/NFKBIB/NRAS/PIK3R1/PIK3R3/PLCB1/PLCB4/PRKACA/PRKACB/PTK2/PTK2B/RAC1/RAC2/RAP1A/RAP1B/RELA/RHOA/ROCK1/ROCK2/SHC1/SOS1/SOS2/STAT1/STAT2/STAT3/STAT5B/TIAM1	61
hsa04068	FoxO signaling pathway	46/1700	133/9389	3.69770737906618e-06	3.69770737906618e-06	1.33754391319332e-05	AKT3/ATG12/BCL2L11/BCL6/BNIP3/CCND2/CCNG2/CDK2/CDKN1A/CREBBP/EP300/FBXO32/FOXO1/G6PC3/GABARAPL2/GADD45A/GRB2/IL7R/KLF2/KRAS/MAPK1/MAPK14/MAPK8/MDM2/NLK/NRAS/PIK3R1/PIK3R3/PRKAA1/PRKAG2/PTEN/RBL2/S1PR1/SETD7/SGK1/SIRT1/SMAD3/SMAD4/SOD2/SOS1/SOS2/STAT3/STK4/TGFBR2/TNFSF10/USP7	46
hsa05212	Pancreatic cancer	31/1700	77/9389	4.22142763554839e-06	4.22142763554839e-06	1.47340687556537e-05	AKT3/ARHGEF6/BAX/CDC42/CDK6/CDKN1A/E2F3/GADD45A/JAK1/KRAS/MAPK1/MAPK8/NFKB1/PIK3R1/PIK3R3/PLD1/RAC1/RAC2/RALA/RALB/RALBP1/RB1/RELA/RPS6KB1/SMAD2/SMAD3/SMAD4/STAT1/STAT3/TGFBR2/TP53	31
hsa05220	Chronic myeloid leukemia	31/1700	77/9389	4.22142763554839e-06	4.22142763554839e-06	1.47340687556537e-05	AKT3/BAX/CBL/CDK6/CDKN1A/CRK/E2F3/GADD45A/GRB2/HDAC1/HDAC2/KRAS/MAPK1/MDM2/MECOM/NFKB1/NFKBIA/NRAS/PIK3R1/PIK3R3/PTPN11/RB1/RELA/SHC1/SMAD3/SMAD4/SOS1/SOS2/STAT5B/TGFBR2/TP53	31
hsa04530	Tight junction	55/1700	170/9389	4.54930536971503e-06	4.54930536971503e-06	1.56046953698029e-05	ACTB/ACTG1/ACTN1/ACTR2/ACTR3/ARHGAP17/ARHGEF2/ARPC1A/ARPC1B/ARPC2/ARPC3/ARPC4/ARPC5/CDC42/DLG1/EZR/F11R/HCLS1/HSPA4/ITGB1/JAM2/JUN/MAP3K5/MAPK8/MPDZ/MYH11/MYH9/MYL12A/MYL12B/MYL6/MYL9/NEDD4/PCNA/PPP2CA/PPP2CB/PPP2R1A/PPP2R1B/PPP2R2A/PRKAA1/PRKACA/PRKACB/PRKAG2/RAB13/RAB8B/RAC1/RAP1A/RAPGEF2/RDX/RHOA/ROCK1/ROCK2/TIAM1/TJP1/TUBA1A/YBX3	55
hsa00190	Oxidative phosphorylation	47/1700	138/9389	4.71333092937055e-06	4.71333092937055e-06	1.58933014389123e-05	ATP6V0A2/ATP6V0E1/ATP6V1A/ATP6V1B2/ATP6V1C1/ATP6V1D/ATP6V1E1/ATP6V1F/ATP6V1G1/COX15/COX4I1/COX5A/COX6A1/COX6C/COX7A2/COX7A2L/COX7B/COX7C/CYCS/NDUFA1/NDUFA12/NDUFA4/NDUFA5/NDUFA8/NDUFAB1/NDUFB1/NDUFB11/NDUFB2/NDUFB3/NDUFB4/NDUFB5/NDUFB6/NDUFB8/NDUFC1/NDUFS2/NDUFS4/NDUFS5/PPA1/PPA2/SDHB/UQCR11/UQCRB/UQCRC2/UQCRFS1/UQCRH/UQCRHL/UQCRQ	47
hsa05215	Prostate cancer	36/1700	98/9389	8.97019902744506e-06	8.97019902744506e-06	2.97432915120547e-05	AKT3/ATF4/CDK2/CDKN1A/CREB1/CREB3L2/CREBBP/CTNNB1/E2F3/EP300/ERG/ETV5/FOXO1/GRB2/GSK3B/HSP90AA1/HSP90AB1/HSP90B1/KRAS/LEF1/MAPK1/MDM2/NFKB1/NFKBIA/NRAS/PDGFRB/PIK3R1/PIK3R3/PLAT/PTEN/RB1/RELA/SOS1/SOS2/TCF7L2/TP53	36
hsa04010	MAPK signaling pathway	84/1700	300/9389	1.22558115167221e-05	1.22558115167221e-05	3.9375586990247e-05	AKT3/ANGPT2/ATF2/ATF4/CACNA2D1/CASP3/CDC25B/CDC42/CRK/DUSP1/DUSP10/DUSP2/DUSP3/DUSP4/DUSP5/DUSP6/DUSP7/ELK4/FOS/GADD45A/GNA12/GNG12/GRB2/HSPA1A/HSPA1B/HSPA8/IL1B/IL1R1/IRAK1/IRAK4/JUN/JUND/KDR/KRAS/LAMTOR3/MAP3K13/MAP3K2/MAP3K20/MAP3K5/MAP3K8/MAP4K4/MAPK1/MAPK14/MAPK8/MAX/MECOM/MEF2C/MET/MKNK2/MYD88/NFKB1/NFKB2/NLK/NRAS/PAK2/PDGFRB/PPM1B/PPP3CA/PPP3CB/PPP3R1/PRKACA/PRKACB/RAC1/RAC2/RAP1A/RAP1B/RA…	84
hsa05170	Human immunodeficiency virus 1 infection	64/1700	213/9389	1.22710162630981e-05	1.22710162630981e-05	3.9375586990247e-05	AKT3/AP1S2/APOBEC3C/BAX/BTRC/CALM1/CALM2/CALR/CASP3/CASP8/CD4/CFL1/CFL2/CGAS/CRK/CUL1/CUL4B/CXCR4/CYCS/ELOC/FOS/GNAI1/GNAI3/GNAQ/GNB1/GNB4/GNG11/GNG12/GNG5/GNG7/HLA-E/IRAK1/IRAK4/JUN/KRAS/MAPK1/MAPK14/MAPK8/MYD88/NFKB1/NFKBIA/NRAS/PAK2/PDIA3/PIK3R1/PIK3R3/PPP3CA/PPP3CB/PPP3R1/PTK2/PTK2B/RAC1/RAC2/RBX1/RELA/RNF7/RPS6KB1/SAMHD1/SKP1/TAB2/TBK1/TNFRSF1A/TNFRSF1B/TRAF5	64
hsa05211	Renal cell carcinoma	28/1700	70/9389	1.40938854499539e-05	1.40938854499539e-05	4.4507006684065e-05	AKT3/CDC42/CDKN1A/CREBBP/CRK/EGLN1/ELOC/EP300/EPAS1/ETS1/GRB2/HIF1A/JUN/KRAS/MAPK1/MET/NRAS/PAK2/PIK3R1/PIK3R3/PRCC/PTPN11/RAC1/RAP1A/RAP1B/RBX1/SOS1/SOS2	28
hsa05134	Legionellosis	24/1700	56/9389	1.45215983128629e-05	1.45215983128629e-05	4.51411526501824e-05	ARF1/BCL2L13/BNIP3/CASP3/CASP8/CLK1/CLK4/CXCL1/CXCL2/CXCL8/CYCS/EEF1A1/HSPA1A/HSPA1B/HSPA8/HSPD1/IL1B/MYD88/NFKB1/NFKB2/NFKBIA/RAB1A/RELA/SAR1A	24
hsa05222	Small cell lung cancer	34/1700	93/9389	1.77733334337413e-05	1.77733334337413e-05	5.43993525340421e-05	AKT3/BAX/BIRC2/BIRC3/CASP3/CDK2/CDK6/CDKN1A/CKS2/COL4A1/COL4A2/CYCS/E2F3/GADD45A/ITGA2/ITGA6/ITGAV/ITGB1/LAMA4/LAMB1/LAMC1/MAX/NFKB1/NFKBIA/PIK3R1/PIK3R3/PTEN/PTK2/RB1/RELA/RXRA/TP53/TRAF3/TRAF5	34
hsa04714	Thermogenesis	68/1700	235/9389	2.61683069220516e-05	2.61683069220516e-05	7.88805423966148e-05	ACSL4/ACSL5/ACTB/ACTG1/ARID1A/ATF2/COA1/COA6/COX15/COX4I1/COX5A/COX6A1/COX6C/COX7A2/COX7A2L/COX7B/COX7C/CPT1A/CREB1/CREB3L2/GNAS/GRB2/KDM3A/KRAS/MAP3K5/MAPK14/NDUFA1/NDUFA12/NDUFA4/NDUFA5/NDUFA8/NDUFAB1/NDUFAF2/NDUFAF4/NDUFB1/NDUFB11/NDUFB2/NDUFB3/NDUFB4/NDUFB5/NDUFB6/NDUFB8/NDUFC1/NDUFS2/NDUFS4/NDUFS5/NRAS/PRKAA1/PRKACA/PRKACB/PRKAG2/RHEB/RPS6/RPS6KA2/RPS6KA3/RPS6KB1/SDHB/SMARCC1/SMARCE1/SOS1/SO…	68
hsa05110	Vibrio cholerae infection	22/1700	51/9389	2.90245432338053e-05	2.90245432338053e-05	8.61844253132631e-05	ACTB/ACTG1/ARF1/ATP6V0A2/ATP6V0E1/ATP6V1A/ATP6V1B2/ATP6V1C1/ATP6V1D/ATP6V1E1/ATP6V1F/ATP6V1G1/ERO1A/GNAS/KDELR2/PDIA4/PRKACA/PRKACB/SEC61B/SEC61G/SLC12A2/TJP1	22
hsa04922	Glucagon signaling pathway	37/1700	107/9389	3.23707967105512e-05	3.23707967105512e-05	9.47071296949563e-05	AKT3/ATF2/ATF4/CALM1/CALM2/CAMK2D/CPT1A/CREB1/CREB3L2/CREBBP/EP300/FOXO1/G6PC3/GNAQ/GNAS/LDHA/LDHB/PDHA1/PDHB/PFKP/PGAM1/PHKB/PKM/PLCB1/PLCB4/PPARA/PPP3CA/PPP3CB/PPP3R1/PPP4R3A/PPP4R3B/PRKAA1/PRKACA/PRKACB/PRKAG2/SIK1/SIRT1	37
hsa04728	Dopaminergic synapse	43/1700	132/9389	4.0478243243531e-05	4.0478243243531e-05	0.000115919317193433	AKT3/ATF2/ATF4/CALM1/CALM2/CAMK2D/CLOCK/CREB1/CREB3L2/FOS/GNAI1/GNAI3/GNAQ/GNAS/GNB1/GNB4/GNG11/GNG12/GNG5/GNG7/GSK3A/GSK3B/KIF5B/MAOA/MAPK14/MAPK8/PLCB1/PLCB4/PPP1CB/PPP1CC/PPP2CA/PPP2CB/PPP2R1A/PPP2R1B/PPP2R2A/PPP2R3C/PPP2R5A/PPP2R5C/PPP2R5E/PPP3CA/PPP3CB/PRKACA/PRKACB	43
hsa03013	Nucleocytoplasmic transport	37/1700	108/9389	4.07864264199115e-05	4.07864264199115e-05	0.000115919317193433	AHCTF1/ALYREF/CASC3/CSE1L/EEF1A1/EIF4A3/IPO11/IPO5/IPO7/IPO8/KPNA2/KPNA3/KPNA4/KPNA6/KPNB1/MAGOH/NCBP2/NMD3/NUP50/NUP54/NXT1/PNN/RAN/RANBP2/RBM8A/SAP18/SUMO1/SUMO2/SUMO3/THOC2/THOC7/TMEM33/TNPO1/TPR/XPO1/XPO7/XPOT	37
hsa04670	Leukocyte transendothelial migration	39/1700	116/9389	4.13906802752202e-05	4.13906802752202e-05	0.000115979815745243	ACTB/ACTG1/ACTN1/ARHGAP5/CD99/CDC42/CDH5/CTNNA1/CTNNB1/CTNND1/CXCL12/CXCR4/EZR/F11R/GNAI1/GNAI3/ICAM1/ITGB1/ITK/JAM2/MAPK14/MMP2/MYL12A/MYL12B/MYL9/PECAM1/PIK3R1/PIK3R3/PTK2/PTK2B/PTPN11/RAC1/RAC2/RAP1A/RAP1B/RHOA/ROCK1/ROCK2/VCL	39
hsa04148	Efferocytosis	49/1700	157/9389	4.29825042015514e-05	4.29825042015514e-05	0.000118767445820076	ABCA1/ADAM10/ADAM9/ATP11A/ATP11C/ATP2A2/ATP8A1/CALR/CAMK2D/CASP3/CD47/CEBPB/CH25H/CPT1A/CREB1/CRK/DUSP2/DUSP4/DUSP5/DUSP7/ELMO1/GULP1/HIF1A/ITGAV/LIPA/MAPK1/MAPK14/ODC1/PANX1/PECAM1/PROS1/PTK2/PTPN11/RAB14/RAB5A/RAB5B/RAB7A/RAC1/RXRA/S1PR1/SGK1/SIRPA/SIRT1/TGFBRAP1/THBS1/TMEM30A/UQCRFS1/VPS39/VPS41	49
hsa05235	PD-L1 expression and PD-1 checkpoint pathway in cancer	32/1700	90/9389	5.8599601530796e-05	5.8599601530796e-05	0.000159701870069509	AKT3/CD4/CSNK2A1/CSNK2A2/CSNK2B/EML4/FOS/HIF1A/IFNGR1/IFNGR2/JAK1/JUN/KRAS/LCK/MAPK1/MAPK14/MYD88/NFKB1/NFKBIA/NFKBIB/NRAS/PIK3R1/PIK3R3/PPP3CA/PPP3CB/PPP3R1/PTEN/PTPN11/RELA/RPS6KB1/STAT1/STAT3	32
hsa04926	Relaxin signaling pathway	42/1700	130/9389	6.14608359117042e-05	6.14608359117042e-05	0.000165236102237725	AKT3/ATF2/ATF4/COL1A1/COL1A2/COL4A1/COL4A2/CREB1/CREB3L2/FOS/GNAI1/GNAI3/GNAS/GNB1/GNB4/GNG11/GNG12/GNG5/GNG7/GRB2/JUN/KRAS/MAPK1/MAPK14/MAPK8/MMP2/NFKB1/NFKBIA/NRAS/PIK3R1/PIK3R3/PLCB1/PLCB4/PRKACA/PRKACB/RELA/SHC1/SMAD2/SOS1/SOS2/TGFBR2/VEGFB	42
hsa04657	IL-17 signaling pathway	33/1700	95/9389	7.67368534647188e-05	7.67368534647188e-05	0.00020355460076957	CASP3/CASP8/CCL11/CCL2/CEBPB/CXCL1/CXCL2/CXCL8/ELAVL1/FOS/FOSB/GSK3B/HSP90AA1/HSP90AB1/HSP90B1/IL17RA/IL1B/JUN/JUND/MAPK1/MAPK14/MAPK8/NFKB1/NFKBIA/RELA/S100A8/TAB2/TBK1/TNFAIP3/TRAF3/TRAF3IP2/TRAF5/USP25	33
hsa05145	Toxoplasmosis	37/1700	112/9389	9.8160670557997e-05	9.8160670557997e-05	0.000252873492224602	AKT3/BIRC2/BIRC3/CASP3/CASP8/CYCS/GNAI1/GNAI3/HLA-DRA/HLA-DRB5/HSPA1A/HSPA1B/HSPA8/IFNGR1/IFNGR2/IRAK1/IRAK4/ITGA6/ITGB1/JAK1/LAMA4/LAMB1/LAMC1/LDLR/LY96/MAPK1/MAPK14/MAPK8/MYD88/NFKB1/NFKBIA/NFKBIB/RELA/STAT1/STAT3/TAB2/TNFRSF1A	37
hsa04350	TGF-beta signaling pathway	36/1700	108/9389	9.85781335646569e-05	9.85781335646569e-05	0.000252873492224602	ACVR2A/BMP2/BMPR2/CREBBP/CUL1/DCN/E2F4/EP300/HDAC1/HDAC2/ID3/INHBB/MAPK1/PPP2CA/PPP2CB/PPP2R1A/PPP2R1B/RBX1/RHOA/ROCK1/RPS6KB1/SIN3A/SKI/SKP1/SMAD1/SMAD2/SMAD3/SMAD4/SMAD5/SMAD6/SMAD9/SP1/TFDP1/TGFBR2/TGIF1/THBS1	36
hsa04962	Vasopressin-regulated water reabsorption	19/1700	44/9389	9.91424644118679e-05	9.91424644118679e-05	0.000252873492224602	ARHGDIB/CREB1/CREB3L2/DCTN4/DCTN5/DYNC1H1/DYNC1I2/DYNC1LI2/DYNLL1/DYNLL2/GNAS/NSF/PRKACA/PRKACB/RAB11A/RAB11B/RAB5A/RAB5B/VAMP2	19
hsa03060	Protein export	15/1700	31/9389	0.000111996717965286	0.000111996717965286	0.000282043700139095	HSPA5/OXA1L/SEC11A/SEC11C/SEC61B/SEC61G/SEC62/SEC63/SPCS1/SPCS3/SRP14/SRP19/SRP72/SRP9/SRPRA	15
hsa04659	Th17 cell differentiation	36/1700	109/9389	0.000121968355744267	0.000121968355744267	0.000303316042574558	AHR/CD4/FOS/HIF1A/HLA-DRA/HLA-DRB5/HSP90AA1/HSP90AB1/IFNGR1/IFNGR2/IL1B/IL1R1/IL2RG/IL6ST/JAK1/JUN/LCK/MAPK1/MAPK14/MAPK8/NFKB1/NFKBIA/NFKBIB/PPP3CA/PPP3CB/PPP3R1/RELA/RORA/RXRA/SMAD2/SMAD3/SMAD4/STAT1/STAT3/STAT5B/TGFBR2	36
hsa04217	Necroptosis	48/1700	159/9389	0.000128167196431842	0.000128167196431842	0.00031479662281505	BAX/BIRC2/BIRC3/CAMK2D/CAPN1/CAPN2/CASP8/CFLAR/CHMP1B/CHMP2B/CHMP3/CHMP4B/CHMP5/CYLD/DNM1L/EIF2AK2/FTL/GLUD1/GLUL/HMGB1/HSP90AA1/HSP90AB1/IFNAR1/IFNGR1/IFNGR2/IL1B/IL33/JAK1/MAPK8/MLKL/PARP1/PPIA/PPID/SLC25A5/SLC25A6/STAT1/STAT2/STAT3/STAT5B/TNFAIP3/TNFRSF10B/TNFRSF1A/TNFSF10/TRAF5/TRPM7/VDAC1/VDAC2/VDAC3	48
hsa04919	Thyroid hormone signaling pathway	39/1700	122/9389	0.000143133199818235	0.000143133199818235	0.000347267968750276	ACTB/ACTG1/AKT3/ATP1B3/ATP2A2/CREBBP/CTNNB1/EP300/FOXO1/GSK3B/HDAC1/HDAC2/HIF1A/ITGAV/KRAS/MAPK1/MDM2/MED1/MED13/MED13L/MED24/MED4/NOTCH3/NRAS/PFKP/PIK3R1/PIK3R3/PLCB1/PLCB4/PRKACA/PRKACB/RCAN1/RCAN2/RHEB/RXRA/SIN3A/STAT1/TBC1D4/TP53	39
hsa04380	Osteoclast differentiation	44/1700	143/9389	0.000149380058820147	0.000149380058820147	0.000355840370364677	AKT3/ATP2A2/CREB1/CTSK/CYLD/FCGR3B/FHL2/FOS/FOSB/FOSL2/FYN/GRB2/IFNAR1/IFNGR1/IFNGR2/IL1B/IL1R1/JAK1/JUN/JUNB/JUND/LCK/LCP2/MAPK1/MAPK14/MAPK8/NFKB1/NFKB2/NFKBIA/PIK3R1/PIK3R3/PPP3CA/PPP3CB/PPP3R1/RAC1/RELA/SIRPA/SOCS3/STAT1/STAT2/TAB2/TGFBR2/TNFRSF1A/TYROBP	44
hsa04066	HIF-1 signaling pathway	36/1700	110/9389	0.000150243711931753	0.000150243711931753	0.000355840370364677	AKT3/ANGPT2/CAMK2D/CDKN1A/CREBBP/EGLN1/EIF4E/EIF4E2/ELOC/ENO1/EP300/EPAS1/GAPDH/HIF1A/HK1/HMOX1/IFNGR1/IFNGR2/LDHA/LDHB/MAPK1/MKNK2/NFKB1/PDHA1/PDHB/PFKFB3/PFKP/PGK1/PIK3R1/PIK3R3/RBX1/RELA/RPS6/RPS6KB1/SERPINE1/STAT3	36
hsa04917	Prolactin signaling pathway	26/1700	71/9389	0.000162831135122407	0.000162831135122407	0.00038111559799548	AKT3/CCND2/FOS/GRB2/GSK3B/IRF1/KRAS/MAPK1/MAPK14/MAPK8/NFKB1/NRAS/PIK3R1/PIK3R3/RELA/SHC1/SOCS2/SOCS3/SOCS4/SOCS5/SOCS6/SOS1/SOS2/STAT1/STAT3/STAT5B	26
hsa03083	Polycomb repressive complex	29/1700	83/9389	0.000182255194204634	0.000182255194204634	0.000421618503117207	BMI1/CBX3/CBX4/CBX6/CREBBP/CSNK2B/DCAF7/EP300/HDAC1/HDAC2/LCOR/MAX/MGA/MTF2/PCGF5/RBBP7/RING1/RYBP/SFMBT2/SKP1/SUZ12/TFDP1/UBE2D1/UBE2D2/UBE2D3/UBE2D4/USP16/USP7/YY1	29
hsa03250	Viral life cycle - HIV-1	24/1700	64/9389	0.000188760950007438	0.000188760950007438	0.000431649359363651	AFF4/APOBEC3C/BICD2/CD4/CHMP4B/CPSF6/CREBBP/CXCR4/ELL2/EP300/MAP1B/MDFIC/MLLT1/PDCD6IP/PPIA/PSIP1/RAN/RANBP2/SAMHD1/SERINC3/SUPT4H1/SUPT5H/TSG101/XPO1	24
hsa04142	Lysosome	41/1700	133/9389	0.000236773485378107	0.000236773485378107	0.000535289338952898	AGA/AP1S2/AP3B1/AP3M1/AP3S1/ATP6V0A2/CD164/CD63/CLTA/CLTC/CTSB/CTSC/CTSF/CTSH/CTSK/CTSO/CTSS/CTSZ/FUCA2/GLA/GLB1/GNPTAB/GNS/GUSB/HEXB/HGSNAT/IDS/LAMP1/LAMP2/LAMP3/LAPTM4A/LAPTM4B/LIPA/LITAF/NCOA7/NEU1/NPC2/PPT1/SCARB2/SUMF1/TPP1	41
hsa04064	NF-kappa B signaling pathway	34/1700	105/9389	0.000284530248472071	0.000284530248472071	0.000636028586176481	BCL10/BCL2A1/BIRC2/BIRC3/CCL4/CFLAR/CSNK2A1/CSNK2A2/CSNK2B/CXCL1/CXCL12/CXCL2/CXCL8/CYLD/GADD45A/ICAM1/IL1B/IL1R1/IRAK1/IRAK4/LCK/LY96/LYN/MYD88/NFKB1/NFKB2/NFKBIA/PARP1/RELA/TAB2/TNFAIP3/TNFRSF1A/TRAF3/TRAF5	34
hsa05216	Thyroid cancer	16/1700	37/9389	0.000341651061946199	0.000341651061946199	0.000755228663249493	BAX/CCDC6/CDKN1A/CTNNB1/GADD45A/KRAS/LEF1/MAPK1/NCOA4/NRAS/RXRA/TCF7L2/TFG/TP53/TPM3/TPR	16
hsa04625	C-type lectin receptor signaling pathway	33/1700	105/9389	0.000634186903702619	0.000634186903702619	0.00137153490826306	AKT3/ARHGEF12/BCL10/CALM1/CALM2/CASP8/CBLB/CYLD/EGR2/EGR3/FCER1G/IL1B/IRF1/JUN/KRAS/MAPK1/MAPK14/MAPK8/MDM2/NFKB1/NFKB2/NFKBIA/NRAS/PIK3R1/PIK3R3/PPP3CA/PPP3CB/PPP3R1/PTPN11/RELA/RHOA/STAT1/STAT2	33
hsa04611	Platelet activation	38/1700	126/9389	0.00063424418509096	0.00063424418509096	0.00137153490826306	ACTB/ACTG1/AKT3/ARHGEF12/COL1A1/COL1A2/FCER1G/FYN/GNA13/GNAI1/GNAI3/GNAQ/GNAS/ITGA2/ITGB1/LCP2/LYN/MAPK1/MAPK14/MYL12A/MYL12B/MYLK/ORAI1/PIK3R1/PIK3R3/PLCB1/PLCB4/PPP1CB/PPP1CC/PPP1R12A/PRKACA/PRKACB/RAP1A/RAP1B/RHOA/ROCK1/ROCK2/SNAP23	38
hsa04151	PI3K-Akt signaling pathway	90/1700	362/9389	0.000647653393204675	0.000647653393204675	0.00138244235615528	AKT3/ANGPT2/ATF2/ATF4/BCL2L11/CCND2/CDK2/CDK6/CDKN1A/COL1A1/COL1A2/COL4A1/COL4A2/COL6A1/COL6A2/COL6A3/CREB1/CREB3L2/CSF3R/EIF4B/EIF4E/EIF4E2/G6PC3/GNB1/GNB4/GNG11/GNG12/GNG5/GNG7/GRB2/GSK3B/HSP90AA1/HSP90AB1/HSP90B1/IFNAR1/IL2RG/IL7R/ITGA2/ITGA6/ITGAV/ITGB1/JAK1/KDR/KRAS/LAMA4/LAMB1/LAMC1/LPAR6/MAPK1/MCL1/MDM2/MET/NFKB1/NRAS/OSMR/PDGFRB/PIK3R1/PIK3R3/PPP2CA/PPP2CB/PPP2R1A/PPP2R1B/PPP2R2A/PPP2R3C/…	90
hsa04114	Oocyte meiosis	41/1700	139/9389	0.000653185727008818	0.000653185727008818	0.00138244235615528	ANAPC13/ANAPC16/ANAPC7/BTRC/CALM1/CALM2/CAMK2D/CDC16/CDC27/CDK2/CPEB2/CPEB4/CUL1/FBXO5/MAPK1/MAPK14/PPP1CB/PPP1CC/PPP2CA/PPP2CB/PPP2R1A/PPP2R1B/PPP2R5A/PPP2R5C/PPP2R5E/PPP3CA/PPP3CB/PPP3R1/PRKACA/PRKACB/RBX1/RPS6KA2/RPS6KA3/SKP1/SLK/YWHAB/YWHAE/YWHAG/YWHAH/YWHAQ/YWHAZ	41
hsa04936	Alcoholic liver disease	42/1700	144/9389	0.000727866029593558	0.000727866029593558	0.00152428453842861	ACADM/ADH5/ADIPOR1/AKT3/ALDH2/ALDH3A2/ALDH9A1/C5AR1/CAMKK2/CASP3/CASP8/CPT1A/CTNNB1/CXCL1/CXCL2/CXCL8/FOXO1/GSK3B/IL17RA/IL1B/IRAK1/IRAK4/LEF1/LY96/MAP3K5/MAPK14/MAPK8/MYD88/NFKB1/NFKBIA/PPARA/PRKAA1/PRKAG2/RELA/SIRT1/TAB2/TBK1/TCF7L2/TNFRSF1A/TRA2A/TRA2B/TRAF3	42
hsa04371	Apelin signaling pathway	41/1700	140/9389	0.000765418519868929	0.000765418519868929	0.00158622916946522	AKT3/BECN1/CALM1/CALM2/EGR1/GNA13/GNAI1/GNAI3/GNAQ/GNB1/GNB4/GNG11/GNG12/GNG5/GNG7/KLF2/KRAS/MAP1LC3B/MAP1LC3B2/MAPK1/MEF2A/MEF2C/MYLK/NOTCH3/NRAS/PLAT/PLCB1/PLCB4/PRKAA1/PRKACA/PRKACB/PRKAG2/RPS6/RPS6KB1/RYR2/SERPINE1/SMAD2/SMAD3/SMAD4/SPP1/TFAM	41
hsa04211	Longevity regulating pathway	29/1700	90/9389	0.000846369084755285	0.000846369084755285	0.00172668012051999	ADIPOR1/AKT3/APPL1/ATF2/ATF4/ATG5/BAX/CAMKK2/CREB1/CREB3L2/EIF4E/EIF4E2/FOXO1/KRAS/NFKB1/NRAS/PIK3R1/PIK3R3/PRKAA1/PRKACA/PRKACB/PRKAG2/RB1CC1/RELA/RHEB/RPS6KB1/SIRT1/SOD2/TP53	29
hsa04928	Parathyroid hormone synthesis, secretion and action	35/1700	115/9389	0.000850549837145033	0.000850549837145033	0.00172668012051999	AKAP13/ATF2/ATF4/CDKN1A/CREB1/CREB3L2/EGR1/FOS/GNA12/GNA13/GNAI1/GNAI3/GNAQ/GNAS/HBEGF/JUND/LRP6/MAPK1/MEF2A/MEF2C/NACA/NACA2/NR4A2/OXSR1/PDE4B/PLCB1/PLCB4/PLD1/PRKACA/PRKACB/RHOA/RXRA/SGK1/SP1/WNK1	35
hsa03040	Spliceosome	62/1700	235/9389	0.000921212328587755	0.000921212328587755	0.00185124008615721	ALYREF/BCAS2/CDC5L/DDX42/DDX5/DHX15/EIF4A3/FUS/HNRNPA1/HNRNPA3/HNRNPC/HNRNPK/HNRNPM/HNRNPU/HSPA1A/HSPA1B/HSPA8/ISY1/LSM2/LSM3/LSM5/LSM8/MAGOH/NCBP2/PRPF38B/PRPF40A/RBM17/RBM22/RBM25/RBM8A/RBMX/SF3A1/SF3A3/SF3B1/SF3B4/SF3B6/SLU7/SMNDC1/SNRNP40/SNRPB/SNRPB2/SNRPC/SNRPD3/SNRPF/SNRPG/SNU13/SNW1/SRSF10/SRSF2/SRSF3/SRSF4/SRSF5/SRSF6/SRSF7/SRSF8/TCERG1/THOC2/TRA2A/TRA2B/U2AF2/WBP11/ZMAT2	62
hsa05146	Amoebiasis	32/1700	103/9389	0.000947792904579551	0.000947792904579551	0.00188560904174247	ACTN1/CASP3/COL1A1/COL1A2/COL4A1/COL4A2/CXCL1/CXCL2/CXCL8/GNA14/GNAQ/GNAS/IL1B/IL1R1/LAMA4/LAMB1/LAMC1/NFKB1/PIK3R1/PIK3R3/PLCB1/PLCB4/PRDX1/PRKACA/PRKACB/PTK2/RAB5A/RAB5B/RAB7A/RELA/SERPINB9/VCL	32
hsa01522	Endocrine resistance	31/1700	99/9389	0.000977840286801255	0.000977840286801255	0.00192612625539799	AKT3/BAX/CDKN1A/CDKN2C/E2F3/FOS/GNAS/GRB2/HBEGF/JUN/KRAS/MAPK1/MAPK14/MAPK8/MDM2/MED1/MMP2/NOTCH3/NRAS/PIK3R1/PIK3R3/PRKACA/PRKACB/PTK2/RB1/RPS6KB1/SHC1/SOS1/SOS2/SP1/TP53	31
hsa05213	Endometrial cancer	21/1700	59/9389	0.00103784809676783	0.00103784809676783	0.00202428576149763	AKT3/APC/BAX/CDKN1A/CTNNA1/CTNNB1/GADD45A/GRB2/GSK3B/KRAS/LEF1/MAPK1/MLH1/NRAS/PIK3R1/PIK3R3/PTEN/SOS1/SOS2/TCF7L2/TP53	21
hsa04720	Long-term potentiation	23/1700	67/9389	0.00108390639947392	0.00108390639947392	0.00209359539602015	ATF4/CALM1/CALM2/CAMK2D/CREBBP/EP300/GNAQ/KRAS/MAPK1/NRAS/PLCB1/PLCB4/PPP1CB/PPP1CC/PPP3CA/PPP3CB/PPP3R1/PRKACA/PRKACB/RAP1A/RAP1B/RPS6KA2/RPS6KA3	23
hsa04910	Insulin signaling pathway	40/1700	138/9389	0.00109860992767471	0.00109860992767471	0.00210159186569352	AKT3/CALM1/CALM2/CBL/CBLB/CRK/EIF4E/EIF4E2/FLOT1/FOXO1/G6PC3/GRB2/GSK3B/HK1/KRAS/MAPK1/MAPK8/MKNK2/NRAS/PHKB/PIK3R1/PIK3R3/PPP1CB/PPP1CC/PRKAA1/PRKACA/PRKACB/PRKAG2/PRKAR1A/PRKAR2A/PTPN1/RHEB/RPS6/RPS6KB1/SHC1/SOCS2/SOCS3/SOCS4/SOS1/SOS2	40
hsa04310	Wnt signaling pathway	48/1700	174/9389	0.00122446140661755	0.00122446140661755	0.0023200321388543	APC/APCDD1/BTRC/CACYBP/CAMK2D/CCND2/CREBBP/CSNK1A1/CSNK2A1/CSNK2A2/CSNK2B/CTNNB1/CUL1/EP300/FRAT2/FZD4/FZD6/GSK3B/JUN/LEF1/LRP6/MAPK8/MMP7/NLK/PLCB1/PLCB4/PPP3CA/PPP3CB/PPP3R1/PRKACA/PRKACB/PSEN1/RAC1/RAC2/RBX1/RHOA/ROCK2/RUVBL1/RYK/SERPINF1/SIRT1/SKP1/SMAD3/SMAD4/TBL1XR1/TCF7L2/TP53/ZNRF3	48
hsa05225	Hepatocellular carcinoma	47/1700	170/9389	0.00130207726487777	0.00130207726487777	0.00244381929555013	ACTB/ACTG1/AKT3/APC/ARID1A/BAX/CDK6/CDKN1A/CSNK1A1/CTNNB1/E2F3/FRAT2/FZD4/FZD6/GADD45A/GRB2/GSK3B/GSTA4/GSTO1/HMOX1/KRAS/LEF1/LRP6/MAPK1/MET/MGST2/NFE2L2/NQO1/NRAS/PBRM1/PIK3R1/PIK3R3/PTEN/RB1/RPS6KB1/SHC1/SMAD2/SMAD3/SMAD4/SMARCC1/SMARCE1/SOS1/SOS2/TCF7L2/TGFBR2/TP53/TXNRD1	47
hsa04152	AMPK signaling pathway	36/1700	122/9389	0.00134427898030689	0.00134427898030689	0.00247630338477584	ADIPOR1/AKT3/CAB39/CAMKK2/CPT1A/CREB1/CREB3L2/EEF2/ELAVL1/FOXO1/G6PC3/HMGCR/LEPR/PFKFB3/PFKP/PIK3R1/PIK3R3/PPP2CA/PPP2CB/PPP2R1A/PPP2R1B/PPP2R2A/PPP2R3C/PPP2R5A/PPP2R5C/PPP2R5E/PRKAA1/PRKAG2/RAB10/RAB11B/RAB14/RAB2A/RHEB/RPS6KB1/SIRT1/TBC1D1	36
hsa04935	Growth hormone synthesis, secretion and action	36/1700	122/9389	0.00134427898030689	0.00134427898030689	0.00247630338477584	AKT3/ATF2/ATF4/CREB1/CREB3L2/CREBBP/CRK/EP300/FOS/GNAI1/GNAI3/GNAQ/GNAS/GRB2/GSK3B/JUNB/KRAS/MAPK1/MAPK14/MAPK8/NRAS/PIK3R1/PIK3R3/PLCB1/PLCB4/PRKACA/PRKACB/PTK2/SHC1/SOCS2/SOCS3/SOS1/SOS2/STAT1/STAT3/STAT5B	36
hsa05152	Tuberculosis	49/1700	182/9389	0.00192335814171832	0.00192335814171832	0.00351052331033088	AKT3/ARHGEF12/ATP6V0A2/BAX/BCL10/CALM1/CALM2/CAMK2D/CASP10/CASP3/CASP8/CEBPB/CEBPG/CREB1/CREBBP/CTSS/CYCS/EEA1/EP300/FCER1G/FCGR3B/HLA-DRA/HLA-DRB5/HSPA9/HSPD1/IFNGR1/IFNGR2/IL1B/IRAK1/IRAK4/JAK1/LAMP1/LAMP2/MAPK1/MAPK14/MAPK8/MYD88/NFKB1/NFYC/PPP3CA/PPP3CB/PPP3R1/RAB5A/RAB5B/RAB7A/RELA/RHOA/STAT1/TNFRSF1A	49
hsa05133	Pertussis	25/1700	78/9389	0.00203663616138662	0.00203663616138662	0.00368348549762747	C1R/C1S/CALM1/CALM2/CASP3/CFL1/CFL2/CXCL8/FOS/GNAI1/GNAI3/IL1B/IRAK1/IRAK4/IRF1/ITGB1/JUN/LY96/MAPK1/MAPK14/MAPK8/MYD88/NFKB1/RELA/RHOA	25
hsa04920	Adipocytokine signaling pathway	23/1700	70/9389	0.00210551018599092	0.00210551018599092	0.00377138923880665	ACSL4/ACSL5/ADIPOR1/AKT3/APPL1/CAMKK2/CPT1A/G6PC3/LEPR/MAPK8/NFKB1/NFKBIA/NFKBIB/PPARA/PRKAA1/PRKAG2/PTPN11/RELA/RXRA/SOCS3/STAT3/TNFRSF1A/TNFRSF1B	23
hsa04213	Longevity regulating pathway - multiple species	21/1700	62/9389	0.00212315246036522	0.00212315246036522	0.00377138923880665	AKT3/ATG5/EIF4EBP2/FOXO1/HDAC1/HDAC2/HSPA1A/HSPA1B/HSPA8/KRAS/NRAS/PIK3R1/PIK3R3/PRKAA1/PRKACA/PRKACB/PRKAG2/RPS6KB1/SIRT1/SOD1/SOD2	21
hsa04915	Estrogen signaling pathway	39/1700	139/9389	0.00242168278916167	0.00242168278916167	0.00426360546950681	AKT3/ATF2/ATF4/CALM1/CALM2/CREB1/CREB3L2/EBAG9/FKBP4/FKBP5/FOS/GNAI1/GNAI3/GNAQ/GNAS/GRB2/HBEGF/HSP90AA1/HSP90AB1/HSP90B1/HSPA1A/HSPA1B/HSPA8/JUN/KRAS/KRT10/MAPK1/MMP2/NRAS/PIK3R1/PIK3R3/PLCB1/PLCB4/PRKACA/PRKACB/SHC1/SOS1/SOS2/SP1	39
hsa04360	Axon guidance	49/1700	184/9389	0.00245678728952006	0.00245678728952006	0.00428746812298514	ABLIM1/ABLIM3/ARHGEF12/BMPR2/CAMK2D/CDC42/CFL1/CFL2/CXCL12/CXCR4/DPYSL2/EFNB2/ENAH/EPHA4/FYN/GNAI1/GNAI3/GSK3B/ITGB1/KRAS/MAPK1/MET/MYL12A/MYL12B/MYL9/NCK1/NCK2/NRAS/NRP1/PAK2/PIK3R1/PIK3R3/PPP3CA/PPP3CB/PPP3R1/PTK2/PTPN11/RAC1/RAC2/RHOA/RND1/ROBO1/ROCK1/ROCK2/RYK/SEMA3A/SEMA6A/SSH1/SSH2	49
hsa04115	p53 signaling pathway	24/1700	75/9389	0.00253946558835377	0.00253946558835377	0.00439321735651133	BAX/CASP3/CASP8/CCND2/CCNG1/CCNG2/CDK2/CDK6/CDKN1A/CYCS/EI24/GADD45A/MDM2/PERP/PMAIP1/PPM1D/PTEN/RCHY1/SERPINE1/SHISA5/THBS1/TNFRSF10B/TP53/ZMAT3	24
hsa05223	Non-small cell lung cancer	23/1700	73/9389	0.00384952144162418	0.00384952144162418	0.00660217379734092	AKT3/BAX/CDK6/CDKN1A/E2F3/EML4/GADD45A/GRB2/KIF5B/KRAS/MAPK1/MET/NRAS/PIK3R1/PIK3R3/RB1/RXRA/SOS1/SOS2/STAT3/STAT5B/STK4/TP53	23
hsa05031	Amphetamine addiction	22/1700	69/9389	0.00395488757982924	0.00395488757982924	0.00672491005477037	ATF2/ATF4/CALM1/CALM2/CAMK2D/CREB1/CREB3L2/FOS/FOSB/GNAS/HDAC1/HDAC2/JUN/MAOA/PPP1CB/PPP1CC/PPP3CA/PPP3CB/PPP3R1/PRKACA/PRKACB/SIRT1	22
hsa04012	ErbB signaling pathway	26/1700	86/9389	0.0041373934561763	0.0041373934561763	0.00697562322227761	ABL2/AKT3/CAMK2D/CBL/CBLB/CDKN1A/CRK/GRB2/GSK3B/HBEGF/JUN/KRAS/MAPK1/MAPK8/NCK1/NCK2/NRAS/PAK2/PIK3R1/PIK3R3/PTK2/RPS6KB1/SHC1/SOS1/SOS2/STAT5B	26
hsa04390	Hippo signaling pathway	42/1700	157/9389	0.00440860832890955	0.00440860832890955	0.00737042878517386	ACTB/ACTG1/APC/BIRC2/BIRC3/BMP2/BMPR2/BTRC/CCND2/CTNNA1/CTNNB1/DLG1/FZD4/FZD6/GSK3B/LATS2/LEF1/MOB1A/PPP1CB/PPP1CC/PPP2CA/PPP2CB/PPP2R1A/PPP2R1B/PPP2R2A/SAV1/SERPINE1/SMAD1/SMAD2/SMAD3/SMAD4/STK3/TCF7L2/TGFBR2/WWTR1/YAP1/YWHAB/YWHAE/YWHAG/YWHAH/YWHAQ/YWHAZ	42
hsa04620	Toll-like receptor signaling pathway	31/1700	109/9389	0.00516021631475884	0.00516021631475884	0.00855509546920545	AKT3/CASP8/CCL4/CCL5/CTSK/CXCL8/FOS/IFNAR1/IL1B/IRAK1/IRAK4/JAK1/JUN/LY96/MAP3K8/MAPK1/MAPK14/MAPK8/MYD88/NFKB1/NFKBIA/PIK3R1/PIK3R3/RAC1/RELA/SPP1/STAT1/STAT2/TAB2/TBK1/TRAF3	31
hsa05230	Central carbon metabolism in cancer	22/1700	71/9389	0.00579538305000914	0.00579538305000914	0.00952872898174622	AKT3/GLS/HIF1A/HK1/IDH1/KRAS/LDHA/LDHB/MAPK1/MET/NRAS/PDGFRB/PDHA1/PDHB/PFKP/PGAM1/PIK3R1/PIK3R3/PKM/PTEN/SLC1A5/TP53	22
hsa00513	Various types of N-glycan biosynthesis	15/1700	43/9389	0.00646715329681279	0.00646715329681279	0.0105460912260364	ALG13/ALG2/DAD1/HEXB/MAGT1/MAN1A1/MAN1A2/MGAT4A/OSTC/RPN1/RPN2/STT3A/STT3B/TMEM258/TUSC3	15
hsa05214	Glioma	23/1700	76/9389	0.00666515947527081	0.00666515947527081	0.0107806173797705	AKT3/BAX/CALM1/CALM2/CAMK2D/CDK6/CDKN1A/E2F3/GADD45A/GRB2/KRAS/MAPK1/MDM2/NRAS/PDGFRB/PIK3R1/PIK3R3/PTEN/RB1/SHC1/SOS1/SOS2/TP53	23
hsa04215	Apoptosis - multiple species	12/1700	32/9389	0.00752525372862521	0.00752525372862521	0.0120736244033121	BAX/BCL2L11/BECN1/BIRC2/BIRC3/BIRC6/CASP3/CASP8/CYCS/MAPK8/PMAIP1/TNFRSF1A	12
hsa03082	ATP-dependent chromatin remodeling	32/1700	117/9389	0.0084900424567382	0.0084900424567382	0.0134211154180812	ACTB/ACTG1/ARID1A/BAZ1A/BAZ1B/BAZ2A/BAZ2B/BCL7B/BPTF/CHRAC1/EPC1/EPC2/GATAD2A/GATAD2B/HDAC1/HDAC2/ING3/MBD2/MEAF6/MORF4L1/MORF4L2/MTA2/PBRM1/POLE3/RBBP7/RSF1/RUVBL1/SMARCA5/SMARCC1/SMARCE1/VPS72/YY1	32
hsa04150	mTOR signaling pathway	41/1700	158/9389	0.00850003976478479	0.00850003976478479	0.0134211154180812	AKT3/ATP6V1A/ATP6V1B2/ATP6V1C1/ATP6V1D/ATP6V1E1/ATP6V1F/ATP6V1G1/CAB39/CLIP1/EIF4B/EIF4E/EIF4E2/FZD4/FZD6/GRB2/GSK3B/KRAS/LAMTOR3/LAMTOR5/LRP6/MAPK1/MAPKAP1/NRAS/PIK3R1/PIK3R3/PRKAA1/PRR5L/PTEN/RHEB/RHOA/RPS6/RPS6KA2/RPS6KA3/RPS6KB1/RRAGA/SGK1/SOS1/SOS2/TNFRSF1A/TTI1	41
hsa05202	Transcriptional misregulation in cancer	50/1700	201/9389	0.00941675986155937	0.00941675986155937	0.0147514928622853	BAX/BCL2A1/BCL6/BIRC2/BIRC3/BMI1/CCND2/CDKN1A/CDKN2C/CEBPB/CXCL8/DDX5/DUSP6/ELK4/ERG/ETV5/ETV6/FLI1/FOXO1/FUS/GADD45A/HDAC1/HDAC2/HHEX/JMJD1C/KLF3/LMO2/MAX/MDM2/MEF2C/MET/MLF1/MLLT1/NFKB1/NFKBIZ/NR4A3/PLAT/PML/PRCC/PTK2/REL/RELA/RXRA/SIN3A/SMAD1/SP1/TAF15/TGFBR2/TP53/TSPAN7	50
hsa04145	Phagosome	41/1700	159/9389	0.00950338465885113	0.00950338465885113	0.0147708856950893	ACTB/ACTG1/ATP6V0A2/ATP6V0E1/ATP6V1A/ATP6V1B2/ATP6V1C1/ATP6V1D/ATP6V1E1/ATP6V1F/ATP6V1G1/C1R/CALR/CANX/CTSS/DYNC1H1/DYNC1I2/DYNC1LI2/EEA1/FCGR3B/HLA-DRA/HLA-DRB5/HLA-E/ITGA2/ITGAV/ITGB1/LAMP1/LAMP2/RAB5A/RAB5B/RAB7A/RAC1/SEC61B/SEC61G/STX12/THBS1/TUBA1A/TUBB/TUBB2A/TUBB6/VAMP3	41
hsa04921	Oxytocin signaling pathway	40/1700	155/9389	0.0101890077731719	0.0101890077731719	0.0157137696379395	ACTB/ACTG1/CACNA2D1/CALM1/CALM2/CAMK2D/CAMKK2/CDKN1A/EEF2/FOS/GNAI1/GNAI3/GNAQ/GNAS/JUN/KRAS/MAPK1/MEF2C/MYL6/MYL9/MYLK/NRAS/PLCB1/PLCB4/PPP1CB/PPP1CC/PPP1R12A/PPP3CA/PPP3CB/PPP3R1/PRKAA1/PRKACA/PRKACB/PRKAG2/RCAN1/RGS2/RHOA/ROCK1/ROCK2/RYR2	40
hsa05140	Leishmaniasis	23/1700	79/9389	0.0109867607843785	0.0109867607843785	0.0168137472732595	EEF1A1/FCGR3B/FOS/HLA-DRA/HLA-DRB5/IFNGR1/IFNGR2/IL1B/IRAK1/IRAK4/ITGB1/JAK1/JUN/MAPK1/MAPK14/MARCKSL1/MYD88/NFKB1/NFKBIA/NFKBIB/RELA/STAT1/TAB2	23
hsa04658	Th1 and Th2 cell differentiation	26/1700	93/9389	0.0124376533287084	0.0124376533287084	0.0187457454475749	CD4/FOS/HLA-DRA/HLA-DRB5/IFNGR1/IFNGR2/IL2RG/JAK1/JUN/LCK/MAML2/MAPK1/MAPK14/MAPK8/NFKB1/NFKBIA/NFKBIB/NOTCH3/PPP3CA/PPP3CB/PPP3R1/RBPJ/RELA/RUNX3/STAT1/STAT5B	26
hsa04912	GnRH signaling pathway	26/1700	93/9389	0.0124376533287084	0.0124376533287084	0.0187457454475749	ATF4/CALM1/CALM2/CAMK2D/CDC42/EGR1/GNAQ/GNAS/GRB2/HBEGF/JUN/KRAS/MAP3K2/MAPK1/MAPK14/MAPK8/MMP2/NRAS/PLCB1/PLCB4/PLD1/PRKACA/PRKACB/PTK2B/SOS1/SOS2	26
hsa00010	Glycolysis / Gluconeogenesis	20/1700	67/9389	0.0128362835156177	0.0128362835156177	0.018945011997652	ADH5/AKR1A1/ALDH2/ALDH3A2/ALDH9A1/ENO1/G6PC3/GAPDH/GPI/HK1/LDHA/LDHB/PDHA1/PDHB/PFKP/PGAM1/PGK1/PGM2/PKM/TPI1	20
hsa01521	EGFR tyrosine kinase inhibitor resistance	23/1700	80/9389	0.0128479127102282	0.0128479127102282	0.018945011997652	AKT3/BAX/BCL2L11/EIF4E/EIF4E2/GRB2/GSK3B/JAK1/KDR/KRAS/MAPK1/MET/NRAS/PDGFRB/PIK3R1/PIK3R3/PTEN/RPS6/RPS6KB1/SHC1/SOS1/SOS2/STAT3	23
hsa04710	Circadian rhythm	12/1700	34/9389	0.0128555438555496	0.0128555438555496	0.018945011997652	BHLHE40/BTRC/CLOCK/CREB1/CUL1/FBXL3/NR1D2/PRKAA1/PRKAG2/RBX1/RORA/SKP1	12
hsa04216	Ferroptosis	14/1700	42/9389	0.0129620274834642	0.0129620274834642	0.0189614798326218	ACSL4/ACSL5/ATG5/FTL/HMOX1/MAP1LC3B/MAP1LC3B2/NCOA4/PCBP2/PRNP/SAT1/TP53/VDAC2/VDAC3	14
hsa04622	RIG-I-like receptor signaling pathway	21/1700	72/9389	0.0143763677952313	0.0143763677952313	0.0208769382504703	ADAR/ATG12/ATG5/CASP10/CASP8/CXCL8/CYLD/DDX3X/IFIH1/MAPK14/MAPK8/MAVS/NFKB1/NFKBIA/NFKBIB/RELA/RNF125/SIKE1/TANK/TBK1/TRAF3	21
hsa00510	N-Glycan biosynthesis	17/1700	55/9389	0.0146687680895168	0.0146687680895168	0.0211471942709281	ALG13/ALG2/ALG5/DAD1/DPAGT1/DPM1/MAGT1/MAN1A1/MAN1A2/MGAT4A/OSTC/RPN1/RPN2/STT3A/STT3B/TMEM258/TUSC3	17
hsa04261	Adrenergic signaling in cardiomyocytes	39/1700	154/9389	0.0151133023905172	0.0151133023905172	0.0215617133551448	AKT3/ATF2/ATF4/ATP1B3/ATP2A2/ATP2B1/ATP2B4/CACNA2D1/CALM1/CALM2/CAMK2D/CREB1/CREB3L2/CREM/GNAI1/GNAI3/GNAQ/GNAS/MAPK1/MAPK14/PLCB1/PLCB4/PPP1CB/PPP1CC/PPP2CA/PPP2CB/PPP2R1A/PPP2R1B/PPP2R2A/PPP2R3C/PPP2R5A/PPP2R5C/PPP2R5E/PRKACA/PRKACB/RYR2/TPM1/TPM3/TPM4	39
hsa05221	Acute myeloid leukemia	20/1700	68/9389	0.015173057546213	0.015173057546213	0.0215617133551448	AKT3/BCL2A1/DUSP6/GRB2/KRAS/LEF1/MAPK1/NFKB1/NRAS/PIK3R1/PIK3R3/PIM2/PML/RELA/RPS6KB1/SOS1/SOS2/STAT3/STAT5B/TCF7L2	20
hsa04666	Fc gamma R-mediated phagocytosis	27/1700	99/9389	0.0153576924986235	0.0153576924986235	0.0216693085646871	ACTR2/ACTR3/AKT3/ARF6/ARPC1A/ARPC1B/ARPC2/ARPC3/ARPC4/ARPC5/ASAP1/CDC42/CFL1/CFL2/CRK/FCGR3B/GSN/LYN/MAPK1/MARCKSL1/PIK3R1/PIK3R3/PLD1/RAC1/RAC2/RPS6KB1/WASF2	27
hsa04931	Insulin resistance	29/1700	109/9389	0.0173345421404427	0.0173345421404427	0.0242863488846825	AKT3/CPT1A/CREB1/CREB3L2/FOXO1/G6PC3/GSK3B/MAPK8/MLXIP/NFKB1/NFKBIA/PIK3R1/PIK3R3/PPARA/PPP1CB/PPP1CC/PRKAA1/PRKAG2/PTEN/PTPN1/PTPN11/RELA/RPS6KA2/RPS6KA3/RPS6KB1/SOCS3/STAT3/TBC1D4/TNFRSF1A	29
hsa04014	Ras signaling pathway	56/1700	238/9389	0.0195326583333685	0.0195326583333685	0.0271746221936448	ABL2/AKT3/ANGPT2/ARF6/CALM1/CALM2/CDC42/ETS1/ETS2/GNB1/GNB4/GNG11/GNG12/GNG5/GNG7/GRB2/KDR/KRAS/MAPK1/MAPK8/MET/NFKB1/NRAS/PAK2/PDGFRB/PIK3R1/PIK3R3/PLA1A/PLA2G2A/PLD1/PRKACA/PRKACB/PTPN11/RAB5A/RAB5B/RAC1/RAC2/RALA/RALB/RALBP1/RALGAPA2/RAP1A/RAP1B/RASAL2/RASGRF2/REL/RELA/RHOA/SHC1/SHOC2/SOS1/SOS2/STK4/TBK1/TIAM1/VEGFB	56
hsa05226	Gastric cancer	37/1700	150/9389	0.0261279030828736	0.0261279030828736	0.0360977608381807	ABCB1/AKT3/APC/BAX/CDK2/CDKN1A/CSNK1A1/CTNNA1/CTNNB1/E2F3/FRAT2/FZD4/FZD6/GADD45A/GRB2/GSK3B/KRAS/LEF1/LRP6/MAPK1/MET/MLH1/NRAS/PIK3R1/PIK3R3/RB1/RPS6KB1/RXRA/SHC1/SMAD2/SMAD3/SMAD4/SOS1/SOS2/TCF7L2/TGFBR2/TP53	37
hsa04022	cGMP-PKG signaling pathway	40/1700	166/9389	0.0305644321087142	0.0305644321087142	0.0419359540366387	AKT3/ATF2/ATF4/ATP1B3/ATP2A2/ATP2B1/ATP2B4/BDKRB2/CALM1/CALM2/CREB1/CREB3L2/GNA12/GNA13/GNAI1/GNAI3/GNAQ/MAPK1/MEF2A/MEF2C/MYL9/MYLK/PLCB1/PLCB4/PPP1CB/PPP1CC/PPP1R12A/PPP3CA/PPP3CB/PPP3R1/RGS2/RHOA/ROCK1/ROCK2/SLC25A5/SLC25A6/SRF/VDAC1/VDAC2/VDAC3	40
hsa04662	B cell receptor signaling pathway	24/1700	91/9389	0.0315204833142115	0.0315204833142115	0.0429514877172744	AKT3/BCL10/CD79A/FOS/GRB2/GSK3B/JUN/KRAS/LYN/MAPK1/NFKB1/NFKBIA/NFKBIB/NRAS/PIK3R1/PIK3R3/PPP3CA/PPP3CB/PPP3R1/RAC1/RAC2/RELA/SOS1/SOS2	24
hsa00020	Citrate cycle (TCA cycle)	10/1700	30/9389	0.0332971305216858	0.0332971305216858	0.0450637856684469	ACLY/ACO1/CS/IDH1/MDH1/PDHA1/PDHB/SDHB/SUCLG1/SUCLG2	10
hsa04260	Cardiac muscle contraction	23/1700	87/9389	0.0338668138805463	0.0338668138805463	0.0455250912050017	ASPH/ATP1B3/ATP2A2/CACNA2D1/COX4I1/COX5A/COX6A1/COX6C/COX7A2/COX7A2L/COX7B/COX7C/RYR2/TPM1/TPM3/TPM4/UQCR11/UQCRB/UQCRC2/UQCRFS1/UQCRH/UQCRHL/UQCRQ	23
hsa04924	Renin secretion	19/1700	69/9389	0.034504754356818	0.034504754356818	0.0459509893198454	ACE/AQP1/CALM1/CALM2/CREB1/CTSB/GNAI1/GNAI3/GNAQ/GNAS/ORAI1/PLCB1/PLCB4/PPP3CA/PPP3CB/PPP3R1/PRKACA/PRKACB/ADCYAP1	19
hsa00620	Pyruvate metabolism	14/1700	47/9389	0.0346455871855978	0.0346455871855978	0.0459509893198454	ACAT1/ADH5/AKR1A1/ALDH2/ALDH3A2/ALDH9A1/GLO1/LDHA/LDHB/MDH1/ME2/PDHA1/PDHB/PKM	14
hsa04934	Cushing syndrome	37/1700	155/9389	0.0414166526508864	0.0414166526508864	0.0545677751900839	AHR/APC/ASH2L/ATF2/ATF4/CAMK2D/CDK2/CDK6/CDKN1A/CDKN2C/CREB1/CREB3L2/CTNNB1/E2F3/FZD4/FZD6/GNAI1/GNAI3/GNAQ/GNAS/GSK3B/LDLR/LEF1/MAPK1/NCEH1/ORAI1/PDE8A/PLCB1/PLCB4/PRKACA/PRKACB/RAP1A/RAP1B/RB1/SP1/TCF7L2/USP8	37
hsa01524	Platinum drug resistance	20/1700	75/9389	0.0420512453062879	0.0420512453062879	0.0550393723191719	AKT3/BAX/BIRC2/BIRC3/CASP3/CASP8/CDKN1A/CYCS/GSTA4/GSTO1/MAP3K5/MAPK1/MDM2/MGST2/MLH1/PIK3R1/PIK3R3/PMAIP1/REV3L/TP53	20
hsa05231	Choline metabolism in cancer	25/1700	99/9389	0.0464255691105556	0.0464255691105556	0.060367613084933	AKT3/DGKH/FOS/GPCPD1/GRB2/HIF1A/JUN/KRAS/LYPLA1/MAPK1/MAPK8/NRAS/PDGFRB/PIK3R1/PIK3R3/PLD1/RAC1/RAC2/RHEB/RPS6KB1/SLC44A1/SOS1/SOS2/SP1/WASF2	25
hsa05030	Cocaine addiction	14/1700	49/9389	0.0482196433264408	0.0482196433264408	0.0622933191298517	ATF2/ATF4/CREB1/CREB3L2/FOSB/GNAI1/GNAI3/GNAS/JUN/MAOA/NFKB1/PRKACA/PRKACB/RELA	14
hsa04612	Antigen processing and presentation	21/1700	81/9389	0.0499878491839777	0.0499878491839777	0.0641609745043924	CALR/CANX/CD4/CREB1/CTSB/CTSS/HLA-DRA/HLA-DRB5/HLA-E/HSP90AA1/HSP90AB1/HSPA1A/HSPA1B/HSPA2/HSPA4/HSPA5/HSPA8/NFYC/PDIA3/PSME1/PSME3	21
